# Supplementary material for: Integrative analysis reveals therapeutic potential of pyrvinium pamoate in Merkel cell carcinoma
Source: J Clin Invest. 2025 Feb 11;135(7):e177724. doi: 10.1172/JCI177724 (PMC11957690; doi:10.1172/JCI177724)
Supplement: Supplemental data set 1 [file jci-135-177724-s201.xlsx]

## Sheet: IMR90_raw_read_count
	GFP_0_1	GFP_0_2	GFP_0_3	GFP_4_2	GFP_4_3	GFP_8_1	GFP_8_2	GFP_8_3	GFP_12_1	GFP_16_1	GFP_16_2	GFP_16_3	GFP_20_1	GFP_20_2	GFP_20_3	GFP_24_1	GFP_24_2	GFP_24_3	GFP_32_1	GFP_32_2	GFP_32_3	GFP_40_1	GFP_40_2	GFP_40_3	GFP_48_1	GFP_48_2	GFP_48_3	ER_0_1	ER_0_2	ER_0_3	ER_4_1	ER_4_2	ER_4_3	ER_8_1	ER_8_2	ER_8_3	ER_12_1	ER_12_2	ER_12_3	ER_16_1	ER_16_3	ER_20_1	ER_20_2	ER_20_3	ER_24_1	ER_24_2	ER_24_3	ER_32_1	ER_32_2
MIR6859-1	21	19	51	3	5	16	14	7	12	22	25	34	7	3	1	10	7	5	9	5	10	1	6	9	3	5	9	6	3	5	3	2	2	4	0	3	6	2	3	9	3	5	1	3	8	2	6	4	7
MIR1302-2	0	0	0	0	0	0	0	0	0	0	0	0	0	0	0	0	0	0	0	0	0	0	0	0	0	0	0	0	0	0	0	0	0	0	0	0	0	0	0	0	0	0	0	0	0	0	0	0	0
OR4F5	62	59	18	27	46	92	70	92	108	113	113	149	152	194	157	282	151	152	134	235	183	152	194	146	65	87	176	0	1	0	0	0	0	0	0	0	0	0	1	0	0	1	0	0	0	0	0	1	0
RNU6-1100P	0	0	0	0	0	0	0	1	0	0	0	3	0	0	1	0	0	0	0	1	0	0	2	0	0	0	0	0	0	0	0	0	0	0	0	0	0	0	0	0	0	0	0	0	0	0	0	0	0
MIR6859-2	21	19	51	3	5	16	14	7	12	22	26	34	7	3	1	10	7	5	9	5	10	1	6	9	3	5	9	6	3	5	3	2	2	4	0	3	6	2	3	9	3	5	1	3	8	2	6	4	7
OR4F29	33	38	12	11	29	50	51	60	84	71	95	92	69	112	97	162	90	100	103	168	94	116	113	93	54	62	106	0	0	2	1	0	0	0	1	0	1	0	2	0	0	0	2	1	2	0	3	0	0
OR4F16	33	38	12	11	29	50	51	60	84	71	95	92	69	112	97	162	90	100	103	168	94	116	113	93	54	62	106	0	0	2	1	0	0	0	1	0	1	0	2	0	0	0	2	1	2	0	3	0	0
FAM87B	2	7	3	3	3	24	28	20	13	10	12	25	12	9	14	5	8	12	7	9	1	8	2	7	11	2	8	7	6	9	16	14	15	7	9	6	10	18	14	4	9	12	6	12	6	7	7	14	10
LINC01128	359	357	542	216	412	847	1092	1098	808	771	744	1006	650	473	543	522	715	603	572	630	542	550	664	460	311	442	638	831	641	1035	1041	810	654	848	829	732	1096	907	1110	1029	815	878	654	907	863	633	864	559	1080
FAM41C	7	6	12	1	8	4	5	7	6	10	11	11	22	26	9	29	11	19	15	25	15	14	17	13	4	8	19	4	4	18	8	8	10	3	5	3	6	12	9	4	4	6	2	8	4	2	6	5	3
LINC02593	90	57	134	23	43	79	146	96	103	107	110	139	64	70	72	50	57	89	50	58	71	76	47	44	62	45	72	43	37	54	61	34	28	53	61	49	70	63	97	58	40	26	30	34	46	34	24	26	54
SAMD11	137	85	170	60	96	143	268	214	234	221	248	320	159	188	155	211	197	240	184	123	207	231	214	122	189	231	287	185	170	257	500	387	277	270	306	266	429	378	387	361	342	291	247	278	306	223	240	145	360
NOC2L	2193	2016	3492	733	1424	3131	4005	3728	3733	4352	4415	5900	3976	3943	3436	4408	4439	4343	4341	3421	3972	3985	4110	2930	3285	3984	5017	5801	4303	6754	5123	3621	3286	4159	4001	3698	6144	5119	5950	5446	4561	5085	3814	4912	5891	3844	5274	2851	6157
KLHL17	432	403	810	111	178	462	507	476	466	563	544	723	244	329	268	294	301	305	331	188	304	249	316	164	258	271	342	372	333	478	413	258	247	299	299	296	479	355	413	404	362	408	300	358	382	265	354	204	487
PLEKHN1	168	157	344	63	65	235	300	234	203	231	251	275	143	146	150	182	186	181	141	108	174	152	170	104	174	187	258	302	226	349	278	176	178	220	231	189	335	218	259	206	191	215	163	192	183	138	207	74	221
PERM1	11	2	11	0	8	6	6	6	7	5	1	6	0	5	1	2	5	6	13	5	4	5	4	7	5	3	6	2	1	4	3	3	3	3	1	6	3	4	3	2	3	2	4	3	1	0	2	4	1
HES4	189	164	323	73	145	325	388	334	279	226	243	317	197	251	204	238	259	223	224	146	210	147	149	109	171	194	167	738	614	997	973	715	607	742	690	735	1140	810	1028	958	829	863	743	937	959	662	794	303	1138
ISG15	295	257	473	89	167	434	459	453	435	403	462	648	545	554	459	618	600	557	494	448	507	371	509	352	421	520	579	1400	1242	1827	1221	926	887	870	890	819	1339	1145	1236	1144	1015	987	846	929	1088	708	916	377	1379
AGRN	9879	8954	15075	3379	5288	12566	16553	14695	14276	17992	17625	23492	5853	6795	5724	6795	6322	6207	7035	3483	5354	5174	5702	3514	5296	5443	6421	15140	11925	20157	16327	12574	7412	11872	11300	11308	18010	12458	15558	12998	12605	11851	9720	12548	12218	8622	10791	4305	11571
RNF223	9	3	6	13	8	7	2	7	7	5	6	8	13	12	10	5	9	6	20	22	7	13	13	14	7	22	6	4	1	4	3	1	0	2	1	0	1	1	1	1	0	1	0	1	2	2	1	4	2
C1orf159	213	177	347	61	81	214	274	248	265	302	299	404	195	224	199	282	286	270	260	224	260	240	269	184	209	308	292	346	282	462	304	232	209	270	283	241	526	356	447	390	348	380	287	376	476	327	431	194	518
LINC01342	3	1	0	0	0	0	1	0	2	0	0	0	3	1	4	0	2	2	0	0	6	1	0	0	3	0	2	0	0	0	0	0	0	0	0	0	0	0	0	0	0	0	0	0	0	0	0	0	0
MIR200B	0	0	0	0	0	0	0	0	0	0	0	0	0	0	1	0	0	0	0	0	2	0	0	0	0	0	0	0	0	0	0	0	0	0	0	0	0	0	0	0	0	0	0	0	0	0	0	0	0
MIR200A	0	0	0	0	0	0	0	0	0	0	1	0	0	2	4	0	0	0	0	0	0	0	0	3	0	0	0	0	0	0	0	0	0	0	0	0	0	0	0	0	0	0	0	0	0	0	0	0	0
MIR429	0	0	0	2	0	0	0	0	1	0	0	0	0	0	0	0	0	1	0	0	0	0	1	0	0	0	0	0	0	0	0	0	0	0	0	0	0	0	0	0	0	0	0	0	0	0	0	0	0
TTLL10-AS1	0	0	0	0	0	2	4	1	0	5	0	1	2	11	14	0	4	10	0	3	6	7	4	8	1	1	6	0	0	0	0	0	0	0	0	0	0	0	1	0	0	0	0	0	0	0	0	0	0
TTLL10	1	2	3	0	3	3	0	0	1	1	1	1	1	7	2	0	1	0	3	3	3	2	1	2	2	3	6	0	0	0	1	0	0	2	0	0	1	0	0	0	0	0	0	0	0	0	0	1	2
TNFRSF18	3	0	1	0	3	2	1	2	0	0	0	2	2	0	0	0	0	0	1	6	2	0	5	0	0	0	0	3	1	0	1	1	0	0	1	0	1	0	3	2	1	1	0	2	0	2	1	0	1
TNFRSF4	0	0	3	2	2	1	0	4	1	1	0	2	0	2	2	6	3	0	3	0	2	1	1	1	2	4	6	2	1	6	5	1	2	0	0	2	4	0	2	3	0	0	3	0	1	2	0	1	1
SDF4	6450	5831	9935	1994	3572	7948	10098	9404	9881	11034	11901	14479	4661	5367	4477	5410	5177	5068	5081	3447	4436	3822	4235	2966	4227	4600	5670	9086	6778	11203	8378	6492	5157	6094	5939	5711	9869	7090	8696	7392	6950	7564	5968	7401	7839	5559	7323	3583	8528
B3GALT6	1061	959	1580	339	614	1466	1854	1735	1893	1953	2104	2743	1938	1855	1672	2187	2125	2139	2146	1288	1944	1869	2021	1203	1684	2017	2206	2875	2400	3718	2798	1989	1470	2209	2126	2019	3569	2702	3230	2622	2297	2234	1767	2217	2479	1634	2204	990	2672
C1QTNF12	11	6	22	3	4	14	8	10	15	30	15	14	8	3	10	3	4	5	3	5	13	9	12	8	4	5	11	9	9	8	10	8	1	5	9	7	8	2	1	6	4	10	12	5	4	3	11	6	11
UBE2J2	1000	857	1421	325	554	1389	1690	1722	1561	1669	1707	2484	1812	1781	1476	1924	2085	1916	2069	1561	1982	1899	1833	1313	1384	1677	2090	2820	2253	3502	2544	1822	1611	1735	1680	1542	2680	2017	2492	2336	1982	2404	1679	2209	2379	1738	2235	1352	3011
SCNN1D	53	53	81	11	30	62	72	60	57	49	64	96	13	9	22	17	22	9	27	22	9	22	20	21	9	9	35	23	13	18	21	10	7	9	9	13	19	10	14	11	16	13	15	10	12	7	20	15	28
ACAP3	1918	1532	3377	378	660	1281	1613	1376	1220	1897	1935	2546	893	950	783	1003	951	939	971	631	896	935	981	644	818	985	1103	2081	1676	2700	1829	1272	1149	1200	1127	1087	1807	1343	1645	1672	1523	1591	1184	1479	1440	1017	1375	631	1589
MIR6726	0	0	2	2	0	0	0	0	0	0	0	0	0	0	0	0	0	1	0	0	0	0	0	0	0	0	0	0	1	0	0	0	0	1	0	0	0	1	0	1	0	0	0	2	0	1	0	0	0
PUSL1	198	191	336	71	111	252	343	298	270	315	401	489	267	303	251	344	312	281	341	219	305	306	316	254	232	314	388	608	552	836	534	441	335	420	448	400	742	533	660	642	505	552	408	504	537	378	506	245	635
INTS11	1235	1062	2012	385	630	1288	1675	1627	1476	1997	1933	2504	1343	1347	1120	1436	1463	1503	1587	1242	1403	1366	1466	980	1136	1374	1707	2609	1876	2974	2145	1480	1339	1670	1568	1510	2566	1897	2405	2128	1748	2072	1601	1995	2188	1484	1933	1228	2559
MIR6727	0	0	0	0	0	0	0	0	0	0	0	0	0	0	0	0	0	0	0	0	0	0	0	0	0	0	0	0	0	0	0	0	0	0	0	0	0	0	0	0	0	0	0	0	0	0	0	0	0
CPTP	560	508	907	157	271	770	935	805	845	886	908	1144	885	823	715	915	883	898	984	747	949	926	884	624	847	995	989	1378	1151	1632	1042	727	588	781	752	706	1157	842	1128	1019	834	937	783	889	944	699	833	493	1201
TAS1R3	7	7	10	3	5	9	14	20	9	20	30	47	12	9	5	13	11	14	15	6	5	17	15	14	6	12	22	21	19	25	15	8	11	16	11	18	40	13	24	27	23	25	26	20	29	16	24	10	37
DVL1	1917	1532	2988	461	706	1690	2193	1804	1825	2185	2350	3240	1564	1673	1394	1911	1793	1699	1669	923	1555	1632	1587	1124	1474	1779	2030	3301	2647	3907	2753	1988	1665	1839	1872	1747	3094	2377	2947	2901	2397	2578	1950	2429	2636	1899	2197	1098	2714
MIR6808	0	0	0	0	0	0	0	0	0	0	0	0	0	0	0	0	0	0	0	0	0	0	0	0	0	0	0	0	0	0	0	0	0	0	0	0	0	0	0	0	0	0	0	0	0	0	0	0	0
MXRA8	9918	9197	15487	3468	5788	10715	13323	13253	11406	11716	12443	15453	10286	9847	8995	10521	11733	10438	10638	7911	9543	10505	10587	7218	10042	11483	13280	18465	14655	23568	18152	13949	8939	11792	10980	10520	16109	12100	14224	11743	10424	9367	7498	9619	10009	6341	8860	3796	10240
AURKAIP1	1419	1220	2405	374	630	1514	1792	1760	1793	1741	2050	2729	2095	2141	1850	2628	2571	2439	2497	1428	2387	2212	2290	1645	1820	2410	2505	3837	2940	4406	2879	2028	2081	2239	2163	2233	3365	2886	3301	3040	2497	3111	2319	2855	3173	2122	2804	1391	4058
CCNL2	1229	966	2116	341	480	979	1157	1155	991	1536	1553	2061	720	751	690	660	771	690	863	671	657	834	746	492	531	685	778	888	663	1085	686	542	434	526	546	470	801	650	712	690	597	702	558	690	664	461	714	446	865
MRPL20-AS1	118	121	220	50	69	216	253	206	209	189	246	324	155	161	137	180	182	187	174	110	148	157	146	167	131	165	228	243	192	315	190	168	135	164	176	168	241	210	220	178	158	166	149	186	168	148	186	123	217
MRPL20	550	488	853	182	310	860	975	955	962	952	1069	1538	1146	1177	990	1148	1211	1271	1297	1342	1327	1027	1058	795	743	962	1301	1845	1422	2386	1460	1096	1143	1282	1228	1087	1923	1641	1828	1636	1275	1582	1084	1422	1536	1074	1375	855	1974
ANKRD65	0	1	0	0	0	2	0	1	0	0	1	2	0	2	2	1	0	2	1	2	0	5	4	1	1	2	0	3	4	5	2	1	1	3	1	0	3	0	3	3	0	4	2	0	2	2	1	3	5
TMEM88B	0	0	0	0	0	0	0	1	0	1	0	1	0	1	1	0	2	0	0	0	0	0	0	1	0	0	0	0	0	0	1	1	0	0	0	1	0	0	0	0	0	0	0	0	0	0	0	0	0
LINC01770	4	1	0	0	2	2	0	0	0	0	0	0	1	0	0	0	0	0	0	2	2	0	2	0	1	2	1	0	2	1	0	0	0	1	1	0	0	0	0	0	1	1	0	0	1	0	0	0	0
VWA1	122	120	221	94	77	149	225	167	178	183	215	281	144	175	120	160	163	149	128	79	130	97	102	73	114	151	140	401	344	489	389	281	171	328	230	303	449	341	416	349	346	270	221	336	289	211	305	122	295
ATAD3C	232	174	338	66	91	198	283	241	242	281	290	391	170	239	220	243	269	229	252	180	274	281	261	139	180	239	333	600	411	676	548	346	335	391	425	397	679	543	612	621	542	664	505	597	692	498	631	256	739
ATAD3B	1268	1048	2265	334	605	1254	1615	1312	1298	1750	1603	2327	1107	1207	1014	1326	1333	1265	1498	843	1324	1352	1274	846	942	1318	1562	3066	2266	3624	2684	1940	1771	2221	2196	2077	3366	2701	3174	3252	2902	3319	2639	3254	3733	2545	3286	1595	4051
ATAD3A	1396	1269	2556	371	727	1514	1941	1649	1660	1943	2047	2787	1566	1669	1380	1808	1831	1902	2016	1196	1815	1716	1696	1202	1327	1736	2067	3866	2925	4894	3430	2434	2337	2871	2739	2596	4476	3689	4205	4173	3624	4077	3140	3972	4329	2922	3788	1888	4638
TMEM240	61	41	88	8	21	45	43	41	54	58	67	89	50	37	42	34	50	53	48	23	55	58	50	36	44	29	73	131	85	192	107	62	63	76	78	70	109	71	97	98	84	101	53	104	122	58	94	39	102
SSU72	1241	1133	1896	442	654	1765	2102	2118	1981	2116	2371	3406	2767	2766	2268	3010	2956	2984	3173	3010	2961	2788	2788	1900	1831	2490	3015	4590	3754	5912	3867	2742	2676	2868	3013	2571	4334	3688	4171	4154	3204	3825	2679	3500	3932	2742	3489	2254	4697
FNDC10	298	245	472	87	136	302	402	414	352	376	384	573	426	484	426	507	494	570	529	370	489	534	462	336	339	461	457	1150	992	1463	922	618	515	772	758	672	1289	1003	1164	977	873	798	610	772	781	551	687	353	902
MIB2	1191	891	2022	275	424	914	1136	1001	1047	1550	1465	1893	857	935	739	950	934	926	1048	489	911	938	981	603	860	1019	1110	1466	1106	1812	1291	907	748	823	799	717	1236	915	1218	1107	1082	1071	897	1070	1148	763	992	484	1269
MMP23B	65	37	95	20	32	56	71	62	52	89	113	124	81	64	91	89	75	71	91	49	76	65	70	58	83	78	84	94	57	99	62	37	34	37	40	40	68	41	59	53	45	55	46	41	51	24	49	10	50
CDK11B	1132	840	1584	338	581	1124	1411	1315	1387	1566	1647	2185	1114	1212	996	1282	1218	1172	1205	938	1187	1061	1150	789	745	1005	1284	2303	1779	3042	1861	1423	1536	1632	1685	1564	2594	2131	2452	2296	1857	2506	1799	2308	2656	1779	2225	1389	2881
SLC35E2B	1044	943	1529	353	523	1533	1903	1871	1745	2061	2278	2908	1714	1470	1345	1518	1752	1765	1757	1620	1635	1679	1635	1067	1213	1384	1867	2481	2036	3393	2140	1552	1081	1666	1763	1506	2359	1845	2174	1895	1601	1678	1349	1729	1902	1415	1811	1099	2255
CDK11A	110	114	225	44	48	97	144	114	81	129	158	197	80	76	89	107	96	80	85	109	114	94	94	80	60	118	91	146	90	166	111	79	73	97	87	109	162	134	128	141	127	134	102	119	172	127	150	72	194
NADK	990	932	1489	345	509	1438	1616	1699	1665	1825	1792	2584	1831	1850	1535	1911	1962	2037	1773	1495	1548	1582	1670	1181	1205	1335	1813	2717	2151	3329	2147	1564	1262	1793	1806	1586	2737	2316	2693	2308	1824	2068	1547	2085	2185	1635	1972	1214	2561
GNB1	5889	5674	8732	2331	4064	10878	13522	13817	12470	13928	15004	20482	15714	15144	13127	15355	16745	17078	17065	16528	15675	15625	16254	10807	10421	13143	17170	21131	17816	28311	19947	14254	12075	15287	16056	14589	21940	19004	21870	20293	16993	18908	14422	18674	19945	14522	18882	13009	25088
GNB1-DT	4	7	6	1	2	2	10	9	3	8	4	10	14	4	7	11	10	5	5	3	1	16	4	3	9	17	8	7	5	4	8	4	6	5	4	6	4	6	5	5	2	4	2	4	3	6	1	3	12
CALML6	8	6	6	0	0	2	3	1	4	6	10	10	0	0	0	7	1	1	4	2	0	1	2	1	0	3	3	0	0	3	0	0	0	1	0	0	5	0	0	0	2	2	1	1	0	1	1	1	3
TMEM52	0	5	3	7	0	2	8	2	2	8	10	12	5	6	12	4	5	2	14	8	6	4	0	4	7	11	11	10	15	26	10	5	10	9	7	10	19	11	16	20	24	9	20	11	20	18	15	13	29
CFAP74	0	4	5	3	2	4	6	6	12	6	17	29	10	8	11	7	7	7	8	20	12	12	5	13	9	4	19	0	6	3	0	1	2	2	1	2	2	0	0	1	3	0	1	0	1	0	2	1	5
GABRD	0	3	2	1	3	3	9	6	3	3	2	8	3	7	5	13	7	4	7	8	3	4	8	7	2	7	7	1	1	1	0	0	0	1	0	2	1	2	1	1	0	2	3	4	1	3	0	6	5
PRKCZ	6	19	23	32	17	20	21	17	6	16	22	31	13	26	16	54	19	20	39	39	25	19	17	22	10	17	41	124	126	168	108	89	56	77	70	73	88	87	111	115	119	89	70	91	100	62	95	57	80
PRKCZ-AS1	30	19	37	11	11	34	42	61	44	56	50	75	31	44	23	32	37	27	48	23	37	39	35	14	33	35	21	63	50	69	47	24	34	40	35	39	44	54	63	47	44	40	37	42	47	41	46	28	64
FAAP20	923	797	1523	271	411	1070	1243	1241	1084	1174	1203	1834	1225	1324	1091	1455	1430	1421	1486	885	1254	1333	1290	974	1178	1492	1502	2397	2151	2986	1813	1303	1299	1332	1428	1313	2249	1728	2132	1881	1580	1735	1245	1614	1854	1265	1526	804	2187
SKI	2739	2316	3850	932	1658	3909	4940	4809	4256	4839	4707	6626	4437	4505	3670	4535	4724	4835	4961	4022	4674	5016	5101	3058	3399	4475	5038	6574	5569	8926	7420	5379	3950	5173	5151	4701	7487	6065	7040	6597	5474	5491	4381	5785	6116	4497	5577	3347	7474
MORN1	81	68	82	17	36	117	146	124	145	147	142	192	108	105	101	130	106	105	120	63	107	89	111	67	79	66	129	119	110	192	105	83	77	109	107	101	156	117	140	129	114	112	74	113	131	79	80	67	99
RER1	1955	1820	3024	685	1286	2925	3774	3766	3690	4650	5100	6269	4747	4641	4123	5108	5562	4982	5410	5961	5116	5133	5195	3646	3875	4758	5803	4312	3724	6100	4497	3680	3158	3848	3784	3325	5658	5007	5512	5159	4399	4895	3765	4602	4894	3085	4483	2383	5074
PEX10	233	215	308	64	101	337	361	329	357	291	444	525	338	378	364	463	380	438	412	283	392	479	401	295	297	409	398	646	540	784	528	377	316	410	422	391	660	510	608	554	426	385	312	432	460	301	362	214	520
PLCH2	28	33	65	16	7	18	20	24	20	32	32	42	23	14	24	22	14	18	27	10	19	19	25	18	30	22	26	65	41	60	46	32	21	27	14	15	22	18	26	21	18	26	13	16	14	10	18	5	26
PANK4	457	393	702	137	219	516	630	624	592	739	754	1027	636	673	594	684	734	725	721	665	718	692	675	451	531	609	832	1113	922	1505	959	713	570	833	767	803	1269	1057	1156	1134	1014	1024	765	1035	1047	708	959	498	1210
HES5	2	0	4	0	2	0	3	0	0	1	6	1	1	0	0	0	1	0	2	0	0	1	0	1	2	1	0	1	0	2	0	0	0	0	2	2	1	1	1	3	3	0	3	3	2	0	0	0	2
TNFRSF14	13	3	13	6	6	3	8	4	9	7	8	12	9	0	5	8	6	6	11	5	4	14	2	6	12	10	9	45	50	55	36	33	30	22	13	14	38	25	22	31	10	20	18	26	16	8	18	3	10
PRXL2B	616	585	855	157	254	763	933	957	867	917	1079	1397	1041	1044	935	1087	1109	1101	1140	691	1066	1025	955	758	865	1094	1135	2062	1752	2623	1619	1154	946	1238	1279	1274	2022	1639	1995	1789	1504	1558	1197	1475	1527	1113	1499	715	1900
MMEL1	0	3	3	2	2	7	2	5	7	3	8	9	3	4	11	14	7	12	5	5	5	5	5	9	1	14	2	0	1	4	0	0	1	0	0	0	0	1	1	1	0	0	0	0	0	0	0	0	0
MMEL1-AS1	0	0	0	0	0	0	0	0	0	0	0	0	0	0	0	0	0	0	0	0	0	0	1	0	0	0	0	0	0	0	0	0	0	0	0	0	0	0	0	0	0	0	0	0	0	0	0	0	0
TTC34	10	6	12	5	3	5	5	6	5	7	7	17	10	7	20	14	14	5	6	10	12	4	11	7	15	10	2	2	3	5	4	0	0	2	0	5	2	3	7	0	4	4	2	5	4	2	7	4	10
ACTRT2	2	0	4	0	0	0	0	0	0	2	0	0	0	0	3	2	0	0	0	0	0	8	0	5	0	0	0	0	0	1	0	0	0	0	0	0	0	0	0	0	0	0	0	0	0	0	0	0	0
PRDM16-DT	1	3	2	0	0	1	3	1	3	7	0	3	3	2	4	4	2	2	1	4	6	4	4	9	1	4	7	0	0	0	0	0	0	0	0	0	2	0	0	0	0	1	1	0	0	1	0	0	0
PRDM16	9	11	6	2	3	4	11	2	7	7	10	20	8	17	10	18	11	12	13	18	17	15	15	22	4	17	15	0	2	2	5	3	2	0	1	1	2	0	4	2	3	1	1	1	0	1	1	0	0
MIR4251	0	0	0	0	0	0	0	0	0	0	0	0	0	2	0	0	0	0	0	0	0	0	0	0	0	0	0	0	0	0	0	0	0	0	0	0	0	0	0	0	0	0	0	0	0	0	0	0	0
ARHGEF16	16	9	7	15	0	6	3	6	12	6	5	18	7	11	9	33	21	12	8	6	11	10	9	13	3	4	20	12	14	18	12	13	5	18	16	18	34	39	35	44	34	36	21	21	51	27	36	31	41
MEGF6	404	381	617	120	212	561	754	705	690	752	835	1095	227	308	250	257	257	255	284	141	256	254	222	150	224	266	296	542	433	761	600	435	268	459	465	376	669	444	589	489	503	469	418	457	477	393	460	221	468
MIR551A	0	0	0	0	0	0	0	4	0	0	0	0	0	0	0	1	0	0	0	1	0	1	0	0	1	0	0	0	0	0	0	0	0	0	0	0	0	0	0	0	0	0	0	0	0	0	0	0	0
TPRG1L	1543	1509	2310	567	1025	2827	3388	3362	3044	3277	3504	4835	4089	4020	3726	4168	4280	4335	4175	4037	4046	4056	3867	2671	2537	3192	4270	3805	3171	5003	3199	2294	2331	2583	2706	2390	3661	3237	3382	3123	2617	2935	2096	2635	2639	1820	2528	1613	3003
WRAP73	157	118	247	54	53	162	252	228	210	241	274	328	203	188	150	178	268	255	222	228	201	239	180	144	136	118	195	326	228	354	238	202	126	274	228	242	335	310	318	326	280	316	242	333	313	216	300	167	370
TP73	3	4	7	2	1	9	7	2	5	9	6	3	10	5	14	13	7	9	13	5	11	10	16	4	2	4	16	55	50	94	93	49	32	60	61	43	126	91	83	117	98	119	104	111	90	59	99	50	111
TP73-AS2	1	3	0	2	2	0	0	0	2	0	0	0	1	0	0	1	1	2	2	2	0	0	0	1	1	2	0	0	0	0	0	0	0	0	0	0	0	0	0	0	0	1	1	1	0	0	0	0	1
CCDC27	6	3	1	0	0	3	2	1	3	8	2	0	8	5	9	5	10	4	3	7	4	4	5	1	0	2	18	0	3	3	1	0	0	1	0	0	4	1	2	1	1	0	3	3	1	2	2	0	4
SMIM1	16	8	18	3	8	22	15	10	15	17	20	35	19	23	20	30	23	16	19	17	22	18	15	21	14	28	22	26	23	39	19	17	14	20	11	10	26	15	26	18	14	20	7	17	8	5	12	7	17
LRRC47	723	644	1063	276	433	1132	1333	1301	1242	1377	1493	2104	1474	1482	1235	1452	1468	1591	1613	1232	1380	1555	1436	1126	1078	1376	1608	1889	1641	2566	1890	1314	1033	1523	1482	1356	2162	1786	2086	1961	1536	1743	1315	1613	1939	1327	1635	983	2131
CEP104	550	519	809	209	416	1032	1126	1189	1148	1326	1455	2003	1101	1084	959	954	1053	1077	1115	1078	1054	1123	1073	707	713	837	1119	1269	1091	1674	1172	877	700	1007	1062	850	1497	1188	1235	1162	1028	1031	778	1032	1098	754	1034	671	1242
DFFB	44	54	80	12	12	83	85	82	73	83	88	112	69	97	39	38	69	70	64	70	62	62	43	34	40	49	80	101	70	133	58	63	39	81	68	69	124	86	88	81	77	80	75	93	126	77	114	64	137
C1orf174	228	179	287	57	98	262	356	334	306	462	388	647	357	386	285	299	454	423	400	389	400	310	273	194	163	261	365	520	403	612	418	309	279	368	374	363	554	517	549	600	501	606	408	610	573	416	627	339	651
LINC01134	7	6	6	0	6	14	14	7	12	14	15	22	14	12	10	31	12	10	9	16	16	28	22	9	14	14	17	5	9	12	9	5	4	8	2	9	13	4	3	5	9	10	5	4	5	8	14	18	12
LINC01345	4	0	1	0	2	1	2	5	2	0	0	3	1	2	2	6	0	0	3	3	4	1	0	4	2	3	6	0	0	0	0	0	0	0	0	0	0	0	0	0	0	0	0	0	0	0	0	0	0
LINC01777	0	5	1	0	0	1	3	1	4	3	3	0	2	9	6	9	4	6	2	2	4	3	3	5	3	7	3	0	0	0	0	0	0	0	0	0	0	0	0	0	0	0	0	0	0	0	0	0	0
AJAP1	10	10	8	2	4	18	9	11	24	17	7	30	22	14	15	41	15	11	20	24	24	16	12	23	10	8	20	0	0	6	2	0	0	1	1	1	0	0	0	1	0	1	0	0	1	0	0	1	1
LINC02781	2	0	0	0	0	3	1	3	2	0	4	4	2	5	3	3	1	5	4	3	3	0	0	5	0	0	2	0	0	0	0	0	0	0	0	0	0	0	0	0	0	0	0	0	0	0	0	0	0
MIR4689	0	0	0	0	0	0	0	0	0	0	0	0	0	0	0	0	0	0	0	0	0	0	0	0	0	0	0	0	0	0	0	0	0	0	0	0	0	1	0	0	0	0	0	0	0	0	0	0	1
NPHP4	148	124	212	49	104	194	258	234	235	295	312	402	217	196	188	219	239	220	262	187	208	192	227	143	142	225	234	387	295	430	401	278	212	340	344	313	619	500	525	617	542	607	455	609	609	439	624	264	650
KCNAB2	175	170	251	48	90	211	283	259	243	278	317	407	199	227	224	258	265	221	160	130	175	177	162	123	136	167	231	195	143	251	171	116	124	178	92	145	157	156	180	134	147	159	110	143	109	82	110	73	144
CHD5	7	13	36	20	19	20	34	20	9	38	23	32	29	36	18	16	18	37	11	8	24	22	34	25	15	19	21	18	17	24	12	12	10	15	19	7	26	20	20	29	20	18	15	23	19	13	22	24	33
RPL22	1020	921	1410	381	670	1817	2130	2417	2195	2149	2429	3308	2883	2920	2399	2911	2909	2838	3040	3264	2766	2783	2664	1749	1405	1883	2486	2971	2811	5034	2747	2089	2588	2558	2765	2140	3669	3230	3490	3277	2567	3283	2394	2859	3102	2066	2943	2557	3988
RNF207	55	30	91	10	25	56	53	50	34	56	75	73	36	49	43	36	44	33	58	61	44	44	52	30	22	36	104	16	19	30	11	14	10	17	17	22	21	24	22	17	17	21	21	20	16	8	22	16	26
ICMT	1661	1528	2190	564	1203	2971	3736	4046	3814	4786	5051	6732	4290	4120	3663	4005	5124	4571	4699	4599	4083	4122	4523	2703	2785	3135	4384	6983	6283	10418	7722	5969	4859	6964	7003	5976	11343	9075	9921	10702	9455	10210	8004	9940	10081	6964	10092	6382	11599
ICMT-DT	6	1	3	4	3	3	8	14	6	7	9	4	6	7	6	7	10	3	13	9	4	6	3	1	5	9	11	14	11	24	12	7	2	13	12	16	12	23	21	15	12	12	13	19	14	11	16	7	21
HES3	0	0	0	0	0	2	0	0	1	0	0	0	0	0	0	2	2	0	1	1	0	0	0	1	0	2	0	0	0	0	0	0	0	0	0	0	0	0	0	0	0	0	0	0	3	0	0	0	0
GPR153	149	166	292	100	122	324	379	356	304	353	345	532	306	343	293	370	330	307	280	231	227	276	267	180	232	279	265	480	404	686	595	381	281	475	471	473	770	514	646	670	525	498	396	497	479	360	487	226	513
ACOT7	1900	1873	3021	692	1198	2933	3751	3385	3361	3556	3973	5258	3467	3703	3098	3632	3950	3626	3636	3310	3324	3233	3339	2295	2501	3113	3866	5486	4333	6807	4871	3436	2855	3554	3509	3310	5284	4304	5039	4882	4302	4379	3387	4218	4507	3210	4281	2259	5504
HES2	12	9	5	6	3	11	7	7	11	7	8	10	7	8	8	24	22	15	6	16	9	10	16	10	14	11	13	15	7	22	7	3	2	9	5	3	12	4	10	5	3	10	8	11	13	9	20	10	28
ESPN	2	7	14	10	5	5	4	10	10	14	12	19	6	9	21	12	3	7	11	8	23	22	4	8	10	6	12	8	7	7	5	3	0	2	1	7	3	2	8	4	6	8	6	6	8	1	6	9	19
MIR4252	0	0	0	0	0	0	0	0	0	0	0	4	0	0	0	1	0	0	0	0	0	0	1	0	0	0	0	0	0	0	0	0	0	0	0	0	0	0	0	0	0	0	0	0	0	0	0	0	0
TNFRSF25	206	131	274	39	80	180	207	165	132	209	193	259	39	45	31	30	36	42	62	40	33	39	35	28	31	25	37	76	44	70	56	38	55	39	46	32	59	25	40	34	33	65	39	46	35	37	61	27	58
PLEKHG5	621	572	1110	186	319	1025	1081	1046	985	1264	1237	1535	765	800	647	707	750	702	798	559	657	622	724	403	552	653	755	975	828	1201	900	708	506	676	640	680	1048	795	948	805	599	604	508	603	670	438	607	300	677
NOL9	605	584	871	208	444	1134	1352	1452	1416	1717	1759	2372	1656	1571	1348	1516	1671	1566	1656	1592	1434	1447	1403	969	861	1079	1350	1813	1690	2718	1900	1434	1265	1740	1867	1495	2869	2396	2621	2259	1893	2232	1697	2193	2446	1675	2224	1690	2869
TAS1R1	2	0	1	0	0	0	0	1	5	0	0	6	5	2	1	3	3	0	3	3	2	5	3	3	0	2	9	1	0	0	1	1	0	0	0	2	0	0	1	0	0	2	1	1	0	2	0	1	0
ZBTB48	164	144	330	64	87	205	222	232	165	260	233	309	120	164	143	137	182	127	173	152	152	157	161	90	106	141	180	152	154	168	138	106	91	118	128	100	173	141	173	127	99	158	94	119	145	102	150	99	192
KLHL21	2364	2093	3252	819	1487	3628	4867	4360	3988	4226	4221	5898	3679	3707	3342	3697	3929	3939	4297	3432	3647	3972	4113	2713	3338	4007	4824	6431	5168	8137	5801	4146	2704	4907	4722	4248	7585	6145	7093	6490	5498	5282	4142	5478	5636	4158	5488	3009	6637
PHF13	457	436	569	106	216	698	832	812	754	1013	986	1391	1080	1045	976	1087	1365	1155	1137	1100	1104	1011	1010	646	772	893	1121	1808	1447	2355	1834	1429	1126	1662	1725	1434	2601	2316	2492	2507	2120	2206	1702	2195	2182	1538	2146	1298	2739
THAP3	153	152	237	32	70	156	193	216	245	231	269	361	190	209	175	180	208	195	236	145	217	183	181	150	156	147	199	236	196	331	208	109	154	152	120	130	223	143	183	174	128	182	138	156	226	149	181	126	263
DNAJC11	657	567	955	202	419	845	1197	1149	1105	1351	1430	1910	1171	1217	1086	1324	1323	1274	1309	1183	1240	1093	1178	866	877	1042	1357	1684	1518	2286	1551	1116	1042	1181	1202	1100	1723	1586	1789	1697	1425	1730	1366	1697	1776	1233	1689	1219	2165
CAMTA1	216	187	328	83	140	321	383	354	342	344	442	588	573	648	475	576	581	552	631	547	464	458	533	321	406	424	554	967	915	1230	743	576	582	615	693	568	899	794	832	842	664	858	585	782	775	565	742	516	987
CAMTA1-AS3	0	0	0	0	0	0	0	0	0	0	0	0	0	0	0	0	1	0	0	1	0	0	0	3	0	1	0	0	0	0	0	0	0	0	1	0	0	0	0	0	0	0	0	0	0	0	0	0	0
VAMP3	1073	1102	1575	423	887	2510	2841	3290	3001	3147	3406	4836	4095	3881	3288	3443	3805	3801	4044	4692	3806	3707	3501	2391	1837	2526	3331	3436	3216	5367	3315	2522	2569	3025	3287	2841	4358	4078	4330	4029	3067	3867	2729	3661	3557	2586	3455	2868	4449
PER3	42	39	81	29	14	47	49	48	53	85	108	124	95	87	83	116	141	129	129	123	80	95	93	54	43	75	85	197	189	276	190	152	98	143	129	127	171	176	183	295	243	278	258	366	359	298	348	246	441
UTS2	2	0	0	0	1	0	0	1	0	0	1	2	2	2	2	0	3	3	0	1	0	0	4	0	2	0	0	0	0	0	0	0	0	1	0	0	0	0	0	0	0	0	0	0	0	0	0	1	0
TNFRSF9	0	0	3	3	4	3	3	8	6	3	21	3	17	19	6	25	12	9	15	34	13	21	13	4	3	6	35	4	2	3	2	3	0	0	1	0	6	0	0	3	4	1	1	2	9	5	3	2	1
PARK7	1566	1464	2356	601	914	2616	3071	3258	3173	3374	3660	4917	3894	3997	3522	4093	4281	4064	4334	4611	4210	4136	4029	2923	2722	3568	4896	5795	4901	7664	4814	3475	3427	3783	4145	3578	5835	5188	5718	5564	4410	5084	3505	4549	4946	3520	4599	3078	5970
ERRFI1	1004	1034	1317	978	1301	1885	2139	2517	1299	2242	2348	3292	2979	2785	2363	2815	3415	3497	3197	3379	3039	3124	3101	2014	1959	2321	3450	3528	3649	5855	9842	7562	5559	5860	6327	5358	7561	7049	7726	9678	7865	8780	6834	8826	7141	5442	7216	5380	8903
SLC45A1	99	97	123	33	71	89	156	127	135	119	127	160	109	109	84	128	152	135	109	82	110	137	106	58	133	156	149	103	118	158	138	132	74	88	106	95	144	73	132	104	93	65	54	84	77	43	94	29	58
RERE	2549	2265	3749	733	1141	3668	4509	4384	3435	4114	3917	5534	2714	2858	2407	2989	3157	3273	3503	3190	2912	3324	3206	2413	2992	3615	3807	5086	4468	7361	4645	3153	2338	3809	3975	3584	5873	4437	5423	5120	4293	4611	3604	4834	5071	3862	4825	3201	6324
ENO1	15746	14275	24878	6463	9615	21199	26328	26128	24554	28411	30014	38713	33258	32004	29507	37423	39932	37562	39816	40935	36967	38767	38168	28251	30537	39404	46914	75757	59269	93076	62531	46190	41035	49905	50929	45522	74499	62905	73378	69397	58189	66849	50772	62312	75115	50535	69446	42114	87939
MIR6728	0	0	0	0	0	0	0	0	3	1	0	1	0	0	0	0	0	0	0	0	0	1	0	0	0	0	0	0	0	0	1	0	0	0	0	0	1	0	1	0	1	1	1	0	0	0	3	1	0
CA6	0	2	1	1	3	0	1	1	2	1	3	6	3	0	6	4	4	3	11	10	2	4	2	4	3	3	5	0	0	0	0	0	0	0	0	0	0	2	0	2	0	0	2	0	1	1	0	0	0
SLC2A7	0	0	3	0	0	3	1	3	0	0	0	5	2	0	4	4	0	1	1	0	1	3	1	1	0	0	1	0	0	0	0	0	0	0	0	0	0	0	0	0	0	0	0	0	0	0	0	0	0
SLC2A5	9	15	5	2	1	6	8	9	9	14	11	13	4	16	9	31	12	12	10	15	12	8	9	7	9	7	11	7	3	13	1	3	1	5	3	5	1	3	4	2	0	2	5	2	4	3	1	3	6
GPR157	173	182	189	86	168	404	477	523	448	554	449	640	201	232	220	240	233	237	268	246	199	265	285	152	166	214	333	311	247	384	394	294	267	271	317	250	429	321	371	355	388	380	275	405	450	295	382	237	448
MIR34AHG	58	41	111	17	32	72	61	60	53	122	97	145	65	50	44	37	58	68	63	49	42	98	98	52	29	28	62	71	56	99	55	35	49	48	34	42	67	58	56	56	62	82	62	90	79	96	159	119	136
MIR34A	0	0	0	0	0	0	0	0	0	0	0	0	0	0	0	0	0	0	0	0	0	0	0	0	0	0	0	0	0	0	0	0	0	0	0	0	0	0	0	0	0	0	0	0	0	0	0	0	0
H6PD	1502	1391	2230	467	959	2259	2984	2955	2895	3420	3395	4620	2150	2019	1762	1917	2096	2143	2083	1965	1901	1828	1935	1264	1624	1875	2362	3174	2493	4341	3213	2419	1955	2817	2731	2483	4333	3258	3816	3174	2868	3039	2288	2872	2879	2024	2733	1277	2612
SPSB1	207	199	316	101	232	544	719	660	480	395	483	639	329	432	342	417	384	406	427	305	461	365	380	282	276	376	476	638	461	734	890	765	638	575	623	611	720	610	668	656	584	651	467	658	693	475	611	415	811
LINC02606	6	9	12	13	8	12	13	24	14	15	22	30	27	38	13	21	29	29	32	35	46	6	24	21	20	22	35	17	17	58	23	19	14	17	23	21	33	20	29	18	11	15	9	16	11	18	19	7	20
SLC25A33	116	94	155	70	73	197	198	211	198	209	246	351	264	296	192	277	249	292	288	290	293	236	233	177	146	156	258	284	333	488	310	247	230	294	319	257	501	373	467	450	373	432	342	419	458	321	448	414	591
TMEM201	427	389	601	146	268	595	816	754	750	1003	969	1305	870	877	765	832	1016	959	1028	801	800	866	910	670	717	908	946	1962	1515	2391	2109	1568	1102	2202	2071	1908	4210	3034	3630	3678	3280	3131	2619	3250	3635	2383	3355	1643	3748
PIK3CD	493	421	685	130	172	568	705	740	717	897	873	1247	596	632	621	586	708	703	735	717	652	696	709	463	564	616	777	954	681	1207	670	506	438	722	794	665	1294	964	1136	931	791	832	616	720	737	498	662	410	795
PIK3CD-AS1	0	2	0	0	2	0	0	1	4	3	0	0	0	0	3	0	1	0	3	4	0	0	0	0	0	1	2	0	0	0	0	0	1	0	1	0	0	0	0	0	0	2	1	0	1	0	0	1	1
PIK3CD-AS2	12	10	16	9	5	11	17	11	19	13	16	17	12	25	17	12	19	19	14	18	20	16	9	7	25	20	34	29	16	28	20	11	7	10	7	8	17	17	16	14	10	24	8	26	17	2	10	9	17
CLSTN1	4588	4277	6875	2040	3295	7174	9058	8771	8749	10356	10735	14373	5845	6230	5622	6195	6285	6053	6462	5605	5639	5431	6152	4131	4884	5613	7288	8137	6818	11335	8999	6658	5269	7049	6715	6185	10151	7631	9020	8116	7272	7546	6231	7487	8372	5711	7785	4151	8900
CTNNBIP1	268	264	406	150	146	399	477	436	384	379	442	595	517	570	505	635	587	614	568	597	625	583	559	445	421	575	613	922	814	1274	680	492	462	563	582	542	951	746	852	889	675	821	551	779	696	467	652	437	888
LZIC	227	201	288	133	160	410	446	589	446	505	630	827	529	543	479	480	612	525	567	653	554	525	521	266	254	357	515	645	653	1053	699	548	487	660	711	559	976	865	1000	912	782	943	669	869	915	676	857	750	1086
NMNAT1	130	103	133	68	78	179	240	276	250	263	307	466	161	165	146	186	157	168	158	165	132	134	171	100	86	116	145	222	172	302	173	143	125	157	178	154	257	189	239	218	184	238	155	211	192	174	194	145	218
TMEM274P	4	0	1	3	6	3	7	2	5	5	2	9	0	5	2	4	3	8	3	3	0	8	0	16	4	4	7	0	0	0	0	0	1	1	0	0	0	0	0	1	0	0	0	1	0	0	0	1	0
MIR5697	0	0	0	0	0	0	1	0	0	0	0	0	0	0	0	0	0	3	0	0	0	0	0	0	0	0	0	0	0	0	0	0	0	0	0	0	0	0	0	0	0	0	0	0	0	0	0	0	0
RBP7	10	13	13	32	5	22	11	17	11	10	13	16	11	17	8	17	25	11	22	54	22	26	26	21	8	8	30	15	11	30	6	12	5	8	8	14	11	6	17	17	7	23	7	11	10	13	10	7	26
UBE4B	1021	926	1445	401	630	1518	1918	1860	1622	2068	2061	2914	1995	1857	1652	1640	2112	1990	2198	2340	1997	2058	2163	1471	1425	1654	2258	2753	2350	3902	2717	2018	1552	2330	2282	1993	3349	2700	3174	3060	2541	2666	2085	2705	2463	1796	2666	1701	3000
KIF1B	1167	1081	1520	488	760	2002	2533	2803	2258	3359	3192	4773	3224	2731	2566	2606	3257	3175	3251	3206	2862	3018	3114	2021	1671	2168	2901	3236	3049	5323	3857	3008	2112	3029	3077	2619	4407	3815	4350	4525	3869	4136	3505	4536	4203	3292	4398	3631	5644
PGD	1795	1698	2476	755	1259	2649	3462	3544	3393	3838	4018	5415	4257	4142	3648	4370	4951	4683	4970	5177	4719	4877	4681	3195	3251	4306	5575	6009	4351	7706	5283	4017	3452	4368	4269	3711	6254	5386	6043	5717	4540	5511	4382	5292	6103	4051	5810	3769	7622
CENPS-CORT	0	1	4	2	0	1	4	0	1	3	1	7	1	0	1	0	0	0	0	0	0	0	2	0	0	5	0	0	2	1	0	0	0	0	0	1	0	2	0	0	0	3	3	0	1	2	1	0	1
CENPS	15	10	9	0	9	8	23	17	4	13	15	26	11	17	18	33	16	20	20	26	15	18	10	9	8	8	17	31	31	41	24	27	20	25	40	26	49	51	42	44	33	46	33	46	39	36	44	54	61
CORT	2	2	9	4	1	3	4	4	2	5	14	4	3	1	2	4	0	2	1	3	5	2	1	8	0	2	3	0	1	1	0	1	1	2	0	2	2	1	6	2	3	3	4	7	3	2	2	2	8
DFFA	878	703	1075	258	500	1342	1515	1583	1422	1662	1860	2715	973	1094	814	1038	1039	1041	1132	996	996	972	948	599	542	770	1167	1846	1426	2395	1436	1116	1307	1297	1346	1224	2067	1763	1947	1892	1732	2186	1617	2061	2204	1597	2166	1774	2868
PEX14	525	485	866	166	278	623	843	759	793	999	1020	1256	869	796	696	840	1015	846	883	735	812	847	826	611	698	977	1159	952	832	1196	856	591	484	702	575	575	948	731	933	876	735	894	645	793	922	639	816	438	1065
CASZ1	18	31	21	36	10	31	31	29	19	32	36	39	22	32	21	63	30	24	27	36	57	49	43	41	37	45	56	19	19	37	15	17	8	16	12	16	28	15	18	22	15	29	26	21	35	33	36	18	39
C1orf127	4	1	2	2	2	0	6	1	0	2	6	4	0	0	8	4	2	7	4	7	0	3	2	5	1	5	9	3	0	2	0	0	0	0	0	1	2	1	0	0	0	0	0	0	0	0	0	0	0
TARDBP	555	493	925	226	325	936	1066	1155	1063	1476	1669	2049	1441	1476	1270	1613	1749	1725	1634	1646	1514	1418	1545	1076	821	1188	1614	1753	1653	2941	1839	1357	1457	1775	1903	1549	2703	2289	2649	2495	1960	2553	1943	2378	2932	2001	2718	2187	3370
MASP2	24	10	25	16	12	26	23	30	12	27	30	39	8	19	11	22	11	24	10	22	14	19	12	10	3	12	7	9	4	22	7	8	9	10	7	7	11	9	9	10	6	17	11	17	13	16	16	15	23
SRM	2000	1738	2813	629	992	2787	3384	3296	3171	3504	3809	5311	4195	4501	3772	5196	5155	5084	5330	5419	4852	4731	4657	3413	3962	4858	5315	7621	6043	9097	6171	4333	3591	4824	4889	4489	7712	6538	7368	7562	6332	6584	4928	6301	7081	4925	6018	3300	8465
EXOSC10	436	414	698	161	242	616	763	814	789	945	994	1352	618	617	565	650	777	726	738	733	668	620	627	449	373	523	619	1137	910	1602	1095	843	755	917	939	904	1442	1290	1382	1337	1174	1552	1186	1468	1523	1137	1528	1061	1729
MTOR	1008	854	1437	431	645	1635	2074	2167	2129	2776	2613	3599	2228	1929	1910	2003	2232	2195	2178	2194	2015	1978	2198	1356	1435	1653	2082	2218	1891	2961	2026	1501	1172	1875	1690	1698	2988	2476	2745	2823	2449	2599	2094	2520	2507	2011	2602	1635	3035
MTOR-AS1	0	0	0	0	0	0	0	3	0	1	0	0	0	0	0	0	1	1	0	0	0	0	0	6	0	0	0	0	0	0	1	0	0	0	0	0	0	1	0	2	0	0	1	0	0	0	1	1	0
ANGPTL7	2	1	1	2	0	2	2	3	0	3	3	11	1	4	5	1	5	4	7	8	0	13	6	2	2	4	4	8	5	11	8	9	2	3	6	8	3	2	4	5	4	0	7	6	6	5	13	11	5
UBIAD1	170	207	229	97	137	378	440	499	445	528	501	766	592	632	538	564	692	616	651	732	590	600	639	454	486	496	615	685	584	980	774	551	424	758	667	631	1250	950	1140	1043	852	871	741	884	966	656	875	545	1109
DISP3	6	2	1	2	2	0	5	3	2	6	3	3	7	3	15	10	5	9	3	4	14	1	2	9	6	3	14	2	2	3	1	0	0	2	0	7	3	1	8	7	2	2	1	7	4	2	10	6	8
LINC01647	3	0	0	0	0	3	2	0	1	2	3	0	1	0	1	6	0	0	0	11	3	2	2	3	0	3	4	4	0	9	0	0	3	2	2	1	9	2	1	3	1	6	6	2	16	6	9	21	46
FBXO2	54	54	72	25	37	79	70	76	79	80	104	105	71	63	56	88	89	88	74	46	106	80	71	70	71	71	84	60	67	98	68	52	38	50	49	50	63	62	56	56	40	61	40	53	40	42	51	20	42
FBXO44	379	337	565	150	196	396	523	441	400	504	567	726	432	497	469	482	567	544	476	453	476	528	477	473	457	514	704	657	480	711	514	349	310	360	334	347	476	385	498	444	380	375	256	396	374	263	311	191	486
FBXO6	74	72	111	53	62	130	167	146	127	160	155	212	151	158	151	151	157	127	148	136	120	182	137	126	102	124	191	170	150	280	185	116	109	105	131	119	179	134	177	137	118	125	98	116	104	66	105	43	148
MAD2L2	242	238	438	107	133	394	424	388	417	446	476	658	547	588	442	578	575	592	579	593	494	536	519	379	472	522	666	1321	1052	1677	1184	849	676	1004	1037	905	1683	1303	1562	1764	1390	1740	1349	1693	1909	1352	1725	961	2362
DRAXIN	1	5	1	4	2	3	3	6	8	8	2	17	3	6	10	6	7	6	4	16	13	7	6	4	7	10	8	23	16	29	23	20	18	19	24	22	48	30	21	22	33	20	26	17	28	18	35	33	60
AGTRAP	352	336	580	195	279	623	794	789	782	795	904	1161	888	952	908	1013	1114	1071	882	1106	930	835	922	601	681	920	948	1012	839	1312	961	730	616	816	735	723	1242	965	1131	914	868	819	596	735	868	547	758	302	810
C1orf167	2	2	1	0	1	2	1	0	3	4	3	5	0	0	6	15	7	4	0	7	2	1	6	6	1	0	6	1	0	3	0	1	0	1	0	0	1	2	2	1	0	0	1	1	1	0	0	0	0
C1orf167-AS1	0	1	0	0	0	1	0	0	0	0	1	1	0	1	1	0	0	0	0	1	0	0	3	0	2	0	0	0	0	0	0	0	0	0	0	0	0	0	0	0	0	0	0	0	1	0	0	0	0
MTHFR	403	312	614	101	121	390	476	460	464	503	500	691	325	297	309	321	363	304	359	263	321	287	325	241	245	259	336	511	386	608	282	201	151	251	250	225	342	279	301	256	222	242	200	255	223	169	185	162	327
CLCN6	282	261	441	73	102	325	317	353	372	589	488	712	375	343	354	350	472	429	386	356	320	483	377	294	288	395	411	416	287	449	253	178	167	216	214	202	321	259	319	303	228	225	217	249	234	161	266	140	309
NPPA	0	0	0	0	0	4	1	1	2	2	1	2	0	3	1	0	1	0	4	0	1	2	4	0	4	1	2	2	1	0	0	0	0	0	1	0	0	1	0	0	0	1	0	0	2	0	1	0	0
NPPB	0	0	0	0	0	0	3	1	2	2	8	5	9	8	5	6	18	9	16	16	20	16	12	13	14	15	10	7	7	12	5	9	2	5	6	3	11	14	16	23	21	47	36	42	48	53	58	67	153
KIAA2013	1738	1652	2743	691	1259	2754	3393	3127	3292	3880	3942	5080	3440	3357	2911	3977	4196	3918	4126	2974	3764	3670	3913	2406	2966	3671	4391	4253	3534	5395	4312	3361	2443	3513	3233	3154	5406	4190	4699	4347	3819	4440	3454	4290	5375	3536	4907	2252	5734
PLOD1	8382	8335	12746	3829	6688	14483	18935	18084	18304	21843	22578	28929	7888	9478	8446	7873	8163	8454	8949	6453	7046	5647	7270	4768	6891	6914	9435	15011	11670	19784	16161	12343	8308	12018	11400	10952	17803	13124	15644	13873	13173	13730	11385	14000	15169	10707	14430	7094	14896
MFN2	2242	2155	3377	817	1286	3102	3882	3918	3833	4430	4587	6380	4401	4353	3840	4451	5111	4694	4820	4495	4326	4296	4254	3207	3277	4047	5127	6644	5225	8512	5626	4384	3566	4788	4883	4395	7391	6343	7448	6764	5533	6060	4850	6139	6393	4420	6038	3832	7460
MIIP	210	161	331	61	77	250	325	275	236	305	314	362	240	280	182	294	292	273	241	233	263	278	228	220	258	286	261	374	308	470	223	165	145	209	231	236	387	324	330	316	256	339	234	332	345	249	320	174	415
MIR6729	0	0	4	0	0	0	0	0	0	0	0	0	0	0	0	0	0	0	0	0	0	0	0	1	0	0	0	0	0	0	0	0	0	0	0	0	0	1	1	0	0	1	1	0	0	1	0	0	0
TNFRSF8	2	2	2	1	5	5	18	12	17	10	2	14	4	9	16	11	17	10	3	6	4	11	3	5	11	8	17	15	8	14	19	21	8	8	9	14	25	15	27	15	16	32	17	28	42	21	25	11	50
MIR7846	0	0	0	0	0	0	1	0	0	0	0	0	0	0	0	0	0	0	0	0	0	0	0	0	1	0	0	0	0	0	0	0	0	0	0	1	0	0	0	0	0	2	0	0	0	0	1	0	0
TNFRSF1B	390	399	590	459	915	1315	1717	1529	1207	869	892	1147	640	624	563	638	705	628	598	505	504	484	440	328	357	459	585	1607	1197	1912	3401	2535	2107	1497	1441	1317	1854	1426	1681	1256	1107	1078	850	1037	1110	783	1053	486	1144
MIR4632	0	0	0	0	0	0	0	0	0	0	0	0	0	0	0	0	0	0	0	0	0	0	1	0	0	0	0	0	0	0	0	0	0	0	0	0	0	0	0	0	0	0	0	0	0	0	0	0	0
VPS13D	884	825	1142	365	579	1699	1944	2143	2026	2509	2479	3449	2186	1881	1839	1905	2089	2079	2264	2280	1945	2259	2418	1404	1342	1433	1922	1856	1537	2702	1781	1518	1214	1694	1728	1529	2422	2111	2247	2089	1850	2141	1654	1974	1845	1491	2314	1500	2172
SNORA59A	7	2	1	0	0	5	2	1	1	4	2	0	3	1	4	7	2	4	0	1	0	2	4	0	8	7	1	1	0	1	3	0	3	2	2	4	2	0	2	3	2	3	1	7	3	3	3	0	0
DHRS3	147	162	258	44	83	139	219	223	306	499	451	543	526	574	499	727	847	649	730	844	776	669	742	560	629	811	816	281	289	454	376	245	202	218	227	247	370	283	335	355	354	344	263	371	356	243	280	225	423
MIR6730	0	0	0	0	0	0	0	0	0	0	0	3	0	0	0	0	0	0	0	0	0	0	0	1	0	0	0	0	0	0	0	0	0	1	0	0	0	0	0	1	1	0	0	0	0	0	1	0	0
AADACL4	2	0	0	0	0	1	4	3	0	0	3	4	4	4	4	3	0	3	1	3	0	2	5	1	4	1	7	0	1	0	0	0	0	0	0	0	0	0	0	0	0	0	0	0	0	0	1	0	0
AADACL3	6	4	2	2	8	10	2	11	6	7	19	7	5	8	23	11	14	5	6	7	8	6	4	29	6	7	20	0	0	0	0	0	0	0	0	1	0	0	0	0	0	0	0	0	0	0	0	0	0
CFAP107	2	7	1	0	2	6	4	3	8	2	13	11	4	16	4	9	3	4	5	2	7	5	11	9	2	6	18	0	0	1	0	0	0	0	0	0	2	0	0	0	2	0	0	0	0	0	0	0	0
PRAMEF12	0	2	2	0	0	1	4	2	4	9	0	4	2	4	3	6	4	4	3	13	2	0	0	3	2	1	6	0	0	0	0	0	0	1	0	0	0	0	0	0	0	1	0	0	2	0	0	0	0
PRAMEF1	4	3	2	1	1	4	2	3	4	7	3	10	7	4	8	17	0	7	9	11	5	13	8	5	10	7	6	0	0	1	0	0	0	0	1	0	1	2	0	0	0	1	0	0	0	0	0	1	4
PRAMEF11	11	9	3	2	7	10	6	7	6	15	19	16	11	18	11	21	15	15	15	22	29	25	16	17	10	6	21	0	0	0	0	0	0	0	0	1	0	0	1	0	0	0	1	0	0	0	0	0	1
HNRNPCL1	147	169	247	61	107	248	303	293	259	302	361	444	353	321	306	437	444	352	459	340	410	453	466	347	303	425	595	493	436	691	372	349	311	348	432	323	483	459	566	481	375	445	319	463	569	397	497	474	801
PRAMEF2	7	1	1	0	1	1	4	1	3	4	2	5	2	3	5	6	4	4	9	2	2	7	4	1	7	4	3	0	0	2	0	0	0	0	0	0	0	2	0	0	0	1	0	0	0	0	0	1	2
PRAMEF4	11	8	4	4	7	5	4	8	5	17	12	15	12	16	11	34	11	16	18	20	31	28	13	22	10	9	26	0	0	0	0	0	2	0	0	2	0	0	1	0	0	0	1	0	0	0	0	0	1
PRAMEF10	13	5	2	0	3	1	4	0	1	4	2	4	9	3	5	13	4	0	3	5	3	8	12	5	2	10	2	0	1	0	0	0	0	0	0	0	0	0	0	0	0	0	0	0	0	0	0	0	0
PRAMEF7	7	2	1	0	0	0	2	1	4	5	3	1	4	16	4	6	6	5	1	12	4	3	8	11	1	2	6	0	0	0	0	0	0	0	0	0	0	0	0	0	0	0	0	1	2	0	0	0	0
PRAMEF6	16	7	3	4	4	9	8	6	3	9	12	9	11	9	8	20	15	13	18	15	25	18	11	15	6	7	28	0	0	0	0	0	1	0	0	2	0	0	0	0	0	0	1	0	0	0	0	0	1
PRAMEF27	17	13	2	2	3	8	11	6	6	18	12	16	13	15	7	29	17	22	19	15	24	22	12	21	9	11	31	0	0	0	0	0	0	0	0	1	0	0	1	0	0	0	0	0	0	0	0	0	1
HNRNPCL3	8	4	10	3	3	13	9	5	15	25	21	12	12	17	15	20	18	5	14	15	19	11	9	11	4	5	15	11	9	14	15	3	4	6	1	6	2	14	17	9	10	16	9	11	9	10	6	7	16
PRAMEF25	18	12	2	2	3	10	10	7	2	17	17	19	10	17	10	32	13	19	19	24	27	19	13	20	11	13	25	0	0	0	0	0	0	0	0	1	0	0	1	0	0	0	1	0	0	0	0	0	1
HNRNPCL2	46	39	42	12	28	80	93	117	90	97	116	149	126	115	121	161	151	113	135	136	147	175	137	98	77	104	176	121	119	180	106	79	83	91	84	87	122	112	142	137	100	109	80	128	139	95	114	135	240
PRAMEF26	16	9	2	2	3	10	9	7	2	16	11	19	9	15	9	32	13	16	18	22	24	17	12	18	10	12	25	0	0	0	0	0	0	0	0	1	0	0	1	0	0	0	1	0	0	0	0	0	1
HNRNPCL4	20	14	25	10	16	35	36	43	59	62	69	72	64	48	44	65	76	49	48	79	60	63	57	41	30	36	60	48	57	85	66	38	41	55	62	39	75	68	75	71	49	84	46	62	70	59	68	85	101
PRAMEF9	15	12	2	4	8	9	10	6	7	18	14	19	15	16	8	25	16	22	20	16	31	29	11	19	9	12	29	0	0	0	0	0	0	0	0	1	0	0	1	0	0	0	0	0	0	0	0	0	2
PRAMEF13	6	5	2	0	2	4	5	3	1	1	6	6	4	7	12	7	12	12	13	13	11	6	8	5	8	6	18	0	0	1	0	0	0	0	0	0	1	2	0	0	0	1	0	1	0	0	0	1	3
PRAMEF18	2	5	2	2	3	3	1	4	9	0	3	2	0	7	3	3	5	9	6	13	5	8	2	6	1	0	3	0	0	0	0	0	0	0	0	0	0	0	0	0	0	0	0	0	0	0	0	0	0
PRAMEF5	16	9	3	4	3	10	6	7	3	9	11	6	8	7	10	21	13	11	17	17	19	14	9	10	6	6	28	0	0	0	0	0	1	0	0	2	0	0	0	0	0	0	1	0	0	0	0	0	1
PRAMEF8	7	1	1	0	0	0	2	1	8	6	3	2	4	16	4	8	8	5	1	9	5	3	8	12	1	2	6	0	0	0	0	0	0	0	0	0	0	0	0	0	0	0	0	1	2	0	0	0	0
PRAMEF33	13	5	2	0	3	1	4	1	1	2	1	3	9	0	5	12	5	1	3	4	4	6	12	4	2	9	2	0	1	0	0	0	0	0	0	0	0	0	0	0	0	0	0	0	1	0	0	0	0
PRAMEF15	7	9	2	2	8	8	6	7	2	16	14	17	16	15	11	32	12	18	20	23	28	29	10	15	11	9	16	0	0	0	0	0	0	0	0	1	0	0	1	0	0	0	1	0	0	0	0	0	1
PRAMEF14	8	4	2	0	2	2	5	2	4	4	4	7	2	9	11	11	7	11	19	12	10	5	2	8	6	8	12	0	0	1	0	0	0	0	0	0	1	2	0	0	0	1	0	1	0	0	0	1	3
PRAMEF19	1	0	0	0	2	2	1	5	2	2	1	2	2	4	1	8	1	2	1	3	5	2	1	3	3	3	4	0	0	0	0	0	0	0	0	0	0	0	0	0	0	0	0	0	0	0	0	0	0
PRAMEF17	0	1	0	0	4	4	0	1	2	1	2	3	0	6	0	1	2	1	1	2	0	0	3	0	0	1	3	0	0	0	0	0	0	0	0	0	0	0	1	0	0	0	0	0	0	1	0	0	0
PRAMEF20	2	0	2	0	0	2	0	0	0	5	4	0	2	0	1	7	0	1	1	0	0	3	3	1	1	0	1	0	0	0	0	0	0	0	0	0	0	0	1	0	0	0	0	0	1	0	1	0	2
LRRC38	0	0	1	1	0	0	0	0	2	1	2	0	7	2	1	0	0	2	5	0	0	1	0	2	1	0	6	0	0	0	0	0	1	2	0	0	0	0	0	0	0	0	0	0	0	1	0	1	0
PDPN	1	2	3	3	1	1	2	6	5	2	2	4	2	5	5	10	4	8	9	18	8	5	2	3	5	1	4	1	2	3	1	0	1	0	0	1	2	0	0	1	2	2	2	4	2	1	6	0	3
PRDM2	370	317	472	192	197	599	803	830	661	851	823	1258	650	684	489	595	641	670	604	677	596	597	591	391	344	475	563	815	676	1111	910	675	590	842	789	754	1188	1029	1094	1014	903	954	831	1036	1119	811	1196	856	1312
KAZN	354	291	498	77	121	465	546	515	591	706	714	1063	684	666	607	690	786	707	806	762	689	797	803	563	535	673	767	827	649	1024	514	454	335	514	590	496	932	756	907	765	653	778	559	718	755	623	710	528	1060
TMEM51-AS1	15	8	6	8	4	7	11	6	11	8	12	5	15	8	10	25	17	5	4	9	17	18	1	5	7	11	6	9	3	8	2	1	4	0	0	7	4	4	3	8	6	1	6	4	2	2	7	4	6
TMEM51	224	221	342	149	237	355	463	445	422	426	498	550	423	349	378	408	447	438	486	326	375	462	446	273	352	430	536	664	529	817	819	598	557	551	529	468	829	673	797	764	677	703	585	761	957	601	801	411	933
TMEM51-AS2	2	0	1	0	0	1	2	4	5	4	0	0	1	0	1	3	1	2	0	6	1	5	1	1	0	2	0	0	0	1	0	0	0	4	0	1	0	1	3	4	1	1	0	0	3	1	3	2	3
FHAD1	2	3	8	1	7	8	4	8	12	6	8	10	7	9	17	19	23	4	18	33	25	10	14	19	6	13	29	0	1	1	0	0	1	4	1	6	3	2	5	5	4	4	0	8	10	3	2	8	3
FHAD1-AS1	0	1	1	0	0	1	0	1	1	4	0	1	1	2	0	0	3	0	0	11	3	2	3	0	1	2	1	0	0	0	0	0	0	0	0	0	0	0	0	0	0	0	0	0	0	0	0	0	0
EFHD2-AS1	4	0	1	0	1	5	2	3	5	6	5	10	3	9	7	10	14	11	8	1	5	5	11	7	3	3	9	4	0	1	2	0	2	0	1	0	0	0	1	2	0	3	0	3	0	0	1	3	1
EFHD2	1126	1093	1933	398	717	1783	2159	2091	1702	1752	2075	2661	2025	2038	1741	2166	2228	1991	2122	1255	2098	2055	1931	1354	1911	2275	2530	4638	3766	5680	4116	3122	2508	3372	3501	3157	4939	4079	4863	4255	3377	3714	2730	3533	3960	2616	3553	1858	4418
CTRC	0	5	1	1	1	2	1	2	5	6	8	4	2	1	0	11	3	13	1	3	7	2	7	6	2	4	8	5	1	4	0	5	4	3	3	0	1	5	2	1	1	5	0	4	3	1	3	7	4
CELA2A	0	0	1	0	2	1	0	2	2	0	3	2	1	2	3	5	0	3	1	6	0	0	3	1	0	2	8	0	0	0	0	0	0	0	0	0	0	0	0	0	0	0	0	0	0	0	1	0	0
CELA2B	0	2	0	0	0	0	0	1	0	0	3	2	0	2	2	1	1	3	3	9	0	0	0	0	0	1	4	0	0	0	0	0	0	0	0	0	0	1	0	0	0	0	0	1	0	0	1	0	0
CASP9	75	62	78	71	95	243	290	295	182	183	155	269	128	179	150	156	124	143	157	163	109	159	147	76	109	127	173	121	105	183	252	213	141	124	111	141	135	115	126	119	76	87	67	79	71	56	89	45	113
DNAJC16	314	307	433	168	262	791	1060	1100	1031	1466	1569	1939	1352	1189	1031	1050	1390	1353	1340	1478	1176	1270	1156	723	637	831	1037	832	783	1239	994	790	502	852	845	814	1164	1009	1116	938	803	792	689	793	765	613	893	551	953
SCARNA21B	1	0	0	0	0	0	0	0	0	1	0	1	0	2	2	0	1	3	0	0	0	0	0	0	1	0	0	0	1	0	0	0	0	0	1	0	0	0	0	0	0	0	0	0	0	0	0	0	0
AGMAT	16	13	25	3	9	16	30	28	26	21	22	40	32	36	27	31	28	24	24	24	36	31	29	16	19	19	21	33	42	49	47	19	21	31	37	38	57	44	70	48	44	50	32	42	39	37	51	41	82
DDI2	204	184	281	115	150	383	486	483	356	452	463	690	427	356	340	387	448	495	475	407	391	397	433	243	193	318	434	555	540	861	645	491	462	587	640	542	871	722	812	725	600	726	593	687	780	570	839	699	1095
RSC1A1	0	0	0	0	0	0	0	0	0	0	0	0	0	0	0	0	0	0	0	0	0	0	0	0	0	0	0	0	0	0	0	0	0	0	0	0	0	0	0	0	0	0	0	0	0	0	0	0	0
PLEKHM2	1970	1792	3295	573	1048	2014	2550	2463	2239	2556	2669	3555	2293	2355	2062	2480	2514	2483	2741	1999	2391	2451	2342	1792	2238	2675	3298	4142	3264	4996	3302	2269	1959	2394	2329	2226	3455	2730	3377	3217	2768	2976	2195	2865	3161	2189	2879	1676	3843
SLC25A34	12	11	18	3	6	7	4	7	6	14	6	7	6	3	6	8	2	6	9	5	4	8	2	6	0	4	10	1	5	0	1	0	0	2	0	3	7	0	2	0	0	3	2	2	6	3	3	2	2
TMEM82	2	0	1	0	0	1	0	0	5	1	1	0	0	0	1	0	0	0	2	3	1	4	0	0	2	3	0	0	0	0	0	0	0	0	0	0	0	0	0	0	1	0	1	1	0	0	0	0	0
FBLIM1	1770	1578	2583	660	1072	2882	3510	3441	2982	3858	3737	5418	3980	3837	3426	3970	4599	4417	4235	4012	3855	4097	4171	2818	3231	4120	4403	6351	5326	8356	6373	4700	3360	4436	4666	4069	6389	5391	6147	5893	5211	5237	4065	5267	5562	3887	4942	2680	6195
UQCRHL	505	391	780	248	254	715	813	902	793	931	949	1267	1133	1258	918	1286	1070	1160	1170	1375	1103	1157	1050	1013	883	1132	1325	1552	1304	2036	1329	946	1020	1050	1051	1005	1459	1327	1506	1491	1093	1350	1017	1238	1283	843	1187	767	1676
SPEN-AS1	6	12	16	6	10	22	23	29	18	27	15	33	22	21	20	16	7	10	13	16	25	12	18	9	9	8	23	42	34	53	22	20	20	32	37	30	52	44	29	40	27	42	26	38	38	21	32	26	50
SPEN	776	772	1209	283	547	1250	1634	1670	1562	1924	1797	2508	700	692	631	667	642	782	739	691	587	750	873	508	532	696	837	1605	1229	2052	2092	1699	1327	1447	1621	1488	2346	1917	2145	2082	1952	2045	1768	2193	2147	1725	2547	1521	2406
ZBTB17	361	305	649	118	178	396	525	447	459	561	587	741	349	361	352	454	466	401	350	321	434	382	335	281	272	331	398	656	522	832	678	460	391	410	375	403	654	514	637	617	516	672	525	612	642	514	636	359	827
SRARP	1	0	1	0	0	5	5	3	3	3	0	7	1	8	5	5	4	0	6	4	5	6	1	6	5	2	6	0	2	0	0	0	0	0	1	0	2	0	0	0	0	0	0	1	1	1	0	0	0
HSPB7	115	76	167	23	63	143	181	166	145	120	126	182	206	153	143	152	124	150	76	59	111	78	60	41	48	69	51	83	75	107	99	67	73	71	110	78	147	94	127	107	95	89	64	64	44	39	65	39	92
CLCNKA	7	4	10	6	0	2	6	10	4	4	6	7	7	10	5	7	8	9	9	8	8	3	5	10	1	5	7	1	1	2	2	0	4	1	2	2	3	2	1	0	3	5	1	5	6	1	1	1	4
CLCNKB	1	4	4	1	0	7	1	3	7	5	3	9	7	9	4	7	6	7	1	7	14	9	4	5	1	1	6	3	0	2	7	1	5	2	6	3	5	5	4	1	7	3	3	5	7	4	1	0	6
FAM131C	41	29	51	4	20	32	51	31	30	25	30	30	43	51	33	35	30	33	31	26	30	24	32	38	28	31	62	56	55	75	61	53	32	34	43	36	48	41	45	39	33	28	13	30	23	13	18	12	19
EPHA2	2566	2274	3785	726	1145	3074	4038	3843	3861	6285	5993	7631	4864	4708	4346	5590	6141	5442	5703	4530	5203	5324	5362	3830	4569	5296	6379	5910	4862	7827	5391	4068	2801	4752	4488	4293	8304	6359	7963	7990	6987	7226	5826	7263	8280	5707	7667	4448	10204
ARHGEF19	39	38	89	30	20	82	84	71	67	86	104	125	49	57	68	104	91	60	103	61	66	54	59	30	55	57	107	194	120	234	159	110	134	162	194	178	233	198	242	199	174	157	117	160	144	101	158	68	205
CPLANE2	98	81	136	26	41	118	177	122	161	154	134	219	105	128	111	89	93	139	124	75	110	124	136	80	89	163	179	207	157	249	125	72	94	150	140	115	235	183	229	178	130	118	128	148	114	90	147	64	155
FBXO42	322	299	470	139	188	611	764	809	707	929	906	1250	874	842	711	739	839	904	821	948	827	845	783	560	460	646	781	931	830	1277	835	614	538	714	760	669	1125	919	1035	980	886	914	717	920	907	627	932	684	1108
SZRD1	2546	2319	3805	822	1414	3518	4219	4284	3672	3569	3788	5401	4255	3861	3530	4193	4218	4293	4266	3556	4460	4053	4003	3048	3107	3761	5186	7674	6578	10257	6584	4853	4429	5111	5394	4792	7467	6211	7245	6772	5499	6659	4765	6248	6874	5012	5934	4229	8800
SPATA21	0	2	0	0	3	1	3	1	3	11	2	6	7	7	3	7	8	2	5	10	0	1	7	4	1	5	3	0	0	2	2	3	1	0	1	0	1	0	0	2	1	2	7	2	1	2	2	4	1
NECAP2	1127	979	1599	347	632	1578	2047	1956	1684	1919	2076	2568	2133	1953	1884	2149	2278	2306	2495	2411	2305	2362	2357	1644	1615	2111	2598	3198	2554	4154	2729	1866	1585	2006	2051	1792	2656	2321	2514	2291	1994	2312	1818	2201	2408	1687	2343	1450	2972
LINC01772	14	10	27	2	5	32	22	26	17	21	24	39	5	17	11	18	16	13	27	17	7	22	18	15	7	19	19	11	13	16	11	7	3	9	9	16	13	9	9	18	8	10	4	13	14	11	8	8	9
CROCCP3	61	73	158	21	38	88	101	88	103	161	122	173	45	59	31	47	42	46	81	30	45	76	77	31	34	43	68	70	60	90	44	38	35	46	37	29	57	49	58	61	51	63	52	67	53	32	71	53	65
RNU1-1	75	72	194	8	27	55	52	91	47	107	151	185	131	88	65	79	63	97	150	150	128	168	179	143	923	145	191	24	54	53	81	26	43	54	26	492	35	44	34	81	204	39	307	44	37	39	43	30	62
LINC01783	4	4	4	2	5	18	7	10	4	6	19	14	21	18	15	9	15	12	14	9	9	13	23	12	7	5	13	4	5	5	1	1	1	6	8	11	4	5	8	13	10	11	11	5	4	6	6	3	8
NBPF1	979	887	1474	301	486	1374	1661	1754	1526	2027	1911	2664	1022	1175	1021	954	1192	1181	1195	1109	1258	1145	1056	739	668	808	1114	1227	992	1810	1166	884	815	1191	1091	1081	1601	1419	1520	1415	1269	1748	1252	1742	1609	1385	1965	1343	2180
RNU1-3	74	72	194	7	27	54	50	90	47	106	150	182	131	87	63	67	61	98	144	147	127	163	177	141	919	143	186	24	54	53	81	26	43	54	26	489	35	43	34	79	204	39	306	44	37	39	43	30	61
CROCC	333	305	598	134	170	396	454	442	376	557	466	623	237	280	224	249	286	316	295	141	245	255	287	163	200	224	254	475	317	500	329	225	185	280	251	249	395	301	354	369	279	309	246	304	300	221	296	137	359
RNU1-4	74	72	194	7	27	54	50	89	47	106	150	182	131	87	63	67	61	98	144	147	127	163	177	141	919	142	183	24	53	53	81	26	43	54	26	489	35	43	34	79	205	39	306	44	37	39	43	30	61
MIR3675	0	0	0	0	2	0	0	0	0	1	0	0	0	0	0	0	1	0	1	0	0	3	0	0	2	0	0	0	0	0	0	0	0	0	0	0	0	0	0	0	0	0	0	0	0	0	0	0	0
LINC03126	5	8	4	3	6	13	17	14	10	15	16	16	19	27	15	32	29	18	29	16	12	19	24	17	6	9	35	7	13	4	4	2	6	7	6	11	8	5	10	18	15	16	10	11	9	11	13	8	13
RNU1-2	74	72	194	10	27	55	50	88	48	106	148	181	131	88	63	72	63	96	149	149	127	167	177	142	922	143	185	25	53	53	80	26	43	54	26	492	34	43	34	80	205	39	307	44	37	39	44	30	60
MFAP2	93	91	182	55	74	192	186	175	180	170	187	225	127	156	124	152	184	169	126	135	115	147	147	130	150	169	152	225	191	296	260	195	151	229	230	193	281	275	299	232	237	198	130	225	217	162	190	145	283
ATP13A2	959	885	1386	376	692	1394	1961	1758	1719	2186	2185	2967	1796	1779	1630	1798	2081	1831	1915	1731	1735	1853	1978	1331	1823	2193	2297	1693	1366	2090	1818	1348	949	1527	1358	1242	2385	1733	2147	2062	1792	1510	1331	1591	1594	1089	1529	656	1637
SDHB	473	423	655	224	322	899	990	1058	1016	1082	1171	1680	1294	1287	1149	1301	1394	1380	1352	1454	1301	1201	1256	803	822	992	1270	1603	1252	2089	1390	1032	904	1251	1090	1034	1618	1384	1702	1453	1133	1420	1028	1288	1453	987	1293	876	1753
PADI2	81	50	40	227	41	87	69	45	35	62	96	106	68	124	104	159	100	77	101	195	143	136	102	130	92	111	209	3	5	7	1	3	0	3	3	6	6	7	4	7	3	35	2	4	6	4	10	2	13
LINC02783	12	3	19	0	2	7	10	4	16	5	11	18	6	7	14	11	15	9	10	29	7	9	1	9	8	20	13	9	3	10	4	3	6	3	12	4	14	8	4	8	2	11	3	12	12	10	10	6	17
PADI1	21	13	14	1	8	22	20	37	26	49	49	42	34	31	32	28	50	41	45	21	52	54	21	35	23	30	49	36	36	43	27	22	6	45	66	39	136	79	115	72	48	40	39	56	25	34	38	22	55
PADI3	2	5	0	1	3	4	5	0	1	7	3	14	9	3	2	9	3	1	6	2	4	9	4	9	0	3	15	5	2	5	2	3	1	2	3	1	8	4	12	7	4	3	3	3	6	6	9	2	9
MIR3972	0	0	0	0	0	0	0	0	0	0	0	0	0	0	0	0	0	0	0	0	0	0	0	0	0	0	0	0	0	0	0	0	0	0	0	0	0	0	0	0	0	0	0	0	0	0	0	0	0
PADI4	0	1	0	0	0	2	1	4	0	3	4	4	1	3	5	10	12	8	1	4	5	3	5	2	1	3	5	0	0	0	0	0	1	0	0	0	0	1	1	0	0	0	0	0	1	0	1	0	2
PADI6	2	0	0	0	0	2	1	0	1	0	1	2	1	1	1	2	0	1	0	9	1	5	1	6	0	0	4	0	1	0	0	0	0	1	0	0	0	0	0	0	0	3	0	0	0	0	0	2	2
RCC2-AS1	0	0	0	0	0	0	0	0	0	0	0	0	0	0	0	0	0	0	0	0	0	0	0	0	0	0	0	0	0	0	0	0	0	0	0	0	0	0	0	0	0	0	0	0	0	0	0	0	0
RCC2	584	578	901	354	394	1069	1329	1185	1179	1397	1509	2062	1323	1377	1201	1464	1530	1573	1772	1371	1570	1360	1454	1020	857	1163	1463	2749	2354	3777	3092	2285	1910	2813	2975	2625	4365	3857	4402	4340	3528	4372	3578	4457	5038	3742	5012	3264	6785
ARHGEF10L	429	380	693	164	181	562	665	591	511	462	545	789	395	400	338	404	339	363	405	282	465	473	416	286	302	452	489	715	563	835	530	371	282	514	525	436	697	554	681	541	520	522	406	495	537	360	514	284	528
ACTL8	0	0	0	0	1	2	0	0	3	4	0	5	3	1	4	2	6	0	1	0	5	2	0	3	0	3	1	0	2	0	1	0	1	0	1	1	1	0	4	3	0	0	0	2	0	1	2	0	1
LINC01654	4	0	0	0	0	1	0	1	2	0	1	2	0	2	6	2	4	5	1	0	7	6	0	1	3	1	8	0	0	0	0	0	0	0	0	0	0	0	0	0	0	0	0	0	0	0	0	0	0
IGSF21	4	0	0	0	0	2	0	0	0	3	3	0	0	3	0	2	3	1	0	3	3	1	8	1	1	4	3	0	0	0	0	0	0	0	0	0	0	1	0	0	0	0	0	0	0	0	0	0	0
KLHDC7A	9	12	5	0	3	6	6	0	7	7	5	12	8	5	7	17	8	3	17	16	3	13	11	6	4	11	2	6	4	7	4	5	1	9	13	5	6	8	8	8	5	8	7	11	9	5	6	9	10
PAX7	6	4	1	3	3	8	9	2	7	7	11	7	6	8	7	15	8	4	6	14	13	9	8	16	11	4	16	0	0	0	0	0	0	0	0	0	0	0	0	0	0	0	0	0	0	0	0	0	0
TAS1R2	0	6	1	0	1	4	0	2	5	2	1	4	1	3	0	4	3	4	0	11	3	1	1	0	0	0	1	0	0	0	0	0	0	0	0	0	0	0	0	0	0	0	0	0	0	0	0	0	0
ALDH4A1	588	464	795	149	265	604	777	803	733	752	903	1225	1008	944	881	962	919	947	874	781	826	870	825	624	696	922	996	1438	1066	1729	1107	831	664	808	792	736	1222	1014	1246	1089	963	902	757	928	927	636	914	492	1004
MIR4695	0	0	0	0	0	0	0	0	0	0	0	0	0	0	0	0	0	0	0	0	0	0	0	0	0	0	0	0	0	2	0	0	0	0	0	0	0	0	0	0	0	0	0	0	0	0	0	0	0
MIR1290	0	0	0	1	0	0	0	0	0	1	0	0	0	0	0	0	0	0	1	0	0	0	0	0	0	0	0	0	1	1	0	0	0	0	0	0	0	0	0	0	0	0	0	0	0	0	0	0	0
IFFO2	720	633	1038	268	319	1232	1471	1468	1102	1504	1581	2249	1206	1217	1090	1085	1223	1160	1265	1042	1195	1110	1156	856	830	1065	1338	1526	1280	2132	1474	1111	888	1599	1584	1471	2218	1868	2209	1930	1685	1818	1353	1636	1743	1256	1697	1069	2147
UBR4	5070	4788	7787	1621	2946	7242	8963	9770	9514	13947	13283	17733	10738	8739	8840	10523	10830	11148	10278	9616	9172	10983	11266	6868	6832	7725	10223	11535	8344	14387	10301	8299	5817	8125	8008	7570	11618	9622	11106	12903	10877	12633	11374	13297	11901	10007	14822	8861	13850
EMC1-AS1	1	2	3	0	0	4	3	0	5	1	5	7	2	4	3	2	1	3	1	2	0	2	3	0	2	7	6	6	5	4	3	1	1	3	2	1	4	4	6	1	5	1	5	5	8	10	6	5	11
EMC1	1884	1813	2622	840	1614	3694	4950	5074	4869	6232	6309	8316	4126	3965	3854	3879	4473	4312	4486	4410	3998	4105	4230	2865	3071	3441	4888	5246	4151	7416	5657	4497	3197	4932	4887	4154	7396	5759	6388	6176	5256	5947	4670	5988	6312	4599	6168	4098	6799
MRTO4	532	527	855	147	309	718	939	882	983	1049	1212	1507	884	953	827	970	968	936	1061	918	954	840	739	549	550	699	923	1719	1363	2311	1460	1079	1292	1403	1372	1270	2227	1890	2149	2054	1726	2337	1702	2044	2682	1813	2501	1787	3159
AKR7L	51	54	61	19	19	63	73	57	85	81	68	94	53	77	56	94	93	71	91	79	108	67	73	54	58	53	83	180	154	242	148	113	95	120	119	109	188	160	167	175	136	171	92	145	145	76	158	63	174
AKR7A3	34	41	41	15	19	56	54	40	69	67	46	81	35	51	37	76	76	60	82	54	73	42	54	49	45	47	61	141	122	184	130	92	78	104	84	88	158	127	127	142	109	141	67	122	110	59	127	49	145
AKR7A2	404	346	543	132	229	658	748	712	756	744	856	1092	841	937	722	1041	952	937	923	813	924	820	796	632	652	753	907	2133	1678	2673	1795	1236	1025	1439	1353	1239	2041	1707	2009	1894	1721	1726	1216	1740	1696	1128	1576	812	1981
SLC66A1	647	463	908	170	264	539	679	665	687	704	814	1014	578	556	545	601	607	635	627	539	590	535	657	456	506	642	789	1197	917	1626	1019	788	646	957	836	872	1576	1106	1307	1219	1041	1063	844	1067	1102	764	1020	612	1368
CAPZB	4769	4400	7107	1703	3136	8046	9796	9979	9071	10142	10865	15261	11195	11086	9468	11767	12110	11755	12063	10990	11619	11289	11497	8397	7973	10299	13435	14415	11966	18950	12219	9182	9006	9889	10566	8960	14545	12331	13918	12881	10700	12308	9174	11849	12386	8670	11933	7617	14625
MICOS10	97	79	134	47	54	161	175	202	204	212	221	339	202	185	133	215	228	216	257	205	245	229	197	130	84	129	208	229	244	360	211	161	205	195	202	162	278	294	318	267	211	281	187	242	241	183	259	244	360
NBL1	1567	1587	2969	519	1041	2177	2840	2640	2576	2998	3387	4336	2296	2508	2100	2934	2799	2593	2492	1282	2406	2326	2518	1817	2186	2701	3192	3550	2848	4496	3319	2536	2242	2677	2621	2416	4057	3103	3701	3556	3107	3424	2692	3223	3782	2494	3328	1791	3996
HTR6	0	5	3	0	1	2	1	0	0	6	1	0	2	1	9	2	9	4	5	7	5	3	11	4	1	6	7	2	2	1	0	1	3	2	4	2	13	8	8	0	4	7	3	8	0	5	4	3	14
TMCO4	193	162	318	75	112	272	298	330	329	279	301	388	243	275	230	225	251	245	279	259	195	248	266	171	193	268	304	701	497	874	571	378	338	437	411	391	650	545	604	494	434	423	328	405	473	278	397	223	511
RNF186	0	2	0	0	1	1	0	0	0	0	0	0	2	0	0	1	4	0	1	1	0	0	0	1	0	1	0	0	0	1	0	0	0	0	0	0	0	0	0	0	0	0	0	0	0	0	0	0	0
OTUD3	304	268	367	94	199	511	539	635	455	553	593	880	498	519	444	475	507	501	507	509	447	495	439	275	223	313	492	364	293	492	442	372	299	333	339	302	456	465	409	420	387	507	380	560	482	373	523	479	667
PLA2G2E	1	0	2	0	0	0	0	0	3	1	0	1	0	0	0	1	2	0	0	0	2	0	0	0	0	0	1	0	0	0	0	0	0	0	0	0	0	0	0	0	0	0	0	0	0	0	0	0	0
PLA2G2A	0	0	1	0	1	1	0	2	0	0	4	0	1	5	0	0	1	0	4	2	1	0	1	1	0	1	3	1	0	0	0	0	2	0	0	0	0	2	0	1	0	1	0	0	0	0	0	0	0
PLA2G5	5	3	2	3	2	9	3	3	6	6	4	1	2	5	6	10	8	3	5	10	6	1	2	3	8	2	6	3	1	5	7	5	0	4	3	0	2	3	5	0	3	2	0	1	4	1	1	3	3
PLA2G2D	7	0	0	0	0	4	5	1	0	1	1	3	1	4	0	2	4	3	4	7	0	6	0	8	3	0	1	3	0	0	0	3	0	0	1	0	2	1	1	2	1	0	0	4	0	2	0	7	0
PLA2G2F	3	1	3	1	1	2	6	3	5	5	2	5	0	7	0	15	8	6	1	5	7	5	7	11	2	14	6	0	1	0	0	1	0	1	1	0	0	1	2	0	0	0	0	2	0	0	0	1	2
PLA2G2C	1	3	0	2	3	1	2	2	0	5	4	5	3	12	5	4	6	10	7	0	11	9	2	4	2	4	6	0	0	0	0	0	0	1	0	0	0	0	0	3	0	0	1	0	0	0	1	0	0
UBXN10	1	5	1	2	2	4	2	5	3	6	3	21	6	15	2	15	7	4	10	13	5	17	11	4	2	8	8	0	0	0	1	0	0	0	1	0	0	0	0	1	0	0	0	0	0	1	0	3	1
VWA5B1	10	7	1	0	3	4	5	1	1	7	0	1	10	14	13	8	0	10	9	14	11	2	6	6	6	9	27	2	0	0	0	0	0	1	0	0	1	2	3	0	0	0	0	2	0	0	0	0	1
CAMK2N1	2513	2159	3410	540	1108	2885	3331	3274	2987	3071	3254	5059	4132	4087	3202	4713	4595	4230	4616	4179	4073	4259	3842	2663	2693	3800	4659	6443	5770	9098	5112	3930	4012	4121	4448	3762	5821	5153	5553	5151	4242	4640	3266	4390	4478	3094	3948	2743	4973
MUL1	628	564	896	267	457	918	1208	1218	1335	1514	1571	2028	1633	1628	1397	1940	2004	1818	1886	1844	1786	1732	1745	1211	1230	1652	2124	1569	1246	2017	1432	1159	919	1102	1022	967	1723	1433	1654	1394	1267	1391	1121	1450	1531	1060	1538	826	1656
FAM43B	0	1	7	2	1	3	2	6	8	2	5	8	2	2	3	7	7	6	5	4	1	1	1	8	3	6	8	30	33	49	37	28	25	45	43	36	75	55	65	37	41	28	27	27	32	23	43	11	52
CDA	10	20	11	4	4	10	31	25	13	25	30	29	37	35	34	67	45	29	32	40	45	39	34	26	40	40	40	222	169	276	154	124	109	146	128	101	221	146	191	167	130	180	103	144	162	140	154	114	187
PINK1	1045	866	1527	296	470	1244	1697	1485	1465	1731	1949	2807	1701	1817	1589	1803	2009	1995	2215	1406	1966	1813	2049	1476	1651	2086	2510	2133	1680	2655	1948	1312	975	1368	1304	1277	2111	1593	1874	1600	1382	1411	1047	1454	1395	1014	1230	591	1700
MIR6084	0	0	0	0	0	0	0	0	0	0	0	0	0	0	0	0	0	0	0	0	0	0	0	0	0	0	0	0	0	0	0	0	0	0	0	0	0	0	0	0	0	0	0	0	0	0	0	0	0
PINK1-AS	63	76	120	34	54	99	158	122	159	174	191	237	50	65	53	58	54	75	55	84	51	58	62	46	43	64	63	93	53	149	91	86	77	89	90	75	124	66	92	88	95	118	87	131	98	76	97	71	128
DDOST	2772	2791	4368	1281	2120	4995	6486	6352	6618	7505	8187	9827	4089	4123	3835	4132	4618	4362	4319	4233	3890	3838	3936	2637	3096	3558	4771	6546	5087	8660	6697	5229	4003	5190	5190	4579	7702	5790	6863	5911	5505	6594	5152	6298	6669	4529	6486	3598	7367
KIF17	175	176	308	26	92	174	170	138	162	179	173	240	172	166	109	188	197	178	207	169	163	217	188	138	161	196	231	514	382	589	299	194	181	211	224	210	379	280	342	376	302	286	226	288	307	208	282	162	349
SH2D5	786	673	1295	151	290	624	778	686	684	974	939	1291	792	852	699	978	932	896	928	670	887	933	899	688	750	929	1151	1797	1563	2364	1153	807	667	739	708	694	1255	1003	1356	1219	993	1028	819	975	988	727	952	544	1232
HP1BP3	1134	1060	1671	482	747	1861	2276	2658	1960	2476	2666	3890	2230	2122	1822	2019	2243	2211	2383	2367	2058	2162	2194	1529	1267	1550	2109	2513	2422	4094	2781	2297	1905	2601	2531	2258	3293	2908	3247	2694	2198	2836	2008	2691	2797	2118	3117	2297	3616
EIF4G3	2084	2004	2741	772	1606	3540	4530	4884	4504	6372	6368	8390	3149	3119	2675	2596	3213	3380	3252	3334	2949	2873	3259	2008	1996	2252	3325	3613	3165	5318	3981	2858	2631	3264	3288	2929	4564	3929	4333	4095	3692	4208	3283	4144	3937	2785	4267	2556	4245
MIR1256	0	0	0	0	0	0	1	0	0	0	0	0	0	2	0	2	0	0	2	0	0	0	0	0	1	0	0	0	0	0	0	0	0	0	0	0	1	0	0	0	0	0	0	0	0	0	0	1	0
ECE1	6464	6040	9736	2274	4143	8876	11466	11137	10995	12705	13221	17006	4672	5081	4771	5046	5062	5083	5153	3941	4438	4064	4943	3080	4006	4827	5828	11397	8807	15366	12499	9564	7225	9411	9138	8762	14217	10280	12096	10852	10271	10899	8943	10838	11383	8065	11136	5797	11839
ECE1-AS1	8	6	6	0	2	3	3	6	2	3	3	3	11	10	2	3	5	0	2	11	3	11	3	9	2	10	10	2	1	1	0	3	2	3	1	2	3	0	0	3	3	3	3	1	0	1	6	3	5
NBPF3	148	156	243	48	66	258	284	300	301	332	317	493	207	277	221	239	270	284	285	271	248	253	249	150	160	193	293	317	251	461	259	193	160	263	240	252	340	345	366	315	271	338	237	332	334	298	378	268	455
ALPL	33	21	25	12	18	28	35	32	23	27	38	37	21	44	30	36	47	35	28	45	35	36	48	36	15	39	34	187	184	250	233	165	101	167	143	131	254	167	217	186	205	180	158	213	169	178	204	119	248
LINC02596	0	0	0	0	0	1	0	1	0	3	2	1	0	0	0	0	0	0	1	1	3	0	0	1	0	0	0	1	0	0	0	0	0	0	0	0	0	0	0	0	0	0	0	0	0	0	1	0	0
RAP1GAP	14	9	16	25	7	28	14	17	14	10	12	30	18	28	15	34	19	20	18	19	16	11	21	15	20	7	30	6	8	21	10	12	4	11	12	10	11	10	11	13	11	17	8	10	14	7	6	6	20
USP48	592	498	850	195	344	947	1106	1341	1175	1586	1716	2275	1318	1314	1026	1095	1461	1423	1383	1419	1310	1215	1247	801	658	890	1263	1514	1316	2412	1673	1223	1082	1330	1516	1241	1979	1801	2070	2045	1701	2048	1595	1982	2058	1500	2242	1555	2654
LDLRAD2	20	4	41	5	9	17	14	24	5	31	25	30	6	11	11	1	1	8	6	11	2	9	10	5	9	9	15	8	11	3	4	1	4	5	7	10	7	8	8	5	6	14	7	11	11	7	16	2	2
HSPG2	13682	12290	19817	5165	8537	24700	31480	28917	27640	41016	38198	53561	11521	13986	11981	13792	12201	14280	15947	10236	10637	14312	15757	9370	12356	12447	15570	21699	16996	29389	22981	17810	8431	17179	16606	16604	27531	19363	23725	24479	23636	20044	17439	22991	19698	17151	20477	9225	19471
CELA3B	0	0	1	1	0	0	2	0	0	0	0	2	1	0	3	4	8	0	8	2	1	2	3	2	5	2	2	0	0	0	0	0	0	0	0	1	0	0	2	0	1	0	0	0	0	0	1	0	0
CELA3A	0	0	0	0	1	1	1	0	0	1	2	3	0	0	0	0	8	2	4	0	1	3	0	0	0	1	2	0	0	0	0	0	0	0	0	0	0	0	0	0	0	0	0	0	0	0	0	0	0
LINC01635	2	0	0	0	0	3	0	2	1	2	5	1	5	3	3	3	2	2	6	1	0	3	0	0	2	5	0	1	2	3	2	0	1	1	1	1	3	0	0	0	0	0	2	1	1	2	1	2	2
LINC00339	15	6	12	0	4	17	8	7	4	21	6	15	6	5	4	13	6	7	6	2	6	9	8	1	3	5	3	9	6	5	3	1	2	6	6	4	6	3	12	2	4	14	0	5	14	4	8	11	3
CDC42	2386	2485	3364	1054	1979	5249	6065	6905	5901	6734	7142	10243	10027	9243	7773	9234	10704	9836	10260	12143	10142	9714	9534	6021	5415	7055	9069	8600	8775	15503	9597	7471	6983	8326	8973	7099	11489	10347	11509	10590	8222	10179	7196	9569	10708	7271	9912	9132	13783
WNT4	19	9	11	20	3	28	7	14	17	25	17	27	13	3	8	14	10	28	20	17	17	27	31	17	12	22	16	9	7	6	1	2	2	3	4	2	1	12	7	6	6	11	6	6	7	13	15	12	10
MIR4418	0	0	0	0	0	0	0	3	0	0	0	0	0	0	0	0	0	0	0	0	0	0	0	0	0	0	0	0	0	0	0	0	0	0	0	0	0	0	0	0	0	0	0	0	0	0	0	0	0
ZBTB40	402	364	690	116	194	697	880	889	730	891	890	1106	525	490	458	460	567	523	468	473	421	587	551	289	376	414	542	727	535	972	593	467	377	551	588	526	733	648	732	665	610	742	568	631	722	550	817	508	827
EPHA8	1	3	1	0	4	2	3	0	3	3	5	5	3	3	7	8	6	3	3	2	2	3	10	10	1	5	4	1	3	0	0	0	0	0	0	0	1	1	0	0	1	0	0	0	0	1	0	1	0
MIR6127	0	0	0	0	0	0	0	0	0	0	0	0	0	0	1	0	0	0	0	0	0	0	0	0	0	0	0	0	1	0	0	0	0	0	0	0	0	0	0	0	0	0	0	0	0	0	0	0	0
C1QA	0	2	2	0	0	0	0	0	0	1	3	2	0	6	5	0	1	2	4	1	3	0	0	0	0	2	1	0	0	0	0	0	0	0	0	0	0	0	0	0	0	0	0	0	0	0	0	0	0
C1QC	0	0	0	0	1	2	0	0	0	0	2	0	0	0	1	0	0	0	0	1	7	0	1	7	0	1	3	0	0	0	0	0	0	0	0	0	0	0	0	0	0	0	0	0	0	0	0	0	0
C1QB	0	0	0	0	1	0	3	1	0	0	7	1	0	2	0	0	0	0	0	0	1	0	0	0	1	1	0	0	0	0	0	1	0	0	0	0	0	0	0	0	0	0	0	0	0	0	0	0	0
EPHB2	2667	2444	4090	1049	2044	4191	5390	5074	5852	7794	7847	9966	5205	5438	4945	5736	6541	6196	7161	6482	6130	6158	6946	4241	4844	6107	7199	5949	4527	7433	6562	4769	3897	5031	4849	4753	7268	5852	6589	5493	5048	4693	3911	4830	4861	3280	4259	2313	5125
MIR4684	0	0	0	0	0	0	1	0	1	0	0	0	0	5	0	2	0	0	0	0	0	0	2	0	0	1	0	1	1	1	0	0	0	0	0	0	0	0	0	1	0	0	0	0	0	0	0	0	1
MIR4253	0	0	0	0	0	0	0	1	0	0	0	0	0	0	0	0	0	0	0	0	0	0	0	0	0	0	0	0	0	0	0	0	0	0	0	0	0	0	0	0	0	0	0	0	0	0	0	0	0
LACTBL1	1	0	0	0	0	0	1	2	0	0	0	0	1	1	1	2	4	4	1	6	3	3	0	1	2	1	6	0	0	0	0	0	0	0	1	0	0	0	0	0	0	0	0	0	0	0	0	0	0
TEX46	0	1	1	0	0	1	0	0	1	1	2	4	3	3	0	7	1	1	1	2	2	0	1	1	0	0	2	0	0	0	0	0	0	0	0	0	0	0	0	0	0	0	1	0	0	0	2	0	0
KDM1A	625	516	747	216	414	1051	1370	1452	1523	1632	1722	2294	1570	1588	1238	1433	1683	1629	1560	1602	1369	1351	1394	965	881	1105	1479	2238	1905	3112	2233	1576	1569	2249	2237	1952	3269	2891	3167	3039	2527	3337	2467	3072	3815	2529	3557	2510	4450
MIR3115	0	0	0	0	0	0	0	0	0	0	1	0	1	0	0	0	0	0	1	0	0	0	0	0	0	5	2	0	0	0	0	0	0	0	0	0	0	0	0	0	0	0	0	0	1	0	1	0	1
LUZP1	1182	1104	1755	711	1295	3271	4306	4482	3650	4191	4157	5453	3104	2924	2689	2744	3295	3184	3476	3480	3195	3153	3205	2080	2058	2581	3040	3264	2884	5082	4917	3765	3209	4044	4082	3433	5250	4562	5139	4653	4132	4539	3609	4333	4532	3244	4679	3159	5254
HTR1D	8	7	5	16	9	42	36	57	28	50	33	70	52	48	32	25	51	39	38	42	24	7	20	15	7	19	15	15	14	42	60	61	33	87	73	68	110	99	111	76	54	60	43	70	51	44	58	38	68
HNRNPR	788	778	1133	327	541	1381	1725	1878	1635	2064	2149	2778	1926	1982	1645	2016	2258	2237	2348	2004	2245	2091	1997	1413	1295	1620	2200	3375	2877	4822	3256	2384	2271	3129	3220	2624	4463	3822	4273	3680	3132	4101	2996	3907	4661	3270	4666	3881	6025
ZNF436	70	91	119	33	69	192	259	237	198	280	241	333	251	304	188	228	268	269	248	288	272	264	241	159	121	188	218	259	232	411	246	198	136	236	216	217	298	286	333	305	267	254	208	300	256	209	264	244	378
ZNF436-AS1	4	11	16	7	16	10	17	16	10	9	17	14	14	19	10	11	14	21	14	22	26	11	20	33	6	14	6	3	6	17	6	5	6	4	4	3	12	5	9	4	3	5	4	9	1	6	11	6	9
TCEA3	6	9	8	2	10	10	9	10	13	20	12	19	17	11	14	15	23	6	17	34	16	20	14	21	12	7	14	91	129	166	100	65	68	89	76	64	116	88	139	91	85	89	72	112	93	82	83	45	90
ASAP3	372	312	559	99	157	314	470	401	401	563	581	776	486	412	381	506	518	519	443	397	406	466	425	355	328	441	500	579	499	838	462	312	269	347	366	393	557	480	593	553	488	489	400	517	575	358	519	250	565
E2F2	11	5	16	12	15	20	26	10	21	32	39	56	38	39	14	25	29	36	45	32	38	34	20	25	19	22	39	66	44	87	43	32	47	103	109	71	187	154	212	156	138	130	136	141	167	137	179	91	208
ID3	3767	3378	5775	514	1098	5448	7098	6478	5189	4911	5043	6752	4472	4982	4065	5329	5530	5459	4755	5240	4981	4341	4475	3223	3612	4597	5297	8398	6936	10533	7274	5685	4086	7993	8216	7530	10930	8730	10226	7975	6282	6245	4992	6418	7473	5520	6426	3505	8968
MDS2	3	4	3	3	1	6	4	4	9	15	9	4	3	7	7	16	18	12	9	17	3	1	5	9	8	9	3	2	5	4	0	2	6	3	2	3	3	5	2	4	3	4	1	5	5	1	1	3	4
RPL11	4042	3677	6375	1433	2224	5453	6532	7376	6864	7212	7950	10797	9398	9049	7793	9927	10019	9665	9821	10975	9974	9134	9083	6447	6028	8315	10362	13560	10689	17828	10773	8081	9681	9229	9634	8068	13283	12357	13587	12609	10210	12880	8769	11008	12169	8448	11181	7515	15706
ELOA-AS1	6	8	12	1	2	14	15	22	18	37	16	29	12	15	11	18	10	12	19	18	17	12	13	11	7	11	17	1	9	5	8	6	4	8	4	8	8	7	12	10	14	5	7	10	9	8	22	12	14
ELOA	797	803	1186	299	537	1653	1939	2216	1846	2171	2258	3310	2002	2066	1760	1570	2176	2171	2284	2072	1958	1905	2134	1413	1302	1771	2142	2167	1831	3142	2139	1487	1311	1934	1930	1770	2920	2337	2753	2593	1937	2224	1596	2224	2285	1607	2257	1644	2806
PITHD1	338	309	495	114	205	507	649	675	668	740	844	1137	856	883	787	885	856	886	906	863	806	833	798	642	592	738	927	1000	836	1436	940	675	674	732	764	725	1184	1039	1095	1182	1007	1203	790	1068	1097	782	957	823	1532
LYPLA2	1010	933	1588	331	488	1251	1329	1302	1109	1213	1243	1712	1569	1506	1300	1723	1731	1739	1667	1262	1595	1579	1445	1109	1246	1625	1889	3097	2471	3768	2430	1852	1596	1688	1749	1624	2439	1982	2255	1830	1620	1803	1277	1558	1643	1245	1532	920	2132
GALE	307	281	417	112	164	354	401	416	423	489	544	691	469	426	441	607	583	547	523	493	546	450	450	260	342	415	479	1206	826	1358	882	676	537	696	678	635	1040	807	990	941	863	896	697	842	815	599	816	427	950
HMGCL	237	210	348	61	125	403	401	395	404	489	570	671	487	461	431	385	450	462	458	471	447	467	417	280	296	372	524	664	496	870	462	344	313	376	393	325	597	503	577	515	390	415	311	409	359	255	371	230	431
FUCA1	106	75	112	64	73	171	208	226	248	231	336	387	207	211	197	167	222	225	226	210	143	214	212	101	111	188	209	256	250	418	289	217	175	239	230	221	361	279	342	310	283	265	234	277	288	206	305	187	347
CNR2	5	4	1	1	3	5	1	4	1	2	8	3	1	8	13	16	8	5	5	16	8	9	9	15	3	5	7	1	2	0	0	0	0	2	2	1	0	0	1	1	0	1	0	3	1	5	5	2	1
MIR378F	0	0	0	0	0	0	0	0	0	0	0	0	0	0	0	0	0	0	0	0	0	0	0	0	0	0	0	0	0	0	0	0	0	0	0	0	0	0	0	0	0	0	0	0	0	0	0	0	0
PNRC2	238	204	329	133	163	498	549	596	492	611	594	875	733	608	569	622	746	698	650	617	768	586	587	398	314	411	629	730	841	1336	804	626	622	749	705	627	1209	1059	1188	1285	957	1427	1018	1284	1326	914	1359	1250	1843
SRSF10	619	434	799	223	308	948	1149	1258	1185	1524	1637	2261	1424	1358	1198	1140	1538	1566	1589	1607	1338	1353	1451	860	720	1021	1367	1577	1549	2550	1578	1311	1150	1871	1908	1619	2642	2478	2563	2340	1863	2191	1610	2071	2180	1579	2244	1924	2993
MYOM3	7	2	3	4	4	16	30	27	13	16	13	27	8	12	20	18	19	11	12	14	20	7	23	10	5	7	11	9	4	11	16	6	7	18	11	14	23	23	19	16	12	10	7	10	7	2	17	9	7
IL22RA1	0	0	1	0	0	1	0	0	0	2	0	2	7	6	10	4	3	7	5	0	0	9	1	4	4	0	19	0	1	2	5	2	0	3	1	1	2	5	3	3	3	2	2	3	4	1	2	0	8
IFNLR1	5	3	10	3	1	9	4	6	6	5	4	8	6	3	12	7	6	7	6	9	2	3	3	15	5	7	7	8	4	12	14	5	4	1	6	1	4	5	8	10	8	11	9	9	8	9	8	7	11
LINC02800	1	2	0	1	1	2	2	2	3	2	7	8	5	3	6	2	3	7	2	4	5	2	4	0	3	4	20	0	0	0	0	0	0	1	0	0	0	0	0	0	0	0	0	0	0	0	0	0	0
GRHL3	26	19	6	11	21	26	30	24	17	32	38	32	27	39	26	47	41	32	41	42	43	28	51	38	17	21	52	9	7	16	6	8	3	11	11	9	2	3	7	16	9	9	12	4	9	11	10	13	29
STPG1	279	246	404	60	129	359	398	420	386	446	479	664	424	418	477	509	474	491	567	496	448	595	544	349	344	449	534	677	564	992	488	344	336	430	406	335	672	580	585	586	493	597	374	511	593	385	527	392	663
NIPAL3	3397	3394	5056	1240	2511	5828	7135	7924	7373	8830	9558	12710	7669	7260	6616	7949	8553	8106	8578	8944	7905	8495	8699	5472	5795	6895	9374	7571	6127	10592	7086	5297	4549	5127	5112	4439	6910	5739	6430	5869	4981	5328	4112	5095	5612	3799	5455	3028	5552
NCMAP-DT	6	1	2	2	3	3	3	1	5	0	3	2	5	9	7	6	11	14	5	9	5	9	1	7	2	1	8	0	0	4	0	0	4	1	0	0	8	0	1	2	0	1	2	1	0	0	0	0	0
RCAN3AS	6	1	2	2	3	3	3	1	5	0	3	2	5	9	7	6	11	14	5	9	5	9	1	7	2	1	8	0	0	4	0	0	4	1	0	0	8	0	1	2	0	1	2	1	0	0	0	0	0
RCAN3	212	159	212	85	104	386	432	424	381	397	422	609	487	441	392	381	488	466	469	590	488	428	451	320	214	295	408	628	650	1069	630	519	375	592	623	515	816	692	754	787	573	763	569	766	734	550	769	568	901
NCMAP	10	4	1	2	1	10	16	8	16	15	9	8	15	12	10	20	16	10	8	27	15	13	24	23	8	12	19	2	1	0	0	0	0	0	0	2	0	0	0	0	1	2	0	0	1	2	0	0	0
SRRM1	1395	1214	1984	439	859	1929	2327	2647	2398	3223	3324	4406	2276	2518	1893	2352	2486	2449	2437	3019	2123	2174	2019	1478	1231	1696	2299	3465	2989	5149	3570	2648	2992	3270	3440	2820	4974	4249	4855	4447	4018	4830	3840	4478	4960	3366	4957	3723	5779
CLIC4	6277	6394	7823	2910	5600	15343	17877	20801	15754	21700	22877	33681	27926	24915	21653	20824	27933	26783	28999	32690	25978	27185	27557	16324	14289	18443	25518	21236	23756	40125	26031	21005	16595	23355	24924	19546	31652	28039	31439	31554	25554	28999	22482	29221	29852	21903	31403	29332	38955
RUNX3	15	14	9	38	12	29	32	21	24	21	24	47	29	56	38	58	59	29	39	51	26	47	50	51	33	39	56	62	43	69	84	69	72	75	54	58	93	79	74	61	55	66	50	65	83	46	53	31	99
MIR6731	0	0	1	0	0	0	0	0	0	0	0	0	0	0	0	0	0	0	0	0	0	0	0	0	0	1	0	0	0	0	0	0	0	0	0	0	0	0	0	0	0	0	0	0	0	0	0	0	0
MIR4425	0	0	0	0	0	0	0	0	0	0	0	0	0	2	3	0	0	0	0	0	0	0	1	0	0	0	0	0	0	0	0	0	0	0	0	0	0	0	0	0	0	0	0	0	0	0	0	0	0
SYF2	332	303	489	106	203	512	610	740	572	642	670	902	655	722	571	675	706	655	746	701	680	597	709	448	334	498	677	790	746	1163	651	584	614	563	608	531	739	671	742	622	496	633	455	598	597	433	606	560	867
RSRP1	239	219	415	78	111	209	279	286	205	361	395	493	123	144	98	163	150	156	122	149	118	147	159	118	98	106	163	161	126	192	124	106	100	130	127	119	180	151	162	165	125	253	164	225	235	157	266	155	294
RHD	19	7	19	3	4	17	19	15	22	16	17	41	28	34	30	15	26	16	17	17	17	32	22	27	20	16	13	14	7	19	16	10	14	16	8	12	14	16	18	13	16	28	10	19	12	25	22	12	25
TMEM50A	1516	1429	2134	577	1132	2478	3329	3486	3363	4038	4219	5745	4627	4436	3922	4936	5500	4821	5153	5945	5216	5037	5182	3363	3231	4061	5577	4163	3826	6387	4641	3844	3417	4047	4106	3250	5568	4942	5267	4458	3921	4502	3284	4229	4619	2906	4475	3214	5611
RHCE	19	2	19	4	5	17	28	22	29	28	18	38	25	39	31	49	34	29	17	22	29	37	26	33	19	22	34	23	7	27	17	9	18	14	9	16	24	18	15	30	29	24	18	22	17	18	27	10	20
MACO1	361	313	473	136	235	512	619	626	727	935	1003	1328	870	863	717	818	1029	951	1037	1023	971	978	998	699	552	762	964	813	734	1245	1004	720	639	747	744	628	1160	998	1113	1181	1011	1198	955	1120	1217	880	1329	773	1377
LDLRAP1	463	387	635	116	242	550	642	667	620	681	738	1081	815	741	646	802	778	775	677	730	682	703	714	530	491	605	826	806	762	1097	760	525	465	661	653	586	924	757	854	865	667	678	531	699	678	455	628	354	756
MAN1C1	309	338	423	152	210	373	481	491	430	478	495	653	362	329	343	363	461	344	381	294	331	446	453	310	345	359	505	845	788	1207	962	825	495	646	633	547	1084	793	929	855	776	656	585	717	647	506	603	282	669
SELENON	2839	2544	4405	1045	1821	4233	5292	4798	4615	5927	6008	7769	3302	3717	3064	3282	3464	3611	3847	3375	3179	3259	3306	2311	2710	3220	3810	5133	4402	7014	5452	3967	2985	4197	4188	3929	6417	4927	5859	5037	5117	4735	3753	5046	4959	3571	4698	2412	5021
MTFR1L	341	323	440	121	233	527	565	581	552	675	702	1001	698	725	623	723	818	767	759	782	673	749	735	491	449	642	764	930	798	1312	764	602	592	644	692	545	862	775	832	818	674	721	602	709	716	563	720	416	861
AUNIP	10	10	13	3	4	18	30	27	55	52	44	52	31	41	23	45	38	38	40	29	42	14	20	20	13	13	41	58	48	91	53	40	48	90	79	75	157	144	144	161	120	147	109	116	174	114	154	110	203
PAQR7	492	482	833	138	305	627	772	771	974	1133	1184	1500	1024	1074	910	1261	1217	1123	1176	997	1134	1066	1209	770	807	1035	1328	1108	898	1357	970	738	644	786	727	698	1213	986	1167	1022	1034	996	778	914	992	670	995	492	1042
STMN1	1822	1597	2520	674	1070	2452	2885	3441	3047	3173	3437	4349	3978	3583	3096	4175	4056	3819	3875	4395	3852	3605	3573	2380	2105	2842	3828	8342	7212	12053	7123	5491	5812	6363	6711	5352	8774	7793	8707	8702	7284	10030	6921	8896	10025	6785	9760	7929	13405
MIR3917	0	1	0	0	0	0	0	0	0	0	0	0	1	0	0	0	0	0	0	0	0	0	0	0	0	0	0	0	0	2	0	0	0	0	0	0	0	0	0	0	0	0	0	0	0	0	0	0	1
PAFAH2	182	180	232	64	113	314	418	402	412	546	585	843	527	530	459	522	675	645	577	581	507	503	585	374	329	463	636	457	347	583	360	284	262	329	356	283	483	479	555	523	398	427	322	438	521	338	499	282	485
EXTL1	354	316	586	92	177	292	318	358	275	360	381	500	297	309	253	300	348	284	371	246	293	362	450	294	330	492	473	339	353	488	341	241	209	249	236	226	300	279	309	277	283	252	196	227	168	119	171	97	221
SLC30A2	9	2	1	0	2	6	5	5	7	10	1	4	1	10	6	7	3	1	10	4	1	3	11	4	3	5	12	8	1	1	1	1	1	0	5	0	0	4	3	0	5	2	3	0	2	3	1	3	4
TRIM63	1	2	1	0	1	1	0	2	3	1	4	9	5	6	2	11	4	1	2	0	6	5	0	3	1	0	3	0	1	0	1	0	0	2	0	0	1	0	2	0	0	1	3	1	0	0	3	0	0
PDIK1L	50	23	52	29	24	81	53	89	55	65	82	106	56	75	58	60	56	75	103	112	77	55	66	35	42	37	56	80	82	129	153	82	78	114	116	108	142	148	148	127	114	125	87	124	129	105	124	148	180
FAM110D	4	3	1	4	0	5	2	0	0	2	1	5	2	0	1	5	2	1	2	1	0	4	5	0	2	1	2	2	0	0	0	0	0	3	1	1	1	5	1	1	2	1	0	1	1	2	4	0	3
C1orf232	0	0	0	1	1	0	5	1	2	0	0	0	3	1	0	0	2	1	3	0	0	4	0	5	0	2	2	0	0	0	0	0	0	0	0	0	0	0	0	0	0	0	0	1	0	0	0	0	0
ZNF593OS	0	2	3	0	3	6	4	7	10	2	17	6	2	5	2	0	9	4	0	1	1	5	4	3	4	2	9	4	5	9	4	1	1	6	8	2	3	11	5	4	1	7	7	13	4	8	7	1	1
ZNF593	0	0	0	0	0	0	0	0	0	0	0	0	0	0	0	0	0	0	0	0	0	0	0	0	0	0	0	0	0	0	0	0	0	0	0	0	0	0	0	0	0	0	0	0	0	0	0	0	0
CNKSR1	16	9	10	22	17	7	14	15	11	22	16	14	18	12	17	14	17	20	8	19	13	24	8	14	7	12	15	1	2	3	0	1	1	1	1	0	1	4	2	3	4	4	3	2	5	0	3	2	10
CATSPER4	0	2	2	0	1	0	0	2	2	3	3	3	3	1	2	10	2	2	2	0	2	1	2	5	0	0	0	0	0	0	0	0	0	0	0	0	0	0	0	0	0	0	0	0	2	0	0	0	0
CEP85	82	89	146	66	45	194	227	224	214	246	271	371	213	233	184	262	218	209	189	225	235	203	138	110	90	117	143	341	278	458	358	261	193	480	431	396	768	713	790	804	651	853	720	887	898	654	853	524	915
SH3BGRL3	6077	5739	9807	1864	3032	8457	10138	9762	8823	9123	10299	14082	11389	12190	9684	12196	12799	12947	12491	15002	11963	11563	11403	9749	10492	13428	14968	17499	14172	22222	14254	10004	8958	10157	10955	9252	15040	12403	15093	13429	10821	10675	7730	10001	11124	7369	9457	5437	12170
UBXN11	93	100	211	39	60	101	135	125	123	113	105	179	99	96	112	122	102	127	118	83	111	84	91	64	80	99	139	232	154	287	191	143	136	156	141	148	241	174	227	166	168	226	164	174	221	150	200	103	218
CD52	0	1	0	0	0	0	0	1	0	4	3	1	1	2	3	0	4	0	0	0	0	2	0	0	2	1	5	1	0	1	0	0	2	0	1	0	1	4	1	1	1	1	2	1	3	0	0	1	2
CRYBG2	8	4	4	6	1	4	8	5	3	7	3	6	3	8	14	14	6	18	8	9	9	10	21	10	7	13	14	4	2	10	4	4	2	4	5	8	9	6	9	18	1	6	5	13	4	6	11	11	20
ZNF683	3	1	1	0	2	0	0	1	4	1	0	14	5	2	4	0	0	5	3	3	2	4	0	1	4	2	15	0	0	0	1	0	0	0	0	0	0	0	1	0	0	0	0	0	0	0	0	0	0
LIN28A	5	7	4	1	1	1	2	7	4	3	6	10	11	15	15	13	5	5	8	9	3	13	8	8	6	2	10	3	1	2	0	1	2	0	2	1	3	3	0	3	2	1	4	3	0	0	11	4	9
DHDDS	739	695	1107	263	468	1126	1383	1519	1328	1654	1694	2407	1798	1670	1417	1706	1759	1714	1726	1789	1547	1515	1540	1054	1053	1387	1737	1959	1513	2466	1548	1140	1117	1232	1286	1177	2010	1721	1962	1687	1439	1603	1204	1528	1427	1094	1439	837	1648
HMGN2	1166	1021	1695	511	625	1569	1718	2008	1905	1914	2124	2938	2257	2414	1984	2775	2796	2578	3225	3362	2952	2873	2616	1851	1605	2119	2865	5874	5263	8607	5105	3928	4398	4668	4753	4353	6965	6298	7006	6643	5088	8233	5506	7389	9223	6390	8351	7426	12843
RPS6KA1	66	53	40	71	42	51	86	61	67	69	71	113	79	78	68	94	73	74	74	82	85	81	93	85	47	51	90	384	274	508	280	231	173	261	269	294	488	388	480	500	398	433	385	442	487	317	471	276	612
MIR1976	0	0	0	0	0	0	0	0	0	0	0	0	0	0	0	0	0	0	0	0	0	0	1	0	0	0	0	0	0	0	0	0	0	0	0	0	0	0	0	0	0	0	0	0	0	0	0	0	0
RNU7-29P	0	0	0	0	0	0	0	0	0	0	0	0	0	0	0	0	0	0	1	0	1	0	0	0	0	0	0	0	0	0	0	0	0	0	0	0	0	0	0	0	0	0	0	0	0	0	0	0	0
ARID1A	1784	1574	2644	575	962	2464	3118	3070	2764	3915	3944	5377	2763	2869	2318	2806	3009	3130	2959	2717	2479	2931	2866	1929	2263	2753	3246	5501	4403	7114	4682	3512	2440	4003	4226	3756	6690	5285	6390	6273	5708	5948	4855	6349	6523	4968	6740	4121	8134
PIGV	111	118	152	54	76	193	280	255	262	367	286	413	385	334	279	379	391	307	339	382	286	355	373	230	241	260	312	285	225	403	274	245	172	266	218	224	352	342	354	308	305	280	224	261	247	205	318	173	252
ZDHHC18	907	834	1426	258	462	1133	1594	1473	1566	2284	2506	3130	2434	2205	1897	2782	2869	2747	2728	2445	2614	2986	2727	2040	2061	2535	3046	2101	1801	2849	1920	1382	1226	1752	1619	1467	2663	2303	2580	2920	2757	3025	2363	2896	3275	2097	3073	1592	3328
SFN	15	15	8	26	11	11	18	11	22	15	14	26	15	18	17	34	13	15	11	35	25	22	21	29	5	28	57	35	18	50	17	15	8	13	17	18	30	20	32	34	27	39	28	35	31	33	30	23	37
GPN2	498	429	718	186	310	657	875	883	789	967	968	1409	573	637	493	531	555	582	707	532	522	583	508	369	475	540	623	779	630	1090	806	551	580	579	571	551	864	714	814	728	637	736	524	692	748	505	713	468	957
GPATCH3	112	77	210	49	48	168	189	141	130	167	160	245	128	175	138	173	177	143	119	116	151	152	151	122	121	125	172	256	192	307	177	154	160	119	154	127	200	201	210	200	166	242	135	188	225	163	199	155	296
NUDC	1207	1147	1966	447	791	1797	2245	2195	2083	2455	2706	3577	2364	2362	2207	2367	2801	2690	2713	1937	2554	2494	2724	1901	1714	2316	2861	5127	3940	6390	4341	3102	3031	3409	3582	3098	5136	4475	5155	5100	4367	4947	3842	4514	5418	3810	4949	2886	6309
NR0B2	1	0	0	0	0	2	1	2	0	3	2	2	0	0	0	4	0	0	0	0	2	1	1	7	1	0	1	0	0	0	0	0	0	0	0	0	0	0	2	0	0	0	0	0	0	0	0	0	0
KDF1	20	4	3	15	8	5	12	5	6	1	7	5	3	2	7	14	4	5	2	5	14	11	10	21	3	4	12	0	0	1	0	0	0	1	0	1	0	3	1	4	2	3	3	0	2	3	2	0	3
OSTCP2	5	4	16	0	6	4	10	14	25	37	27	25	19	39	13	15	21	32	37	40	29	22	29	18	19	17	17	6	9	22	11	10	6	11	16	6	27	20	14	19	17	18	12	13	16	7	18	8	11
TRNP1	3616	3376	5895	859	1675	3842	4724	4419	3795	4003	4350	6011	5156	4818	4114	5569	5795	5510	5751	3219	5050	5776	5403	3684	5321	6310	7566	16817	14522	21912	13599	10036	7734	9519	9645	8892	13057	11039	12647	11584	9193	9521	6934	9288	10036	7050	8383	4646	11225
TENT5B	44	41	83	17	11	55	53	71	96	108	123	183	118	113	122	125	125	138	115	93	133	85	73	94	82	79	94	265	214	328	131	87	70	148	135	125	240	212	264	222	180	217	196	224	261	175	256	106	288
SLC9A1	1574	1352	2434	582	1018	2115	2707	2633	2618	3194	3149	3755	2636	2555	2196	2642	2901	2760	3077	2935	2838	2966	3125	2152	2596	3068	3448	3667	2799	4545	3882	2875	2184	2722	2794	2477	4346	3341	3942	3504	3318	3267	2640	3299	3542	2414	3476	2082	4180
WDTC1	1016	796	1357	324	513	1438	1606	1541	1411	1606	1701	2265	1853	1847	1521	1793	1878	1868	1831	1754	1632	1900	1823	1278	1416	1842	2153	2545	2052	3215	2084	1533	1274	1532	1560	1411	2241	1920	2284	2295	1814	1885	1464	1784	1801	1339	1664	1035	2127
TMEM222	684	621	1096	223	424	843	1138	1026	988	1088	1121	1414	1185	1156	1084	1271	1368	1214	1341	1298	1131	1272	1298	892	1158	1457	1510	1685	1318	2221	1665	1295	1108	1208	1242	1154	1866	1508	1781	1514	1332	1396	1090	1304	1399	929	1220	720	1552
SYTL1	5	5	9	4	6	14	11	16	4	12	9	25	12	8	19	21	5	9	16	10	14	22	14	11	5	9	16	13	5	11	5	4	3	0	7	5	3	2	2	7	7	11	4	7	9	4	11	4	2
MAP3K6	452	407	743	201	262	620	766	708	716	900	826	1155	626	738	546	662	701	718	702	505	616	616	584	402	517	625	545	1304	1020	1656	1255	929	740	1042	997	961	1831	1265	1526	1510	1440	1536	1271	1452	1371	974	1292	646	1415
FCN3	2	1	4	0	0	4	8	0	7	1	6	2	4	4	1	2	2	2	4	0	1	4	0	1	6	5	5	5	10	5	0	3	2	5	3	2	7	7	7	2	6	2	0	2	2	4	2	0	2
CD164L2	0	0	3	6	6	2	1	2	0	2	8	1	6	5	3	7	7	5	0	1	6	5	1	11	2	2	7	0	0	0	0	0	0	0	0	0	0	0	0	0	0	2	1	0	0	0	0	2	0
GPR3	80	81	89	50	63	112	129	110	103	101	100	186	100	96	92	90	112	89	106	102	114	105	107	72	98	95	104	171	174	244	320	224	142	210	200	174	320	221	326	285	230	250	178	249	196	142	197	112	187
WASF2	1367	1271	1927	504	862	2202	2507	2653	2278	2571	2772	3759	3059	2927	2438	3140	3197	3319	3167	3073	2985	3185	2903	1948	2030	2625	3355	5258	4164	6952	4232	3169	2792	3409	3533	3132	4788	4141	4485	4625	3990	4424	3529	4345	4962	3382	4776	3200	5739
AHDC1	937	852	1533	181	286	1161	1405	1147	1192	1515	1471	1988	984	967	896	999	1066	1049	1104	686	838	989	1005	619	841	979	1137	1884	1575	2508	1301	913	737	1281	1201	1206	1900	1373	1663	1547	1430	1459	1130	1485	1575	1124	1431	693	1708
FGR	3	0	5	0	0	1	4	6	2	3	3	5	1	3	3	0	7	0	4	7	4	4	3	0	7	5	5	0	0	1	0	0	0	0	0	0	0	0	0	0	0	2	0	0	2	0	2	2	3
IFI6	123	99	151	57	54	135	147	157	150	156	172	194	153	154	129	184	195	155	139	145	168	122	161	98	90	128	160	454	376	571	409	357	283	360	313	298	488	360	446	381	324	342	276	314	407	253	318	177	402
FAM76A	85	68	113	23	33	126	156	169	101	109	141	226	177	139	127	165	142	182	151	218	157	122	154	93	80	92	149	194	171	333	170	113	115	141	142	113	199	165	208	193	142	162	118	169	124	109	149	134	167
STX12	605	632	740	308	493	1382	1561	1762	1406	1772	1968	2795	2290	2050	1651	2006	2206	2240	2269	2419	2116	2187	2190	1302	1190	1505	2041	1737	1718	2990	1904	1510	1427	1549	1715	1334	2023	1857	2076	2164	1782	2271	1606	2077	1988	1319	2062	1651	2558
PPP1R8	267	270	395	133	182	562	680	773	663	724	783	1078	765	759	672	620	728	670	696	616	665	545	624	410	357	445	664	970	835	1362	982	749	626	866	951	820	1322	1194	1336	1137	900	1133	836	1104	1297	818	1187	873	1573
SCARNA1	0	0	1	0	2	1	0	0	0	0	0	2	0	0	0	0	1	0	0	0	3	0	0	0	6	2	0	0	2	0	1	0	0	1	0	6	0	0	3	2	1	1	2	0	0	0	0	0	1
THEMIS2	38	34	57	49	46	75	71	72	49	59	61	65	37	42	46	67	52	26	37	68	45	63	48	37	37	40	72	119	77	136	159	117	80	98	83	69	107	81	104	71	72	78	64	86	78	67	86	58	111
RPA2	167	201	243	69	128	345	408	471	553	643	682	805	639	679	689	760	811	743	675	743	690	564	585	353	323	416	628	1110	947	1479	896	674	662	976	1027	919	1806	1587	1897	1709	1528	1796	1302	1562	1634	1090	1570	1211	2161
SMPDL3B	2	7	5	14	0	3	4	4	1	4	4	8	8	4	4	12	11	8	8	11	9	6	16	12	3	5	10	3	0	2	3	0	1	0	0	0	1	2	4	5	1	1	1	7	0	4	5	4	2
XKR8	346	317	560	133	274	476	710	600	587	582	669	890	563	528	497	530	614	555	629	576	594	650	560	367	444	501	644	997	804	1236	940	736	550	697	678	581	915	810	865	728	575	674	468	657	703	483	643	399	819
EYA3	303	328	378	115	219	593	720	847	660	751	829	1123	828	770	670	810	801	835	875	1041	796	875	817	528	438	641	689	772	708	1232	777	637	545	851	817	690	1079	1014	1020	1012	821	1043	850	915	958	666	989	697	1072
PTAFR	5	1	2	2	7	3	10	6	8	14	7	17	7	5	5	8	7	6	5	15	14	8	14	2	5	2	6	2	5	6	7	3	1	5	4	4	9	7	6	9	11	5	6	3	13	7	15	10	18
DNAJC8	997	1018	1611	326	647	1483	1832	2002	1843	2109	2332	2977	2005	1953	1727	2179	2358	2303	2432	2703	2374	2235	2260	1546	1458	1932	2622	3527	3281	5269	3288	2430	2581	2722	3054	2352	3759	3491	3964	3737	2921	3812	2868	3301	3976	2678	3874	3058	4915
ATP5IF1	970	879	1711	311	526	1436	1734	1786	1727	1691	1948	2695	2161	2017	1828	2251	2195	2220	2329	2056	2254	2125	2129	1441	1421	1862	2605	3011	2497	3888	2337	1775	1882	1792	1920	1808	2618	2335	2656	2390	1869	2349	1723	2078	2375	1626	2062	1368	3001
SESN2	610	507	833	266	410	511	732	650	555	810	888	1025	760	718	613	712	772	873	878	701	728	760	796	601	616	789	920	1152	1077	1610	1269	884	797	705	672	606	1113	915	1059	1063	1025	1168	915	1228	1327	952	1134	951	2034
MED18	100	112	192	47	104	220	298	368	241	240	307	342	123	113	88	128	129	128	141	105	125	132	156	128	106	94	139	251	171	325	241	192	201	234	243	203	301	241	306	220	216	247	176	227	265	146	204	160	314
PHACTR4	441	406	573	158	247	777	964	1004	996	1124	1169	1631	662	655	529	629	615	708	695	784	589	565	583	365	308	425	605	675	591	1004	608	495	440	679	690	634	1110	955	966	991	942	1232	877	1211	1216	923	1280	1119	1559
RCC1	283	298	466	154	151	352	483	474	461	535	611	893	561	551	476	597	618	599	528	524	607	542	597	430	446	550	635	1274	1006	1467	985	743	719	960	1034	890	1874	1588	1860	1820	1478	1804	1433	1760	2147	1461	1994	1291	2645
SNHG3	307	214	492	111	162	277	307	393	348	442	465	663	229	243	217	268	247	265	286	279	263	234	266	193	128	150	273	295	223	414	317	223	290	257	285	253	384	322	393	353	330	531	430	507	671	477	746	538	827
SNORA73B	72	60	91	13	13	47	55	49	27	113	110	85	81	74	101	32	70	88	55	107	95	95	72	72	271	65	57	119	91	142	104	83	96	80	50	541	60	67	69	107	253	95	395	104	90	59	99	56	160
TRNAU1AP	113	127	262	75	83	216	240	259	212	292	296	434	295	285	262	291	307	287	325	272	266	267	281	205	201	245	300	567	474	698	467	432	347	393	413	356	690	520	661	614	459	599	421	511	507	392	532	359	608
SNHG12	78	71	139	27	37	68	63	63	83	127	151	144	39	40	43	42	38	52	38	53	57	32	41	28	28	45	64	56	27	73	53	42	38	49	38	50	99	59	84	54	68	96	77	107	100	80	133	79	168
SNORA61	0	0	0	0	0	0	0	0	0	0	0	0	0	0	0	0	0	0	0	0	0	0	0	0	0	0	0	0	0	0	0	0	0	0	0	0	0	0	0	0	0	0	0	0	0	0	0	0	0
SNORA44	0	0	0	0	0	0	0	0	0	0	0	0	0	0	0	0	0	0	0	0	0	0	0	0	0	0	0	0	0	0	0	0	0	0	0	0	0	0	0	0	0	0	0	0	0	0	0	0	0
SNORA16A	0	0	0	0	0	0	0	0	0	0	0	0	0	0	0	0	0	0	0	0	0	0	0	0	0	0	0	0	0	0	0	0	0	0	0	0	0	0	0	0	0	0	0	0	0	0	0	0	0
TAF12	151	159	206	48	93	238	336	316	381	429	453	596	433	438	349	418	432	404	387	475	400	352	381	300	223	295	465	463	398	656	375	340	309	374	378	305	644	523	644	637	511	580	470	556	612	387	491	364	656
RAB42	4	4	0	2	4	7	4	4	7	12	4	10	9	4	5	15	5	7	7	3	7	4	6	3	4	7	10	6	3	12	10	2	5	10	5	2	6	12	13	12	5	6	4	7	16	10	15	7	11
GMEB1	159	130	169	48	113	239	288	301	284	334	354	595	356	250	286	273	324	317	335	313	298	317	307	204	151	232	270	344	300	553	461	350	306	343	358	297	438	394	439	459	377	495	383	422	468	357	505	465	668
YTHDF2	781	693	1078	323	574	1352	1711	1797	1622	2080	2078	2806	2076	2019	1863	1785	2187	2063	2228	2267	1929	1800	1817	1215	1188	1437	1971	2642	2360	3815	2718	2118	1951	2202	2403	1979	3132	2856	3041	2959	2411	2831	2223	2876	3072	2137	2986	2326	3816
OPRD1	6	4	3	0	4	4	10	6	18	6	10	11	15	7	13	7	8	6	9	11	11	9	13	8	5	2	17	1	5	5	1	8	3	11	8	4	13	13	2	10	4	10	3	7	6	7	12	12	8
EPB41	151	124	180	65	103	179	224	264	266	359	385	531	257	301	239	282	276	281	319	272	212	269	271	210	185	227	248	283	217	394	251	184	160	188	198	176	317	277	292	295	253	285	192	266	254	215	305	229	350
TMEM200B	13	18	26	4	9	25	26	26	24	26	25	28	46	22	33	36	36	27	30	18	25	24	21	8	30	22	33	585	447	784	690	424	288	544	519	483	748	565	701	616	557	526	426	522	614	432	537	247	682
SRSF4	694	570	981	220	388	887	1078	1113	924	1442	1447	1994	1074	1014	891	1103	1121	1070	1146	867	983	1178	1101	842	662	810	1148	1352	1158	2025	1227	879	861	1150	1223	1048	1626	1482	1661	1960	1572	1972	1546	1833	2204	1511	2279	1478	2701
MECR	139	108	183	53	71	185	212	235	243	257	299	411	237	239	236	275	264	279	246	247	242	251	219	194	182	257	250	416	364	496	327	214	240	316	275	252	446	354	424	372	308	313	254	325	353	261	293	199	444
PTPRU	88	94	121	77	58	149	147	146	162	209	172	234	162	125	133	210	139	155	122	154	133	105	130	124	115	157	175	173	139	191	188	150	127	159	158	167	269	190	202	258	207	222	148	199	249	157	229	92	215
LINC01756	3	2	2	0	1	3	2	2	1	3	3	4	2	7	5	2	1	0	4	0	10	5	1	5	0	3	8	0	0	0	0	0	0	0	0	0	0	0	0	0	0	0	0	0	0	0	0	0	0
LINC01648	0	2	0	0	0	1	1	2	0	2	3	3	1	11	6	1	5	8	3	1	2	5	2	8	0	2	0	0	0	0	0	0	0	0	0	0	0	1	0	0	0	0	0	0	0	0	0	0	0
MATN1	5	0	4	0	6	3	6	1	3	4	4	8	7	7	3	2	7	7	5	11	14	5	12	7	4	1	5	1	2	0	2	1	0	0	0	1	1	0	1	3	0	1	0	0	4	1	2	0	2
MATN1-AS1	0	7	6	2	2	9	5	15	6	9	6	14	6	7	4	13	6	1	9	3	2	5	13	3	4	12	8	0	2	1	2	0	4	0	4	1	3	6	2	0	2	2	1	3	4	1	3	1	3
LAPTM5	0	10	2	0	2	5	6	2	7	12	4	3	5	6	4	8	5	2	4	10	11	7	2	8	3	9	12	10	7	10	9	6	3	5	10	6	18	4	5	9	5	5	11	17	6	4	10	11	12
MIR4420	0	0	0	0	0	0	0	0	0	1	0	0	0	0	0	0	0	0	0	0	0	0	0	2	0	0	0	0	0	0	0	0	0	0	0	0	0	0	0	0	0	0	0	0	0	0	0	0	0
SDC3	3239	2994	5185	984	1838	3957	5122	4857	4807	6301	6452	8106	3846	3925	3125	4091	4133	4018	4216	3086	3678	4164	4204	3144	3649	4367	5366	7275	5755	9842	7142	5437	4528	5739	5441	4942	8921	6302	7816	7232	6658	6542	5304	6568	6573	4645	6522	3264	6800
PUM1	933	861	1274	358	554	1861	2280	2342	2075	2597	2540	3752	2499	2323	2160	1987	2604	2570	2553	2556	2271	2361	2273	1522	1504	1674	2319	2876	2629	4206	2909	2023	1565	2527	2559	2358	3724	3198	3650	3255	3032	2985	2436	3268	3253	2500	3227	2233	4156
NKAIN1	2	2	0	4	4	6	6	2	3	2	2	11	6	7	3	11	6	3	4	3	12	9	11	15	5	4	3	2	1	4	11	7	4	8	13	7	7	8	8	4	7	10	5	5	11	3	3	2	11
SNRNP40	185	199	260	54	123	336	441	463	471	537	567	818	578	637	566	572	629	663	608	699	594	521	561	355	328	415	517	1033	890	1458	1018	710	684	902	991	895	1614	1498	1793	1573	1337	1551	1135	1500	1605	1076	1529	1001	1955
ZCCHC17	290	255	403	107	173	448	525	545	592	577	681	837	666	700	619	683	783	709	700	723	678	625	660	494	393	524	711	894	756	1214	731	514	584	614	699	605	1006	894	923	897	768	999	718	908	1014	670	937	776	1297
FABP3	35	24	71	9	24	49	58	66	63	49	46	64	55	57	54	41	62	46	48	31	40	29	32	12	14	39	32	90	92	148	82	83	66	68	84	73	117	62	113	78	78	84	61	81	74	43	52	44	76
SERINC2	6310	5862	10714	2588	4442	10196	12350	12109	11845	14809	15674	19799	14739	14618	13026	16793	16892	15767	15976	17754	15258	16038	16248	11674	13523	16304	18098	10798	9109	14794	11462	8476	6177	8494	8001	7417	13128	9856	11698	10899	9917	8356	7211	8766	9100	6150	8344	3812	9176
TINAGL1	44	38	27	120	24	36	28	33	22	26	50	64	43	58	40	65	55	42	68	94	50	67	54	46	38	66	80	19	16	11	9	11	4	7	13	8	18	7	15	24	14	37	10	12	25	21	24	16	57
HCRTR1	1	5	2	0	1	3	6	6	1	0	3	6	3	0	3	3	3	4	2	5	0	5	5	4	1	2	9	2	3	3	1	1	1	7	1	2	4	6	0	6	6	3	5	7	6	6	6	1	5
PEF1	521	589	847	175	350	905	981	951	1094	1140	1184	1497	1273	1373	1166	1510	1507	1450	1379	1476	1192	1271	1127	853	918	1144	1276	1778	1413	2249	1374	1123	987	1194	1205	962	1667	1476	1725	1641	1333	1413	1117	1354	1416	1030	1310	867	1668
COL16A1	934	742	1510	303	607	1242	1567	1438	1501	1843	1930	2327	474	595	513	555	530	583	616	351	502	618	568	415	519	550	640	1400	953	1644	1282	986	919	1080	943	974	1532	1117	1353	1211	1232	1335	1128	1259	1286	864	1162	590	1201
ADGRB2	436	349	611	119	226	502	723	659	660	884	870	1041	569	551	441	578	612	578	630	408	596	553	648	416	473	528	574	979	763	1267	1048	737	468	863	799	721	1582	1140	1339	1633	1374	1382	1172	1517	1432	936	1339	538	1281
MIR4254	0	0	2	0	0	0	0	0	0	2	0	0	0	0	0	0	1	0	0	0	0	0	0	0	0	0	0	0	0	0	0	0	0	1	0	0	0	1	0	0	0	0	1	3	0	0	0	0	1
SPOCD1	830	671	1244	219	461	1056	1133	1125	992	1161	1196	1608	1102	1098	914	1127	1113	1041	1225	1024	1118	1059	1068	802	830	1139	1324	1873	1538	2479	1618	1186	1161	1273	1335	1197	1800	1461	1771	1550	1298	1528	1124	1430	1400	976	1202	783	1536
PTP4A2	2316	1961	3182	731	1506	3827	4812	5199	4518	4902	5366	7864	6949	6638	5885	6856	7662	7404	7783	7224	7498	7207	6793	4273	3942	5112	6944	8212	7901	12520	8301	6383	6257	7099	7167	6282	10102	9001	9843	9877	7417	9246	6815	8640	9260	6349	8757	6512	11116
KHDRBS1	1225	1093	1812	557	794	2142	2584	2830	2392	2866	2931	4109	2890	2871	2464	2921	3367	3160	3217	2749	3051	3067	2942	1861	1869	2548	3029	5131	4560	7544	5163	3818	3311	4384	4587	3955	6752	5578	6325	5798	4789	5894	4486	5754	6717	4721	6355	4739	8432
TMEM39B	123	87	171	64	56	180	220	200	178	251	237	314	232	254	215	279	293	255	291	230	237	260	201	161	247	225	268	400	299	525	361	253	179	299	280	257	447	414	417	460	383	355	259	379	399	266	384	224	459
MIR5585	0	0	2	0	0	0	0	1	0	2	0	0	0	0	0	0	0	1	0	0	0	0	1	0	0	0	0	1	0	0	0	0	0	0	0	0	0	0	0	0	0	0	0	0	0	0	0	2	0
KPNA6	2310	2181	3036	732	1643	4140	5013	5618	4984	5908	6309	8351	6541	5788	5096	6283	6670	6440	6439	7320	5927	6328	6030	4159	3521	4973	6069	5724	5176	8372	5645	4343	4058	4949	5105	4475	6821	6091	6625	6291	5030	5678	4484	5738	6043	4129	5911	4382	7035
TXLNA	1838	1817	2653	617	1189	2860	3496	3660	3761	4757	4783	6247	4043	3764	3300	4217	4287	4113	4212	3564	3774	3805	3717	2707	2571	3322	4154	6377	5166	8524	5591	4116	3989	4855	4936	4463	7546	6222	7015	6783	5871	7240	5759	6770	7441	4951	7059	4493	8440
CCDC28B	76	66	130	21	43	89	139	115	123	155	180	193	152	139	166	157	168	188	177	145	155	124	122	99	103	136	166	222	162	285	169	118	143	146	136	126	215	198	221	175	155	149	122	135	119	104	121	64	160
IQCC	17	3	35	10	5	16	28	22	14	16	17	27	15	7	3	13	12	20	19	11	3	4	0	10	7	9	16	29	35	36	33	22	22	36	38	36	57	45	65	36	43	51	35	43	39	38	56	44	63
DCDC2B	12	2	13	0	3	6	4	4	4	11	3	15	3	3	3	0	3	0	0	0	1	3	5	3	0	11	1	0	4	2	3	3	0	1	1	2	2	0	1	0	0	1	1	2	1	0	2	2	2
TMEM234	95	91	182	36	61	143	169	171	188	217	259	268	168	185	175	195	200	204	190	214	149	192	163	121	133	157	231	206	125	247	168	129	152	130	151	117	167	147	178	176	156	181	123	138	167	120	197	86	169
EIF3I	2062	2092	3391	852	1295	3299	4259	4351	3914	4380	4631	6402	4987	4880	4434	5234	5714	5285	5613	5964	5101	4996	5070	3458	3479	4518	5745	7960	6291	9958	6420	4768	4632	5378	5435	4841	7495	6428	7606	7001	5695	6354	4723	5857	6569	4536	6037	3751	7689
FAM167B	24	23	31	8	5	21	21	25	20	18	27	30	10	15	19	3	16	9	10	2	9	18	6	5	5	3	15	65	38	73	44	22	21	30	31	36	40	22	34	34	32	33	33	22	26	13	17	12	12
LCK	2	2	0	0	2	0	4	1	2	0	1	4	2	13	2	3	2	1	1	5	4	7	3	4	8	5	3	1	0	5	3	0	0	0	1	1	1	0	2	0	1	0	1	1	3	8	9	3	6
HDAC1	1058	988	1690	393	670	1689	2093	2270	1803	2237	2396	3306	2007	1885	1705	1891	2335	2166	2183	2054	1999	1941	1961	1278	1208	1588	2075	2979	2473	4190	2991	2234	1871	2282	2512	2154	3349	2850	3431	3309	2645	3087	2266	2905	3132	2215	3094	2087	3757
MARCKSL1	1446	1290	2195	703	872	2332	2873	2647	2604	2742	2894	4061	3392	3538	3048	3879	3985	3761	3831	2706	3971	3082	3348	2366	2602	3239	3896	8461	7257	11596	8140	6160	5163	6659	6787	6020	10243	8484	9630	8783	7133	8251	6098	8064	9502	6501	8400	4985	12052
TSSK3	4	0	8	0	2	5	0	3	1	2	7	7	1	3	6	4	0	6	6	1	0	1	4	2	2	3	1	4	0	1	2	3	1	4	1	0	1	2	3	4	1	0	1	5	1	1	1	3	3
FAM229A	21	24	48	12	4	12	14	23	14	18	18	22	13	8	7	12	17	5	7	10	18	8	11	3	11	8	9	16	11	13	7	5	4	12	10	6	18	6	5	4	7	12	7	13	5	12	12	1	12
BSDC1	1140	1040	1680	407	627	1656	1970	1911	1746	2145	2218	2889	1828	1896	1438	1842	1964	1788	1968	1831	1756	1824	1821	1323	1268	1699	2151	1741	1421	2245	1504	1097	1053	1151	1265	1065	1642	1299	1553	1381	1102	1315	938	1300	1377	1027	1265	848	1682
ZBTB8B	16	4	4	7	10	29	3	16	8	20	16	18	7	27	22	28	26	12	13	13	40	32	17	17	11	18	28	2	5	5	4	1	6	3	3	1	11	4	3	5	1	4	1	4	4	3	4	1	7
ZBTB8A	35	39	49	28	25	53	96	75	40	77	81	126	58	52	48	27	44	57	41	51	66	47	46	23	13	15	45	65	71	128	83	91	123	89	95	47	136	96	107	113	97	156	101	126	105	71	116	111	134
ZBTB8OS	137	137	200	80	98	234	288	275	271	294	339	462	351	362	316	365	346	367	301	467	405	398	348	231	237	255	335	347	367	589	392	280	282	309	311	287	480	428	457	413	308	416	272	398	337	263	383	353	513
RBBP4	388	372	531	186	288	699	891	926	933	1143	1132	1687	1201	1203	983	1171	1332	1286	1270	1416	1099	1031	971	651	627	684	1053	2666	2356	3771	2712	2165	1601	2480	2677	2326	4162	3614	3997	4375	3246	3481	2658	3609	3544	2674	3437	2732	4511
SYNC	246	234	298	87	146	387	417	407	364	503	596	906	496	509	443	378	510	545	599	409	476	577	526	381	343	458	618	736	635	1055	672	449	379	415	372	371	605	466	628	559	421	490	378	503	415	330	417	260	505
NHSL3	164	146	189	157	102	195	270	262	232	239	277	388	230	265	196	270	261	238	311	246	249	259	219	208	182	220	320	1295	1125	1736	1356	1067	733	1196	1153	1061	1731	1254	1513	1589	1326	1350	1026	1394	1245	934	1248	641	1443
YARS1	1212	1027	1741	431	718	1852	2185	2354	2121	2313	2582	3418	2528	2257	2013	2534	2670	2570	2723	2606	2733	2834	2768	2010	1917	2510	3109	4057	3289	5672	3691	2609	2649	3039	3062	2788	4500	3885	4388	4544	3757	4600	3465	4391	4992	3322	4659	3469	6510
S100PBP	123	107	192	46	92	312	413	433	333	385	442	646	458	381	351	411	494	390	416	448	341	374	428	243	235	253	349	534	486	733	547	437	351	633	667	512	862	858	891	829	589	804	536	719	685	501	672	591	867
FNDC5	4	5	11	3	0	7	16	7	9	6	8	15	10	9	3	8	10	3	0	11	9	8	9	4	6	7	2	12	8	9	9	11	1	10	9	10	17	21	10	13	15	11	11	13	2	8	7	9	4
HPCA	0	2	1	1	3	3	1	0	1	0	2	2	3	2	3	5	1	1	0	0	2	5	8	5	0	0	4	4	3	7	6	4	6	2	5	5	7	4	6	6	3	1	1	4	6	3	3	1	3
TMEM54	241	212	373	92	135	341	381	403	414	391	456	618	435	505	405	566	519	487	494	396	446	454	465	290	302	432	606	1024	859	1251	843	646	475	628	617	570	991	810	1014	954	814	839	581	822	806	618	698	366	1021
RNF19B	205	185	248	66	115	237	361	341	285	336	374	443	341	394	317	419	420	427	454	371	388	416	366	257	291	404	388	648	571	928	610	462	384	457	445	441	793	587	739	738	630	794	558	724	793	618	693	531	1247
AK2	857	764	1191	354	499	1310	1631	1667	1608	1881	2114	2694	1924	2064	1637	1937	2053	1964	2098	2200	2119	2079	2078	1418	1403	1891	2272	2846	2486	3875	2486	1855	1733	2114	2210	1914	3020	2774	3087	2843	2408	2866	2118	2702	3004	2063	2892	2169	3947
AZIN2	85	82	131	30	56	117	145	139	147	156	164	232	139	145	113	167	138	158	144	130	156	147	141	96	105	100	167	57	57	79	57	40	38	40	42	38	76	51	45	73	29	53	41	45	36	35	53	40	66
TRIM62	257	237	404	123	199	483	568	550	429	504	483	667	425	430	424	510	519	424	451	456	402	474	332	328	343	401	531	590	424	711	799	558	436	521	521	510	619	515	565	514	496	458	331	483	507	331	427	236	503
ZNF362	179	170	355	56	101	303	345	363	313	293	285	442	304	260	246	297	264	315	309	230	310	285	333	179	232	286	314	626	468	763	590	448	398	534	524	508	735	596	631	533	421	473	337	404	507	339	436	263	545
A3GALT2	0	1	1	0	0	0	0	0	0	2	0	2	0	3	0	0	0	0	0	0	0	2	0	0	1	0	4	0	0	0	0	0	0	0	1	0	0	0	0	0	0	0	1	1	0	3	1	0	0
PHC2	1389	1346	2190	418	651	1576	2065	1974	1877	2339	2460	3438	2389	2338	1968	2516	2674	2657	2842	2317	2781	2728	2577	1932	2129	2645	2927	4002	3187	5147	3344	2484	2086	2477	2426	2263	3673	3106	3591	3841	3082	3677	2611	3448	3685	2688	3497	2467	4990
MIR3605	0	2	4	1	1	3	0	6	2	9	5	3	1	0	1	1	0	0	0	0	3	1	7	4	1	0	0	1	1	0	0	1	0	0	0	2	1	0	1	0	1	0	0	0	1	0	2	0	0
ZSCAN20	91	74	92	31	67	179	173	197	165	211	191	284	176	135	141	142	181	155	169	139	134	181	156	102	113	150	180	142	108	223	141	103	76	144	126	104	152	152	146	148	124	149	119	150	152	123	152	121	186
CSMD2	12	9	7	2	13	19	23	15	30	31	34	39	12	38	19	37	27	34	33	62	32	37	23	49	15	40	48	28	19	40	28	26	9	19	12	18	37	20	44	18	20	25	25	28	33	14	24	15	35
HMGB4	0	8	1	0	2	3	2	3	2	5	2	9	3	7	2	6	8	2	5	2	6	1	2	5	2	1	1	0	0	0	0	0	0	0	0	0	0	0	0	0	0	0	0	0	0	1	0	0	0
CSMD2-AS1	0	0	0	2	2	0	2	5	0	3	1	1	2	0	3	17	12	5	5	5	4	11	8	10	2	3	4	0	0	0	0	0	0	0	0	0	0	0	0	0	0	1	0	0	0	0	0	0	0
C1orf94	4	0	0	0	0	2	0	1	0	0	0	1	3	6	4	8	1	4	2	0	1	1	1	3	3	2	5	0	0	0	0	0	0	0	0	0	0	1	0	0	0	0	0	0	0	0	0	0	0
MIR552	2	0	0	0	0	0	3	0	0	0	1	2	0	0	0	0	0	0	0	0	4	3	0	0	1	0	1	0	0	0	0	0	0	0	0	0	0	0	0	0	0	0	0	0	0	0	0	0	0
SMIM12	384	372	531	143	235	684	812	846	723	798	867	1121	978	913	828	920	1033	1038	987	760	998	937	898	655	672	866	994	1416	1178	1911	1388	1053	844	1034	1137	982	1437	1210	1495	1276	1129	1224	932	1156	1209	895	1172	711	1518
GJB5	4	6	12	0	0	4	5	2	1	8	6	10	9	6	3	14	7	6	9	3	6	13	16	14	13	10	13	5	10	7	7	1	6	3	6	4	6	4	6	7	11	1	10	3	1	3	10	3	10
GJB4	5	0	0	0	1	1	0	0	0	4	2	0	1	1	0	0	0	1	1	0	2	0	0	1	6	1	0	0	2	0	0	0	0	0	1	1	0	0	0	0	0	0	0	0	0	0	1	0	0
GJB3	3	0	2	0	3	2	3	3	1	4	4	5	0	4	2	2	3	1	4	0	8	0	11	4	2	4	9	2	7	2	3	2	3	1	9	0	5	2	2	0	7	6	4	5	9	10	9	11	15
GJA4	2	1	2	0	1	1	7	2	0	1	0	3	4	1	3	1	1	1	1	3	2	8	6	0	1	3	9	0	2	1	1	1	3	4	1	0	2	0	1	1	1	0	2	2	0	4	5	2	7
DLGAP3	7	2	2	2	7	5	5	4	0	2	6	3	8	2	5	5	8	4	5	6	4	1	3	5	4	2	10	16	18	30	16	12	14	10	9	5	27	14	17	20	18	34	28	30	40	21	35	34	84
TMEM35B	0	0	0	0	0	0	0	0	0	0	0	0	0	0	0	0	0	0	0	0	0	0	0	0	0	0	0	1	1	0	1	0	0	1	1	3	4	3	0	0	0	3	1	0	3	1	0	0	2
ZMYM6	70	47	101	18	40	149	154	179	108	160	156	200	132	149	106	145	168	122	144	151	137	138	138	66	58	72	110	88	97	177	108	96	98	120	118	91	129	144	117	104	95	110	83	106	102	76	151	103	138
ZMYM1	75	71	112	33	48	164	192	195	198	260	259	337	219	240	188	178	200	182	188	182	163	175	152	118	74	92	124	162	172	296	190	137	113	204	233	186	317	282	287	276	232	271	219	328	295	234	307	301	367
SFPQ	2797	2195	4126	968	1466	3315	4089	4153	3704	5260	5176	6858	4735	4499	4033	5077	5476	5220	5330	4527	5063	4816	4814	3081	3744	4687	5354	8711	7686	12284	9412	7117	5947	7534	7766	6840	10817	8981	10640	9620	7944	9558	7556	9674	11669	8254	10959	7196	13680
ZMYM4	530	539	739	185	323	1083	1195	1425	1266	1617	1636	2356	1734	1544	1391	1401	1817	1655	1699	1726	1455	1525	1476	917	889	1060	1541	1816	1646	2880	1672	1423	1121	1690	1760	1529	2511	2131	2381	2337	1710	2106	1499	1788	1857	1405	2095	1666	2336
ZMYM4-AS1	0	0	1	0	0	0	0	0	1	0	1	1	2	1	0	0	1	0	1	0	0	0	0	1	0	0	0	0	0	0	1	0	0	0	1	0	1	0	0	0	0	0	0	0	0	0	0	0	1
KIAA0319L	1133	1049	1784	466	817	1852	2235	2355	2265	2828	2873	3911	1427	1452	1233	1344	1427	1406	1500	1493	1302	1185	1342	921	1062	1173	1551	1768	1484	2395	1775	1377	1184	1399	1373	1140	1910	1526	1774	1620	1432	1594	1345	1603	1530	1051	1545	880	1658
NCDN	1477	1339	2098	572	933	2096	2723	2527	2016	2251	2289	3038	1922	1923	1668	1810	2236	2148	2099	1854	1949	1922	2027	1446	1752	2125	2444	2888	2352	3708	2810	2158	1465	2026	1940	1811	2935	2202	2586	2192	2016	1790	1467	1938	1812	1306	1648	978	2091
TFAP2E-AS1	0	0	2	0	1	1	1	1	2	1	5	1	2	1	0	1	0	0	0	1	0	4	1	0	1	0	3	0	1	0	1	1	0	0	0	2	0	1	0	0	0	0	2	2	3	2	0	2	0
TFAP2E	3	2	10	5	1	1	3	4	6	1	8	10	3	0	5	5	15	4	3	5	4	4	1	5	1	7	2	8	4	22	16	6	9	7	0	13	14	9	13	7	10	15	8	11	10	8	19	9	15
PSMB2	1195	1071	1636	435	736	1909	2132	2368	2077	2004	2363	3324	2404	2294	1846	2394	2451	2309	2597	3121	2456	2453	2418	1551	1514	2093	2802	3621	3124	5178	3217	2397	2533	2753	2953	2438	3986	3536	3865	3522	2909	3623	2707	3238	3780	2577	3675	2814	4655
C1orf216	273	222	360	109	145	418	536	629	524	530	577	714	553	536	430	522	518	512	561	466	469	563	514	341	432	467	607	827	636	1006	723	482	464	509	522	504	616	525	572	514	408	462	360	460	443	307	395	275	542
CLSPN	168	132	251	35	98	203	215	256	329	449	575	698	417	456	368	584	595	541	490	502	518	355	333	187	140	214	276	2097	1767	3112	2110	1635	1908	2516	2654	2125	4771	3970	4527	4886	4259	5307	4113	4783	5359	3342	5550	4023	6139
AGO4	131	136	203	42	66	190	188	232	168	246	253	383	140	157	132	127	179	196	187	162	166	183	184	84	120	123	158	181	172	303	194	146	144	130	188	147	216	173	202	204	152	217	156	171	171	134	176	143	221
AGO1	846	827	1268	296	480	1290	1576	1706	1489	1924	1818	2730	2413	2142	1724	2061	2240	2292	2240	2398	2075	2266	2277	1633	1469	1883	2172	2999	2409	4124	2603	1894	1519	2188	2341	2033	3186	2965	3266	3201	2569	2627	2127	2572	2835	2016	2818	2083	3518
AGO3	183	167	263	59	112	370	394	471	352	536	470	718	482	425	368	350	455	425	479	489	396	440	426	212	201	268	397	459	412	717	531	390	300	506	545	398	675	575	648	623	523	581	490	667	624	587	723	571	863
TEKT2	4	2	3	0	0	3	1	2	3	4	2	2	1	4	3	2	0	1	4	0	0	1	2	1	1	2	5	3	0	2	0	0	0	4	2	1	2	0	2	0	0	3	2	1	2	0	0	0	4
ADPRS	412	384	565	136	197	493	678	614	606	725	744	993	646	792	667	731	767	706	729	654	710	595	592	498	486	649	801	1218	871	1456	790	605	574	743	756	661	1082	920	1054	937	818	911	703	909	872	604	783	454	918
COL8A2	12	16	17	5	4	20	15	20	23	16	25	43	13	26	13	14	22	18	33	13	12	27	21	16	17	21	25	86	71	162	102	89	53	81	107	73	126	92	112	117	128	116	112	104	120	77	119	53	130
TRAPPC3	593	552	942	208	334	866	1119	1176	1041	1190	1230	1803	1386	1407	1258	1573	1533	1459	1504	1437	1471	1430	1530	1051	1002	1248	1617	1800	1585	2611	1485	1133	1167	1249	1291	1093	1823	1738	1909	1685	1354	1602	1157	1435	1704	1204	1531	1028	2063
MAP7D1	4525	4308	7079	1554	2606	5665	7380	6369	6686	7841	8337	11251	4041	5010	3898	4823	4690	5045	5055	3069	4375	4576	4702	3399	4110	5188	5813	9757	8173	13084	9812	6774	6190	6659	6714	6592	11088	8266	10123	9555	8450	9243	7366	9188	10446	7148	9065	4744	11285
THRAP3	2373	2213	3488	771	1497	3420	4144	4452	3959	4728	4684	6199	3364	3323	2908	3575	3906	3714	3710	3727	3329	2905	3024	2258	2069	2603	3488	5604	4726	7937	5228	4035	3797	4335	4389	3761	5838	5014	5593	4716	4214	6003	4670	5647	6237	4198	6106	4321	6791
SH3D21	192	162	383	48	63	213	219	201	177	242	273	399	122	104	118	128	84	103	119	74	124	126	147	97	115	144	199	192	161	273	152	113	111	116	117	91	150	123	150	160	123	183	158	169	236	132	239	151	270
EVA1B	0	0	0	0	0	0	0	0	0	0	0	0	0	0	0	0	0	0	0	0	0	0	0	0	0	0	0	0	0	0	0	0	0	0	0	0	0	0	0	0	0	0	0	0	0	0	0	0	0
STK40	451	413	766	155	171	506	615	652	583	706	704	1061	619	657	535	612	688	691	668	578	592	704	778	506	579	748	833	875	763	1151	613	431	366	453	445	394	634	549	634	595	514	577	446	628	600	485	604	362	846
LSM10	238	234	404	84	159	402	487	473	487	466	521	711	539	605	556	618	672	685	578	656	560	653	604	423	516	626	833	884	728	1107	706	503	485	548	493	459	776	634	777	658	546	620	462	545	679	441	563	309	789
OSCP1	32	38	83	15	33	84	108	116	112	99	106	120	121	106	82	104	130	114	111	136	120	144	125	82	72	119	106	96	92	122	94	61	89	81	56	79	109	115	117	80	60	56	37	43	54	44	72	20	67
SNORA63C	0	0	0	0	1	0	2	0	0	3	0	0	0	0	0	0	1	0	0	0	0	0	1	0	3	0	0	0	1	1	0	0	1	0	0	0	1	0	0	0	1	1	1	0	0	0	1	0	0
MRPS15	422	379	600	151	232	586	693	712	675	628	731	1043	796	823	676	872	935	800	889	898	788	717	765	544	503	660	858	1267	1107	1726	1132	884	828	909	934	825	1326	1163	1252	1152	917	1206	831	1040	1181	852	1018	768	1463
CSF3R	7	8	4	7	2	4	6	5	3	16	10	12	17	13	14	19	10	7	10	11	15	16	7	9	11	7	17	2	2	0	0	1	0	1	0	0	0	3	2	0	2	3	2	4	0	1	2	0	2
GRIK3	8	10	2	2	2	13	15	7	10	6	9	9	10	15	11	24	20	13	10	9	8	5	7	20	6	3	7	0	0	1	0	0	0	0	0	1	0	0	0	1	0	1	0	0	0	0	0	0	0
MIR4255	0	0	0	0	0	1	1	0	0	0	1	1	0	1	0	0	1	2	0	0	0	0	0	1	0	0	0	0	0	0	0	0	0	0	0	0	0	0	0	0	0	0	0	0	0	0	0	0	0
LITATS1	9	27	23	4	20	43	48	43	39	34	54	83	42	35	35	44	37	38	26	33	39	25	38	29	21	26	19	49	26	37	49	35	37	51	50	56	66	80	43	40	25	28	21	26	29	13	21	14	35
ZC3H12A	85	56	135	45	24	81	106	93	77	97	91	136	42	26	34	53	30	32	34	46	34	48	53	40	31	40	76	40	36	60	37	43	38	29	24	34	32	16	28	16	29	48	27	31	47	34	57	21	64
MIR6732	0	0	0	0	0	0	0	0	0	0	0	0	0	0	0	0	0	0	0	0	0	0	0	0	0	0	0	0	0	0	0	0	0	0	0	0	0	0	0	0	0	0	0	0	0	0	0	0	0
MEAF6	289	276	417	133	209	473	579	721	544	714	723	886	847	733	562	726	740	756	798	908	776	705	770	488	393	562	741	865	777	1357	766	597	625	678	752	675	1065	983	1054	1028	752	870	611	791	773	558	782	650	1009
MIR5581	0	0	6	0	1	1	0	3	1	8	2	1	0	2	0	1	3	2	0	1	0	1	0	1	1	0	0	1	0	1	0	1	1	1	0	0	1	3	1	2	1	4	0	0	1	1	0	0	2
SNIP1	190	176	273	102	132	364	379	416	354	477	470	643	487	447	407	422	486	506	477	477	445	443	485	331	253	362	454	506	460	775	555	422	352	450	435	386	618	584	626	548	442	591	426	589	584	415	660	447	871
DNALI1	46	33	66	4	26	69	76	74	67	61	66	122	45	72	77	78	80	78	66	56	67	77	72	37	53	55	107	163	120	206	115	94	95	87	104	91	136	131	129	140	114	94	83	122	113	71	113	78	133
GNL2	718	629	1096	305	479	1168	1501	1605	1474	1830	1949	2597	1467	1529	1332	1330	1655	1768	1624	1852	1470	1403	1480	949	981	1223	1430	1839	1639	2713	2088	1667	1505	1884	1924	1741	2765	2359	2628	2543	2100	2551	1854	2244	2393	1561	2387	1818	2798
RSPO1	6	12	5	7	5	5	4	11	8	5	11	25	24	6	14	17	13	26	9	11	14	13	15	13	7	17	38	0	2	0	1	0	0	0	0	0	0	0	1	0	0	1	0	0	0	0	1	0	0
AIRIM	92	113	168	41	61	225	267	265	221	261	314	366	244	284	257	257	285	268	276	244	237	239	244	127	142	170	223	324	272	418	251	206	150	251	307	248	385	343	411	367	306	409	322	394	437	279	441	271	542
CDCA8	138	145	189	103	73	174	177	186	217	307	309	427	370	423	408	599	594	548	537	554	415	316	308	227	155	178	239	1021	839	1313	804	546	542	888	933	897	1967	1816	1903	2070	1667	2878	2054	2696	3128	2328	2971	1872	3503
EPHA10	3	6	1	4	0	8	5	1	6	9	15	9	4	11	14	17	8	15	7	16	18	16	11	11	2	7	19	1	1	1	1	2	2	1	4	2	0	0	1	0	3	5	0	0	0	0	1	0	4
MANEAL	29	15	18	8	16	20	31	38	26	32	24	44	34	29	25	60	47	26	39	35	48	34	29	19	16	29	36	92	68	79	82	57	30	64	76	76	171	105	159	167	132	130	101	131	125	85	119	55	169
YRDC	163	187	222	89	104	304	371	390	295	355	347	514	474	494	413	484	461	491	502	487	467	467	431	313	276	339	473	451	401	654	572	416	441	436	506	398	672	670	664	694	525	659	480	589	663	515	600	542	897
C1orf122	546	489	851	168	315	807	1054	910	1012	885	1079	1420	1124	1399	1077	1443	1299	1371	1269	1032	1239	1205	1222	877	1026	1363	1584	1798	1440	2209	1436	1060	944	1151	1125	1088	1804	1542	1681	1650	1233	1434	1050	1454	1399	1017	1235	640	1899
MTF1	400	306	501	128	242	655	775	831	726	861	894	1290	855	778	707	792	850	818	797	878	806	765	852	546	522	657	836	730	620	996	775	646	543	615	649	540	873	760	849	870	684	743	637	843	848	611	833	599	1049
INPP5B	136	118	265	46	81	190	245	253	234	269	248	378	172	151	173	191	182	191	189	166	144	183	154	111	92	120	183	307	236	382	233	200	146	217	198	179	313	271	284	276	222	284	218	264	243	212	299	202	342
SF3A3	624	497	891	238	394	1054	1338	1395	1386	1677	1729	2221	1536	1562	1316	1536	1695	1714	1643	1913	1603	1468	1527	1018	899	1181	1587	2668	2109	3803	2537	1809	1982	2490	2344	2124	3999	3502	3860	3754	2995	3793	2791	3375	3926	2630	3737	2934	4849
FHL3	282	292	401	110	185	325	458	479	407	543	539	672	482	495	425	565	565	506	559	641	552	492	516	341	415	530	649	710	554	880	731	554	478	554	579	497	776	644	742	636	555	563	419	509	539	401	504	288	753
UTP11	288	243	339	100	180	500	587	584	609	692	699	1005	760	726	637	820	798	727	726	918	720	679	680	407	395	558	678	835	797	1419	919	725	815	856	909	789	1321	1222	1323	1209	996	1240	864	1082	1282	908	1178	1052	1575
POU3F1	6	4	5	2	1	8	0	3	0	1	7	3	7	2	4	5	9	3	1	9	4	1	0	17	1	4	7	3	6	5	2	0	1	3	0	2	3	4	6	4	5	4	6	4	5	5	4	6	10
MIR3659	0	0	0	0	0	0	0	0	0	0	5	0	0	0	0	0	0	0	0	0	0	0	0	0	0	0	0	0	0	0	0	0	0	0	0	0	0	0	0	0	0	0	0	0	0	0	0	0	0
LINC01343	0	0	0	0	1	3	5	1	2	2	7	1	3	3	5	1	3	3	2	4	0	2	5	2	0	1	10	0	0	0	0	0	0	0	0	0	0	0	0	0	0	0	0	0	0	0	1	0	0
RRAGC	319	310	559	131	160	416	507	573	487	484	519	805	611	590	539	542	604	624	681	611	637	635	694	419	362	440	583	780	779	1398	640	475	546	508	532	394	667	542	644	540	421	565	365	500	524	343	571	425	627
RRAGC-DT	17	25	47	5	9	26	38	32	27	36	15	38	30	35	32	26	29	27	27	24	21	18	20	21	10	42	15	47	37	58	39	42	24	28	26	14	34	32	33	28	30	32	14	20	19	19	17	12	23
MYCBP	85	84	118	37	51	176	221	230	277	256	314	416	316	298	219	344	357	360	363	333	351	297	300	201	202	215	280	270	227	366	250	183	214	278	299	222	361	381	374	418	335	469	334	408	408	317	420	362	530
GJA9	0	0	1	0	0	2	0	0	0	0	0	0	0	0	0	0	0	0	0	0	1	0	2	0	0	0	0	0	0	0	0	0	0	0	0	0	0	0	0	1	0	0	0	0	1	2	0	0	0
RHBDL2	10	4	12	7	6	15	10	23	17	19	28	32	15	11	19	21	13	29	13	11	18	18	25	14	16	16	28	45	39	78	53	34	36	28	34	35	47	64	42	52	44	40	46	58	40	24	48	30	48
AKIRIN1	1157	964	1404	482	810	2225	2680	2893	2491	2956	3091	4541	3510	3561	2906	3465	3707	3603	3756	3699	3378	3437	3313	2239	2021	2651	3304	3046	2947	5066	3575	2630	2303	2556	2757	2216	3701	3306	3678	3709	3037	3736	2807	3523	3869	2679	3565	3035	5364
NDUFS5	1468	1348	2507	492	901	2144	2550	2858	2777	2951	3017	4186	3317	3371	2951	3850	3545	3539	3620	4290	3604	3318	3198	2288	2291	3107	3871	4664	3927	6192	3855	2839	2994	3097	3068	2720	4420	4081	4606	4291	3234	4091	3024	3536	3938	2830	3584	2505	5207
MACF1	10641	10117	14822	2979	6083	14936	17495	20232	22061	33200	30438	41869	14431	13079	13087	12514	13981	15357	14750	13104	12427	13875	16123	9129	9053	10131	13410	17588	13434	24706	15431	12663	10262	13355	13754	12781	21772	17913	19957	20818	18883	21614	17941	21408	18706	15553	24318	15026	21242
BMP8A	14	12	12	7	10	10	31	23	17	33	19	26	20	9	15	20	24	28	18	8	14	18	28	13	10	10	13	8	4	7	9	9	3	12	8	3	22	9	9	4	10	14	21	10	16	18	28	19	28
PABPC4	2707	2452	4302	838	1576	4034	4635	4784	4365	4978	5003	7358	6375	5975	5340	6056	6815	6886	7230	6351	6946	6739	6515	4385	4396	5690	6979	9634	8393	13189	8430	6227	5932	7391	7320	6472	10531	9139	10195	9960	7887	9029	7025	8766	10411	6887	9230	6223	13117
SNORA55	0	0	0	0	0	0	0	0	0	0	0	0	0	0	0	0	0	0	0	0	0	0	0	0	0	0	0	0	0	0	0	0	0	0	0	0	0	0	0	0	0	0	0	0	0	0	0	0	0
HEYL	4	7	1	3	0	10	2	2	5	4	0	6	6	7	4	2	9	3	2	2	2	9	2	11	2	0	4	1	4	4	4	3	6	2	0	2	6	0	2	9	3	6	2	4	11	2	3	2	2
NT5C1A	0	2	5	0	0	0	0	0	3	2	1	0	0	1	2	3	0	1	2	0	1	2	0	3	0	3	1	0	0	0	0	0	0	0	0	0	0	0	0	0	0	0	0	0	0	0	0	0	0
HPCAL4	0	0	0	4	1	1	2	4	2	2	3	5	4	1	12	9	9	3	6	9	7	15	1	14	0	3	5	1	0	0	0	0	0	0	1	0	0	0	0	1	0	0	1	3	0	3	1	4	5
PPIE	244	256	351	130	154	361	503	492	476	556	626	787	562	595	523	664	707	652	674	704	626	618	544	444	390	500	630	831	654	1035	661	501	534	569	529	560	815	724	835	753	651	780	606	737	841	621	760	557	990
BMP8B	6	11	6	6	2	11	10	10	21	10	3	22	13	2	12	17	10	12	14	13	9	14	7	13	10	13	19	4	6	8	5	4	2	6	5	4	6	4	7	1	7	7	4	5	8	3	7	7	23
OXCT2	6	8	12	6	8	16	24	11	12	11	6	18	9	11	10	6	7	18	7	6	11	20	16	7	6	22	17	136	110	171	120	74	51	95	80	91	124	98	118	104	95	108	73	98	121	93	112	65	163
BMP8B-AS1	0	0	1	1	0	0	0	5	0	0	0	2	0	0	0	4	0	0	2	2	2	2	1	0	1	4	0	0	0	0	0	0	0	0	0	0	0	0	0	0	0	0	0	0	0	0	1	0	0
LINC02811	2	0	0	0	0	0	2	1	0	0	1	0	1	1	4	0	1	1	1	1	2	0	0	4	0	1	1	0	2	1	0	0	0	0	0	0	0	0	0	0	1	0	0	0	0	0	2	0	0
TRIT1	107	78	129	64	65	213	223	271	235	262	229	402	268	253	247	226	342	337	282	239	269	255	258	145	140	200	238	290	237	443	275	203	225	267	296	252	381	341	384	384	289	368	244	325	330	227	331	256	434
MYCL	11	17	10	5	10	22	32	15	23	11	24	38	18	33	23	33	29	28	29	32	34	32	26	20	22	24	32	16	27	42	16	21	8	27	24	20	39	31	35	31	25	15	15	36	40	31	36	21	43
MYCL-AS1	3	1	2	0	0	5	3	10	1	8	1	3	11	8	6	15	3	14	10	15	1	12	7	7	3	5	5	8	2	11	5	5	4	5	4	5	13	9	4	3	9	7	8	6	7	9	13	8	12
MFSD2A	129	91	174	47	63	164	225	186	210	327	347	435	268	265	278	284	405	371	314	353	304	279	300	202	192	218	301	237	172	333	196	185	160	260	277	234	570	421	509	441	381	441	366	470	522	330	477	300	659
CAP1	6355	6153	9060	2986	5227	13155	16857	18362	15584	18963	20262	27608	19235	19005	16624	16732	22085	20767	20885	23453	19377	19598	20656	13709	12747	16019	20930	24697	21083	35211	24868	19257	15682	20912	21739	18775	30112	25618	29037	27628	22520	25086	19625	24743	24920	17670	24632	17097	31334
PPT1	342	328	466	258	298	712	883	1059	944	1119	1248	1535	1131	1080	1015	1122	1253	1180	1157	1424	1108	1029	1150	763	707	769	1072	1246	1031	1828	1344	1165	905	1273	1243	1025	1900	1568	1678	1504	1329	1526	1068	1488	1554	1014	1602	1083	1805
RLF	122	105	182	80	73	199	280	295	263	398	407	531	394	345	334	306	414	416	358	477	353	411	398	240	164	271	347	470	396	725	387	311	242	360	355	370	560	499	559	635	459	652	494	583	595	500	681	558	746
TMCO2	0	0	0	0	0	0	0	1	0	3	1	1	0	0	1	1	0	0	1	0	0	0	4	0	1	0	1	3	1	1	0	0	0	0	0	2	1	0	0	3	0	0	0	0	0	0	0	0	0
ZMPSTE24	740	735	989	431	667	1850	2438	2647	2647	3227	3458	4903	4473	3780	3319	3680	4889	4215	4692	5260	4254	4574	4866	2810	2205	2900	4074	1952	2097	3859	2752	2324	1916	2669	2623	2074	3723	3225	3485	3223	2677	2718	2170	2822	2936	2027	2924	2413	3534
COL9A2	18	34	44	78	10	34	45	31	30	32	41	70	51	64	31	99	48	36	31	58	33	33	57	52	22	52	80	41	19	43	31	27	19	22	17	28	23	20	26	23	18	31	29	23	29	11	21	13	51
SMAP2	576	441	694	148	325	796	906	1032	875	1215	1246	1612	1326	1315	1127	1268	1519	1383	1474	1398	1395	1487	1414	924	900	1151	1453	2048	1714	2595	1497	1153	1133	1295	1350	1133	2089	1680	1928	2083	1662	1827	1384	1781	1688	1175	1690	1059	1913
ZFP69B	30	13	27	20	29	67	66	79	47	70	98	115	67	75	44	49	78	69	68	62	75	60	70	59	45	53	63	61	57	132	111	81	48	110	95	77	161	119	165	125	99	109	61	103	108	93	82	129	157
ZFP69	19	18	27	16	26	42	35	55	31	41	38	72	54	51	28	46	52	50	50	30	46	43	45	34	18	24	26	38	32	52	54	39	29	42	38	32	47	40	53	57	31	35	38	42	61	51	44	57	68
EXO5	44	54	106	21	26	78	84	104	122	130	138	187	127	139	124	102	124	136	120	112	120	72	96	80	63	77	83	177	191	242	230	166	132	202	213	187	351	273	328	294	274	314	229	285	322	212	286	190	337
ZNF684	27	16	27	13	17	32	36	42	36	45	60	53	47	43	54	55	47	65	55	50	46	40	46	19	16	35	49	35	36	70	40	36	18	33	42	37	72	53	68	68	54	76	55	89	69	77	63	78	104
RIMS3	18	7	9	29	8	17	9	25	24	10	21	25	21	33	24	25	31	24	24	12	14	34	16	14	19	23	48	9	11	32	14	1	9	9	16	8	7	5	15	7	15	13	17	13	8	5	10	9	16
NFYC	182	178	305	83	146	338	393	372	328	385	487	638	403	387	310	367	505	443	447	466	444	429	412	276	309	360	463	579	505	905	604	454	352	475	542	440	701	600	669	636	574	597	460	583	610	470	652	449	847
MIR30E	0	0	0	0	0	0	0	0	0	0	1	0	0	0	0	0	0	0	0	0	0	0	0	0	0	2	0	0	0	0	0	0	0	0	0	0	0	0	0	1	0	0	0	0	0	0	0	1	0
MIR30C1	0	0	0	0	0	0	0	0	0	0	0	1	1	0	0	0	0	0	0	0	0	0	0	0	0	0	0	0	0	0	0	0	0	0	0	0	0	0	1	0	1	0	0	0	0	0	0	0	1
KCNQ4	7	2	2	3	3	3	3	0	1	3	4	6	0	4	10	3	7	4	8	6	10	8	6	3	2	3	9	0	1	1	1	1	1	2	1	2	2	0	4	0	1	2	0	4	1	0	0	5	1
CITED4	106	89	149	75	83	234	290	244	150	131	113	168	114	125	111	133	146	128	168	116	154	138	145	112	109	149	147	266	286	453	403	285	246	307	259	247	331	258	280	260	204	207	149	197	260	180	215	125	343
CTPS1	858	772	1365	537	1125	3507	4788	4876	5035	6040	6051	8205	4873	5022	4653	4115	4922	4819	4365	4783	4258	3107	3556	2260	1939	2699	3272	3178	2700	4347	4516	3450	2815	4954	5093	4474	7440	6607	6876	6014	5109	5211	4181	5112	4615	3364	4640	3230	5614
SLFNL1-AS1	18	20	44	13	36	116	138	119	49	81	76	106	42	35	32	18	30	50	37	16	37	33	52	26	12	22	62	24	14	32	53	24	30	33	36	29	42	35	27	30	26	34	29	39	37	25	75	38	44
SLFNL1	33	20	48	17	42	107	110	143	55	77	73	117	35	41	29	21	52	31	42	24	24	48	33	22	12	34	35	13	13	20	32	36	31	45	32	30	47	30	42	25	24	21	20	34	25	23	56	28	31
SCMH1	190	212	324	94	126	285	307	343	247	318	356	485	348	358	292	316	413	349	399	431	390	400	376	257	254	389	464	762	619	984	607	442	433	495	528	470	705	648	688	692	547	610	434	542	664	471	582	349	715
SCMH1-DT	0	0	0	1	0	3	2	2	0	1	3	7	5	3	1	7	3	5	1	3	4	1	6	1	4	4	5	1	3	1	2	0	0	2	1	1	0	1	1	1	0	0	1	5	1	0	4	0	2
FOXO6	2	2	2	5	0	1	2	0	3	3	3	4	0	6	6	3	2	4	2	6	2	3	4	5	3	3	6	3	2	3	1	1	0	1	6	3	4	1	5	4	2	1	8	5	2	2	4	1	2
FOXO6-AS1	0	0	1	0	0	1	1	1	1	0	1	0	3	1	0	0	0	1	0	5	1	1	0	1	0	0	0	0	0	0	0	0	0	0	0	0	0	0	0	0	0	0	0	0	0	1	0	0	1
EDN2	1	1	3	2	2	2	5	1	1	6	4	2	10	2	0	9	5	2	3	6	6	2	3	5	2	3	4	2	0	2	2	0	0	3	0	2	3	0	3	5	1	1	3	1	3	2	7	2	6
HIVEP3	131	124	231	88	111	232	314	302	246	231	222	310	133	120	104	133	164	169	135	161	128	149	173	93	95	147	164	480	388	690	868	610	499	564	561	511	801	651	685	726	640	646	499	637	641	493	615	369	665
GUCA2B	0	0	0	0	0	0	0	1	0	0	0	0	0	0	2	6	0	0	0	0	0	0	0	4	0	0	1	0	0	0	0	0	0	0	0	0	0	0	0	0	0	0	0	0	0	0	0	0	0
GUCA2A	0	0	0	0	0	0	0	0	0	0	0	1	0	0	2	0	2	0	0	0	0	1	0	0	1	0	0	0	0	0	0	0	0	0	0	0	0	0	0	0	0	0	0	0	0	0	0	0	0
FOXJ3	382	308	456	145	252	627	766	765	704	831	831	1239	1012	943	783	849	1048	1019	997	1213	951	906	849	639	552	782	914	1018	956	1495	939	738	737	889	957	749	1231	1138	1252	1225	1080	1241	946	1148	1278	858	1322	1219	1655
RIMKLA	5	5	9	8	2	2	4	8	9	13	12	12	6	10	6	15	15	16	13	26	7	24	11	14	2	13	14	2	2	2	0	1	0	1	0	1	0	4	2	2	0	4	0	1	6	0	4	3	1
ZMYND12	3	4	0	4	0	1	2	0	0	3	2	1	1	6	2	6	2	2	2	0	0	3	0	8	5	1	5	1	0	3	1	0	0	3	0	2	2	1	0	2	1	0	0	0	0	1	0	0	0
PPCS	76	70	97	54	59	129	165	184	153	181	233	236	224	204	206	223	247	230	203	233	254	171	200	152	149	182	289	415	349	699	392	308	265	341	365	313	507	361	540	415	335	348	244	367	366	248	329	320	412
CCDC30	21	30	17	4	16	24	22	28	23	34	31	43	36	57	52	77	62	50	44	54	37	32	56	37	27	28	57	9	8	17	5	6	7	8	5	9	11	7	8	3	6	6	12	13	11	9	14	17	19
PPIH	96	85	183	33	45	123	148	154	134	185	168	236	166	159	147	184	192	197	224	235	174	231	187	142	141	162	216	230	220	348	198	146	199	184	191	167	279	251	295	290	251	372	240	286	397	310	402	322	617
YBX1	10018	9088	15106	3634	5562	15072	18198	18893	16479	16979	19249	27688	20738	22054	18824	22830	23335	24252	23523	20189	22766	21825	21874	17719	18050	22293	28217	41831	36279	55765	36131	25690	22745	28612	30116	25850	42437	35751	42166	38580	30416	35261	25167	33360	38646	26567	34366	23251	48928
CLDN19	1	1	0	0	1	0	0	1	2	0	0	2	2	0	4	5	3	8	5	3	2	2	5	2	2	0	0	0	2	0	0	0	0	2	0	0	0	0	1	0	0	0	0	0	1	0	3	0	4
P3H1	1523	1547	2648	619	1163	2502	3384	3222	3453	4163	4443	5732	2861	2801	2647	3136	3529	3471	3918	3271	3377	3421	3957	2440	3165	3463	4411	3694	2924	4781	3984	3105	2254	3059	2919	2734	4896	3594	4312	3812	3521	3880	3115	3861	4496	3204	4442	2264	5205
C1orf50	55	45	59	3	34	65	71	93	62	73	70	135	56	35	38	42	54	47	49	59	57	69	73	30	23	40	35	51	36	81	51	29	49	45	55	43	70	48	68	51	45	64	41	39	53	29	48	41	69
TMEM269	6	1	3	0	4	11	3	3	5	3	3	2	2	2	4	10	13	5	5	13	4	6	9	3	1	6	3	0	1	3	2	2	1	1	3	4	3	4	3	4	1	4	1	2	1	7	1	2	0
SVBP	40	44	58	16	18	64	76	83	92	76	85	126	62	93	79	118	116	96	93	72	100	93	90	54	46	100	97	147	118	232	107	90	102	90	96	96	118	124	140	143	84	112	96	119	139	86	135	115	175
ERMAP	109	105	148	40	71	196	250	233	250	325	336	437	256	267	245	292	309	299	239	310	261	233	248	157	173	231	248	189	150	276	161	126	119	178	153	137	292	221	262	221	208	206	151	203	178	167	202	131	249
ZNF691-DT	13	6	14	2	7	9	13	17	10	16	18	17	18	13	17	7	23	19	21	14	15	16	9	8	7	4	17	10	11	12	13	8	4	11	7	14	18	12	30	15	9	14	11	14	7	14	11	15	23
ZNF691	61	37	71	15	23	47	65	88	77	83	90	111	49	64	50	67	64	72	76	59	62	85	73	37	39	59	58	75	73	115	89	78	68	88	78	72	93	68	92	80	71	79	60	87	99	65	66	49	78
SLC2A1	5233	5271	7900	2038	3558	7657	9652	9246	10937	15604	14990	19933	17905	15773	14845	19430	22059	19137	20321	19831	18799	19492	20502	14001	15905	18142	22820	10882	9491	14944	10723	7994	5509	8264	7748	7062	15011	11722	14002	14502	12390	12735	10562	12992	12922	8742	12619	5755	12733
SLC2A1-DT	13	10	31	4	1	19	20	14	23	29	32	19	15	21	19	20	28	35	22	35	44	28	22	22	14	21	39	12	8	31	10	11	12	14	7	5	9	7	9	7	6	10	7	13	13	4	11	14	16
CFAP144	0	1	0	0	2	0	3	3	0	0	0	1	1	1	0	1	5	4	0	0	1	1	1	5	0	1	3	4	1	10	1	2	3	1	2	0	1	3	5	6	1	4	3	3	2	0	2	3	4
EBNA1BP2	778	776	1230	284	510	1212	1429	1432	1345	1634	1732	2290	1666	1597	1445	1924	1865	1761	1934	1813	1739	1821	1701	1233	1308	1626	2010	3101	2509	3830	2375	1931	1970	2102	2117	2012	3205	2833	3195	2949	2436	3188	2169	2849	3417	2205	2928	2075	4213
MIR6733	0	0	0	0	0	0	0	0	0	0	0	0	0	0	0	0	0	0	0	0	0	0	0	0	0	0	0	0	0	0	0	0	0	0	0	0	0	0	0	0	0	0	0	0	0	0	0	0	0
CFAP57	14	9	8	0	2	2	9	10	7	7	9	6	14	8	5	4	11	9	10	8	9	11	9	7	7	5	10	15	7	28	13	6	3	8	6	3	10	7	11	13	6	5	11	5	7	5	6	10	13
TMEM125	1	2	2	7	3	4	6	1	1	4	4	1	6	0	4	5	4	5	9	10	2	3	2	0	5	1	18	2	0	0	1	4	0	0	1	0	2	1	4	6	3	1	0	2	2	2	3	3	2
C1orf210	2	1	1	5	2	11	6	0	3	4	6	1	5	0	4	8	3	5	6	1	5	2	0	2	4	4	0	0	1	0	0	0	0	0	0	0	0	2	0	0	0	0	0	0	0	1	0	1	1
TIE1	4	16	10	3	7	19	15	18	15	8	20	29	16	12	10	32	24	16	17	19	5	8	10	16	9	14	8	102	74	133	83	66	38	53	73	51	82	80	77	70	82	58	41	50	73	60	88	46	84
MPL	6	6	7	2	1	6	6	6	5	14	2	12	10	13	4	4	15	8	7	9	6	8	9	8	5	6	10	3	3	4	2	0	2	5	2	2	3	5	0	4	3	7	1	2	6	2	3	3	5
CDC20-DT	3	1	1	2	0	1	1	1	1	0	1	2	2	3	5	3	1	7	3	4	4	4	2	2	4	5	0	1	1	0	5	0	0	0	4	3	4	3	2	0	3	5	2	3	6	3	1	5	3
CDC20	320	251	547	108	120	264	360	365	398	451	559	650	551	628	600	1009	1027	920	1015	856	954	673	641	414	455	403	565	2266	1817	2670	1485	1052	1043	1560	1482	1437	2890	2597	3045	2991	2714	4244	3129	3987	5319	3709	4797	2641	5395
ELOVL1	2199	2113	3353	1006	1608	3558	4373	4669	4704	5191	5596	6644	5409	5268	4658	6032	6480	5886	6140	6976	5564	5865	6129	4295	4865	5585	7201	5902	4786	7750	5778	4488	3382	4274	3982	3716	6548	5067	6059	5817	4815	4933	3693	4817	4916	3163	4630	2652	5444
MIR6734	0	0	0	0	0	0	0	0	0	0	0	0	0	0	0	0	0	0	0	0	0	0	0	0	0	0	0	0	0	0	0	0	0	0	0	0	0	0	0	0	0	0	0	0	0	0	0	0	0
MED8	247	250	398	94	168	466	589	607	524	695	694	1008	738	698	628	726	741	733	674	817	680	752	644	491	477	570	783	831	643	1124	737	541	503	649	662	616	962	815	896	853	682	853	552	726	741	526	739	487	881
SZT2	738	552	1140	192	334	781	929	877	870	1293	1011	1670	642	534	546	661	671	721	701	655	556	696	691	394	453	532	712	697	514	946	591	428	340	510	464	458	749	626	591	615	546	596	506	550	502	450	558	320	553
SZT2-AS1	0	1	0	0	0	0	0	0	0	0	0	1	0	0	0	0	0	0	0	2	0	0	0	0	0	1	0	0	0	0	0	0	0	0	0	0	0	0	0	0	0	0	0	0	0	0	1	0	0
MIR6735	0	0	0	0	0	0	0	0	0	0	0	0	0	0	0	0	0	0	0	0	0	0	0	0	0	0	0	0	0	0	0	0	0	0	0	0	0	0	0	0	0	0	0	0	0	0	0	0	0
HYI	0	0	0	0	0	0	0	0	0	0	0	0	0	0	0	0	0	0	0	0	0	0	0	0	0	0	0	0	0	0	0	0	0	0	0	0	0	0	0	0	0	0	0	0	0	0	0	0	0
HYI-AS1	0	0	0	0	0	0	0	3	4	2	2	4	0	2	3	1	0	4	4	1	1	0	0	1	3	0	7	0	0	0	0	0	0	0	0	0	0	0	1	1	0	1	0	1	0	0	0	0	0
PTPRF	4745	4304	6831	2311	3371	8145	10459	9690	9491	12833	12654	17077	6703	6806	6241	7234	7482	7499	7657	5826	6497	6854	7073	4806	5445	6342	8021	9947	7787	12874	10396	7698	5335	7790	7424	7201	12382	9174	11053	10748	9714	10074	8259	10541	10990	7916	10556	5055	11262
KDM4A	252	236	383	74	109	371	529	490	395	464	439	594	429	375	335	349	451	409	506	358	418	366	403	264	275	346	494	571	518	820	400	299	220	350	377	319	471	472	522	449	368	469	426	447	492	334	482	352	643
ST3GAL3	33	46	95	14	27	69	69	87	52	74	81	114	70	59	60	80	78	77	84	57	60	127	70	88	61	49	63	70	56	78	53	33	41	41	45	33	68	41	56	79	55	67	64	60	63	78	83	65	97
ST3GAL3-AS1	1	0	0	0	0	0	0	1	0	4	2	0	0	2	0	1	0	0	0	4	1	4	0	0	0	3	0	0	0	1	1	0	1	0	0	1	0	0	1	0	0	0	1	0	0	0	0	1	0
MIR6079	0	0	0	0	0	0	0	0	0	0	0	0	0	0	0	0	0	0	0	0	0	0	0	0	0	0	0	0	0	0	0	0	0	0	0	0	0	0	0	0	0	0	0	0	0	0	0	0	0
ARTN	4	9	13	5	2	4	7	2	1	4	5	4	6	3	6	4	11	5	5	13	2	7	2	6	7	6	7	3	3	3	5	4	3	3	0	3	2	1	1	2	7	5	3	4	7	1	7	5	7
LINC02918	2	0	3	0	1	2	5	1	5	4	2	5	0	7	2	1	2	3	1	5	0	2	0	3	0	0	8	0	0	0	2	0	0	1	0	0	1	2	0	0	3	2	0	1	1	2	1	0	3
IPO13	694	665	1113	296	463	1039	1403	1243	1201	1426	1510	1929	1431	1382	1147	1340	1611	1327	1472	1409	1357	1501	1433	946	1092	1365	1675	1574	1175	1880	1328	928	686	1020	947	916	1598	1297	1503	1396	1130	1181	901	1192	1173	852	1106	604	1320
DPH2	185	150	246	76	79	251	337	353	368	410	373	526	365	332	304	344	378	353	349	396	332	384	354	277	274	338	392	486	361	582	445	254	230	357	349	353	577	460	587	535	459	531	423	480	598	434	534	332	749
ATP6V0B	2164	2016	3164	856	1549	3048	3951	3722	3762	4033	4127	5263	4327	4198	3829	4214	4785	4293	4479	4250	4031	4033	4349	2698	2998	3682	4620	4868	3918	5956	4698	3590	2972	3711	3349	3223	5167	4406	4971	4398	3872	3875	3212	4116	4296	2678	3900	2144	5066
B4GALT2	1260	998	1855	376	573	1735	2041	1927	1906	2139	2278	3162	2441	2607	2085	2866	2909	2697	2959	2326	2665	2693	2768	2217	2614	3322	3455	3726	3180	4737	3159	2203	1838	2400	2491	2132	3988	3142	3880	3602	2943	2962	2196	2922	3226	2180	2835	1510	3504
CCDC24	45	33	81	27	23	55	76	73	48	67	72	145	82	53	49	54	68	60	68	57	48	55	46	30	58	62	70	62	59	122	74	61	56	53	50	39	70	48	73	79	45	33	51	49	43	36	52	29	46
SLC6A9	52	58	83	38	35	60	76	51	57	88	85	97	61	84	72	150	113	80	120	144	112	125	141	98	140	141	177	135	99	190	95	72	59	81	79	62	104	79	90	75	78	73	57	92	102	60	92	80	161
KLF17	6	2	0	0	1	5	1	8	3	10	4	3	6	15	6	5	8	5	14	6	9	14	9	6	3	5	4	0	0	0	3	0	3	7	4	3	0	4	6	6	5	6	5	10	10	11	4	6	8
KLF18	0	1	0	0	0	4	2	1	0	1	3	0	11	0	7	21	8	7	8	1	5	13	6	9	4	6	3	1	0	0	0	2	0	0	0	0	0	0	2	0	0	0	0	0	0	10	0	0	6
DMAP1	282	262	522	119	169	375	465	440	403	517	529	640	347	311	299	346	369	322	376	276	286	280	279	226	273	322	389	440	344	606	401	304	281	309	303	274	464	327	369	345	264	373	286	361	425	238	384	215	517
ERI3	317	306	467	140	175	495	599	618	569	660	738	884	847	865	747	898	891	885	885	831	824	866	843	552	614	742	888	1187	997	1509	1035	752	675	810	924	752	1272	1042	1183	1150	945	1083	745	974	1018	690	954	590	1252
ERI3-IT1	1	1	7	0	0	3	2	1	1	0	0	4	1	3	1	9	4	0	0	0	0	4	1	0	1	0	1	2	0	6	0	0	0	1	2	0	0	1	2	2	2	0	1	1	2	0	2	4	1
RNF220	398	394	511	143	190	466	501	535	453	495	619	752	441	511	413	525	518	502	543	419	504	510	485	394	319	474	537	779	637	1009	646	493	466	504	526	549	798	693	742	783	618	724	563	730	757	539	704	464	924
MIR5584	0	0	0	0	0	0	0	1	2	0	0	0	0	0	0	0	0	0	0	0	0	0	0	0	0	0	0	0	0	0	0	0	0	0	0	0	0	0	0	0	0	0	0	0	0	0	0	0	0
TMEM53	40	55	91	32	40	76	92	78	88	73	102	110	108	85	73	80	110	68	106	95	91	95	100	82	59	89	100	137	92	217	122	98	64	91	89	74	111	113	117	111	93	107	62	97	94	54	105	41	123
ARMH1	7	3	11	3	1	7	9	11	6	21	4	16	9	18	8	3	14	3	5	6	6	8	9	6	4	8	14	7	0	7	3	5	1	4	5	3	6	5	3	3	2	3	3	0	6	3	1	3	7
RNU5F-1	0	0	0	0	0	0	0	0	1	0	0	1	0	0	0	5	0	0	0	0	0	0	0	0	0	0	0	0	0	0	0	0	0	0	0	0	0	0	0	0	3	0	1	0	0	0	0	0	0
KIF2C	125	80	173	56	39	135	150	196	174	210	233	275	222	246	243	383	402	388	395	327	359	263	283	148	119	151	196	717	593	940	605	449	458	698	660	668	1222	1178	1312	1307	1149	2026	1508	2004	2481	1741	2410	1447	2789
RPS8	4730	4258	7119	1968	2613	6517	7438	8105	7928	7900	8706	11861	10201	9782	8531	11646	10788	10555	10611	11483	10547	9772	9775	7008	6750	9112	11094	14744	12253	19575	12246	9364	9857	10081	10560	9232	14860	13336	15185	14082	11329	13699	9554	11631	13395	9133	12479	8568	16951
SNORD55	0	0	0	0	0	0	0	0	0	0	0	0	0	0	0	0	0	0	0	0	0	0	0	0	0	0	0	0	0	0	0	0	0	0	0	0	0	0	0	0	0	0	0	0	0	0	0	0	0
SNORD46	18	2	14	0	0	4	3	4	2	4	8	8	1	4	9	0	0	4	4	3	8	0	2	4	2	4	4	3	3	6	5	7	4	2	2	3	3	2	1	4	4	4	6	1	8	3	14	4	4
SNORD38A	3	1	2	0	0	2	2	2	4	7	5	8	2	1	0	1	3	1	0	2	0	0	0	1	0	1	2	1	1	2	0	0	0	4	0	2	1	0	2	0	2	1	4	1	2	2	2	1	1
BEST4	11	5	5	4	8	2	6	7	1	5	9	7	7	5	4	6	6	3	1	6	11	1	10	3	3	3	11	4	1	5	5	7	2	2	4	2	8	4	5	6	4	3	1	3	3	3	7	2	6
PLK3	767	671	1341	163	225	836	1083	987	954	1275	1338	1617	954	958	873	960	1223	1120	1153	1108	996	1061	1147	824	832	1074	1273	972	805	1360	824	638	458	696	728	604	1040	858	1030	929	803	800	618	734	764	528	685	424	1025
DYNLT4	36	30	55	10	21	29	34	43	21	44	28	41	14	14	20	16	11	19	23	5	21	17	24	8	10	14	30	25	18	12	23	12	5	12	15	11	17	15	15	16	12	11	10	13	8	10	23	10	26
BTBD19	277	186	516	66	133	272	358	249	205	358	322	426	134	138	120	121	137	135	140	110	124	127	191	77	102	147	118	203	200	261	174	149	114	179	147	150	215	142	187	122	111	143	108	116	113	72	142	86	174
PTCH2	23	20	28	9	11	26	28	17	21	23	19	35	13	21	15	12	18	18	19	15	21	17	29	18	23	25	30	10	21	17	16	5	10	5	4	11	13	7	6	8	5	8	5	6	15	9	15	7	21
EIF2B3	324	329	512	128	234	643	743	865	783	898	1131	1273	875	912	857	809	1050	1023	1034	1155	921	965	892	689	617	750	922	1167	1001	1649	1033	816	766	878	911	821	1273	1146	1391	1319	1135	1234	999	1253	1251	840	1187	879	1496
HECTD3	795	706	1288	244	410	838	1095	1039	1018	1262	1333	1770	1198	1247	1121	1191	1286	1220	1105	1147	1164	1028	1038	803	828	1104	1319	1795	1397	2189	1327	987	953	1055	1087	925	1562	1309	1509	1390	1140	1140	897	1102	1196	789	1089	534	1178
UROD	759	720	1344	265	461	1062	1436	1302	1332	1467	1552	2086	1570	1527	1402	1747	1709	1741	1631	1768	1806	1571	1478	1177	1136	1662	1828	2549	1864	2953	2037	1488	1400	1587	1608	1544	2295	2054	2404	2049	1717	1928	1479	1770	2047	1330	1698	1071	2167
ZSWIM5	14	6	5	2	11	6	8	27	6	8	6	10	9	12	9	7	10	14	8	5	9	16	5	17	10	6	18	5	4	6	12	8	9	10	5	6	14	9	5	11	3	4	2	6	3	5	3	1	11
LINC01144	1	3	6	4	3	10	7	2	3	5	8	7	5	12	2	7	11	14	3	21	7	9	6	14	2	11	7	7	3	5	4	7	3	4	8	3	6	3	10	2	4	2	0	0	1	5	3	4	2
HPDL	2	3	18	2	4	14	8	10	10	14	16	21	4	4	13	9	5	9	8	7	16	14	10	9	8	8	26	26	19	38	15	27	14	30	41	33	71	60	49	44	42	30	35	36	53	45	41	24	87
MUTYH	16	10	21	1	3	10	18	7	4	25	9	18	9	7	11	12	12	11	13	14	9	7	6	2	8	1	1	20	8	16	7	7	14	13	13	10	16	13	23	16	17	14	13	15	12	14	15	14	18
TOE1	47	71	106	25	38	125	142	127	92	143	155	181	126	149	119	113	118	119	138	117	106	96	102	64	69	94	139	300	244	395	341	242	249	364	416	316	618	481	586	535	449	466	406	500	532	403	488	353	674
TESK2	11	6	7	9	4	6	7	23	20	18	14	27	22	19	26	18	18	26	14	17	33	38	29	5	15	14	22	24	20	24	15	8	14	16	14	21	24	26	31	23	20	19	22	34	42	38	42	29	64
CCDC163	4	7	18	2	5	6	15	12	12	19	17	17	17	15	13	21	34	12	19	23	23	9	20	7	8	12	18	27	13	22	12	7	8	11	21	20	27	28	29	21	20	27	17	25	23	23	48	19	35
MMACHC	88	82	146	34	49	121	173	164	167	152	165	203	103	62	81	80	84	67	99	101	71	94	79	55	44	77	98	188	140	226	139	92	111	116	156	122	247	181	244	169	147	168	132	165	180	117	207	117	237
PRDX1	2697	2664	3985	1113	1809	4818	5837	6804	5957	6492	7110	9304	7633	7357	6472	7532	8265	7899	8064	9593	7889	7731	7749	6043	5545	7319	9676	9684	8255	13652	8563	6518	6034	7481	7788	6384	10525	9297	10485	9321	7548	8641	6313	8076	8823	5949	7713	6349	11478
AKR1A1	409	370	617	151	227	573	652	727	667	745	881	968	794	765	679	969	900	919	865	957	811	889	834	616	602	717	922	1368	1134	1787	1154	774	823	872	825	795	1240	1042	1228	1170	1014	1086	848	1105	1115	790	1011	592	1316
NASP	327	281	586	174	177	467	560	563	581	832	840	1200	571	580	555	682	708	680	701	762	704	589	555	464	344	439	626	1706	1385	2359	1623	1143	1366	1645	1673	1479	2810	2315	2702	2739	2414	3183	2267	2806	3059	2120	3249	2573	4208
CCDC17	3	3	9	2	4	2	7	13	8	9	9	19	8	4	5	6	8	6	4	12	9	7	6	1	1	3	14	4	3	7	2	3	3	1	5	2	2	5	6	6	0	4	5	1	4	2	8	6	5
GPBP1L1	432	406	662	224	233	820	895	1147	916	940	1028	1625	1029	966	808	1063	1038	1089	1141	1274	1075	1067	1166	654	549	737	1004	1026	964	1603	910	642	564	798	804	705	1109	1007	1108	1044	884	1177	854	1166	1306	892	1194	956	1550
TMEM69	101	90	192	36	83	181	219	231	222	289	326	446	359	343	244	290	375	294	346	382	306	250	284	213	202	221	325	325	361	538	300	253	230	288	293	239	385	358	369	299	267	337	229	354	357	250	378	256	475
IPP	141	96	181	42	92	287	326	349	294	363	338	555	195	243	179	218	207	244	270	205	242	196	214	145	106	146	210	314	230	464	296	214	261	280	321	277	412	380	393	394	343	363	315	350	336	269	384	246	379
MAST2	851	739	1446	319	442	1028	1428	1309	1191	1625	1642	2238	895	1056	825	926	1188	1113	1133	1015	1135	1095	1208	810	851	1111	1361	2385	1928	3127	2399	1636	1358	1759	1843	1645	2739	2246	2681	2694	2507	2935	2377	2835	3277	2510	3245	2073	4056
PIK3R3	114	107	126	143	80	226	307	267	305	301	283	516	339	337	312	325	431	422	425	428	332	387	372	314	216	271	399	623	564	1031	658	562	408	621	620	505	1030	881	1076	1251	949	1331	1045	1380	1416	994	1393	1102	1898
P3R3URF-PIK3R3	0	0	0	0	0	0	0	0	0	0	0	0	0	0	0	0	0	0	0	0	0	0	0	0	0	0	0	0	0	0	0	0	0	0	0	0	0	0	0	0	0	0	0	0	0	0	0	0	0
TSPAN1	0	5	9	1	5	14	6	10	13	12	1	11	6	3	5	2	11	10	19	12	17	12	11	8	7	15	23	7	11	25	13	14	11	17	16	12	17	8	14	13	14	7	10	13	13	4	15	5	14
P3R3URF	0	0	0	0	0	0	0	0	2	0	0	0	0	0	0	0	0	0	0	0	0	2	0	0	0	0	3	0	0	0	0	0	0	0	0	0	0	0	0	0	0	0	0	0	0	0	0	0	0
POMGNT1	1076	1158	1752	456	827	1723	2309	2217	2182	2701	2843	3832	1856	1931	1815	2013	2072	1994	2054	1906	1907	1753	1872	1353	1474	1704	2199	2503	1938	3179	2580	1917	1605	1984	2017	1783	2865	2289	2748	2445	2205	2226	1913	2254	2367	1576	2255	1182	2535
LURAP1	9	3	7	2	3	10	6	10	7	7	11	10	7	9	7	5	12	16	17	6	13	15	5	12	4	2	7	28	24	41	28	13	12	18	18	15	23	23	23	14	17	31	20	19	21	17	35	11	21
RAD54L	20	42	64	16	17	27	32	39	50	67	67	123	67	72	47	68	85	66	81	79	81	48	49	33	21	36	38	171	152	247	152	114	97	190	172	169	448	337	384	468	405	495	410	526	491	363	486	356	655
LRRC41	1499	1328	2228	711	1014	2774	3213	3221	3077	3720	3663	4880	3932	3788	3397	4090	4489	4206	4338	4524	3821	3893	3868	2577	2792	3482	4337	4875	3963	6385	4509	3366	2585	3595	3453	3098	5112	4393	5005	4416	3577	3431	2801	3567	3699	2434	3568	1843	4048
UQCRH	1168	1015	1734	500	629	1695	1940	2245	1937	2092	2277	2971	2740	2801	2265	3016	2763	2823	2863	3408	2738	2723	2454	2114	1919	2445	3016	3905	3272	5262	3226	2287	2580	2670	2771	2340	3679	3432	3834	3684	2786	3400	2564	3054	3223	2124	3002	2029	4194
NSUN4	155	113	213	59	112	265	290	286	251	295	321	459	280	264	258	277	326	288	331	288	289	264	274	236	215	245	275	488	333	586	402	303	239	352	361	307	477	408	474	436	381	390	307	401	436	316	431	294	525
FAAH	16	9	8	12	2	16	10	5	7	14	15	14	15	5	7	20	9	13	15	4	11	2	10	24	5	9	16	6	2	2	1	6	0	0	0	3	5	0	0	3	1	8	0	2	2	0	6	1	2
LINC01398	0	0	0	2	2	2	1	0	0	2	1	0	2	1	0	0	1	0	4	0	0	2	1	1	1	0	0	0	0	0	0	0	0	0	0	0	0	0	0	0	0	0	0	0	0	0	0	0	0
DMBX1	5	1	4	3	0	4	7	1	3	8	2	10	8	7	3	6	1	4	4	6	3	5	7	4	3	2	7	2	0	0	1	0	0	0	0	1	1	0	0	5	4	2	1	0	0	0	3	2	1
TMEM275	1	0	0	0	0	1	1	0	2	0	1	4	0	0	2	1	1	0	1	0	0	4	5	1	0	0	1	0	0	0	0	0	0	0	0	0	0	0	0	0	0	0	0	0	0	0	0	0	0
MKNK1-AS1	3	10	6	0	1	5	3	7	6	10	3	14	5	2	7	11	0	5	16	3	3	8	6	4	1	3	2	1	0	2	3	1	1	1	1	1	3	0	0	3	2	0	0	1	3	3	10	3	3
KNCN	0	4	0	0	0	4	0	0	0	5	3	0	0	2	3	1	0	1	0	0	1	8	0	1	0	1	11	0	0	0	0	0	0	0	0	0	0	0	0	0	0	0	0	0	0	0	0	0	0
MKNK1	245	195	402	103	133	375	364	407	334	466	493	717	410	336	353	349	401	361	364	397	404	340	412	256	240	289	417	409	346	603	423	304	243	348	354	272	441	358	455	361	313	353	283	362	384	268	359	256	460
MOB3C	51	56	110	45	31	94	125	128	81	130	127	202	88	95	85	83	86	86	109	78	89	86	98	55	59	83	110	142	106	168	124	109	72	85	76	70	86	88	107	92	94	92	61	96	104	79	92	78	110
ATPAF1	289	206	412	117	160	431	507	586	508	520	575	895	635	596	515	542	673	639	641	592	557	555	571	370	374	381	554	929	811	1345	844	733	666	808	836	735	1159	997	1103	1058	837	1040	828	1001	1046	750	997	792	1420
TEX38	0	1	2	0	0	7	1	0	2	3	2	7	2	2	2	4	1	0	4	4	3	1	3	8	4	3	3	0	1	1	4	1	0	0	2	0	1	1	2	0	0	2	0	1	1	0	4	0	0
EFCAB14-AS1	0	0	0	0	0	0	0	0	0	1	0	3	0	0	0	0	0	1	2	0	1	0	2	8	0	0	0	0	0	0	0	0	0	0	0	0	0	0	0	0	2	1	0	0	1	0	0	2	0
EFCAB14	743	662	1011	382	559	1719	2017	2255	1827	2489	2437	3610	2098	1926	1702	1570	2178	2098	2112	2157	1832	1935	1935	1167	1067	1385	1787	1811	1782	2976	2093	1651	1153	1896	1854	1598	2670	2242	2427	2255	1870	1918	1497	2079	1892	1538	2087	1492	2513
CYP4B1	3	6	1	0	2	4	2	11	1	1	4	9	7	7	6	10	8	3	5	8	10	6	11	8	4	5	13	0	0	0	0	0	0	0	0	0	1	0	0	1	0	0	0	0	0	0	1	0	0
CYP4A11	9	4	7	2	2	12	16	2	8	15	4	10	7	17	17	20	19	11	14	10	41	15	16	13	8	6	10	0	0	0	1	0	0	0	0	0	0	0	0	0	0	0	0	0	0	0	0	0	0
CYP4X1	11	10	0	3	2	8	3	4	5	14	7	11	16	9	9	13	13	8	5	25	13	8	16	11	1	11	13	1	0	0	0	0	0	0	0	0	0	0	0	0	0	0	0	0	0	0	0	0	0
CYP4Z1	11	2	0	0	5	5	4	3	3	10	15	10	10	5	13	8	8	6	6	6	5	9	8	22	4	8	12	0	0	0	0	0	0	0	0	0	0	0	0	0	0	0	0	0	0	0	0	0	0
CYP4A22	4	3	2	5	0	8	10	4	4	4	0	1	6	18	11	13	12	9	10	8	22	4	4	9	4	2	7	0	0	1	1	0	0	0	0	0	0	0	0	0	0	0	0	0	0	0	0	0	0
LINC00853	0	2	0	1	1	0	3	0	1	3	0	0	0	0	1	0	0	0	0	0	1	7	1	0	0	1	0	1	1	0	0	0	0	1	0	0	0	0	0	0	0	1	1	0	0	0	0	0	0
PDZK1IP1	0	0	0	3	1	2	0	2	3	0	0	0	0	0	3	0	3	1	0	0	7	2	2	5	3	1	3	0	0	1	0	0	0	0	0	0	0	0	0	0	0	0	0	0	0	0	0	1	0
TAL1	1	1	3	2	1	2	2	0	4	4	2	1	4	2	6	2	0	8	5	4	3	7	4	5	3	2	3	0	0	0	1	0	0	0	0	1	0	0	1	1	0	1	0	0	1	2	5	2	2
STIL	81	58	113	57	50	194	217	287	227	336	364	540	386	329	378	278	449	386	382	377	374	240	286	112	112	109	167	474	417	791	607	432	351	737	762	687	1523	1357	1489	1519	1176	1577	1209	1631	1507	1082	1518	1206	2005
CMPK1	894	802	1090	415	643	2064	2392	2734	2284	2900	3305	4620	3915	3791	3140	3382	3834	3809	4269	4440	3977	3681	3946	2317	1862	2601	3392	2700	2845	4929	3343	2571	2535	3134	3145	2631	4413	4134	4417	4779	3733	4639	3619	4427	4537	3272	4469	4604	6310
FOXE3	0	3	3	0	0	1	1	2	0	2	3	6	7	4	3	2	2	1	0	0	3	0	1	0	6	2	6	8	9	18	19	15	8	16	15	12	28	26	32	28	27	14	29	26	18	11	8	9	28
FOXD2-AS1	24	22	29	4	8	19	32	27	21	15	21	31	18	25	13	31	11	17	25	28	32	29	25	8	20	22	32	102	88	154	111	73	75	135	114	123	195	157	202	189	184	174	138	148	162	109	179	106	191
FOXD2	51	39	77	14	19	56	76	65	58	72	78	125	94	91	53	90	121	104	127	60	110	84	71	71	75	90	75	282	277	355	218	174	83	146	168	146	299	211	299	260	212	200	136	207	192	138	166	79	221
LINC01738	0	0	0	0	0	0	0	1	0	3	0	0	4	0	1	0	2	0	1	1	0	0	0	0	2	3	3	0	0	0	0	0	0	0	0	1	0	0	0	0	0	0	0	0	0	0	0	0	0
TRABD2B	3	4	3	1	1	10	2	4	2	2	3	6	7	6	2	15	2	7	4	11	12	3	4	9	4	1	6	0	0	0	0	0	0	0	0	0	0	0	0	0	0	1	0	0	0	0	0	0	0
SLC5A9	7	3	1	0	5	2	2	4	0	9	2	6	7	5	2	6	9	7	4	9	8	17	6	6	2	3	7	0	0	0	0	0	0	0	0	0	0	0	0	0	0	0	0	0	0	0	0	0	0
SPATA6	23	17	23	7	22	50	61	78	56	46	62	79	74	95	68	81	47	60	79	90	88	63	59	68	30	29	81	36	46	80	51	36	21	44	43	52	69	50	61	59	29	36	21	39	29	36	41	31	41
AGBL4	6	14	3	0	1	11	9	8	10	9	11	9	4	15	11	11	22	9	8	20	12	33	7	13	11	5	7	0	0	0	0	0	0	0	0	0	0	0	1	2	0	0	0	0	0	0	0	0	0
BEND5	1	0	0	1	3	2	6	7	5	1	4	3	0	6	5	5	11	3	8	8	4	1	1	8	2	1	7	0	0	0	0	0	0	0	0	0	0	0	0	0	0	0	0	0	0	0	1	0	0
AGBL4-AS1	0	1	0	0	0	0	0	0	4	0	2	1	5	1	9	9	0	2	3	1	3	0	1	1	0	2	3	0	0	0	0	0	0	0	0	0	0	0	0	0	0	0	0	0	0	0	0	0	0
AGBL4-IT1	1	1	0	0	0	1	0	0	4	1	6	3	2	3	4	8	3	0	4	1	6	4	2	5	1	2	1	0	0	0	0	0	0	0	0	0	0	0	0	0	0	0	0	0	0	0	0	0	0
ELAVL4	15	20	7	9	14	26	19	15	41	18	47	47	21	42	41	66	54	29	33	75	54	46	29	36	13	28	41	0	0	0	0	0	0	0	0	0	1	0	0	0	0	0	0	0	0	0	1	0	1
ELAVL4-AS1	4	1	1	2	0	1	4	0	2	4	5	2	3	8	15	10	6	2	12	9	2	4	6	8	1	1	5	0	1	0	0	0	0	0	0	0	0	0	0	0	0	0	0	0	0	0	0	0	0
LINC02808	5	0	0	1	2	0	2	3	4	5	5	5	6	11	10	2	8	3	5	3	16	13	9	7	2	4	11	0	1	1	1	2	0	0	1	1	1	1	0	1	1	0	1	1	0	0	0	1	0
DMRTA2	0	4	0	2	0	1	1	3	3	0	0	1	0	3	0	3	3	1	4	2	5	1	4	2	1	0	0	3	0	2	3	1	1	0	1	1	0	1	0	2	2	1	0	3	8	4	2	3	6
FAF1	247	239	403	143	201	477	581	592	607	679	785	1018	776	720	688	614	840	710	711	730	765	687	737	422	413	503	717	1367	1050	1876	1244	980	847	1135	1086	902	1824	1398	1675	1800	1566	1774	1383	1703	1783	1152	1674	1220	2201
FAF1-AS1	0	1	1	0	0	2	1	1	0	5	0	2	0	0	0	0	1	0	2	0	0	0	0	0	0	0	1	0	1	0	1	0	0	1	0	2	0	2	0	1	2	2	1	0	0	2	3	1	1
CDKN2C	63	80	118	32	44	103	91	99	135	115	109	183	105	139	148	196	193	194	207	139	191	129	156	107	100	98	167	550	449	724	431	317	274	577	585	528	1147	932	1029	1030	788	1261	898	1113	1208	985	1169	655	1525
MIR4421	0	0	0	0	0	0	0	0	0	0	3	0	0	0	0	0	0	0	0	0	0	0	0	0	0	0	0	0	0	0	0	0	0	0	0	0	0	0	0	0	0	0	0	0	0	0	0	0	0
MIR6500	0	0	0	0	0	0	0	0	0	0	0	0	0	0	0	0	0	0	0	0	0	0	0	0	0	0	0	0	0	0	0	0	0	0	0	0	0	0	0	0	0	0	0	0	0	0	0	0	0
C1orf185	1	3	0	0	1	3	0	0	2	1	0	8	3	1	5	0	4	4	0	2	1	5	5	0	2	1	0	0	0	0	0	0	0	0	0	0	0	0	0	0	0	0	1	0	0	0	0	0	0
LINC01562	0	3	4	0	2	9	5	4	6	2	6	6	1	6	5	6	12	11	5	6	7	5	5	6	4	1	11	6	5	8	5	0	0	6	2	3	2	6	6	3	2	7	1	3	6	3	3	1	5
RNF11	1358	1264	1677	535	808	2628	3162	3434	2532	2782	3199	4903	4499	4212	3659	3726	4281	4228	4302	4449	4142	4092	4197	2673	2512	3161	4045	3837	3926	6337	4097	3275	2701	3400	3627	3028	4497	4097	4391	4321	3238	3463	2678	3476	3551	2593	3327	3185	5107
TTC39A	43	34	39	74	31	42	49	34	31	44	50	73	80	68	50	83	65	59	51	79	79	51	58	62	36	46	100	40	28	27	19	13	18	12	9	18	14	12	20	26	13	19	14	16	15	15	9	14	19
EPS15	420	403	529	179	341	813	978	1260	959	1143	1163	1754	1367	1286	1052	1092	1339	1350	1430	1603	1300	1445	1314	900	728	948	1373	1453	1442	2330	1576	1196	959	1288	1394	1154	1802	1618	1906	1836	1403	1519	1197	1555	1433	1067	1537	1350	1837
EPS15-AS1	0	1	2	0	0	0	0	3	1	0	2	1	0	1	7	3	0	1	0	1	0	0	3	4	3	0	1	0	2	0	0	0	0	0	0	0	0	0	0	0	1	0	0	3	0	0	2	0	2
OSBPL9	450	399	529	268	248	604	635	788	611	664	785	1047	763	743	601	773	820	702	801	940	771	808	845	497	439	562	857	1118	1012	1687	1203	881	786	1000	1012	869	1300	1205	1362	1160	1007	1211	886	1083	1065	805	1198	960	1504
NRDC	1865	1898	2722	763	1532	3440	4680	4679	4644	5712	5928	8103	5419	4969	4602	4403	6047	5996	6100	6125	5645	5131	5513	3303	3057	3873	5083	5466	4615	7953	5389	4184	3742	4679	4858	4018	6610	5882	6515	6063	4908	5342	4088	5237	5171	3468	5091	3595	6055
MIR761	0	0	0	0	0	0	0	0	0	0	0	0	0	0	0	0	0	0	0	0	0	0	0	0	0	0	0	0	0	0	0	0	0	0	2	0	0	0	0	0	0	0	0	0	0	0	0	1	0
RAB3B	8872	8121	12376	2562	5687	14307	17572	19887	16929	20137	20342	28973	20854	18951	16989	18754	20447	20983	21198	21727	18860	19795	18619	12019	11251	14794	18349	23932	20582	35580	21426	16351	14965	18781	19746	17499	26944	23760	26691	25629	20741	22398	17477	21504	19788	14633	21001	14097	21157
TXNDC12	53	87	88	31	38	137	156	143	170	191	226	280	207	212	210	175	255	241	263	280	279	288	251	194	215	234	318	221	201	304	284	195	126	207	187	170	264	266	308	281	231	236	192	282	301	198	309	157	364
KTI12	57	36	61	12	22	70	79	90	58	75	85	119	101	102	93	96	74	100	75	85	89	85	95	34	38	61	66	142	111	207	138	105	119	110	121	96	144	135	138	143	89	126	84	133	116	78	116	101	152
TXNDC12-AS1	0	0	1	0	0	2	0	1	1	1	0	2	1	0	0	0	1	2	0	2	0	0	1	0	0	0	1	3	0	0	0	0	1	0	0	0	1	0	0	1	0	2	0	1	4	0	3	3	3
BTF3L4	293	226	325	130	160	525	507	664	654	767	788	1117	953	993	803	931	1052	975	994	1223	931	880	806	595	485	626	795	1011	1145	1782	942	855	868	1010	1127	920	1436	1451	1495	1454	1114	1364	1016	1364	1190	902	1203	1161	1634
ZFYVE9	541	427	562	161	361	805	959	1081	1137	1414	1496	2164	1677	1469	1347	1407	1623	1508	1700	1622	1646	1693	1544	967	870	1035	1579	1331	1160	1928	1142	914	797	999	1000	888	1479	1322	1452	1435	1156	1311	1014	1203	1193	853	1267	967	1519
CC2D1B	681	598	1040	211	294	709	959	896	849	989	1058	1367	619	679	498	658	637	702	590	507	581	623	597	431	493	686	796	1126	845	1408	841	572	533	671	698	591	1072	830	933	784	668	700	543	682	699	498	699	416	776
ORC1	31	33	46	4	34	47	57	54	75	55	99	147	72	79	93	73	102	81	72	92	75	61	54	34	28	31	45	289	227	349	348	254	207	405	381	387	724	644	735	656	605	572	463	586	680	483	672	463	778
PRPF38A	192	173	289	107	138	340	390	438	374	446	492	693	396	454	379	378	463	455	414	441	344	442	366	212	271	337	339	576	533	871	725	550	510	605	643	516	911	795	915	823	642	787	634	798	855	628	811	690	1129
TUT4	224	152	291	88	137	436	436	522	535	692	593	937	510	474	390	413	525	538	556	548	471	511	510	249	285	338	493	499	503	780	581	389	377	535	508	461	641	617	627	613	496	656	533	628	626	428	744	519	854
GPX7	4	0	3	1	1	1	1	1	7	2	1	10	2	9	11	15	1	1	1	4	9	2	3	6	2	1	2	69	57	87	58	46	32	77	58	51	92	65	84	62	73	74	46	42	56	46	66	23	72
SHISAL2A	1	2	0	1	2	2	0	0	5	1	3	7	0	1	1	0	3	4	2	4	3	7	7	3	1	1	2	2	0	1	0	0	0	2	1	1	0	0	0	0	1	3	1	2	0	0	1	2	0
COA7	184	214	283	100	103	361	420	546	406	421	503	771	449	418	380	317	383	402	445	451	410	425	387	305	251	295	439	689	567	1036	620	446	391	669	728	584	980	851	922	794	620	751	562	776	794	524	824	640	1115
ZYG11B	429	463	558	203	344	1021	1131	1376	1166	1415	1394	2106	1793	1482	1355	1334	1529	1745	1607	1836	1464	1570	1511	892	719	816	1202	1259	1357	2247	1395	1139	904	1331	1425	1257	1947	1695	1812	1778	1428	1497	1193	1623	1421	1089	1525	1262	1737
ZYG11A	13	6	15	4	7	15	20	7	19	16	32	25	20	20	17	31	22	40	25	29	33	38	28	16	15	6	20	37	26	58	26	21	14	20	40	39	65	48	55	67	53	92	62	86	87	52	80	91	118
ECHDC2	46	43	73	62	38	67	63	72	62	71	66	114	60	77	54	89	82	87	73	94	83	83	60	56	42	39	85	167	140	202	146	105	97	108	100	114	167	122	149	126	115	151	98	138	162	120	195	100	200
SCP2	676	714	999	340	473	1352	1595	1980	1663	1956	2060	2933	2289	2236	1825	2165	2330	2415	2341	2657	2272	2137	2299	1613	1370	1659	2410	1819	1906	3115	1919	1489	1547	1692	1833	1476	2424	2140	2475	2094	1701	1968	1403	1772	1734	1203	1720	1452	2318
PODN	81	62	113	26	48	95	131	125	108	135	134	163	41	60	56	57	60	49	56	35	49	50	46	20	37	49	49	62	56	87	65	55	49	39	34	25	54	39	32	60	62	51	50	48	62	24	49	17	47
SLC1A7	4	3	11	0	4	5	3	2	2	4	6	3	2	4	10	15	15	6	5	13	7	8	8	5	9	17	13	4	3	3	9	4	1	3	2	2	2	2	2	2	0	1	1	4	1	2	3	2	7
CPT2	79	79	104	23	102	215	218	239	181	216	191	280	152	184	140	161	138	160	226	192	180	184	151	112	129	169	184	159	142	246	209	142	134	188	171	180	231	180	197	130	156	156	122	137	176	126	197	91	216
CZIB	257	181	288	75	109	283	334	363	361	382	416	610	357	405	293	396	362	364	355	384	406	323	330	221	205	258	377	549	422	701	415	312	328	367	341	321	579	464	528	411	407	468	285	450	459	336	358	266	521
CZIB-DT	1	0	5	3	0	8	0	3	2	6	3	9	7	8	6	8	2	5	5	6	7	5	1	3	5	2	9	2	1	1	1	1	0	1	0	2	2	1	2	1	2	7	2	1	3	0	4	2	2
MAGOH	198	181	273	74	124	300	346	406	346	321	458	616	387	438	295	474	448	460	390	520	431	388	387	288	273	324	534	731	623	945	728	510	436	560	626	542	884	786	907	921	738	950	685	793	973	665	935	680	1159
LRP8	190	176	286	71	129	365	503	523	433	493	600	815	326	291	292	257	331	353	347	321	314	285	304	221	175	239	307	335	228	418	315	290	159	357	320	317	533	415	507	456	384	351	308	398	324	268	337	181	340
DMRTB1	1	0	0	0	1	0	2	0	1	0	0	0	3	3	4	2	0	0	0	1	1	6	1	4	2	0	3	0	0	0	0	0	1	0	0	0	0	0	0	0	0	0	0	0	0	0	0	0	0
GLIS1	48	44	90	19	19	53	51	50	64	65	63	106	55	78	51	47	57	60	61	35	54	75	65	50	46	72	70	57	48	53	30	30	16	19	29	19	55	31	35	35	29	33	18	23	33	24	38	21	27
NDC1	190	141	244	88	142	346	394	483	487	632	672	1102	888	779	623	874	1158	978	1049	1187	962	815	846	454	415	477	673	844	804	1350	870	670	590	986	976	869	1884	1600	1787	2005	1575	2234	1750	2315	2631	1820	2569	2326	3257
YIPF1	192	144	305	77	145	350	423	423	397	522	514	758	562	464	496	597	617	592	512	712	501	554	583	394	370	463	577	547	424	779	563	478	458	491	483	381	627	575	620	560	450	545	377	441	477	329	525	331	556
DIO1	1	4	4	0	0	0	5	3	2	2	1	0	5	2	2	10	4	1	5	0	7	6	2	3	1	2	8	0	1	3	0	0	0	1	2	3	2	0	2	0	3	4	2	2	3	6	5	5	2
IFT25	115	73	100	19	48	108	133	148	162	153	193	243	214	206	127	271	269	260	251	284	256	285	225	163	138	156	197	459	453	847	506	390	421	462	514	427	708	610	692	734	550	759	575	721	805	534	794	575	1082
LRRC42	275	245	483	102	150	459	554	673	715	866	938	1218	994	1017	816	890	1017	917	959	939	911	846	851	597	505	615	876	1356	1166	1852	1042	892	748	1003	997	869	1465	1385	1523	1639	1334	1507	1167	1474	1544	1073	1410	961	1844
LDLRAD1	0	0	0	0	2	0	0	0	4	4	0	0	1	0	3	2	0	1	2	0	2	0	2	2	0	3	5	0	0	0	0	0	1	0	0	0	0	0	0	0	0	0	0	0	0	0	0	0	1
TMEM59	1560	1491	2048	865	1362	3130	3797	4378	4321	5011	5524	6608	4140	4066	3540	4043	4622	3889	4069	4243	3964	3493	3841	2341	2273	2549	3812	2808	2426	4471	3103	2704	2302	2899	2732	2367	4129	3246	3546	3145	2805	3216	2492	2982	3082	2028	3125	2015	3209
TCEANC2	124	122	209	40	73	222	292	316	326	288	369	452	242	212	152	222	220	250	258	280	223	197	234	164	128	203	257	357	289	496	271	224	221	300	294	267	517	450	452	449	353	505	369	439	475	349	506	356	608
MIR4781	0	0	0	0	0	0	0	0	0	0	0	0	0	0	0	0	0	0	0	0	0	0	0	0	0	0	0	0	0	0	0	0	0	0	0	0	0	0	0	0	0	0	0	0	0	0	0	0	0
CDCP2	1	2	0	0	0	0	0	0	1	0	0	0	0	0	3	0	5	1	0	0	0	0	0	0	1	0	2	0	0	0	0	0	0	0	0	0	0	0	0	0	0	0	0	0	0	0	0	0	0
CYB5RL	45	20	59	16	21	49	73	63	53	62	91	87	50	62	54	44	46	53	47	59	51	42	33	27	33	49	64	111	128	154	118	84	55	92	93	72	162	139	169	151	126	146	106	134	132	93	127	98	157
MRPL37	918	883	1431	301	498	1540	1874	1845	1752	1945	2095	2625	2328	2432	2088	2766	2665	2488	2430	2547	2392	2441	2335	1541	1711	2111	2614	4153	3380	5214	3493	2755	2344	2966	3091	2784	4936	4029	4749	4375	3604	4131	2979	3727	4068	2922	3578	2425	4881
SSBP3	799	677	1151	371	574	1226	1451	1519	1389	1372	1443	2218	1429	1466	1155	1510	1404	1503	1652	1447	1532	1499	1616	1062	1164	1453	1710	2047	1645	2690	2593	1875	1704	1919	1956	1754	2423	2098	2356	2089	1773	1816	1308	1806	1923	1225	1761	1199	2276
SSBP3-AS1	15	9	23	4	1	12	13	22	12	15	9	21	9	5	5	10	10	6	6	11	17	14	34	4	7	5	3	9	8	7	7	2	10	10	7	7	17	10	2	11	5	14	10	14	9	10	17	21	21
LINC02784	0	0	0	0	0	0	0	0	0	0	0	0	0	0	3	2	0	0	0	0	3	0	0	1	3	0	0	0	0	0	0	0	0	0	0	0	0	0	0	0	0	0	0	0	0	0	0	0	0
ACOT11	88	77	130	27	34	143	110	116	128	149	145	167	121	116	109	132	140	112	88	144	112	119	102	64	118	127	140	306	263	437	313	218	159	263	253	227	414	321	364	283	249	223	214	229	218	158	216	106	219
FAM151A	0	2	5	0	0	5	11	10	1	3	2	24	5	4	9	11	5	7	6	8	6	3	2	4	6	9	4	13	8	23	16	10	3	8	8	5	21	6	7	10	11	7	6	6	8	5	9	4	11
MROH7	2	4	0	1	2	3	1	2	4	0	7	10	1	9	6	13	1	1	8	4	10	5	4	2	4	2	7	0	0	0	0	0	1	0	0	0	0	0	0	0	0	0	1	0	0	0	1	2	0
TTC4	14	22	43	7	8	53	42	45	43	67	69	82	55	61	43	44	59	53	51	79	50	39	76	58	59	57	74	63	41	81	42	37	36	44	35	44	56	65	74	64	59	58	48	57	63	48	69	39	77
PARS2	59	46	65	30	35	73	122	120	85	107	103	127	115	100	77	97	100	115	97	140	124	116	109	81	61	93	129	125	104	159	126	94	95	111	137	105	143	129	128	136	106	96	68	88	106	70	99	63	116
TTC22	19	13	4	15	1	11	1	11	6	5	17	7	5	10	7	15	15	5	5	17	12	2	12	16	4	15	15	0	0	1	1	0	1	3	0	0	1	2	0	0	0	2	0	2	1	0	3	0	3
CIMAP2	5	0	0	0	1	1	1	3	0	5	1	2	0	0	0	4	5	0	0	1	0	0	3	4	0	3	0	0	0	0	0	0	0	0	0	0	0	1	0	1	1	1	0	0	0	1	0	0	0
DHCR24	1814	1715	2670	825	1377	2953	3735	3738	4345	6253	6503	7950	6712	6131	5976	8357	9363	8542	10749	10440	9975	9501	9708	6550	7028	8010	9728	10965	8561	14330	10515	8284	5858	8763	8626	7595	15712	12394	14883	15818	13041	14179	11361	13425	15754	10157	15004	8479	16690
TMEM61	0	0	0	7	2	2	1	2	0	4	2	0	4	4	2	0	1	0	1	0	0	3	1	0	1	2	7	1	1	0	1	0	0	0	0	0	0	1	0	0	0	0	0	0	0	0	0	0	1
BSND	4	6	4	0	1	2	2	5	8	8	4	10	8	0	4	7	7	4	7	6	14	9	5	14	2	3	8	0	0	2	0	2	0	0	0	0	0	0	0	0	0	1	0	0	0	0	4	0	0
PCSK9	2	2	5	2	4	6	7	8	1	4	1	7	6	9	3	18	7	12	15	6	5	7	21	5	13	7	8	8	10	16	32	21	14	17	15	16	23	23	21	18	17	11	22	18	27	24	34	14	56
USP24	717	687	1066	274	452	1338	1672	1772	1657	2168	2132	3203	2252	1795	1904	1724	2311	2421	2264	2301	2012	2360	2271	1344	1212	1494	1881	2147	1995	3162	1947	1554	1050	1787	1832	1654	2595	2282	2538	2523	2046	2293	1868	2499	2307	1946	2818	1946	3007
MIR4422HG	0	4	0	0	0	0	2	3	3	3	0	2	5	1	1	1	8	2	2	9	1	4	7	2	0	2	3	0	0	0	0	0	0	0	0	0	0	0	0	0	1	0	0	1	0	0	1	0	1
MIR4422	0	0	0	0	0	0	1	0	0	0	0	0	0	0	0	0	0	0	0	0	0	0	0	0	0	0	0	0	0	0	0	0	0	0	0	0	0	0	0	0	0	0	0	0	0	0	0	0	0
LINC01753	2	0	1	1	0	4	3	1	2	4	2	5	3	6	4	6	10	1	9	6	4	5	0	1	3	1	10	0	0	0	0	0	0	0	0	0	0	0	0	0	0	0	0	0	0	0	0	0	0
LINC01767	0	1	1	1	2	1	1	1	0	1	2	2	1	6	0	5	2	5	6	10	3	1	6	4	1	6	2	0	0	0	0	1	0	0	0	1	0	0	1	0	0	1	1	0	2	2	1	0	0
PLPP3	534	548	832	207	434	2088	2673	2845	2284	1659	1868	2623	1488	1312	1245	1282	1639	1421	1648	1473	1472	1662	1515	871	1013	1061	1597	2171	1766	2946	1413	1043	807	1640	1584	1369	2326	1792	2056	1164	901	736	603	790	839	567	824	413	853
PRKAA2	116	107	98	54	99	236	221	269	240	255	283	403	367	386	273	386	425	370	356	476	447	442	342	247	143	183	315	159	127	256	166	139	95	172	191	167	245	220	241	273	183	216	189	266	213	177	215	215	363
FYB2	34	27	12	7	20	48	30	49	45	47	59	78	77	95	54	101	71	63	64	98	98	67	79	67	27	42	80	0	0	1	0	0	0	0	1	0	1	0	0	0	0	0	0	3	0	1	0	0	0
C8A	3	0	2	0	1	2	2	2	2	3	3	0	3	3	4	9	5	11	2	2	1	7	13	1	0	1	1	0	0	0	0	0	0	0	0	0	0	0	0	0	0	0	0	0	1	0	0	0	0
C8B	2	0	0	1	2	0	6	2	0	2	3	4	2	1	3	7	4	3	5	1	2	1	7	0	1	1	0	0	0	0	0	0	0	0	0	0	0	0	0	0	0	0	0	0	0	0	0	0	0
DAB1	3	6	2	1	7	6	5	4	7	4	5	17	10	10	11	19	15	8	11	21	21	34	20	14	4	13	18	8	4	20	11	5	4	4	7	2	4	6	3	3	7	2	7	3	7	2	1	4	0
DAB1-AS1	4	0	1	0	2	3	1	1	7	7	1	3	9	3	5	8	10	14	1	3	11	9	11	5	2	5	10	0	0	0	0	0	0	0	0	0	0	1	0	0	0	0	0	0	0	0	0	0	0
OMA1	31	17	54	12	20	57	58	66	74	104	113	139	104	72	83	114	85	101	127	120	104	79	68	38	50	71	62	63	75	99	66	47	66	48	52	41	95	71	81	69	82	62	45	60	57	41	43	43	45
TACSTD2	82	88	60	344	39	86	81	92	60	71	123	141	91	134	170	263	154	130	157	215	213	127	169	190	98	106	229	4	0	3	1	2	1	1	0	1	1	1	2	3	0	53	0	1	2	2	7	2	3
MYSM1	244	177	311	97	117	350	345	372	272	539	440	745	333	306	278	220	307	315	360	373	252	341	320	174	148	171	269	269	248	486	270	209	144	281	272	256	389	321	341	358	302	345	262	401	358	317	435	449	528
JUN	2442	2130	3436	619	828	2513	3196	3170	4202	5736	5948	7936	5738	5477	4962	6226	6213	5937	5365	3822	5002	5677	5427	3612	3882	5033	5914	8918	6967	11109	6695	4896	3890	6918	6596	6293	12264	10011	12133	10970	9194	9321	7322	9373	9752	6730	8960	4893	11932
LINC02777	5	4	5	8	3	13	12	16	25	10	15	21	16	24	27	26	23	9	16	23	21	18	12	10	17	12	10	36	26	53	37	28	23	27	33	19	34	44	40	40	26	29	16	26	21	17	34	15	33
FGGY	32	48	50	7	30	87	66	90	98	107	139	159	137	151	123	158	167	150	141	157	130	115	138	110	92	121	149	164	144	218	165	111	113	141	123	86	174	138	142	152	115	136	97	127	134	116	160	101	133
MIR4711	0	0	0	0	0	0	0	0	0	0	0	0	0	0	2	0	0	0	0	0	0	0	0	0	0	0	0	0	0	0	0	0	0	0	0	0	0	0	0	0	0	0	0	0	0	0	0	0	0
HOOK1	127	82	30	49	76	134	97	130	106	136	122	201	184	225	196	295	281	211	203	254	277	209	251	174	77	111	199	0	0	0	0	0	0	0	0	0	0	0	0	0	0	5	0	0	1	0	0	0	0
CYP2J2	4	12	6	0	7	9	11	11	9	15	13	22	16	13	31	28	35	20	20	27	37	17	21	23	12	8	13	2	3	0	8	6	0	4	1	1	6	4	3	5	5	3	1	6	2	5	6	0	2
C1orf87	2	2	2	0	0	4	2	1	1	0	4	5	15	5	1	12	3	1	8	6	4	7	5	9	0	1	7	0	0	0	0	0	0	0	0	0	0	0	0	0	0	0	0	0	0	0	0	0	0
LINC01748	10	8	3	2	3	9	7	12	14	14	11	28	24	30	26	50	33	33	19	42	22	27	12	15	11	7	24	1	1	1	1	0	0	1	0	1	1	0	2	0	0	0	0	0	1	0	2	0	1
NFIA	53	52	40	31	47	103	96	121	111	120	119	176	156	229	115	161	157	180	146	228	170	169	132	138	81	121	183	118	108	152	105	79	72	160	149	125	243	228	220	212	170	215	150	191	193	160	203	170	253
NFIA-AS2	7	7	1	2	3	4	1	6	8	5	6	13	18	19	16	22	12	16	5	21	17	14	18	21	1	10	12	2	0	0	1	1	0	0	0	0	0	0	0	1	1	0	1	1	0	2	0	0	0
NFIA-AS1	1	0	0	0	0	4	2	4	3	1	1	0	2	12	3	1	1	3	3	5	1	5	4	3	1	1	7	0	0	0	0	0	0	0	0	1	0	0	0	0	0	0	0	0	0	1	0	2	0
TM2D1	167	175	249	91	132	353	375	492	395	493	539	656	420	397	386	408	426	375	429	422	370	382	399	239	228	306	362	324	253	504	329	307	283	341	333	237	421	362	402	348	306	395	263	337	308	246	359	274	399
PATJ	80	73	94	105	49	99	99	149	133	184	189	209	140	153	131	147	125	108	133	169	106	184	121	112	80	87	143	146	125	188	142	109	100	102	104	103	164	120	167	160	105	129	106	123	118	91	151	84	165
MIR3116-1	0	0	0	0	0	0	0	0	0	0	0	0	0	0	0	0	0	0	0	0	0	0	0	0	0	0	0	0	0	0	0	0	0	0	0	0	0	0	0	0	0	0	0	0	0	0	0	0	0
MIR3116-2	0	0	0	0	0	0	0	0	0	0	0	0	0	0	0	0	0	0	0	0	0	0	0	0	0	0	0	0	0	0	0	0	0	0	0	0	0	0	0	0	0	0	0	0	0	0	0	0	0
L1TD1	2	1	3	0	0	5	1	3	2	8	6	16	8	9	8	21	15	12	6	10	18	9	11	12	0	5	13	0	1	0	1	0	0	1	0	0	0	0	0	2	0	0	1	0	0	0	0	0	0
KANK4	3	10	4	8	1	3	4	2	0	5	5	16	10	3	11	16	7	11	9	8	12	6	23	9	9	2	11	3	0	1	0	0	0	0	2	0	0	0	0	0	0	2	0	1	0	0	2	0	1
USP1	137	111	171	55	77	232	286	353	338	381	444	594	459	454	373	429	487	467	474	397	435	311	326	201	124	159	262	1163	1215	2128	1617	1332	1172	2031	2065	1683	3115	2696	2986	3041	2303	2761	2034	2684	2557	1789	2624	2590	3769
DOCK7	1045	1134	1444	511	928	2761	3372	3629	3388	4586	4516	6319	4493	3708	3494	2806	4524	4614	4812	4906	4285	4289	4333	2498	2125	2687	3919	3561	3041	5375	3973	3169	2186	3568	3661	3084	4860	4384	4802	4427	3535	3673	2853	3962	3452	2683	3763	2742	4418
ANGPTL3	3	0	1	0	1	1	3	1	1	4	11	9	11	6	4	12	8	8	11	4	5	13	9	7	4	8	4	0	1	2	0	0	0	0	0	0	0	0	1	0	0	0	1	0	1	4	6	2	3
DOCK7-DT	5	8	3	1	10	23	14	31	23	17	25	33	22	27	17	10	26	33	10	16	14	18	23	16	10	14	12	15	9	20	20	11	9	20	18	18	36	21	31	20	12	17	12	16	13	11	13	10	22
ATG4C	40	31	39	19	21	87	102	104	93	110	128	167	167	123	106	119	127	119	165	131	118	131	104	93	41	75	86	113	123	219	121	100	86	152	129	124	184	193	216	229	146	189	121	184	190	144	191	170	259
LINC01739	3	1	2	0	1	3	6	9	6	3	2	7	6	6	11	17	15	6	10	12	14	17	12	19	1	7	13	0	0	0	0	0	0	0	0	0	0	0	0	0	0	0	0	0	0	0	0	0	0
FOXD3-AS1	4	2	0	7	7	6	8	1	1	3	2	4	2	14	3	5	6	4	4	2	9	12	12	4	4	4	9	0	0	0	0	0	0	0	0	0	0	0	0	0	1	1	0	0	0	0	0	1	1
FOXD3	2	5	6	1	4	5	3	4	8	3	5	5	8	19	16	17	10	14	13	13	13	11	28	7	15	7	6	4	7	1	8	6	1	3	3	5	4	3	5	12	5	3	1	2	7	1	0	2	5
MIR6068	1	1	1	0	2	0	0	0	1	2	0	1	1	0	3	5	2	0	0	0	0	0	3	1	0	0	4	0	0	0	0	0	0	0	0	0	0	0	0	0	0	0	0	0	0	0	0	0	0
ALG6	54	66	51	18	42	92	102	146	151	192	188	296	251	194	138	224	237	205	197	257	153	160	214	96	87	109	130	156	140	238	194	173	151	210	218	153	337	297	346	317	246	320	225	270	285	205	298	197	315
ITGB3BP	15	14	24	8	10	38	29	32	31	27	48	46	41	59	45	54	34	45	65	60	43	38	54	34	24	25	59	101	120	181	76	77	87	116	107	70	164	161	146	169	139	222	149	196	227	170	239	277	381
EFCAB7	7	11	14	7	5	18	28	16	30	20	28	63	21	26	24	17	27	36	31	24	26	26	23	19	12	16	18	21	23	43	31	31	25	43	26	31	63	56	55	44	38	64	33	47	42	31	38	35	50
PGM1	398	386	586	181	306	838	989	1041	958	1208	1259	1708	1397	1269	1270	1411	1713	1668	1718	1733	1534	1470	1574	1100	1051	1487	1544	2008	1740	2846	1922	1478	1099	1591	1637	1450	2318	1967	2304	2287	1868	2185	1619	2116	2225	1581	2173	1304	2365
ROR1	94	96	108	40	82	161	177	186	282	491	448	610	563	453	451	347	551	517	555	572	506	449	508	337	337	434	534	363	286	576	360	278	143	286	243	247	528	414	546	505	402	397	324	423	419	318	422	293	541
ROR1-AS1	7	4	2	2	1	18	1	14	7	10	8	15	20	20	12	13	11	14	6	12	16	10	18	16	6	9	6	2	1	1	1	2	0	1	3	2	1	0	0	4	1	1	1	1	1	2	3	4	1
UBE2U	7	0	1	0	0	1	3	0	6	0	2	8	5	0	1	11	6	5	0	6	3	1	5	3	1	0	0	0	0	0	0	0	1	0	1	0	0	0	1	0	0	0	1	0	1	0	0	0	0
RNU7-62P	0	1	0	0	0	0	0	0	0	0	0	0	0	0	0	0	0	0	0	0	0	0	1	0	0	0	0	0	0	0	0	0	0	0	0	0	0	0	0	0	0	0	0	0	0	0	0	0	0
CACHD1	73	44	87	25	62	158	184	217	179	185	202	272	140	160	124	120	132	122	179	89	137	133	156	98	113	117	150	150	176	291	234	207	145	305	296	291	423	332	369	348	311	302	277	334	323	235	325	197	358
MIR4794	0	0	0	0	0	0	0	1	0	1	0	0	0	0	0	0	0	0	0	0	0	0	0	0	0	0	0	0	0	0	0	0	0	0	0	0	0	0	0	0	0	0	0	0	0	0	0	0	0
RAVER2	49	63	110	42	49	104	111	141	119	202	190	294	172	128	183	166	199	186	249	258	193	218	259	176	137	198	210	266	236	385	256	194	155	240	228	200	367	334	360	463	360	384	346	436	353	301	403	314	569
JAK1	1417	1335	1984	686	1088	3022	3660	3978	3431	4053	4131	5641	3534	3403	3069	2691	3617	3465	3610	3811	3121	3187	3508	2093	2173	2585	3168	4872	3973	7018	5323	4174	2654	4697	4711	4090	6663	5498	6292	5573	4651	4543	3649	4906	4697	3524	4769	3458	5855
MIR3671	0	0	0	0	0	0	0	0	0	0	0	0	0	0	0	0	0	0	0	0	0	0	0	0	0	0	0	0	0	0	0	0	0	0	0	0	0	0	0	0	0	1	0	0	0	0	0	0	0
MIR101-1	0	0	0	0	0	0	0	0	0	0	0	0	0	0	0	0	0	0	0	0	0	0	0	0	0	0	0	0	0	1	0	0	0	0	0	0	0	0	0	0	0	0	0	0	0	0	0	0	0
AK4	87	98	92	77	91	202	223	213	166	263	266	396	371	310	316	350	376	417	571	506	515	480	516	316	258	267	376	566	526	949	604	442	346	505	510	411	720	666	714	995	716	1107	773	1082	1082	866	1190	929	1518
DNAJC6	21	39	50	40	23	89	105	122	115	130	122	208	169	138	135	127	143	179	135	111	130	128	140	82	74	111	136	27	33	61	33	23	18	41	33	39	68	70	74	54	57	46	35	58	47	49	49	55	88
LEPROT	1054	917	1349	470	858	2028	2525	2745	2610	3364	3548	4492	3445	3205	2772	3113	3933	3407	3513	3948	3211	3436	3590	2089	2088	2598	3299	2034	1907	3350	2505	1981	1692	2207	2231	1743	3019	2622	2836	2606	2096	2372	1837	2355	2298	1701	2453	1843	2614
LEPR	71	53	89	26	67	139	170	214	191	287	310	370	273	232	238	221	274	248	282	319	230	226	224	122	91	141	211	126	95	215	141	135	75	120	126	109	185	141	195	164	152	153	119	141	136	110	148	164	194
PDE4B	71	48	85	44	50	138	175	180	192	182	191	215	195	183	173	129	178	193	183	194	166	189	158	116	82	112	193	228	195	347	240	195	167	236	278	220	319	253	329	311	232	303	247	293	332	251	354	227	372
PDE4B-AS1	2	2	0	5	0	0	6	2	1	1	7	3	3	3	1	4	3	0	7	8	3	3	3	5	3	6	7	0	0	0	0	0	0	0	0	0	0	0	0	0	0	0	0	0	0	0	1	1	0
SGIP1	630	577	969	189	405	924	1059	1156	1006	1395	1421	1973	1313	1081	937	1069	1308	1311	1285	1376	1239	1400	1412	790	719	844	1252	985	900	1469	949	774	620	665	697	609	900	792	873	913	737	697	520	672	536	399	618	454	699
MIR3117	3	0	0	0	0	2	7	0	0	2	2	3	3	4	3	1	1	6	2	1	5	1	8	0	0	1	5	0	0	2	0	0	0	1	1	0	1	0	1	0	3	1	0	1	2	0	0	1	4
DYNLT5	2	2	4	3	1	3	12	7	9	5	5	8	7	17	6	3	9	4	2	15	7	9	9	11	2	1	12	7	5	11	5	4	5	7	4	4	7	13	9	10	8	11	8	13	16	10	11	8	9
INSL5	0	0	0	0	0	0	0	0	0	0	1	0	1	0	0	1	5	1	0	0	3	2	1	0	0	0	1	0	0	0	0	0	0	0	0	0	0	0	0	0	0	0	0	0	0	0	0	0	0
DNAI4	19	20	28	7	27	39	45	35	47	53	57	99	55	57	38	45	53	50	66	64	42	49	58	33	35	32	53	30	17	43	21	28	17	18	22	15	33	27	36	48	35	44	28	35	26	19	31	16	35
MIER1	188	214	259	86	126	437	474	547	441	639	614	840	712	674	529	555	673	670	740	732	635	681	702	417	273	369	555	648	711	1210	769	640	510	763	739	616	1111	926	1046	995	856	951	763	935	873	691	987	921	1137
SLC35D1	424	447	541	245	514	1170	1364	1610	1148	1357	1371	1845	1448	1192	1141	1286	1515	1375	1507	1805	1395	1304	1416	895	732	911	1180	1214	1106	1953	2125	1784	1201	1930	1856	1681	2565	2220	2500	2179	1833	1738	1499	1836	1781	1304	1773	1189	1768
C1orf141	2	4	0	0	2	3	5	8	10	13	17	21	9	8	22	29	13	11	11	20	9	19	15	16	8	10	17	0	0	0	0	0	0	0	0	1	0	0	0	0	1	1	0	0	1	0	0	0	0
IL23R	7	7	1	0	7	6	7	8	6	7	18	20	5	19	15	15	25	6	14	18	25	15	7	19	4	13	18	0	0	1	1	0	3	0	1	0	0	2	0	0	0	1	1	1	1	1	0	0	2
IL12RB2	2	4	8	2	4	7	4	10	7	4	4	8	11	10	12	7	10	6	17	21	4	7	9	1	6	7	11	2	2	2	2	0	1	5	3	4	5	3	2	8	3	9	8	6	8	13	14	13	15
SERBP1	2253	2169	3022	897	1528	3895	4593	4947	4567	5581	6283	8591	6167	6028	5257	5681	6884	6698	6864	5991	6280	6241	6236	4316	3373	4857	6215	9832	8753	14724	9678	7513	6648	9007	9612	8010	13723	12050	13433	13095	10700	12512	9635	12500	13507	9310	12701	10704	17260
LINC01702	3	0	0	0	0	0	1	2	1	0	2	5	7	1	5	3	1	0	0	0	2	2	2	2	0	0	0	1	0	2	0	0	0	0	0	0	1	0	0	0	0	1	1	0	1	0	0	0	1
GADD45A	767	661	1163	204	357	928	1064	1111	1241	1743	2030	2803	1692	1802	1461	1704	1719	1761	1884	1175	1595	1611	1500	1075	1128	1355	1857	1965	1662	2850	1526	1029	1105	1358	1545	1393	2531	2271	2605	2616	2167	2538	1845	2493	2588	1796	2398	1916	4296
GNG12	1664	1606	2096	684	1253	3868	4757	5136	4377	5369	5938	9102	8717	7911	6685	6579	8958	8751	9469	10549	8871	9263	8915	5864	4719	6137	8225	7193	7881	13288	8053	6332	5188	7262	7917	6471	10098	9274	10382	10109	7423	8922	6754	8759	8495	6352	9059	9135	12392
GNG12-AS1	18	19	22	23	17	25	31	48	41	44	39	48	53	35	23	44	36	40	24	53	40	33	29	32	25	15	21	20	22	37	31	22	20	29	23	25	35	30	32	14	19	24	17	22	24	21	36	22	27
DIRAS3	19	4	12	5	5	14	10	27	15	16	24	31	14	39	22	28	38	18	24	25	24	24	24	18	11	15	20	25	32	53	46	28	21	44	39	22	64	46	48	59	54	71	33	60	66	53	69	37	80
WLS	2160	2079	3094	1111	2087	5034	6441	7005	7298	7637	7976	10387	8692	7673	7192	8289	9719	8700	8048	8160	7670	6898	7378	4841	4515	5572	7036	6064	5252	8732	7614	6197	4355	7786	7670	6645	11616	9589	10525	8444	6873	6928	5500	6736	6864	4708	6736	3942	7597
MIR1262	0	0	0	0	1	0	0	0	1	0	0	0	2	0	0	0	0	1	0	1	0	0	0	0	0	0	0	0	0	0	1	1	1	0	0	0	1	1	0	0	0	0	0	0	0	1	2	1	0
RPE65	1	3	0	1	1	2	0	7	3	3	0	11	1	6	5	16	4	11	5	5	6	4	11	6	3	3	6	0	2	0	1	0	0	1	2	2	2	2	0	0	0	0	3	2	0	1	1	1	0
DEPDC1	101	65	102	36	56	121	136	147	151	214	221	312	339	322	234	430	525	444	439	551	479	401	333	206	118	163	237	463	579	900	583	371	457	685	736	587	1252	1137	1264	1321	1080	1879	1302	1798	2180	1473	2180	2039	2643
DEPDC1-AS1	0	1	1	0	0	0	0	5	2	2	0	5	7	1	0	5	5	1	5	1	6	0	0	5	0	1	0	1	4	8	7	2	3	3	6	1	7	7	9	4	4	8	5	7	10	13	5	9	8
LINC01707	6	2	1	3	2	4	0	6	1	6	14	19	15	3	4	11	6	3	1	13	11	7	12	12	1	10	7	0	1	0	0	0	0	0	0	1	0	1	0	0	0	0	0	0	2	0	2	0	2
LINC02791	0	1	0	0	0	1	3	0	0	2	1	3	1	3	3	9	0	1	0	4	1	3	4	2	1	1	1	0	0	0	0	0	0	0	0	0	0	0	0	0	0	0	0	0	0	0	0	0	0
LINC01758	0	0	0	0	0	0	0	0	0	0	0	0	0	0	1	0	0	0	0	0	0	2	0	1	0	0	0	0	1	0	0	0	0	0	0	0	0	0	0	0	0	0	0	0	0	0	0	0	0
LRRC7	42	51	29	15	54	56	61	58	72	82	92	97	101	134	80	155	155	118	97	172	172	121	117	128	45	101	104	23	15	29	14	8	9	16	20	12	27	13	25	35	27	27	19	36	31	29	36	33	56
LRRC40	112	105	155	60	95	241	288	300	351	406	426	579	475	494	372	373	511	454	461	476	437	377	381	208	180	209	337	366	434	739	461	375	306	441	470	366	677	610	722	667	514	643	511	679	761	538	746	673	949
SRSF11	1172	1022	1844	375	589	1343	1740	1905	1854	2264	2352	3343	1773	1746	1570	1692	2030	1925	1734	1808	1649	1596	1558	998	909	1184	1684	2189	1793	3235	1842	1459	1609	2067	2108	1822	3110	2695	2905	2607	2060	2979	2204	2593	2966	2044	2992	2283	3414
ANKRD13C	230	200	330	103	171	440	469	505	415	533	561	760	506	525	452	419	563	537	592	551	522	600	560	414	326	429	544	670	670	1077	938	689	507	574	651	549	841	664	838	787	678	707	574	759	748	549	737	675	946
ANKRD13C-DT	87	65	85	19	37	101	107	140	111	127	115	153	134	138	122	141	127	136	140	171	157	154	125	104	95	151	155	155	155	213	153	102	134	115	110	99	167	140	154	152	135	125	99	139	122	81	120	64	147
CTH	15	20	34	22	45	89	122	124	74	49	56	108	50	40	55	48	62	51	76	50	34	54	38	39	23	38	56	50	52	80	236	148	131	80	96	74	113	57	97	79	55	73	63	81	75	48	72	95	142
LINC01788	0	0	1	0	4	1	1	1	3	2	2	4	0	0	2	5	1	3	6	3	4	6	1	2	4	0	1	0	0	0	0	0	0	0	0	0	0	0	0	0	0	0	0	0	0	0	0	0	0
PTGER3	6	4	0	2	0	9	8	11	9	17	13	19	11	11	20	20	21	9	14	30	12	17	22	23	3	10	14	2	0	3	1	1	2	0	1	5	1	4	3	1	0	6	0	4	2	0	4	4	9
ZRANB2	368	335	506	157	221	569	644	752	583	923	1030	1411	903	905	734	807	938	927	827	894	743	784	804	509	425	572	645	906	874	1497	976	794	731	926	944	788	1375	1210	1291	1409	1155	1378	1009	1324	1384	1001	1447	1332	1601
MIR186	1	0	3	0	2	2	0	4	1	3	2	5	3	2	1	8	5	6	1	2	0	1	1	0	0	0	1	0	1	3	1	1	1	1	1	0	2	0	1	2	1	1	2	2	3	2	3	3	1
NEGR1	534	419	731	160	285	817	1076	1178	1146	1880	1727	2413	1667	1520	1234	1392	1968	1774	1988	2140	1851	1741	1983	1174	1121	1425	1742	1045	1026	1803	1231	1045	970	1223	1158	883	1750	1352	1569	1483	1225	1474	1171	1464	1457	1055	1481	1308	1700
NEGR1-IT1	3	0	0	0	0	0	0	0	0	0	2	3	0	1	3	0	0	3	0	0	1	0	0	1	0	0	6	0	0	0	0	0	0	0	0	0	0	0	0	0	0	0	0	0	0	0	0	0	0
LINC01360	6	2	3	0	0	9	7	2	3	5	9	4	5	12	6	9	10	6	8	15	8	11	3	5	4	5	5	0	0	0	0	0	0	0	0	0	0	0	0	0	0	0	0	0	0	0	0	0	0
LRRIQ3	19	8	17	1	4	28	35	33	25	36	39	47	28	47	17	38	36	45	28	62	25	19	36	24	14	28	38	34	49	63	36	26	19	27	45	29	42	45	52	36	39	42	29	50	25	28	39	34	70
FPGT	42	57	60	21	39	89	147	173	130	186	204	256	217	189	147	151	196	198	174	214	145	169	168	89	64	81	110	119	161	240	129	115	119	176	215	151	266	201	216	201	157	224	128	178	126	122	184	160	183
FPGT-TNNI3K	4	8	3	1	1	9	6	7	9	6	8	20	14	11	10	15	22	12	13	14	16	13	10	11	6	2	12	0	0	2	0	2	0	2	0	2	2	0	2	2	1	3	7	1	4	1	2	3	2
TNNI3K	0	3	1	0	2	3	2	1	4	0	1	0	1	1	2	1	1	2	5	5	3	3	5	2	0	1	2	0	0	2	0	0	0	0	0	1	0	1	1	0	0	0	0	0	0	0	0	1	0
LRRC53	0	2	0	0	1	1	1	0	1	3	5	5	3	3	0	14	10	1	2	2	3	7	3	6	0	3	3	0	0	0	0	0	0	0	0	0	0	0	0	0	0	0	0	0	0	0	0	0	1
ERICH3	3	6	1	1	2	12	13	9	4	7	4	10	5	6	5	24	15	3	12	33	22	11	12	13	3	5	9	0	0	0	1	0	0	0	0	0	0	3	0	0	0	0	0	0	0	1	2	0	1
ERICH3-AS1	3	3	1	1	1	3	4	2	4	11	10	12	0	2	4	14	6	9	4	9	5	3	4	8	4	2	2	0	0	0	0	0	0	0	0	0	0	0	0	0	0	0	0	0	0	0	1	0	0
CRYZ	376	368	490	151	279	637	866	923	778	832	954	1402	1056	944	861	886	1027	987	1118	1264	966	955	1055	622	604	704	985	986	977	1662	1099	855	758	814	958	775	1033	966	1071	964	769	884	635	849	827	586	859	777	1062
TYW3	99	121	165	39	72	243	299	335	297	329	355	499	353	290	287	329	378	386	369	475	339	314	327	197	171	218	280	445	388	693	380	336	329	398	419	354	518	496	510	489	390	541	418	462	559	374	548	528	735
LHX8	33	23	4	1	25	25	29	36	42	39	48	49	54	55	46	112	70	62	52	62	56	52	81	47	24	21	58	0	0	0	0	0	0	0	0	0	0	0	0	0	0	0	0	0	0	0	0	0	0
SLC44A5	28	26	9	2	14	21	31	35	37	45	40	65	47	98	50	100	84	55	60	122	72	85	60	46	17	44	83	0	0	0	0	1	0	0	0	1	0	0	0	0	0	0	0	0	0	0	0	1	2
ACADM	139	109	170	84	93	218	283	317	282	335	374	526	357	349	325	326	416	366	425	439	389	320	369	209	172	228	336	498	474	839	515	444	328	518	585	429	824	753	834	845	636	818	620	759	751	572	831	676	1045
RABGGTB	447	406	746	165	211	584	767	810	754	1051	1108	1507	1060	1041	937	1152	1128	1135	1069	1354	1129	1035	964	689	634	774	1096	890	725	1313	848	694	615	735	841	626	1205	1002	1174	1168	942	1233	893	1055	1208	760	1132	1091	1599
SNORD45C	0	0	0	0	0	0	0	0	0	0	0	0	0	0	0	0	0	0	0	0	0	0	0	0	0	0	0	0	0	0	0	0	0	0	0	0	0	0	0	0	0	0	0	0	0	0	0	0	0
SNORD45A	0	0	0	0	0	0	0	0	0	0	0	0	0	0	0	0	0	0	0	0	0	0	0	0	0	0	0	0	0	0	0	0	0	0	0	0	0	0	0	0	0	0	0	0	0	0	0	0	0
SNORD45B	0	0	0	0	0	0	0	0	0	0	0	0	0	0	0	0	0	0	0	0	0	0	0	0	0	0	0	0	0	0	0	0	0	0	0	0	0	0	0	0	0	0	0	0	0	0	0	0	0
MSH4	19	15	7	9	16	26	26	47	25	44	46	45	40	51	45	79	83	66	59	90	82	57	65	35	25	26	57	3	2	0	2	2	3	2	0	2	1	2	0	4	2	1	3	0	4	4	2	2	5
ASB17	0	5	0	0	1	4	10	2	3	4	17	7	5	17	4	9	2	14	3	6	0	4	5	4	5	7	5	0	0	0	0	0	0	0	0	0	0	1	0	0	0	0	0	0	0	0	0	0	0
ST6GALNAC3	11	5	1	0	4	7	5	1	13	6	9	4	12	10	11	16	20	18	6	13	18	8	22	12	7	4	14	5	14	7	5	7	7	2	3	6	8	7	13	7	16	14	4	10	12	10	7	23	8
ST6GALNAC5	3	2	2	8	12	10	19	13	6	11	9	6	13	31	12	19	22	19	8	16	16	14	21	20	4	12	23	44	50	76	42	30	25	33	38	26	65	37	60	59	39	61	36	59	64	39	61	36	83
MIR7156	0	0	0	0	0	0	0	0	0	0	0	0	0	0	0	7	2	0	0	0	0	1	0	0	0	0	0	0	0	0	0	0	0	0	0	0	0	0	0	0	0	0	0	0	0	0	0	0	0
PIGK	240	198	290	111	214	505	652	742	688	834	884	1202	778	761	638	630	766	682	733	729	674	639	638	359	382	411	632	697	703	1246	797	686	557	818	767	658	1128	951	1028	972	763	929	693	926	920	630	996	877	1200
AK5	856	735	1277	184	387	795	1037	988	879	1064	1153	1446	1196	1102	1005	1149	1433	1312	1361	1384	1311	1671	1444	960	1083	1242	1668	2777	2341	3754	2136	1628	1362	1401	1482	1270	1972	1694	1863	1797	1461	1572	1113	1415	1337	837	1260	815	1458
ZZZ3	221	227	274	73	138	435	522	634	557	674	716	1084	659	594	522	458	656	702	647	729	600	568	698	370	288	378	539	812	726	1226	757	573	449	737	748	652	1068	955	1059	972	804	895	706	1031	892	745	988	811	1223
USP33	362	307	482	149	212	617	725	787	811	982	1058	1547	1050	928	834	794	1055	976	882	961	862	898	937	515	423	534	843	904	884	1511	918	716	594	829	864	795	1163	1062	1086	1084	967	991	710	1069	1030	740	1044	930	1354
MIGA1	316	292	356	130	280	775	960	1130	1016	1405	1433	2085	1372	1186	1127	1109	1406	1306	1420	1460	1239	1230	1237	707	663	730	1043	544	653	1156	831	707	578	852	918	737	1268	1035	1088	1037	909	852	737	966	919	657	1018	827	1082
NEXN-AS1	158	142	302	48	63	143	178	175	134	162	151	161	149	112	84	135	156	139	166	121	148	159	111	116	97	152	218	219	198	294	226	180	165	152	172	137	210	173	215	193	155	159	114	134	184	115	189	91	226
NEXN	2929	2350	3954	491	1248	2095	2522	3075	3064	3813	4055	5142	2870	2881	2276	3087	3414	3112	3374	3872	3314	3077	3378	1634	1391	2562	3441	3322	3042	5614	2710	2117	3119	2338	2384	1787	3362	3002	3178	2906	2464	3134	2407	2791	2880	1817	2988	2416	3260
FUBP1	586	532	933	338	426	1006	1294	1422	1227	1791	1826	2558	1605	1453	1291	1489	1867	1738	1579	1738	1556	1465	1488	959	988	1189	1539	1911	1699	2816	2117	1616	1502	1930	1889	1753	2911	2392	2710	2736	2202	2827	2204	2864	3025	2142	3139	2213	3632
DNAJB4	325	304	403	132	264	845	1044	1232	1036	1443	1475	2152	1941	1629	1485	1650	2003	1839	1844	2090	1710	1859	1843	1065	883	1250	1635	805	1021	1916	1170	944	799	1133	1201	907	1771	1655	1729	1647	1201	1427	965	1318	1288	970	1399	1375	1721
GIPC2	8	6	5	0	3	12	8	2	8	12	7	21	18	11	12	26	29	13	17	32	16	25	21	21	22	19	25	12	6	22	13	8	11	13	14	9	15	17	13	10	17	23	14	15	26	19	18	25	39
PTGFR	78	76	67	13	32	194	173	239	227	265	348	441	337	332	241	243	342	271	303	295	221	240	205	119	129	159	205	249	257	469	200	174	103	355	303	248	588	534	577	440	352	363	354	398	338	261	381	253	404
IFI44L	11	9	2	3	7	11	19	11	22	15	16	27	9	23	17	30	30	11	29	38	17	25	16	19	10	7	17	1	6	7	6	2	2	9	5	2	5	1	8	6	8	2	1	6	4	2	7	5	10
IFI44	9	7	15	6	4	5	17	16	15	17	23	16	30	19	16	19	18	21	14	21	10	15	3	11	2	18	23	48	41	63	37	36	31	41	67	26	72	71	84	53	55	74	45	49	62	45	69	47	84
ADGRL4	18	17	11	5	9	12	17	33	16	20	24	45	28	19	28	40	20	35	24	41	34	43	22	27	12	15	10	330	345	631	494	401	333	439	414	381	672	576	609	559	481	574	470	586	578	417	633	605	807
LINC02792	0	0	1	0	0	1	0	0	3	0	2	1	0	0	6	5	3	0	0	2	0	0	2	0	1	1	0	0	0	0	0	0	0	0	0	0	0	0	0	0	0	0	0	0	0	0	0	0	0
LINC01781	1	2	0	0	1	0	2	0	0	3	2	2	3	3	3	0	8	1	5	9	5	5	3	0	3	1	2	0	0	0	0	0	0	0	0	0	0	0	0	0	0	0	0	0	0	0	0	0	0
ADGRL2	446	404	214	173	310	572	605	675	664	709	842	1129	856	1153	785	1373	1169	942	1008	1315	1113	1033	1008	782	466	550	1049	228	211	382	372	297	192	356	396	328	418	352	416	339	289	313	219	281	250	195	282	211	286
LINC01362	1	3	0	0	1	5	1	1	3	5	0	9	4	9	0	4	11	1	5	5	5	3	5	7	1	0	3	0	0	1	0	0	0	1	0	0	0	0	0	0	0	0	0	0	0	0	0	2	0
LINC01361	0	2	7	0	1	2	3	8	2	4	7	1	1	6	4	7	7	8	9	14	9	6	6	14	1	5	8	0	0	0	0	0	0	1	0	0	0	0	1	0	0	0	0	0	0	0	0	0	0
LINC01712	12	6	4	2	13	6	6	18	11	11	18	12	27	21	15	40	28	30	21	29	24	33	25	14	10	12	26	0	0	0	0	0	0	0	0	0	0	0	0	0	0	0	0	0	0	0	0	0	0
LINC01725	13	3	5	0	5	7	15	5	8	14	20	26	13	19	13	32	19	16	21	21	31	28	13	18	8	3	16	0	0	1	0	1	0	0	0	0	0	0	2	0	0	1	1	0	1	0	1	1	0
TTLL7	230	195	310	71	113	303	355	384	318	494	464	674	415	396	348	380	500	439	458	475	489	542	551	244	275	343	471	448	426	815	498	443	359	474	449	387	684	563	626	652	594	667	490	697	616	498	729	667	891
TTLL7-IT1	4	2	0	0	0	0	2	3	1	4	5	3	11	6	12	10	2	5	6	3	8	11	8	2	3	6	8	0	0	1	0	0	0	1	3	0	1	2	2	0	2	1	1	1	1	3	1	5	4
PRKACB	275	246	286	134	242	671	863	1038	906	1167	1199	1849	1550	1346	1121	1153	1483	1581	1562	1747	1401	1412	1469	821	579	863	1111	840	884	1503	1064	804	684	1135	1120	948	1563	1314	1589	1658	1241	1399	1050	1346	1341	941	1366	1343	1827
SAMD13	1	4	3	2	6	1	5	8	6	7	9	16	14	11	12	5	13	9	7	14	8	7	4	12	3	13	10	2	3	6	5	1	9	7	3	7	14	13	9	8	1	10	6	8	9	3	3	4	6
DNASE2B	1	1	0	1	1	3	4	0	3	2	3	6	0	2	3	11	6	5	2	1	2	3	1	0	2	0	3	0	0	0	0	0	0	0	0	1	0	0	0	0	0	0	0	0	0	0	0	0	0
RPF1	250	253	326	96	179	393	446	518	532	524	552	740	595	501	485	580	663	595	580	667	600	518	474	310	263	395	562	741	707	1256	813	545	606	698	719	583	914	895	962	850	738	976	662	841	949	610	974	752	1295
GNG5	297	326	648	102	171	484	551	501	428	437	541	847	651	631	624	677	760	696	780	1015	691	702	640	546	606	758	869	1007	892	1359	881	632	640	686	729	602	942	817	906	890	700	864	613	820	957	620	852	456	1140
SPATA1	4	4	3	0	1	4	2	18	8	9	9	24	10	10	9	11	6	14	6	9	8	10	8	6	3	2	5	1	2	15	2	2	1	1	2	3	5	7	4	3	3	4	4	7	2	6	4	1	8
CTBS	54	60	71	35	53	138	144	179	172	196	221	279	227	171	183	173	163	183	200	222	171	160	164	95	85	122	170	121	135	241	127	112	89	122	149	139	192	169	146	181	143	145	125	158	127	100	158	140	173
LINC01555	6	2	0	2	0	1	0	4	2	6	2	4	1	6	3	0	12	7	2	2	12	11	11	3	1	5	0	0	1	0	0	0	0	1	0	0	0	0	0	0	2	0	0	0	0	0	0	0	0
SSX2IP	159	186	242	77	103	256	276	294	357	430	502	689	533	441	406	422	602	609	632	597	503	601	495	315	278	369	529	1058	960	1673	1032	826	655	859	930	823	1348	1233	1318	1612	1278	1565	1256	1532	1543	1102	1689	1568	2037
LPAR3	6	1	4	5	3	19	20	8	12	14	21	6	12	14	10	17	10	11	19	17	7	28	5	13	3	11	21	64	50	68	28	28	26	29	30	30	41	39	52	63	45	60	30	68	75	40	58	39	94
MCOLN2	8	7	19	2	6	9	14	20	13	19	33	37	22	19	19	23	11	23	29	48	28	14	20	29	19	10	11	3	4	4	4	8	3	1	8	3	14	7	7	7	3	11	1	9	2	3	7	2	3
DNAI3	39	43	26	20	37	59	67	79	72	81	82	119	96	109	79	87	144	110	123	117	112	119	96	66	43	65	122	61	61	79	54	52	38	52	61	56	56	59	76	81	57	62	58	66	73	44	81	90	129
MCOLN3	16	13	7	42	1	20	17	21	17	32	20	25	15	28	20	65	24	43	26	46	25	31	39	42	14	21	37	0	1	0	1	2	1	0	1	3	5	4	0	5	0	9	1	1	2	3	2	5	5
MIR4423	1	1	0	0	1	0	0	1	0	0	1	0	0	2	1	0	0	0	0	0	3	1	2	0	0	0	1	0	0	0	0	0	0	0	0	0	0	0	0	0	0	0	0	0	0	0	0	0	0
SYDE2	122	112	120	34	49	284	357	337	265	411	396	587	380	352	290	344	416	428	389	331	330	391	344	242	153	195	355	202	205	335	260	230	132	283	317	284	391	346	428	356	278	218	215	254	242	231	262	233	342
C1orf52	222	178	339	69	94	376	446	498	410	474	492	741	397	432	386	482	452	459	482	582	420	448	568	364	288	362	473	273	273	455	287	213	210	282	265	226	358	376	374	338	308	355	299	309	360	275	354	302	544
BCL10	171	165	174	84	138	358	402	479	423	464	523	751	777	698	551	722	766	749	679	796	660	636	590	412	322	455	504	619	676	1115	690	604	511	631	644	529	941	866	937	881	733	859	646	809	771	574	795	689	927
DDAH1	1988	1825	2447	684	1285	3675	4304	4977	4118	5477	5797	8200	7510	6654	5788	6632	7845	7780	7857	9096	7290	7608	7577	4596	3818	5076	6688	5909	5915	10104	6004	4588	4069	5840	6138	5039	8690	7873	8617	9203	7201	8037	6201	8092	8155	5598	8045	6956	10040
CCN1	6185	5577	9457	2505	5321	10993	15089	14497	16979	20719	21900	27206	18974	18137	16254	20010	22058	19821	19447	20536	18050	16849	17298	11346	12459	15026	18606	17099	13624	23135	25021	19262	14689	21114	20472	18928	33389	27446	31351	26917	23589	24213	19274	23559	26854	18047	25440	14954	30930
ZNHIT6	415	381	630	122	245	930	1131	1215	1232	1488	1480	2155	1582	1449	1263	1343	1365	1478	1414	1336	1258	1280	1326	936	709	1012	1424	921	918	1540	880	695	670	1040	1036	866	1586	1491	1534	1249	1026	1078	826	1090	1108	751	1181	919	1356
COL24A1	27	22	39	7	29	37	37	62	43	62	59	72	59	72	59	67	77	62	60	76	73	62	57	42	47	34	67	54	64	107	69	66	74	78	64	69	108	58	80	70	78	91	77	93	83	67	103	63	128
ODF2L	237	183	220	80	155	351	398	491	473	497	549	814	488	625	404	622	575	492	554	607	587	576	485	383	185	250	455	302	311	476	335	281	237	334	346	304	544	439	525	519	430	598	390	513	499	363	616	493	629
MIR7856	2	3	0	0	0	3	1	3	2	0	1	1	2	2	0	0	3	1	4	4	1	3	8	1	0	2	1	0	0	0	0	0	0	0	0	0	0	0	0	0	0	0	0	0	0	1	0	0	0
CLCA2	32	25	9	6	22	45	33	34	56	48	47	77	59	72	44	100	83	66	77	106	92	71	62	67	26	44	68	10	13	27	20	19	14	24	19	11	26	12	25	19	17	25	12	21	14	16	14	13	10
CLCA1	12	5	4	2	6	19	10	10	22	23	12	15	16	23	15	65	22	12	17	35	34	22	27	24	10	11	32	0	0	1	0	0	0	0	0	0	0	0	0	1	0	0	0	0	0	0	0	1	0
CLCA4	11	9	4	2	9	25	15	21	15	18	33	24	24	37	47	52	34	41	33	59	42	60	32	27	15	26	42	0	0	1	0	0	0	0	3	0	0	0	0	1	0	0	0	0	1	0	1	0	4
CLCA4-AS1	49	27	13	7	31	45	39	66	49	47	57	89	60	69	66	138	99	102	83	112	72	65	66	79	39	41	86	0	0	0	0	0	0	0	0	0	0	0	0	0	0	0	0	1	0	0	0	0	0
SH3GLB1	809	865	1299	406	617	1786	2109	2483	2103	2626	2824	4004	2921	2788	2308	2606	2948	3139	3210	3476	2952	2959	3036	1886	1662	2101	2769	2649	2528	4309	2799	2162	1967	2362	2592	2080	3240	2940	3277	3183	2630	2928	2273	2917	2939	2241	2921	2513	3700
SELENOF	960	893	1313	478	844	2014	2493	3030	2650	3112	3327	4113	3291	3075	2801	3122	3609	3152	3201	3612	2849	2893	3197	1763	1643	2325	3086	2893	2594	4417	3137	2589	2532	2847	2977	2369	3863	3437	3753	3367	2850	3518	2769	3118	3303	2108	3421	2689	4286
HS2ST1	285	291	406	136	223	623	926	1028	939	1185	1223	1769	1394	1134	1012	978	1429	1194	1094	1271	1232	1131	1236	717	664	832	1013	951	1006	1792	1265	1126	789	1337	1371	1136	2065	1724	1884	1894	1568	1839	1375	1872	1823	1341	1937	1673	2381
LINC01140	2	2	6	1	0	6	12	6	5	4	6	5	12	8	3	4	14	12	11	14	15	1	9	12	5	4	11	3	0	6	4	3	1	2	3	1	4	9	4	1	2	4	0	3	5	2	6	1	9
LINC02801	0	1	2	0	1	4	6	2	7	6	6	18	8	7	1	26	9	11	13	4	4	9	3	6	4	8	15	2	3	2	2	1	1	1	2	0	2	1	3	2	0	0	0	2	4	1	2	0	2
LMO4	269	225	468	130	210	1018	1314	1337	1630	1200	1333	1926	1192	1278	1104	1329	1333	1425	1111	1044	1139	833	853	567	466	670	800	1464	1196	1935	1505	1200	1132	1828	1969	1799	3103	2955	3058	2763	2503	2950	2216	2781	2564	1879	2445	1471	2693
LINC01364	0	0	2	0	0	2	0	0	0	0	0	0	1	8	0	8	3	0	0	0	0	1	0	0	0	1	2	0	0	0	0	0	0	0	0	0	1	1	0	0	0	0	0	1	1	0	0	0	0
PKN2-AS1	13	16	9	2	16	22	11	19	22	13	31	19	28	38	26	43	34	25	35	52	29	42	40	41	8	17	22	6	4	9	3	3	5	3	1	5	2	5	1	7	2	5	0	1	7	2	2	3	7
PKN2	502	382	573	129	303	920	1033	1303	1197	1591	1723	2384	1681	1394	1291	1041	1578	1569	1709	1666	1340	1319	1424	837	702	833	1109	1117	1260	2255	1345	1119	702	1261	1320	1108	2017	1712	1958	1946	1487	1691	1358	1805	1553	1320	1730	1497	2125
GTF2B	144	167	276	78	95	318	379	435	370	425	482	607	545	471	405	425	513	513	526	524	466	447	462	299	291	360	486	428	400	682	407	326	322	424	431	361	562	523	579	512	365	488	361	484	502	345	488	452	693
KYAT3	100	124	155	84	105	228	240	322	308	329	323	434	361	299	298	361	367	354	355	431	344	369	331	217	181	238	333	332	376	677	433	333	343	386	388	318	504	429	465	436	347	433	326	347	343	259	395	284	446
RBMXL1	252	192	302	87	140	336	431	533	518	541	638	777	554	531	485	583	712	624	620	642	583	548	482	335	300	348	533	974	921	1462	1070	765	624	925	885	767	1577	1323	1584	1314	1183	1342	994	1385	1415	961	1383	1027	1689
GBP3	146	148	232	64	104	307	333	393	302	403	437	653	313	304	330	281	452	355	468	414	385	383	447	247	280	291	534	637	499	946	641	502	411	546	572	471	751	634	728	826	645	772	640	799	695	573	775	576	853
GBP1	151	182	224	111	125	346	388	445	371	707	637	803	649	544	531	647	829	795	840	911	692	569	581	473	351	479	611	1002	925	1679	1321	1017	737	1106	1172	975	1863	1524	1792	1965	1626	1932	1574	2059	1742	1360	1868	1447	2268
GBP2	6	12	20	8	19	18	24	12	13	33	35	50	22	26	27	16	50	33	17	43	49	43	32	42	23	37	42	109	75	162	116	82	62	90	75	83	131	96	130	121	97	175	109	119	152	136	156	128	271
GBP7	0	0	0	0	1	1	0	0	0	3	0	6	1	3	2	0	2	1	5	6	4	2	1	2	2	0	9	0	0	0	0	0	0	1	0	0	1	0	0	1	0	1	0	0	0	0	0	0	0
GBP4	3	3	3	2	4	11	7	6	6	6	9	15	5	5	8	25	28	18	23	25	13	20	19	15	4	10	14	0	0	3	2	0	0	0	1	0	0	3	0	0	2	0	0	5	1	0	1	0	1
GBP5	4	2	6	0	1	6	8	3	5	15	7	6	13	6	11	25	16	9	11	19	9	7	17	25	9	11	16	0	3	2	0	0	1	1	1	1	3	2	2	2	4	1	2	5	6	4	4	3	7
GBP6	15	5	0	0	1	3	4	10	4	10	6	17	8	10	3	4	2	19	11	17	14	17	15	11	2	9	12	0	3	3	1	0	1	1	1	1	1	3	2	6	1	1	3	0	3	0	0	0	1
LRRC8B	6	9	10	16	13	28	16	25	20	17	26	50	30	25	44	41	41	25	30	50	29	31	38	19	23	18	25	23	30	46	43	34	28	75	75	76	117	101	88	118	93	115	87	142	93	90	132	127	166
LRRC8C	204	172	316	151	283	739	840	1004	749	757	835	1282	1056	845	777	714	1031	957	921	1056	786	831	819	488	413	482	693	1142	1104	1973	2228	1906	1160	1868	1934	1575	2720	2258	2460	2367	1959	1841	1537	2075	1901	1431	2038	1545	2193
LRRC8D	221	249	367	163	262	868	1036	1246	1112	1328	1302	1815	1247	1126	1075	1105	1334	1303	1139	1424	1084	1011	1075	601	592	738	976	931	832	1335	1141	915	763	1268	1306	987	1788	1544	1638	1387	1215	1374	1006	1232	1456	968	1482	1066	1640
ZNF326	266	227	319	121	151	431	523	580	542	645	656	871	576	552	501	518	635	655	611	549	530	541	493	356	274	380	436	601	574	947	656	479	494	666	628	529	956	839	926	755	645	866	627	787	897	684	985	838	1181
SNORD3G	0	0	0	0	4	2	0	0	0	1	6	4	3	4	0	1	6	2	1	9	0	2	0	0	0	0	3	0	0	0	0	0	0	0	0	0	0	0	0	0	0	0	0	0	0	0	0	0	0
BARHL2	8	9	10	2	5	7	20	15	17	24	24	16	18	31	28	62	35	29	22	33	27	37	12	32	12	20	27	0	0	0	0	0	0	0	1	1	0	0	0	1	0	0	0	0	0	0	0	0	0
LINC02609	99	85	24	21	80	121	118	130	122	154	190	207	189	251	222	241	243	244	188	285	304	255	253	188	94	139	229	1	2	1	0	0	2	0	0	2	1	0	2	6	1	1	1	0	3	1	0	3	1
LINC02788	2	0	1	0	3	4	4	5	8	4	6	6	3	8	3	2	8	6	4	10	10	3	14	8	1	3	3	0	0	0	0	0	0	0	0	0	0	0	0	0	0	0	0	0	0	1	0	0	0
ZNF644	202	160	192	149	126	444	502	562	474	570	612	923	649	571	508	477	610	636	558	559	526	541	536	384	243	308	500	590	509	951	729	600	449	704	789	612	986	898	1102	999	695	886	740	909	892	658	1005	979	1428
HFM1	8	4	2	0	3	4	7	4	5	2	10	2	7	11	4	17	10	5	8	10	16	12	10	13	3	8	5	0	0	0	0	0	0	1	0	2	0	1	0	1	0	4	0	4	0	1	2	2	1
CDC7	17	9	25	6	10	32	44	49	50	58	95	108	71	79	42	80	67	81	66	62	76	54	55	16	33	26	47	159	191	325	231	174	157	317	332	309	579	434	467	451	354	388	317	444	433	283	387	416	555
TGFBR3	122	108	153	57	56	206	219	258	232	354	408	508	474	390	325	357	504	502	451	403	370	350	384	245	237	271	429	443	442	730	372	272	168	350	323	274	619	492	517	647	462	496	415	612	550	375	538	349	574
BRDT	2	3	4	0	0	5	3	3	7	3	7	2	7	13	9	12	12	12	4	1	8	10	9	5	2	5	9	0	0	0	0	0	2	1	0	0	0	1	2	0	1	5	1	0	1	0	0	1	7
EPHX4	59	70	89	46	62	166	194	229	243	213	235	299	287	259	248	274	303	277	242	285	247	218	279	151	142	173	218	196	183	307	261	193	181	257	215	210	390	309	327	295	268	251	218	271	278	156	250	174	302
SETSIP	138	168	223	82	103	272	353	365	343	420	377	562	453	437	363	409	538	510	485	472	411	388	428	306	214	310	475	739	669	1194	695	564	497	710	743	620	1088	986	1162	1028	832	1017	695	929	1125	740	1000	808	1464
BTBD8	13	24	27	11	15	66	91	84	84	110	117	146	83	96	68	71	95	77	78	71	60	71	70	40	30	53	65	56	48	90	40	31	25	69	65	52	95	80	84	70	63	66	45	52	52	37	60	37	58
C1orf146	1	0	0	0	0	0	1	1	1	0	0	4	2	6	0	0	4	0	4	2	6	2	1	5	0	0	5	0	1	0	0	0	0	0	0	0	0	0	0	1	1	0	0	0	0	1	0	0	0
GLMN	46	55	62	18	32	84	106	139	139	128	136	207	149	137	114	96	171	144	151	165	164	126	100	69	75	76	123	176	143	235	163	136	124	175	178	131	297	256	297	260	189	279	184	231	223	172	242	263	314
RPAP2	174	175	215	54	134	329	424	439	443	520	485	772	282	239	232	245	231	255	276	243	232	200	270	193	137	138	215	264	227	394	201	172	228	223	247	225	311	240	313	270	211	341	206	289	280	242	366	284	359
GFI1	1	3	1	2	3	8	1	8	3	6	5	1	6	7	2	1	4	1	3	8	9	4	2	4	1	5	8	3	3	2	3	3	0	5	0	0	4	0	2	3	2	8	2	5	2	8	5	2	10
EVI5	405	446	601	183	299	975	1118	1281	1041	1317	1379	1917	1504	1280	1210	1305	1459	1556	1677	1845	1561	1613	1707	1018	798	956	1338	1093	1061	1968	1273	1028	786	1172	1146	936	1570	1299	1432	1305	1087	1208	1033	1271	1198	942	1130	1231	1522
RPL5	4406	3933	6695	1957	2661	6239	7287	8477	7761	8364	8958	11959	9607	9179	8259	9956	10438	10348	10744	12014	10637	9992	9727	7326	6652	9099	11596	14474	12186	21018	12532	9514	10216	10819	11746	9512	15636	14036	15646	14041	11050	14345	9696	12123	14401	9746	13753	10646	18129
DIPK1A	117	164	182	60	100	285	282	376	320	488	523	742	478	446	342	432	551	532	536	642	496	492	529	334	271	368	485	329	367	636	440	392	297	409	406	314	553	497	493	477	382	432	357	447	439	297	498	389	458
SNORD21	0	0	0	0	0	0	0	0	0	0	0	0	0	0	0	0	0	0	0	0	0	0	0	0	0	0	0	0	0	0	0	0	0	0	0	0	0	0	0	0	0	0	0	0	0	0	0	0	0
SNORA66	3	0	8	0	2	0	0	1	1	4	0	5	1	0	3	0	0	0	0	1	1	2	1	3	2	2	1	3	1	2	0	2	6	3	1	3	3	0	0	0	2	2	0	2	2	1	4	3	2
MTF2	118	91	115	43	59	171	196	252	205	277	260	421	304	251	231	190	313	308	299	230	262	259	236	175	113	152	209	356	304	501	309	277	223	437	396	340	665	598	631	752	554	759	503	689	725	529	789	723	1036
TMED5	412	392	523	261	443	1123	1298	1446	1208	1767	1804	2608	1870	1599	1398	1453	1815	1633	1823	2052	1610	1644	1778	924	802	1062	1520	975	1223	2123	1573	1360	1175	1496	1560	1274	2139	1839	2016	1909	1693	2069	1563	2077	2156	1495	2482	2307	2664
CCDC18	41	36	67	12	28	72	75	106	77	106	101	139	72	70	44	89	114	108	79	94	107	80	58	24	22	42	45	127	130	167	117	91	103	112	124	112	164	170	202	159	139	242	178	249	267	209	292	279	313
DR1	559	512	723	212	380	1104	1295	1564	1252	1617	1657	2493	2221	2063	1832	2033	2408	2262	2309	2295	2070	1989	2091	1280	1180	1511	1812	2468	2370	3915	2642	2014	1581	2318	2561	2182	3797	3228	3576	3679	2853	3295	2447	3336	3470	2573	3406	2881	4395
FNBP1L	268	220	169	158	188	488	530	612	540	692	696	932	674	785	618	737	755	775	699	760	739	680	711	527	307	443	628	558	450	949	579	436	355	588	646	615	1028	828	965	1024	863	1009	824	1050	1079	841	1121	936	1431
BCAR3	494	455	667	146	219	706	962	889	829	1093	1144	1609	973	1002	887	962	1087	1062	1028	986	1037	989	934	650	660	825	1145	2484	1904	3314	1535	1149	848	1402	1352	1293	2126	1766	2054	2146	1745	1793	1481	1776	1825	1219	1697	1051	2086
MIR760	0	0	1	0	0	1	0	0	0	0	0	0	0	0	1	0	0	0	0	0	0	0	0	0	0	0	5	0	1	1	0	0	0	0	0	0	1	0	0	0	1	0	0	0	0	0	0	0	0
DNTTIP2	478	426	713	213	370	907	1037	1238	1077	1222	1245	1711	1100	991	920	897	1129	1158	1125	1236	1067	933	986	573	512	723	933	1434	1311	2256	1649	1320	1484	1479	1518	1217	2158	1940	2075	1948	1634	2069	1482	1664	1898	1311	1873	1666	2364
GCLM	221	223	286	66	119	370	417	520	461	646	672	989	813	771	579	639	866	854	890	945	805	873	819	506	446	600	789	606	594	1065	643	490	379	533	548	463	731	752	794	895	727	778	619	816	759	598	752	770	1126
ABCA4	11	8	6	2	2	7	16	10	7	21	15	28	16	24	25	28	28	19	20	8	21	28	23	31	5	12	24	4	2	8	1	6	7	10	3	6	2	4	4	2	9	8	5	6	10	2	5	9	15
ARHGAP29	719	636	943	267	340	1115	1189	1448	1400	3168	3099	4683	4030	3302	3040	2895	3814	3759	3829	3945	3275	3834	3719	2153	1693	2106	3155	2391	2398	4049	1357	1129	784	1758	1752	1575	3134	2628	2925	3857	2917	3611	2694	3776	3188	2430	3456	2854	4273
ARHGAP29-AS1	10	16	5	3	4	22	13	19	15	14	21	29	15	29	19	50	33	35	22	42	50	15	22	21	18	16	28	11	16	13	3	9	11	5	2	4	11	15	9	14	11	15	11	12	16	6	10	14	26
ABCD3	333	315	425	212	309	799	990	1090	1076	1460	1532	2149	1785	1579	1377	1357	1680	1749	1684	1958	1621	1577	1591	928	777	1040	1446	1156	1227	2129	1497	1155	823	1362	1381	1199	1942	1734	1952	1966	1668	1908	1437	1884	1802	1308	1877	1621	2520
F3	2097	1921	2817	1725	3209	8932	11110	12099	9005	13788	13950	19088	13049	11426	10317	12255	16029	13187	15539	18035	13969	15479	15849	9738	9549	11417	15411	4124	3969	7203	9692	8320	6843	8694	8618	7161	10924	8918	10157	10370	8774	8780	6678	8586	7057	4734	7399	4521	7494
MIR378G	2	0	0	0	0	0	0	0	0	0	0	0	0	0	0	0	0	0	0	0	0	0	0	0	0	0	0	0	0	0	0	0	0	0	0	0	0	0	0	0	0	0	0	0	0	0	0	0	0
SLC44A3	21	19	28	17	12	26	33	53	53	44	74	81	62	62	50	77	72	60	59	85	79	67	55	36	41	46	81	35	32	57	44	44	24	48	33	26	45	39	41	53	52	52	26	50	45	23	47	38	39
CNN3	3404	3312	4718	1531	2387	6403	7823	8807	7546	10091	10365	14217	9977	9972	8150	8638	10768	10326	11071	12268	10392	10414	11581	7158	6546	8296	10942	10104	9035	14891	10228	7971	6209	8338	8648	7377	11892	10302	11528	12220	10018	10556	7889	10297	10134	6964	9723	7319	13151
CNN3-DT	39	36	52	11	13	74	69	72	52	75	90	121	107	70	108	66	111	95	88	137	89	72	105	66	55	56	83	114	97	130	109	79	64	66	79	70	103	108	90	113	73	88	64	86	94	80	82	64	140
ALG14	91	74	135	35	79	160	201	242	199	227	249	387	287	294	225	275	337	335	335	441	296	288	285	185	187	229	275	246	188	307	203	143	144	189	211	152	258	220	283	262	207	292	223	230	249	187	273	219	322
TLCD4	22	26	20	14	15	39	54	39	40	44	38	82	62	84	64	77	75	78	78	87	77	72	86	50	34	58	56	90	138	226	148	147	106	168	148	149	261	225	270	291	213	263	158	255	246	178	253	246	335
TLCD4-RWDD3	1	0	2	0	0	2	1	2	3	1	2	4	2	3	1	1	6	2	4	2	2	0	1	0	2	1	3	1	0	5	2	0	1	4	1	1	2	5	6	0	2	2	4	3	2	2	2	2	4
RWDD3-DT	8	5	9	0	4	11	8	17	13	7	5	12	13	12	9	8	3	8	4	17	11	14	13	6	6	10	9	6	4	4	2	1	1	1	2	0	0	1	4	1	0	0	3	3	1	2	8	2	3
RWDD3	14	23	28	0	11	26	28	36	27	35	37	53	23	27	21	33	35	31	13	29	33	41	40	19	16	42	39	26	29	67	37	15	24	26	29	28	53	32	54	49	25	32	22	32	32	33	52	29	34
LINC01760	0	1	0	0	0	0	1	1	1	0	0	0	4	3	0	0	1	0	0	2	0	0	0	0	0	0	0	0	0	0	0	0	0	0	0	0	0	0	0	0	0	0	0	0	0	0	0	0	0
LINC01761	7	3	0	1	5	6	4	1	6	1	9	3	7	7	4	6	14	7	9	13	6	7	5	6	6	4	8	0	0	0	0	0	0	0	0	0	0	0	1	1	0	0	0	0	0	0	0	0	0
LINC02607	8	8	2	0	1	12	11	9	10	5	12	13	13	12	7	18	11	15	17	20	24	24	21	16	7	4	12	0	0	0	0	0	0	0	0	0	0	0	1	0	0	0	0	0	0	1	0	0	0
LINC02790	0	0	1	0	5	1	5	0	0	4	4	3	5	1	0	6	5	2	3	8	8	4	0	4	4	1	5	0	0	0	0	1	0	0	0	0	0	0	0	0	0	0	0	0	0	0	0	0	0
LINC01787	6	0	0	0	1	0	0	6	3	0	0	2	0	1	0	4	6	0	1	0	0	12	6	1	0	0	7	0	0	0	0	0	0	0	0	0	0	0	0	0	0	0	0	0	0	0	0	0	1
PTBP2	90	64	85	19	49	112	106	158	104	170	195	261	288	233	202	223	240	223	254	279	202	239	261	135	107	159	189	206	222	384	258	189	173	251	256	189	347	324	404	390	290	378	317	426	365	240	431	450	501
DPYD	83	101	157	22	60	158	197	240	201	327	372	531	379	417	259	288	409	370	382	412	308	330	364	221	202	222	290	543	482	842	492	399	286	412	385	385	646	595	660	675	540	451	417	553	462	393	483	364	629
DPYD-AS1	0	0	0	0	0	1	2	6	0	2	3	5	3	11	3	0	4	4	1	5	3	4	4	1	2	2	0	3	0	2	1	0	0	0	0	0	1	2	4	1	1	4	0	3	2	4	0	1	1
DPYD-AS2	0	2	1	0	0	2	0	0	0	1	0	3	1	3	2	5	0	3	2	2	0	6	1	4	0	0	0	1	1	1	0	0	0	1	3	0	0	0	1	0	1	0	0	1	0	3	0	0	0
MIR137HG	136	80	112	29	71	117	145	169	156	251	221	306	284	328	250	356	338	323	274	320	319	355	351	226	142	145	273	265	238	407	213	161	123	168	216	168	326	261	337	353	228	271	202	304	228	180	293	257	358
MIR2682	0	0	0	0	0	0	0	0	0	0	0	0	0	0	0	0	0	0	0	0	0	0	0	0	0	0	0	0	0	0	0	0	0	0	0	0	0	0	0	0	0	0	0	0	0	0	0	0	0
MIR137	0	0	0	0	0	0	0	0	0	0	0	0	0	0	0	0	0	0	0	0	0	0	0	0	0	0	0	0	0	0	0	0	0	0	0	0	0	0	0	0	0	0	0	0	0	0	0	0	0
LINC01776	8	8	7	3	1	8	8	13	11	12	7	33	4	12	9	31	22	23	30	16	13	38	14	29	8	14	15	12	15	15	6	12	11	9	14	10	20	14	17	13	15	25	20	21	11	18	15	16	16
SNX7	196	152	233	96	110	308	334	445	429	468	451	758	578	593	496	656	721	646	664	675	661	575	700	369	323	460	535	944	935	1457	948	721	690	792	855	720	1189	1113	1248	1200	916	1114	902	1088	1109	700	1041	856	1320
PLPPR5	1	0	0	1	2	5	6	1	4	8	2	8	4	9	4	5	12	7	3	13	15	16	26	3	3	5	3	0	1	2	0	0	4	1	3	0	2	1	6	4	0	4	0	7	9	3	4	5	5
PLPPR5-AS1	4	4	2	0	2	4	2	5	6	16	8	6	8	3	9	10	4	12	8	12	7	14	8	1	3	2	13	0	0	0	0	0	0	0	0	0	0	0	0	0	0	0	0	0	0	0	0	0	0
PLPPR4	76	81	112	42	78	160	200	246	225	300	306	373	246	255	237	208	254	229	208	249	183	203	217	174	141	185	236	154	173	278	192	151	92	150	159	122	222	165	206	208	212	142	154	217	129	94	189	130	246
LINC01708	0	0	0	0	2	0	0	0	0	1	3	0	0	0	4	0	3	0	0	2	3	1	3	2	1	1	2	0	0	0	0	0	0	0	0	0	0	0	0	0	0	0	0	0	0	0	0	0	0
PALMD	9	7	9	3	2	6	24	29	25	45	21	47	22	25	40	17	21	28	17	32	24	35	43	21	12	28	32	28	36	53	35	16	22	20	21	23	53	15	34	42	29	28	33	44	33	27	34	27	48
FRRS1	20	20	26	10	24	59	70	69	107	114	124	175	131	116	107	132	125	116	139	145	123	124	102	57	80	75	120	171	153	254	195	142	111	154	184	148	251	199	247	240	174	265	188	273	249	177	256	179	251
AGL	138	167	189	82	126	316	472	426	366	513	560	734	481	441	386	351	520	440	506	496	438	389	420	286	234	281	334	402	412	747	502	409	239	469	467	459	632	561	613	572	448	470	387	520	420	350	496	396	608
SLC35A3	166	151	262	77	139	352	424	469	449	725	678	952	689	616	530	584	685	717	734	791	643	694	645	356	307	475	546	289	384	658	394	363	345	473	432	347	720	595	615	605	535	642	486	585	601	400	615	646	699
MFSD14A	49	35	63	20	34	101	115	124	85	157	158	205	152	148	128	122	162	151	175	141	149	154	168	133	98	153	207	122	154	183	152	91	73	116	130	115	185	145	159	153	122	120	101	122	95	95	146	82	171
SASS6	23	13	20	11	14	38	48	64	49	86	86	123	71	101	65	77	106	88	61	83	88	56	80	29	29	48	50	54	82	122	63	62	51	115	158	101	211	193	216	194	183	218	174	203	213	158	275	247	253
TRMT13	45	30	52	12	30	62	79	72	73	86	133	239	129	108	122	79	116	106	97	126	149	93	107	96	59	85	111	98	70	133	81	74	76	93	100	68	158	133	134	141	99	130	77	104	122	97	148	131	180
LRRC39	3	0	5	0	0	1	5	4	2	8	9	6	2	4	4	6	1	6	4	4	3	2	6	7	1	1	6	1	0	2	3	2	0	0	1	1	3	2	0	2	1	3	3	3	0	4	0	1	5
DBT	175	138	186	72	99	365	505	551	465	556	559	816	570	518	467	449	528	554	496	561	463	563	550	302	232	340	574	358	364	615	365	253	238	389	409	327	553	461	512	480	417	389	329	368	418	301	462	418	545
RTCA	587	593	859	266	479	1131	1339	1434	1275	1450	1640	2340	1719	1676	1491	1532	1919	1767	1984	1898	1743	1640	1854	1238	1076	1536	1865	1587	1416	2356	1663	1205	1209	1395	1453	1281	2006	1756	1906	1956	1534	1869	1364	1772	1892	1245	1716	1437	2329
MIR553	1	0	0	0	0	3	0	0	1	3	1	2	0	2	1	0	1	0	1	1	2	2	0	5	0	0	0	2	1	0	1	0	1	0	0	0	0	0	1	0	0	0	0	1	2	0	0	1	0
CDC14A	41	37	51	11	26	115	130	159	96	112	132	162	109	132	122	75	141	117	118	126	146	115	137	103	60	51	117	118	112	182	119	98	66	113	153	117	156	157	191	158	133	127	121	157	132	97	165	158	210
GPR88	0	0	0	2	2	4	5	1	0	5	4	4	3	5	5	2	1	1	2	3	6	5	1	6	3	3	7	0	1	5	1	2	0	2	2	1	0	2	0	3	4	1	1	1	3	1	4	1	2
VCAM1	5	1	0	0	3	2	3	4	5	18	7	9	7	9	7	24	8	12	6	25	11	13	8	7	5	5	12	20	17	26	26	7	3	2	4	1	6	7	13	21	11	9	8	10	21	9	21	10	23
EXTL2	161	165	240	85	179	399	493	530	546	713	703	1003	562	464	551	561	662	692	693	779	647	616	627	361	330	401	643	450	462	769	639	542	390	571	502	478	822	699	754	815	650	823	680	826	845	636	921	751	1096
SLC30A7	388	387	500	178	323	1013	1256	1327	1192	1601	1583	2409	2143	1619	1522	1585	2048	1987	2094	2374	1830	2060	1970	1153	918	1197	1631	1075	1106	1955	1739	1554	938	1785	1740	1525	2296	2047	2308	1945	1692	1584	1277	1822	1667	1316	1848	1415	2002
DPH5	84	54	184	38	77	142	218	197	216	231	293	382	264	278	189	312	326	313	323	359	298	293	296	272	191	240	318	360	303	505	290	223	192	327	308	260	493	465	524	424	366	424	361	332	441	312	418	333	496
S1PR1	91	96	125	47	99	356	386	442	348	379	411	506	453	495	411	525	707	581	467	440	430	415	413	247	307	350	405	620	566	824	1099	786	534	861	901	857	1449	1233	1348	1240	1024	1107	797	1065	1090	770	1028	682	1212
LINC01307	1	0	0	0	0	0	0	1	0	2	1	3	1	0	1	6	8	1	0	4	5	3	4	1	0	0	2	0	0	0	0	0	0	0	0	0	0	0	0	0	0	0	0	0	0	0	0	0	0
LINC01709	163	145	207	48	106	324	351	392	415	393	371	521	495	471	353	538	508	511	519	525	553	417	405	308	269	320	566	1200	948	1620	1015	736	774	864	1012	843	1233	1235	1336	1172	844	1239	812	1111	1208	883	1174	836	1444
OLFM3	0	7	0	1	0	3	6	1	4	5	3	7	10	4	28	3	9	5	4	4	11	7	10	10	4	10	11	0	0	0	0	0	0	0	0	0	0	0	0	0	0	0	0	0	0	0	1	0	0
COL11A1	98	87	130	31	68	171	213	200	210	339	339	488	159	153	176	174	201	165	281	190	217	244	249	154	166	223	274	772	743	1252	1041	809	615	849	881	714	1317	1014	1089	1102	1005	1018	944	1178	1035	806	1103	764	1181
RNPC3-DT	3	4	1	1	2	4	3	9	3	4	7	13	5	9	0	7	3	6	8	7	2	14	4	1	0	0	1	0	1	0	0	0	0	0	0	0	2	0	2	0	0	0	0	0	0	0	1	0	1
RNPC3	51	56	81	33	39	76	106	118	117	137	123	166	124	109	118	129	154	100	138	162	135	147	110	58	71	89	173	80	75	145	89	81	68	93	91	69	115	116	119	113	88	99	103	109	103	83	135	114	160
AMY2B	8	10	10	10	23	28	15	39	39	39	41	42	24	42	32	39	51	30	16	56	36	38	42	33	23	28	37	15	15	22	14	10	12	14	23	14	14	29	26	24	7	19	9	21	11	8	10	15	23
AMY2A	7	4	0	2	10	10	7	10	14	18	15	16	9	22	13	19	28	15	16	19	17	21	14	19	14	17	17	4	2	5	0	1	1	2	3	1	0	2	2	1	1	2	2	1	4	2	3	3	8
AMY1A	8	6	5	4	11	11	9	37	46	53	42	35	25	35	37	38	41	36	23	37	53	46	31	23	21	34	32	13	14	20	9	8	12	12	7	20	14	20	18	17	14	25	16	17	6	8	10	14	19
AMY1B	8	6	5	4	11	13	9	37	43	51	42	35	21	37	30	38	37	32	21	37	49	43	29	21	21	33	32	12	13	18	8	8	10	11	7	20	14	18	18	17	11	25	16	15	5	8	10	14	19
AMY1C	1	3	2	1	10	9	6	8	8	16	15	20	3	22	17	17	19	15	12	14	29	16	12	11	9	17	23	0	1	0	0	0	0	0	0	0	0	0	0	0	0	0	0	0	0	1	0	3	0
LINC01676	2	3	2	0	0	0	2	1	4	1	3	2	5	12	4	8	4	3	0	11	3	0	3	6	4	0	10	0	0	0	0	0	1	1	0	0	0	0	0	0	0	0	0	0	0	0	0	0	1
PRMT6	160	116	147	66	107	306	371	378	345	307	305	495	438	365	302	338	416	415	365	307	318	319	303	204	229	286	418	586	550	899	704	511	406	721	719	700	1128	905	1029	865	642	625	468	652	762	550	663	468	916
NTNG1	23	21	16	1	8	41	30	41	52	44	61	91	60	43	52	59	80	64	66	68	70	55	64	49	25	45	69	43	43	68	52	35	29	40	47	44	77	65	77	71	47	96	58	70	78	64	86	79	131
VAV3	13	11	5	17	9	20	25	18	10	19	15	24	18	24	28	38	28	19	33	44	23	17	28	27	16	26	43	2	1	5	4	1	3	3	5	6	4	2	3	5	5	18	12	5	5	0	4	8	14
MIR7852	0	1	0	0	0	0	0	0	0	0	0	0	0	0	0	0	0	0	0	2	0	0	0	0	0	0	0	0	0	0	0	0	0	0	0	0	0	0	0	0	0	0	0	0	0	0	0	0	0
VAV3-AS1	2	1	0	0	1	3	0	2	3	0	1	0	0	3	1	0	1	2	1	1	3	1	1	0	0	1	0	0	0	0	0	0	0	0	0	0	0	0	0	0	0	0	0	0	0	0	0	0	0
SLC25A24	291	262	358	153	215	656	778	849	806	978	1103	1543	1297	1341	1103	1294	1623	1418	1470	1608	1368	1302	1371	829	621	803	1000	1190	1266	2169	1345	1157	1001	1286	1359	1155	1831	1573	1743	1786	1478	1823	1384	1824	1812	1351	1908	1726	2377
NBPF4	13	10	1	1	2	5	9	5	6	7	10	19	13	19	5	20	14	24	17	24	16	16	24	14	5	6	25	0	0	1	0	2	0	0	0	0	0	2	0	0	0	2	1	0	0	1	0	0	0
NBPF6	9	10	3	1	2	5	11	5	6	8	10	22	13	16	7	25	15	21	18	24	18	13	28	12	5	6	19	0	0	1	0	2	0	0	0	0	0	2	0	0	0	2	1	0	0	1	0	0	0
EEIG2	68	67	91	72	58	123	174	170	138	128	142	221	160	143	144	169	187	205	241	209	202	183	176	143	110	127	182	196	207	370	295	286	194	273	251	232	328	350	312	329	284	344	277	388	404	261	405	278	456
HENMT1	10	18	8	11	5	11	12	14	12	17	14	22	20	15	23	39	23	16	24	27	19	22	35	17	10	10	30	12	26	15	11	22	17	21	18	22	46	31	30	34	33	25	16	27	26	28	34	39	37
PRPF38B	734	568	965	147	292	668	878	867	870	1328	1344	1707	856	843	742	913	989	926	893	779	799	825	797	483	443	591	837	1053	857	1536	977	775	779	931	967	813	1395	1215	1374	1283	1071	1350	1030	1300	1388	960	1549	1031	1617
FNDC7	8	2	1	0	3	5	5	5	1	6	9	3	8	2	7	5	5	3	6	7	19	14	1	9	1	6	7	2	0	0	1	0	0	0	0	0	3	0	0	0	0	0	2	1	2	0	1	0	5
STXBP3	328	301	422	140	209	635	701	883	832	988	1098	1514	986	999	779	826	955	980	1005	1098	947	989	954	511	427	676	896	751	774	1311	831	708	570	760	832	654	1172	927	1038	926	804	957	709	847	772	616	834	885	1085
AKNAD1	5	2	1	0	2	4	10	4	3	3	7	18	6	6	11	9	9	8	7	13	7	18	7	6	6	4	23	5	2	8	6	2	2	1	1	0	3	0	3	3	2	7	4	3	2	2	1	6	5
SPATA42	0	0	0	0	0	0	0	0	0	0	0	1	0	0	0	2	2	0	0	1	1	0	0	0	1	0	2	0	0	0	0	0	0	0	0	0	0	1	0	0	0	0	0	0	0	0	0	0	0
GPSM2	106	104	96	50	42	147	164	179	148	215	187	279	221	191	188	262	233	272	292	263	265	248	201	121	80	141	190	338	288	537	409	262	217	366	346	288	559	404	537	509	427	746	553	725	795	574	813	597	941
CLCC1	331	323	440	178	287	620	784	893	804	1110	1198	1548	990	898	740	845	1046	959	972	1096	899	941	898	662	602	788	973	798	681	1262	933	707	575	824	790	765	1291	1061	1181	1127	1100	1104	813	1002	1031	695	1076	673	1186
WDR47	302	313	423	128	235	790	1004	1084	839	1050	1071	1435	1029	911	836	674	1150	1060	1054	1099	967	926	985	569	458	660	858	849	789	1374	999	706	505	847	851	733	1134	981	1123	1228	958	1112	1011	1171	1074	815	1141	890	1375
TAF13	584	585	837	272	508	1534	1815	2069	1684	1749	2022	2842	1490	1523	1158	1539	1653	1645	1716	1799	1596	1402	1562	955	809	1125	1545	1050	1207	2162	1576	1230	1319	1310	1611	1230	1778	1679	1765	1669	1374	1808	1283	1625	1823	1310	1792	1922	2452
TMEM167B	373	342	400	141	281	764	1056	1300	1109	1377	1426	1982	1585	1532	1353	1372	1708	1579	1664	1692	1432	1484	1479	929	765	929	1373	807	883	1556	923	765	708	881	878	812	1289	1098	1184	1068	851	1118	820	1123	999	715	1006	833	1246
SCARNA2	0	0	0	0	0	0	0	0	0	0	0	0	0	0	0	0	0	0	0	0	0	0	0	0	0	0	0	0	0	0	0	0	0	0	0	0	0	0	0	0	0	0	0	0	0	0	0	0	0
CFAP276	5	2	3	0	0	1	7	6	5	5	8	7	7	3	2	1	3	5	7	11	5	5	4	7	3	2	4	2	1	0	4	2	2	4	1	0	3	1	0	2	2	2	2	2	3	0	3	3	1
ELAPOR1	52	47	55	85	46	86	89	77	101	91	127	115	72	60	122	112	69	69	84	97	80	82	72	66	52	63	85	56	43	86	46	38	39	58	49	46	89	95	76	60	45	68	52	41	43	46	46	41	74
SARS1	2075	1887	3148	771	1506	3412	4304	4389	4073	5080	5408	7011	4761	4915	4490	5189	5782	5427	5725	5776	5213	4975	5315	3684	3660	4743	6217	6377	5025	8318	5647	4288	3987	4762	4530	4213	6558	5763	6618	5878	5082	5926	4627	5602	6204	4260	5674	3855	7265
CELSR2	412	299	509	234	215	549	640	581	630	745	711	1087	415	395	361	463	493	417	441	315	404	436	470	347	294	384	503	498	426	671	569	452	271	446	439	392	672	520	633	525	636	548	469	624	583	407	563	304	656
PSRC1	212	163	351	77	116	244	357	284	268	403	381	517	342	369	312	444	495	511	433	308	420	295	271	251	212	288	311	650	526	826	494	395	302	595	535	494	1039	844	1056	961	838	1307	989	1199	1474	1045	1332	854	1557
MYBPHL	0	2	0	0	1	2	2	2	6	1	2	5	1	1	8	2	0	9	5	9	5	10	5	1	0	4	3	1	8	5	2	1	0	0	2	1	0	1	2	4	5	5	3	5	4	1	1	5	6
SORT1	3849	3703	5165	1650	2806	6025	7428	8773	7663	9466	9759	12967	8132	7377	6774	6950	8089	7330	7783	8088	6806	7337	7724	4793	4763	5828	7817	6347	5753	10112	7330	5888	4463	6245	6194	5286	8682	7049	7815	7599	7043	7828	6545	8042	7869	5293	8213	5688	9503
PSMA5	725	656	1050	266	478	1104	1326	1438	1346	1451	1628	2229	1807	1797	1662	2079	2063	1968	2110	2308	1898	1857	1955	1426	1255	1734	2076	2752	2294	3892	2490	1852	1799	1948	2097	1845	2969	2669	2947	2670	2097	2767	1975	2527	2861	1913	2629	2216	3604
SYPL2	199	149	259	54	96	208	258	305	244	218	246	286	249	228	166	201	243	223	198	265	190	200	204	142	158	194	252	165	125	192	134	98	96	108	88	104	144	107	140	118	134	80	74	107	91	66	93	47	118
ATXN7L2	52	61	118	26	35	62	87	92	76	96	80	89	39	39	43	56	58	41	45	50	39	56	73	28	46	43	69	102	80	108	71	57	58	95	66	67	120	98	121	94	88	94	78	86	105	77	121	109	145
CYB561D1	294	258	390	120	190	452	467	479	411	449	541	669	485	446	427	461	536	420	527	425	509	556	455	262	357	407	547	416	312	527	473	365	307	336	338	306	397	359	399	422	312	384	307	395	330	246	290	228	385
AMIGO1	163	203	246	77	108	237	332	305	387	415	456	594	403	382	326	325	368	331	355	348	334	354	426	236	330	371	475	280	242	388	207	169	138	210	227	199	335	283	358	269	267	224	192	233	225	149	217	120	214
GPR61	5	2	3	2	1	4	4	6	5	2	2	4	7	5	5	3	3	5	7	5	11	2	3	10	2	3	11	1	1	3	0	1	0	2	1	1	1	2	5	1	1	3	2	4	5	2	2	1	8
GNAI3	1034	1002	1372	443	681	1819	2101	2569	2108	2778	2975	4008	3393	3353	2840	3474	3750	3518	3805	4014	3458	3140	3406	2144	1780	2340	3114	3676	3560	6174	4115	3151	2995	3310	3407	3075	4585	4321	4533	4324	3591	4590	3373	4154	4446	3151	4493	3699	5645
MIR197	0	0	0	0	0	0	0	0	0	0	0	0	0	0	0	0	0	0	0	0	0	0	0	0	0	0	0	0	0	0	0	0	0	0	0	0	0	0	0	0	0	0	0	0	0	0	0	0	0
GNAT2	37	46	52	23	28	58	94	80	64	103	84	114	75	43	50	90	68	86	75	85	47	74	80	45	46	40	68	53	23	74	31	27	22	27	33	45	45	41	38	34	45	41	27	27	35	37	43	42	44
AMPD2	1732	1593	2812	501	882	1878	2380	2119	2165	2956	2962	3795	2413	2516	2382	2638	2877	2695	2736	2188	2645	2721	2785	1981	2379	2731	3261	3499	2807	4355	2820	2047	1514	1855	1780	1746	2851	2419	2822	2698	2262	2212	1659	2263	2091	1610	1989	1078	2392
GSTM4	151	118	228	55	96	201	271	263	262	352	320	398	352	324	263	308	340	301	304	394	303	297	298	249	237	339	358	412	312	534	327	276	235	338	309	284	413	335	384	384	276	325	223	280	308	208	272	132	317
GSTM2	299	248	514	95	157	367	484	532	493	595	653	750	578	588	512	446	627	542	568	700	491	597	524	430	407	587	649	447	359	570	395	280	284	331	326	291	448	453	454	438	360	322	261	341	324	221	295	173	371
GSTM1	82	56	125	28	37	107	104	127	152	160	161	196	173	169	115	135	182	161	157	201	144	146	149	129	121	177	148	141	113	192	121	84	82	99	130	95	153	123	142	132	112	106	86	109	88	80	95	53	107
GSTM5	34	23	46	13	10	60	59	69	64	65	74	89	85	61	49	72	72	75	50	99	57	56	73	61	59	51	58	84	79	140	90	56	55	79	84	59	112	79	98	102	64	70	68	72	77	52	56	38	68
GSTM3	268	235	382	165	160	456	549	609	544	694	718	983	690	765	564	760	768	731	822	868	761	684	695	527	512	582	891	558	478	820	526	390	407	456	510	365	599	555	596	622	552	603	495	513	575	398	565	433	833
EPS8L3	0	2	0	1	4	5	0	5	0	0	4	2	2	4	6	1	3	7	0	9	12	1	0	5	3	2	5	0	0	0	0	0	0	1	0	0	0	0	0	1	0	0	1	0	2	1	2	2	1
CSF1	631	656	1114	188	289	442	593	643	485	737	749	922	598	585	495	675	678	656	732	637	637	633	706	483	625	704	733	2151	1677	2885	2031	1619	948	1353	1328	1142	2152	1636	1919	1765	1664	1707	1324	1685	1753	1210	1602	901	1911
AHCYL1	1009	983	1337	517	763	2265	2775	2949	2539	3557	3439	5015	3446	3215	2878	2731	3978	3715	3601	3479	3381	3118	3330	2171	1802	2366	3292	3098	2780	4654	3302	2620	1943	2987	3078	2537	4384	3791	4306	4308	3541	3722	2997	3924	3482	2630	3461	2669	4576
STRIP1	743	723	1156	243	379	1135	1379	1368	1502	1823	1917	2490	1346	1254	1212	1275	1427	1305	1384	1411	1274	1221	1128	772	879	1010	1223	1229	1038	1730	976	705	649	1019	891	912	1456	1174	1285	1173	941	1142	860	1119	990	735	1060	651	1274
ALX3	0	0	0	0	0	0	0	0	1	0	0	2	0	0	0	0	0	4	0	4	0	0	0	4	0	0	0	0	0	0	0	0	0	0	0	0	0	0	0	0	0	0	0	0	0	0	0	0	0
LINC01397	0	0	0	0	0	0	0	0	0	2	2	0	0	3	0	5	0	1	5	4	3	1	0	1	0	0	6	0	0	0	0	0	0	0	0	0	0	0	0	0	0	0	0	0	0	0	0	0	0
UBL4B	4	0	0	2	0	1	2	0	3	0	2	0	4	1	0	3	3	6	1	2	1	5	2	0	0	0	3	0	0	0	0	0	0	0	0	0	0	0	0	0	0	0	0	0	0	0	0	0	0
SLC6A17	111	106	173	50	89	186	264	232	170	199	197	270	171	171	196	183	168	161	182	142	197	193	200	136	149	202	244	287	232	370	358	279	200	410	352	351	616	463	565	466	355	347	278	324	302	215	288	171	380
SLC6A17-AS1	3	1	0	0	0	6	0	0	0	0	1	1	2	0	4	1	4	0	1	3	0	0	0	0	1	0	1	0	0	0	0	0	0	0	1	1	3	0	0	1	0	0	0	0	1	2	1	0	3
KCNC4	83	71	87	42	50	99	160	94	106	150	142	198	143	181	123	128	164	186	104	150	126	171	162	119	88	113	182	432	309	524	455	357	263	375	361	271	535	380	502	458	442	324	287	365	365	254	326	155	364
RBM15-AS1	2	1	1	1	3	3	1	1	4	3	3	3	6	14	1	3	5	1	1	6	12	2	3	6	2	2	1	3	3	6	0	2	2	1	0	0	2	1	3	6	4	3	2	2	6	3	7	2	6
RBM15	126	136	250	53	112	221	321	300	300	407	365	575	471	406	418	301	494	521	432	384	471	393	407	310	300	383	422	708	628	1030	803	591	343	615	640	617	1098	878	1117	1106	816	847	689	1004	966	798	907	672	1299
SLC16A4	200	176	304	101	232	498	654	669	686	763	835	1116	850	796	720	775	849	798	803	937	727	758	719	420	424	469	682	323	324	578	436	375	307	403	339	290	509	427	490	424	334	319	211	321	256	209	299	170	252
LAMTOR5	404	431	630	169	201	605	797	845	879	757	840	1265	902	932	760	902	946	912	958	1067	877	902	880	563	440	569	962	1270	1021	1585	1045	773	843	859	864	778	1210	1040	1102	1047	755	1059	723	883	1004	744	899	644	1185
PROK1	0	0	0	0	0	1	0	2	0	0	1	0	1	1	0	1	0	0	0	0	2	1	1	1	0	2	0	0	0	0	0	0	0	0	0	0	0	0	0	0	0	0	0	0	0	0	1	0	0
CYMP	0	0	0	0	2	0	0	0	0	0	0	0	0	0	0	0	0	1	0	0	0	0	0	0	0	0	0	0	0	0	0	0	0	0	0	0	0	0	0	0	0	0	0	0	0	1	0	0	0
CYMP-AS1	0	2	0	0	0	0	0	0	5	0	0	0	4	0	4	9	4	0	0	4	0	0	7	0	0	1	2	0	0	0	0	0	0	0	0	0	0	0	0	0	0	0	0	0	0	0	0	0	0
KCNA10	0	0	2	0	3	0	0	2	3	2	1	2	3	6	3	1	7	2	7	4	7	1	5	4	4	6	3	0	0	1	0	0	0	0	0	0	0	0	0	1	0	0	1	0	0	0	1	1	0
KCNA2	15	8	9	4	12	29	13	27	22	21	18	28	21	33	27	62	31	38	30	19	27	19	31	53	23	12	25	2	3	1	0	2	1	5	2	1	0	2	2	4	2	0	1	0	1	0	3	1	3
KCNA3	14	17	19	1	4	20	17	8	4	20	18	28	38	15	25	12	33	29	44	27	36	39	48	23	35	29	66	43	26	54	22	25	7	30	36	30	36	33	39	41	35	39	29	45	38	33	26	18	55
CD53	4	1	0	3	1	3	0	6	4	2	2	3	4	0	9	2	14	5	4	5	1	0	5	3	4	7	9	1	2	0	0	0	0	1	0	1	0	0	0	0	0	0	0	0	0	0	1	1	0
LRIF1	90	78	127	47	51	150	171	220	170	226	259	311	256	240	225	235	271	239	254	237	236	250	251	138	106	171	191	148	160	325	207	183	178	188	202	195	278	235	225	213	188	227	153	209	250	157	240	245	316
DRAM2	122	89	155	43	87	230	308	323	285	367	437	524	409	359	331	375	443	423	421	487	443	347	404	250	232	263	349	303	287	515	404	296	274	348	357	280	498	475	461	481	413	470	348	466	504	285	473	368	558
CEPT1	160	147	220	71	110	356	431	464	450	605	665	857	694	542	575	585	823	680	735	824	722	612	705	431	360	420	601	362	383	651	397	356	266	429	434	350	585	488	525	561	437	492	402	518	526	335	555	385	655
DENND2D	9	6	9	0	2	9	11	12	14	12	9	26	14	11	15	13	13	20	29	10	23	31	24	27	12	21	36	69	72	74	36	22	13	26	36	27	55	33	40	52	50	45	24	54	36	39	58	40	78
CHI3L2	22	30	15	121	25	35	37	34	32	37	50	46	41	81	77	101	48	36	52	98	82	57	92	68	35	49	116	7	5	4	1	3	0	3	3	1	2	3	4	3	2	30	4	5	5	1	4	2	4
CHIA	4	9	3	2	1	9	8	4	7	11	5	5	3	12	14	11	8	10	5	11	10	8	21	5	1	7	9	0	0	0	1	0	0	0	0	0	0	0	0	0	0	0	0	0	0	0	0	0	0
CIMAP3	7	5	3	1	8	6	3	9	4	7	2	11	7	8	10	10	4	5	3	13	2	8	11	8	3	4	6	6	5	12	4	1	4	5	5	0	2	3	3	8	10	2	10	2	5	4	6	4	6
OVGP1	7	2	16	1	6	3	15	12	11	7	9	12	9	4	7	23	6	2	7	11	9	15	12	15	3	14	4	3	5	8	1	2	6	5	7	5	7	2	5	5	7	8	2	1	6	5	8	8	15
WDR77	330	314	500	125	225	597	658	680	665	758	798	1225	868	786	751	887	1012	926	922	842	790	894	767	596	560	704	835	1130	936	1472	988	724	658	878	915	827	1267	1184	1264	1209	1010	1122	911	1089	1190	894	1102	773	1545
ATP5PB	929	879	1388	450	760	1894	2239	2534	2400	2610	2897	3831	3176	3133	2719	3203	3351	3204	3169	3796	3110	2998	2928	1952	1717	2335	3210	3471	2971	4865	3134	2423	2644	2797	2915	2407	3782	3498	3741	3712	2803	3523	2566	3269	3419	2225	3136	2586	4300
C1orf162	2	1	2	0	1	1	0	6	4	12	4	11	10	11	2	12	10	9	12	3	1	4	9	4	2	4	6	0	1	3	0	1	1	1	0	1	1	1	2	1	1	0	3	1	1	2	6	3	5
TMIGD3	2	1	0	0	0	0	1	1	1	0	4	7	3	7	2	10	2	0	2	0	0	0	1	2	0	1	2	0	0	2	0	0	1	3	1	1	2	0	1	2	0	2	1	2	5	1	1	0	4
ADORA3	0	0	0	0	2	1	0	1	0	2	5	1	3	0	0	10	6	4	2	0	3	0	1	3	3	0	1	0	1	0	0	0	0	0	1	1	0	1	1	1	1	0	0	0	0	0	0	0	0
RAP1A	455	432	627	186	359	885	1031	1173	1126	1261	1444	1822	1588	1435	1193	1545	1652	1639	1750	1625	1693	1604	1703	1110	887	1148	1494	1409	1456	2568	1620	1246	1244	1405	1559	1250	1956	1778	1875	1799	1451	1579	1205	1401	1579	1016	1473	1369	2139
INKA2	221	187	267	50	84	341	457	389	661	719	730	1176	742	637	591	691	646	663	614	400	600	566	575	439	339	578	581	592	500	864	443	316	277	353	345	321	536	458	530	685	576	691	557	698	735	463	748	488	1099
DDX20	190	175	246	91	123	353	543	565	512	727	645	1015	667	559	473	497	659	584	624	578	584	525	604	345	279	387	486	565	531	824	557	489	399	562	608	487	893	815	899	745	678	779	590	807	811	583	802	728	1154
KCND3	4	9	13	9	11	20	25	29	23	17	25	31	22	22	35	17	29	24	19	19	26	11	20	19	16	15	24	1	3	5	5	3	4	10	8	2	8	4	11	4	6	3	3	6	2	5	6	6	16
KCND3-IT1	0	0	0	0	0	0	0	0	1	3	3	3	1	0	1	6	2	0	1	10	2	3	1	4	8	0	0	0	0	0	0	0	0	0	0	0	0	0	0	0	0	0	0	0	0	0	0	0	0
LINC01750	5	8	5	2	5	7	12	13	10	17	15	15	15	21	27	11	18	16	8	19	21	31	15	16	9	17	16	0	0	0	1	0	0	0	0	0	0	0	1	0	0	1	0	0	0	0	1	0	3
LINC02884	2	10	3	1	1	5	5	9	13	11	15	14	6	12	11	24	19	18	15	33	17	21	23	17	2	13	26	0	0	0	0	0	0	0	0	0	0	0	0	0	0	0	0	0	0	0	0	0	0
CTTNBP2NL	1069	1031	1435	333	704	2703	3351	3705	3242	3809	3764	5095	3330	3038	2853	2688	3429	3115	3111	3487	2923	3225	3060	1947	1717	2174	3058	2287	2120	3711	2342	1862	1503	2476	2638	2243	3259	2952	3241	2609	2158	2280	1862	2251	2331	1707	2362	1968	2837
MIR4256	0	3	0	0	0	4	1	1	5	3	5	2	4	0	3	0	4	5	0	3	0	2	0	1	0	1	4	0	1	1	1	0	2	0	1	0	1	0	0	0	0	1	0	2	0	0	1	1	1
WNT2B	32	29	46	13	15	59	35	40	68	72	60	114	54	50	39	29	38	41	53	60	49	65	64	35	23	61	65	19	17	45	20	32	12	25	17	24	41	25	33	28	19	21	27	36	30	21	47	30	39
ST7L	95	89	134	52	88	171	261	240	218	276	300	429	294	292	239	262	329	309	320	261	309	307	307	203	173	218	280	235	237	377	255	214	150	255	244	224	424	348	361	364	258	360	252	316	339	254	339	264	418
CAPZA1	1796	1553	2277	759	1148	3333	4038	4849	4094	4797	5111	7101	6148	5574	4673	5520	6363	5686	6125	7132	5761	6018	5608	3656	2921	4014	5251	5709	5845	9789	6384	4983	4935	5605	6120	5014	7877	7131	8178	7721	6029	7532	5625	6870	7301	5087	7367	6504	9289
MOV10	576	517	906	234	341	776	953	922	934	1024	1069	1435	873	807	775	986	944	881	913	917	864	822	839	641	707	859	1017	2058	1603	2683	1978	1589	1138	1414	1557	1304	2296	1718	2094	1841	1677	1630	1382	1626	1608	1137	1524	800	1695
RHOC	4416	4101	7181	1409	2514	5912	7531	7035	6813	7105	7503	10363	8951	9246	7783	10133	10142	9752	9530	9164	9483	9185	9206	7059	7918	9832	11326	12176	9851	15425	10058	7243	6869	7473	7600	6899	11128	9025	10786	10035	8288	8980	6615	8296	9065	6367	8148	4709	10520
PPM1J	8	17	7	9	5	10	14	14	24	8	14	19	14	19	20	11	14	10	9	14	26	10	12	8	12	15	13	25	12	30	12	13	14	14	18	16	19	17	21	15	21	16	12	16	6	6	9	8	17
TAFA3	1	15	3	7	6	11	5	0	3	8	10	4	10	9	5	5	3	2	7	12	7	4	1	17	4	4	5	2	2	2	5	3	3	8	2	8	6	0	1	6	4	3	1	4	3	0	3	0	2
NUTF2P4	0	0	0	1	0	1	0	1	1	1	0	1	2	1	2	1	0	3	0	0	3	0	3	0	3	1	1	5	0	2	0	0	1	0	1	0	2	1	3	0	0	2	0	0	2	2	1	0	1
LINC01356	8	4	2	1	6	1	5	2	9	7	1	6	5	4	10	15	10	12	5	9	13	12	12	8	5	5	11	0	3	7	2	1	0	1	2	1	1	1	2	0	2	1	1	2	5	5	0	6	4
SLC16A1	536	525	718	340	425	1385	1706	1792	1816	2380	2401	3435	2600	2413	2117	2125	2788	2548	2615	2921	2486	2342	2468	1520	1402	1600	2147	2543	2465	4326	3530	3049	2098	3408	3343	2895	6038	4970	5555	5704	4671	5050	4162	5149	5772	3937	5922	4711	7419
SLC16A1-AS1	79	69	115	17	34	88	113	80	92	105	125	188	68	71	63	72	57	64	76	67	50	52	83	69	44	71	89	110	86	109	98	63	74	93	93	76	116	90	107	137	107	136	126	99	151	95	198	168	164
LRIG2-DT	4	8	5	0	5	6	3	6	13	11	12	15	5	4	4	2	7	11	8	11	8	4	5	6	2	1	1	3	4	7	3	8	1	4	3	1	3	4	2	1	3	4	2	3	2	3	4	7	6
LRIG2	175	152	299	78	115	397	384	497	434	586	653	788	558	394	379	468	534	511	588	494	450	435	496	294	265	282	408	352	339	582	332	250	205	311	348	299	453	365	393	418	353	461	290	450	359	295	477	296	528
MAGI3	153	120	173	58	81	249	292	324	284	409	386	530	284	307	208	231	290	314	314	289	322	262	281	212	129	177	231	510	408	747	410	316	245	450	446	371	650	591	691	694	547	731	561	696	716	509	678	535	860
PHTF1	220	193	280	85	141	395	563	585	500	726	720	1044	682	616	585	585	777	791	757	718	694	642	745	406	396	458	618	778	740	1169	890	671	455	882	863	694	1400	1166	1280	1252	1035	1102	823	1090	991	719	980	728	1258
RSBN1	134	108	165	63	88	249	315	340	255	383	345	548	470	387	381	392	495	481	482	502	398	471	461	227	259	304	427	386	397	648	413	331	227	412	420	393	622	515	603	642	459	603	428	691	606	519	651	500	806
PTPN22	14	7	2	4	5	9	8	11	13	11	6	7	8	15	15	5	28	17	10	6	26	22	12	10	2	2	27	9	10	8	16	10	4	3	16	7	17	15	7	13	12	8	8	17	8	6	13	7	19
AP4B1-AS1	4	1	3	0	3	3	5	1	4	7	4	4	0	3	8	19	0	4	2	7	1	5	3	4	5	6	3	0	2	1	2	0	2	0	4	1	2	1	1	0	3	4	3	2	0	2	0	5	3
BCL2L15	21	15	6	3	5	21	13	26	16	22	18	9	14	36	9	33	21	19	33	31	31	15	26	21	7	7	20	2	0	1	1	2	1	2	2	2	1	2	3	4	4	2	0	1	2	1	3	4	4
AP4B1	70	60	130	19	44	138	129	184	207	187	204	328	193	207	197	154	193	194	199	232	178	165	169	114	100	124	173	196	173	306	188	146	98	246	237	172	403	305	358	328	219	291	222	283	318	225	267	207	362
DCLRE1B	72	57	86	26	36	118	156	162	168	182	199	275	242	249	228	289	343	283	242	221	252	211	139	153	109	129	129	580	606	912	745	568	425	785	734	645	1326	1126	1313	1329	1058	1047	792	1079	1022	726	1048	757	1328
HIPK1-AS1	6	5	5	2	3	2	5	2	2	6	1	3	9	13	6	17	17	6	4	4	12	10	10	6	3	19	23	0	2	7	1	2	1	3	3	4	2	5	1	1	2	1	1	0	1	1	0	1	5
HIPK1	625	513	673	214	348	1034	1287	1358	1235	1607	1544	2245	1722	1564	1537	1507	1809	1853	1889	2029	1609	1762	1788	1157	1052	1224	1591	1539	1440	2356	1735	1424	972	1484	1581	1345	2099	1910	2115	2154	1702	1872	1575	2094	2150	1618	2176	1645	2775
OLFML3	359	344	586	128	245	567	671	677	708	821	912	1159	752	754	690	782	782	760	757	867	655	586	741	467	561	644	896	1538	1208	2066	1490	1171	900	1215	1107	1131	1748	1370	1640	1526	1386	1351	1009	1333	1200	776	1181	572	1186
SYT6	6	5	2	4	1	3	7	9	7	3	9	15	6	10	20	9	7	11	9	22	7	4	18	19	8	11	27	0	0	0	0	0	0	0	1	0	0	0	1	0	0	1	1	0	1	0	0	0	0
TRIM33	442	409	619	187	266	829	1004	1200	877	968	1048	1371	864	854	801	670	825	882	789	768	689	792	817	460	397	649	636	1050	969	1596	1264	1053	831	1260	1201	1008	1573	1406	1463	1306	1124	1150	959	1306	1191	942	1255	1129	1651
BCAS2	228	188	331	111	155	455	490	560	498	505	628	850	653	675	545	598	660	597	693	785	658	519	586	405	358	405	590	814	847	1260	841	688	664	798	858	682	1244	1116	1287	1122	922	1108	768	1005	1016	759	1119	911	1570
DENND2C	59	36	52	30	41	82	69	97	87	89	110	139	82	100	83	146	85	113	102	111	106	101	88	71	75	68	123	79	61	103	96	66	62	87	89	52	112	91	98	125	97	117	97	117	110	68	104	97	114
AMPD1	3	10	3	1	5	2	5	12	2	9	9	7	3	18	5	18	11	11	18	14	13	17	4	19	10	6	16	0	0	0	0	0	0	0	0	0	0	0	0	0	0	2	0	0	0	1	0	0	0
NRAS	424	337	490	193	232	639	816	833	709	856	903	1200	1232	1088	1060	1037	1163	1183	1140	1370	1140	1016	986	705	564	740	1016	1549	1575	2813	1759	1367	1228	1428	1629	1281	2119	1818	2073	1933	1526	2050	1403	1875	2111	1563	2123	2017	2754
CSDE1	4781	4520	6587	2220	3338	9288	11622	12777	11060	13894	14420	19796	15537	14359	12597	12467	16796	16065	16598	18092	15553	15883	16378	10448	8902	11357	15652	16064	14694	25391	16721	13206	10483	14398	14959	12693	20729	18250	20224	19076	14837	16751	12964	17368	17205	12687	17396	14506	23805
SIKE1	199	167	284	83	134	475	532	625	570	608	713	954	781	677	560	563	720	672	657	815	651	721	657	430	329	495	590	549	571	948	573	421	318	580	624	565	895	788	873	929	614	700	507	707	694	541	751	682	947
SYCP1	105	49	19	22	46	78	86	102	86	97	91	141	160	212	136	212	252	172	165	211	173	159	163	120	75	86	156	0	0	0	0	0	0	0	0	0	0	0	0	0	0	0	0	0	1	0	0	0	4
TSHB	0	1	1	1	1	2	9	4	7	10	3	3	8	9	2	7	6	1	5	8	5	9	3	2	5	11	4	0	0	0	0	0	0	0	0	0	0	0	0	0	0	0	0	0	0	0	0	0	0
TSPAN2	7	10	2	7	4	10	10	10	15	10	23	22	26	19	12	22	22	18	7	17	14	22	11	26	10	6	14	8	13	13	17	19	19	25	35	24	36	28	43	45	30	33	36	26	35	17	26	34	42
NGF-AS1	5	1	2	0	2	2	3	7	1	4	4	15	3	7	6	12	4	5	4	13	10	8	4	6	7	10	4	0	0	2	0	1	1	0	0	0	0	0	0	0	0	0	0	0	1	1	0	1	0
NGF	77	65	152	71	121	160	178	220	137	194	208	253	212	175	165	179	213	187	203	239	227	179	193	194	188	221	258	247	175	320	538	439	290	263	314	235	383	271	355	289	235	208	178	245	231	157	194	129	262
VANGL1	259	221	364	147	211	654	764	810	729	804	846	1084	895	813	742	900	973	919	985	1124	942	950	937	615	563	706	897	1023	873	1476	1164	919	664	1195	1152	1032	1698	1449	1494	1380	1139	1288	1032	1278	1445	1013	1294	825	1443
CASQ2	0	3	4	3	3	2	7	8	0	3	2	5	4	5	5	9	3	8	7	11	4	7	2	9	5	7	10	2	0	1	0	0	0	0	0	0	0	0	0	0	0	0	0	0	0	0	0	0	0
NHLH2	13	7	4	2	10	7	5	9	5	7	8	10	8	21	5	29	32	22	21	11	11	13	20	22	11	11	24	2	1	5	2	1	4	0	0	3	0	0	1	0	1	1	3	2	0	0	1	5	1
SLC22A15	3	4	4	2	7	11	5	3	9	7	6	10	7	15	8	11	5	15	9	19	11	5	17	13	3	14	16	2	1	4	2	0	1	4	3	4	4	2	5	4	4	4	0	8	4	3	8	10	6
MAB21L3	1	0	0	0	5	1	3	4	9	3	2	3	3	5	4	3	5	1	5	7	9	0	5	6	3	5	13	0	0	0	0	0	0	1	0	0	0	0	0	0	0	0	0	0	0	0	1	0	0
ATP1A1	2031	1948	2662	1257	1746	3867	4778	4969	4774	5508	6003	7541	5492	4952	4920	5642	5944	5457	5939	5598	5226	5625	5603	3805	3821	4285	5922	8100	6627	11166	8662	6908	4635	7517	6971	6344	10866	8927	9957	9969	8410	9394	7411	9079	10221	6999	10020	6326	12133
ATP1A1-AS1	22	12	33	6	19	25	33	30	30	26	30	55	32	29	29	39	32	40	44	44	33	54	44	48	22	35	33	25	10	38	21	21	14	16	13	24	23	32	23	22	23	23	15	25	26	19	50	39	51
LINC01762	4	1	0	0	3	1	0	1	3	0	5	2	4	1	9	2	8	6	4	5	5	4	0	5	2	1	4	0	0	0	0	0	0	0	0	0	0	0	0	0	0	0	0	0	1	0	0	0	1
CD58	9	25	36	24	20	40	49	75	51	64	84	94	65	85	84	72	63	52	65	70	38	62	77	42	35	35	63	46	49	89	65	52	55	69	89	58	99	64	73	98	94	108	82	96	102	49	122	87	136
MIR548AC	0	0	0	0	1	0	0	0	0	2	0	0	0	0	2	0	1	0	0	0	0	0	0	0	0	0	0	0	0	0	0	0	0	0	0	0	0	0	0	0	0	0	0	0	0	0	1	0	0
IGSF3	30	30	33	127	23	53	49	39	39	45	44	83	57	83	92	144	69	82	52	89	65	77	85	113	41	92	110	3	3	0	5	0	0	1	1	3	2	3	0	2	4	29	1	4	5	6	8	5	15
LINC02868	0	0	0	0	0	1	0	0	2	0	2	0	1	0	1	0	1	0	0	0	1	3	0	0	0	3	1	0	0	0	0	0	0	0	0	0	0	0	0	0	0	0	0	0	0	0	0	0	0
CD2	3	4	0	2	0	4	0	1	3	7	3	0	6	3	2	4	9	4	1	1	2	4	2	2	0	10	3	0	0	0	0	0	0	0	0	0	0	0	0	0	0	0	0	0	0	0	0	0	0
PTGFRN	19	34	12	65	16	26	19	18	19	23	20	46	26	49	33	84	43	27	39	58	53	49	37	34	23	33	45	11	20	30	42	20	4	17	24	23	37	22	25	21	28	41	27	23	48	19	32	25	34
CD101	4	5	1	0	3	7	3	1	11	5	4	14	1	6	6	10	9	7	7	11	10	7	12	10	8	7	16	0	0	3	0	0	0	0	0	0	0	0	0	0	0	0	0	0	0	1	0	0	0
CD101-AS1	0	0	0	1	1	2	2	1	4	4	1	1	4	3	1	11	1	4	2	3	5	6	1	1	0	3	1	0	0	0	0	0	0	0	0	0	1	0	0	0	0	0	1	0	2	0	1	1	1
TTF2	131	130	176	39	95	230	316	289	274	411	426	541	261	276	258	252	283	295	285	320	261	228	277	148	174	194	262	413	307	527	333	283	194	384	377	302	620	559	644	599	491	670	503	699	739	503	715	555	909
MIR942	0	0	0	0	0	0	0	0	0	0	0	0	0	0	0	0	0	0	0	0	0	0	0	0	0	0	0	0	0	0	0	0	0	0	0	0	0	0	0	0	0	0	0	0	2	0	0	0	0
TRIM45	29	22	54	10	20	47	59	44	31	62	36	68	44	47	49	38	43	41	44	49	31	50	46	38	24	36	58	91	85	137	103	63	71	67	94	57	136	89	133	131	84	96	99	105	112	70	130	68	147
VTCN1	44	45	33	252	37	58	64	42	43	59	66	65	74	115	109	160	115	99	102	157	118	84	89	92	58	74	165	2	0	0	0	0	0	0	0	0	0	0	0	1	1	18	1	1	1	1	0	0	1
LINC01525	0	0	0	0	0	0	0	2	3	0	0	2	0	1	10	3	0	1	0	1	0	0	3	0	1	4	0	0	0	0	0	0	0	0	0	0	0	0	0	0	0	0	0	0	0	0	0	0	0
MAN1A2	767	722	895	290	551	1426	1849	1994	1745	2409	2412	3570	2438	2070	1849	1726	2609	2488	2593	2940	2285	2533	2551	1477	1351	1572	2308	1785	1808	3129	2247	1834	1230	2258	2007	1755	3110	2503	2870	2716	2025	2021	1674	2407	1912	1595	2262	1664	2554
TENT5C-DT	5	5	0	1	7	4	14	6	3	10	7	15	12	11	12	10	7	11	8	16	12	16	11	14	12	6	10	0	0	0	0	0	0	0	0	0	0	0	0	0	0	0	0	0	1	1	0	0	0
TENT5C	165	145	238	25	61	172	200	201	211	312	249	400	470	383	334	387	528	476	530	615	508	545	605	361	335	446	579	413	395	642	215	189	129	191	160	166	277	235	309	304	232	242	189	252	257	203	246	252	447
GDAP2	230	249	308	89	161	458	516	685	573	619	677	996	927	761	687	686	975	969	855	934	765	951	973	591	397	562	736	686	626	1036	641	510	410	638	641	529	836	749	834	799	619	658	596	711	651	512	775	698	1009
WDR3	330	334	499	104	229	637	895	999	899	1115	1075	1510	1178	1026	939	876	1204	1121	1072	1087	1031	1138	1092	649	551	748	1035	1184	992	1763	1006	779	665	1193	1256	1016	1873	1665	1804	1511	1194	1247	960	1260	1379	1030	1407	1148	1786
SPAG17	3	5	3	2	4	9	4	11	6	15	10	18	11	15	5	23	15	23	20	16	13	20	10	11	2	6	14	0	3	1	1	1	0	3	0	1	1	1	0	0	1	2	0	4	3	0	2	0	2
TBX15	0	0	3	1	1	2	5	4	0	0	2	0	11	6	1	8	6	6	9	7	3	3	5	17	0	4	3	0	0	0	1	0	0	0	0	0	0	0	0	0	0	0	0	0	0	0	0	0	2
WARS2	68	56	92	16	58	125	142	196	140	159	173	238	163	191	185	155	162	173	170	236	141	173	130	88	74	105	138	248	223	373	247	191	145	227	213	189	327	314	290	339	236	270	225	253	294	156	259	258	380
WARS2-AS1	67	75	64	7	26	74	101	82	97	105	100	134	101	95	82	96	111	93	85	102	115	107	84	67	51	74	88	146	103	162	93	85	51	97	87	74	161	116	161	143	104	138	102	133	175	112	167	151	254
LINC01780	2	0	0	0	0	0	1	0	3	1	1	1	0	3	3	3	6	1	1	0	0	0	3	2	0	0	0	0	0	0	0	0	0	0	0	0	0	0	0	0	0	0	1	0	0	0	1	0	0
HAO2	4	2	1	1	0	1	4	0	1	2	0	0	1	2	5	1	4	3	1	8	2	4	2	0	2	1	0	0	0	0	0	0	0	0	0	0	0	0	0	0	0	0	0	0	0	0	0	0	1
HAO2-IT1	0	0	0	0	0	0	0	0	2	0	0	0	0	1	0	0	0	4	0	1	1	0	0	0	0	1	0	0	0	0	0	0	0	0	0	0	0	0	0	0	0	0	0	0	0	0	0	0	0
HSD3B2	0	2	1	2	1	1	2	3	1	2	1	7	0	3	4	0	3	0	9	0	5	0	0	1	2	0	7	0	1	0	0	0	0	0	0	0	0	0	0	1	0	0	0	0	0	0	0	0	0
HSD3B1	2	4	0	0	2	2	2	9	5	7	3	8	5	2	10	10	5	3	9	2	6	0	1	10	0	1	4	0	0	0	0	0	0	0	0	0	1	0	0	0	0	0	0	0	0	0	0	0	0
LINC00622	0	0	1	1	1	1	6	8	8	6	4	7	7	5	0	8	3	6	4	1	18	7	5	8	3	2	6	2	1	4	4	2	1	0	1	2	5	9	2	1	0	4	1	2	4	2	4	6	8
ZNF697	131	117	246	127	169	383	496	461	323	377	416	494	426	325	348	383	452	467	480	383	407	364	454	285	239	353	415	573	533	928	886	614	489	594	611	475	965	834	879	956	783	957	765	1013	985	719	1034	810	1517
PHGDH	252	227	435	172	146	263	347	384	314	386	416	523	373	421	398	553	528	496	650	541	619	619	640	504	519	759	812	2593	1972	3158	2308	1736	1290	1834	1770	1571	2796	2151	2591	2710	2316	2580	2171	2687	3124	2243	2994	2074	4566
HMGCS2	3	4	1	0	3	2	3	2	9	1	1	4	5	2	2	5	8	6	6	13	5	4	2	6	4	3	7	0	0	0	0	0	0	0	0	0	0	0	0	0	1	0	1	0	1	0	0	0	0
REG4	2	2	0	0	1	2	2	6	2	3	8	10	4	2	3	8	4	6	11	8	5	4	6	6	1	3	2	2	1	0	1	0	0	0	0	0	1	0	0	1	0	0	1	0	0	0	0	1	1
ADAM30	1	1	1	0	4	4	0	0	7	0	3	5	2	8	6	7	4	4	2	4	5	5	3	1	7	2	5	0	0	0	0	0	0	0	0	0	0	0	0	0	0	0	0	0	0	0	1	0	0
NOTCH2	5003	5016	7312	2930	4674	12100	15238	16171	14376	18807	18938	25221	17609	14849	14606	15920	18869	18295	19390	18251	16561	18838	18712	12131	11714	13043	17629	16532	13825	22973	18447	14796	8667	15648	14589	13546	22522	17850	20249	20718	17252	18859	15510	20455	19776	15770	22375	14056	24856
SEC22B	2331	2107	2638	741	1588	3738	4377	5244	4394	5736	5899	8527	7018	6824	5673	6451	7603	6941	7242	8906	7032	7001	7110	4391	3698	5018	6390	5371	5369	8772	5455	4166	3849	4453	4865	3943	6278	5575	6184	6130	4702	5510	4056	5245	5269	3835	5321	4697	7160
NBPF8	950	816	1482	306	428	1152	1399	1502	1298	1839	1665	2471	858	838	735	748	796	918	929	723	862	854	898	509	490	606	907	1229	913	1696	1071	812	721	981	971	807	1419	1131	1251	1195	1104	1598	1112	1439	1334	1090	1750	1193	1661
NOTCH2NLR	5	12	10	4	7	30	17	53	25	44	40	61	33	19	25	21	22	24	32	27	34	31	22	18	21	11	38	28	22	46	31	22	19	22	34	27	38	36	40	36	28	25	26	32	23	35	46	29	39
NBPF26	773	707	1246	296	386	1035	1159	1427	1130	1655	1521	2213	774	720	616	625	668	740	751	623	665	718	804	453	369	512	695	993	664	1330	823	638	646	723	701	688	1131	833	932	906	926	1329	905	1236	1115	913	1446	1009	1424
RNVU1-19	0	0	0	0	0	0	0	0	0	0	0	0	0	0	0	0	0	0	0	0	0	0	0	0	0	0	0	0	0	0	0	0	0	0	0	0	0	0	0	0	0	0	0	0	0	0	0	0	0
PPIAL4A	118	109	153	54	93	227	186	219	244	212	262	298	274	250	229	264	297	255	258	293	282	206	262	203	186	275	365	702	469	736	470	399	387	423	443	333	551	514	529	496	416	525	379	441	592	378	554	374	670
RNVU1-4	2	0	2	0	0	2	1	1	0	1	0	4	0	0	1	1	0	0	4	0	1	0	0	1	1	0	2	2	0	0	1	0	1	0	0	0	3	3	0	0	1	0	2	1	1	0	1	3	0
FAM72B	44	37	79	29	22	54	51	65	83	89	95	120	130	110	69	141	124	123	118	125	176	59	98	82	33	82	115	167	135	232	121	128	74	193	172	149	335	300	338	361	319	527	380	527	608	408	607	489	709
SRGAP2C	611	569	751	160	313	920	1145	1094	975	1446	1456	2021	1542	1365	1254	1399	1676	1623	1647	1534	1513	1654	1506	922	836	1060	1366	2631	2364	4058	2418	1875	1416	2340	2231	2042	3458	3069	3410	3885	3097	3530	2785	3661	3660	2937	3848	2941	4815
SRGAP2-AS1	15	14	2	1	9	15	14	13	14	20	17	28	17	19	25	41	29	29	21	31	24	34	32	33	10	20	25	11	5	6	5	3	1	2	2	4	8	2	1	4	7	7	8	13	3	6	17	4	5
LINC02798	4	4	5	0	6	6	5	9	9	12	13	13	13	26	7	18	9	9	8	8	15	8	14	11	5	5	16	8	1	4	2	1	3	5	0	2	4	7	1	4	4	6	4	3	7	1	2	1	9
RNVU1-17	0	0	0	0	0	0	0	0	0	2	0	0	0	0	0	0	0	0	0	1	0	0	0	0	0	0	0	0	0	0	0	0	0	0	0	0	0	0	0	0	0	1	0	0	0	0	0	0	0
RNVU1-18	74	71	194	7	27	55	47	88	47	104	147	182	131	87	60	68	61	94	147	150	128	162	176	142	921	145	179	25	53	53	80	23	43	54	26	494	34	43	34	80	206	39	307	44	37	37	43	30	61
H3-7	68	41	82	8	40	69	109	110	101	109	118	166	118	101	72	89	127	91	99	107	111	111	131	65	77	79	132	240	210	296	162	107	99	139	158	151	215	178	237	238	214	326	242	297	311	271	378	319	587
FAM72C	38	39	67	29	18	53	54	73	79	86	91	124	127	123	72	119	123	126	110	113	191	57	97	67	29	87	115	168	139	237	112	118	72	186	166	149	337	302	357	377	331	538	392	542	638	403	624	499	732
LINC02802	317	293	552	77	194	419	502	557	491	522	509	786	527	651	478	615	554	543	612	607	652	502	561	368	405	511	643	963	835	1315	786	584	528	547	550	525	760	710	814	732	582	679	454	619	624	487	602	314	784
PPIAL4E	31	16	19	6	21	26	20	37	30	40	34	42	37	49	34	47	52	37	39	46	57	30	44	32	24	31	58	31	21	36	21	9	23	32	24	15	37	31	21	14	24	23	11	19	26	19	17	8	34
RNVU1-15	4	0	1	0	0	0	0	1	0	0	1	1	0	0	0	1	1	0	0	4	0	1	1	2	3	4	2	2	3	1	2	1	2	1	0	1	2	0	3	2	3	6	6	0	8	5	6	7	4
NBPF15	951	869	1621	303	471	1233	1359	1538	1322	1947	1763	2539	994	967	913	835	950	1057	1080	776	957	1080	1069	617	595	808	1032	1528	1159	2035	1343	918	813	1125	1114	1003	1685	1372	1505	1454	1313	1693	1303	1659	1527	1215	1866	1270	1956
RNVU1-26	4	2	7	0	1	5	3	4	4	0	4	3	2	4	2	0	0	4	2	5	2	11	4	1	0	5	1	2	5	13	4	5	1	0	2	6	2	8	8	2	2	4	6	3	4	5	8	3	6
RNVU1-2A	2	4	3	0	1	1	0	0	1	1	1	1	0	2	0	3	2	2	0	0	0	2	0	4	1	0	2	1	0	0	0	1	0	2	0	3	1	1	0	0	0	1	1	1	1	0	0	2	1
RNVU1-28	3	5	6	1	1	1	2	3	2	3	10	7	3	2	1	0	4	7	3	12	2	4	4	5	45	7	3	4	4	5	4	3	1	3	1	36	0	2	2	3	6	1	24	3	2	1	1	0	2
PPIAL4F	29	16	19	6	21	26	20	37	30	40	34	42	37	49	34	47	52	37	39	46	58	30	44	32	24	31	58	30	22	36	21	9	23	32	24	15	37	31	21	14	24	23	11	19	26	19	17	8	34
SRGAP2B	619	574	857	167	343	959	1247	1176	1058	1498	1513	2146	1574	1378	1287	1430	1766	1679	1726	1584	1579	1703	1644	986	880	1084	1443	2871	2491	4403	2658	1992	1465	2478	2406	2186	3720	3230	3691	4181	3320	3837	3101	4021	3991	3170	4225	3169	5250
FAM72D	33	37	69	29	18	56	52	73	75	83	91	121	125	127	71	119	126	127	114	117	193	59	95	67	34	90	113	168	132	232	115	116	68	178	163	148	338	293	353	369	331	524	386	528	633	395	616	495	725
RNVU1-14	0	0	0	0	0	0	0	0	0	0	0	0	0	0	0	0	0	0	0	0	0	0	0	0	0	0	0	0	0	0	0	0	0	0	0	0	0	0	0	0	0	0	0	0	0	0	0	0	0
NBPF20	1073	956	1714	320	493	1285	1554	1631	1385	2055	1916	2713	825	805	692	877	768	932	825	754	677	777	914	555	562	849	841	1338	889	1589	952	702	920	752	935	867	1182	1099	1101	998	1029	1459	1097	1415	1284	1032	1649	1164	1504
RNVU1-31	4	7	23	0	6	10	11	6	4	10	24	14	13	9	17	15	6	13	5	32	11	21	19	20	63	21	40	19	17	16	24	10	14	14	7	169	6	11	20	18	78	17	127	13	12	12	15	4	35
GPR89A	305	276	399	124	222	495	615	703	723	873	920	1326	842	889	764	891	1049	949	993	1230	910	906	1021	605	472	685	885	795	706	1165	940	709	603	856	781	786	1403	1146	1196	1277	1020	1269	863	1129	1127	753	1088	791	1254
PDZK1	8	14	17	5	8	24	25	26	34	40	38	55	28	35	26	38	36	23	33	18	52	41	24	22	17	16	37	35	36	54	36	28	27	35	32	28	55	46	41	45	32	56	40	41	33	28	47	26	51
CD160	18	14	41	6	11	15	21	13	10	25	13	37	15	16	12	7	9	16	17	28	15	21	23	9	5	16	13	9	7	21	8	6	5	6	10	8	6	4	8	10	10	9	7	5	7	11	15	14	5
RNF115	703	573	1008	178	348	796	1011	1114	889	1064	1027	1602	913	798	797	802	857	895	1002	1061	917	1069	1053	610	584	768	1066	1646	1529	2494	1460	1059	1007	1156	1197	1015	1579	1310	1401	1421	1201	1379	902	1312	1293	932	1207	999	1726
POLR3C	506	439	616	156	246	561	673	733	650	772	814	1178	772	771	657	654	904	857	895	1062	922	883	905	640	565	713	964	1410	1187	1949	1100	890	816	1064	951	889	1360	1219	1384	1339	1079	1247	948	1258	1192	852	1184	997	1547
NUDT17	21	12	20	5	7	32	22	25	27	24	31	43	31	33	16	23	38	30	22	32	37	30	17	30	19	24	44	39	29	43	21	13	13	12	27	19	21	25	15	26	16	22	16	12	18	18	20	3	26
PIAS3	616	535	855	232	377	906	1148	1205	1047	1492	1443	2068	1240	1280	1118	1167	1320	1410	1276	1422	1166	1142	1182	824	896	1015	1339	1277	1075	1724	1197	904	585	981	1000	817	1325	1057	1398	1236	1041	978	822	1103	989	755	1063	583	1061
MIR6736	0	0	0	0	0	0	1	2	0	0	0	1	0	0	0	0	1	0	3	0	0	1	0	3	0	0	0	0	0	1	0	0	1	0	0	0	0	0	0	0	0	0	0	0	0	0	1	0	1
ANKRD35	32	14	52	6	15	35	32	40	38	33	29	54	34	37	27	32	27	32	33	10	30	17	29	35	24	31	23	211	185	285	170	122	138	132	144	118	192	170	200	154	146	167	86	138	135	93	145	71	150
ITGA10	54	50	84	18	18	58	66	56	47	63	76	100	49	44	37	63	57	46	31	74	49	47	27	24	21	36	53	65	104	140	81	76	48	72	69	72	80	60	82	58	47	66	49	60	39	47	57	38	47
PEX11B	210	214	372	99	123	462	509	583	548	607	614	859	669	716	595	725	759	759	753	687	618	633	681	424	436	496	747	656	555	978	500	350	298	433	449	389	642	525	561	524	383	428	323	399	410	277	348	276	472
RBM8A	473	403	654	225	321	867	945	1071	1028	1037	1186	1621	1107	1124	1016	1389	1148	1185	1222	1228	1200	983	1022	779	645	842	1088	1359	1129	1789	1254	853	923	964	1093	901	1531	1444	1489	1497	1252	1533	1114	1294	1612	1069	1504	1183	2047
LIX1L-AS1	3	6	6	1	0	13	21	14	15	20	19	21	12	12	18	6	8	15	11	21	24	18	11	16	8	6	6	11	8	10	8	6	6	1	8	11	13	12	9	14	10	9	8	7	17	4	16	12	10
LIX1L	656	602	875	171	312	953	1135	1207	1080	1114	1227	1722	1628	1430	1348	1512	1740	1743	1637	1697	1599	1637	1646	1097	1100	1403	1759	1861	1803	2965	1626	1193	849	1309	1361	1132	1895	1580	1887	1771	1399	1606	1211	1619	1524	1228	1428	965	1879
ANKRD34A	178	191	353	25	47	184	221	190	193	256	270	376	335	278	269	280	348	290	358	291	276	371	377	289	342	417	444	530	439	633	246	185	133	317	249	260	356	295	356	309	301	242	167	223	261	171	191	99	256
POLR3GL	88	99	141	22	51	126	148	167	173	176	197	244	204	257	187	221	252	224	239	219	195	213	184	153	114	150	290	270	256	344	226	152	195	184	163	167	265	230	215	237	138	209	154	169	194	127	166	160	211
TXNIP	313	284	470	148	257	899	1177	1149	967	1047	994	1356	1228	955	954	1083	1357	1149	1410	1659	1273	1348	1314	731	740	851	1166	942	934	1463	742	486	464	896	820	708	1246	998	1141	1370	1072	1559	1123	1348	1511	1119	1672	1267	2223
HJV	2	3	3	0	1	4	2	4	5	4	0	2	3	4	5	12	6	6	5	1	1	2	1	2	0	5	2	1	0	0	0	0	0	0	0	0	0	0	0	0	0	0	0	0	1	0	0	0	1
RNVU1-6	0	0	0	0	0	0	0	0	0	0	0	0	0	0	0	0	0	0	0	0	0	0	0	0	0	0	0	0	0	0	0	0	0	0	0	0	0	0	0	0	0	0	0	0	0	0	0	0	0
NBPF10	1498	1246	2226	455	702	1894	2093	2297	1989	3109	2699	4198	1276	1085	1054	1042	1147	1269	1283	1020	1108	1118	1419	761	631	911	1279	2048	1284	2659	1566	1385	1355	1499	1385	1237	2080	1711	1883	1813	1715	2583	1640	2348	2106	1789	2885	1806	2531
NOTCH2NLA	261	222	346	91	168	416	497	525	408	673	582	878	378	350	264	274	358	414	352	331	315	355	401	253	185	227	355	360	309	599	374	267	283	336	360	293	493	365	442	441	359	480	378	499	387	360	626	481	534
PPIAL4H	12	10	3	4	7	8	6	19	11	15	16	16	12	17	14	14	23	13	12	21	21	16	21	9	5	5	19	1	0	2	0	0	1	1	1	0	2	3	1	0	1	0	0	0	1	0	0	1	1
RNVU1-29	74	71	195	7	27	56	47	87	46	104	148	181	131	87	60	68	61	93	146	151	127	162	178	143	921	142	180	25	55	53	81	24	43	55	26	492	34	43	35	80	204	39	307	44	37	37	43	30	60
RNVU1-25	4	3	3	1	2	4	10	9	7	3	5	3	4	4	1	1	0	4	6	4	2	7	5	2	1	3	1	6	9	14	7	4	2	5	6	5	13	8	10	3	4	11	10	5	7	6	6	4	9
NBPF12	918	848	1452	271	399	1107	1321	1438	1186	1710	1539	2207	801	759	640	706	662	833	921	685	740	757	835	558	405	595	791	1070	642	1301	796	588	646	751	684	596	1045	880	940	900	807	1192	828	1110	988	845	1307	991	1326
RNVU1-8	0	2	0	0	0	0	0	0	4	0	0	1	1	0	0	2	0	0	0	0	0	0	1	0	0	0	4	0	0	0	0	0	0	0	0	0	0	3	1	0	0	0	2	0	0	1	0	0	0
PRKAB2	243	188	267	103	147	507	582	670	514	726	720	1093	584	557	571	481	565	566	569	628	615	518	564	362	276	381	450	275	277	445	361	273	214	323	296	303	418	360	362	392	277	351	246	351	346	252	351	295	489
FMO5	23	6	15	11	8	22	24	22	15	26	47	50	20	22	32	28	32	40	17	27	35	25	31	16	9	19	45	19	12	18	16	14	15	16	18	11	28	17	8	16	23	17	15	14	18	10	14	26	20
CHD1L	20	17	20	5	11	24	25	27	25	29	20	50	24	26	23	14	33	26	28	32	28	37	13	17	27	19	39	62	52	61	38	35	31	51	42	37	70	49	71	55	41	61	29	63	66	46	59	37	55
LINC00624	8	9	7	7	3	17	12	18	16	19	29	30	15	26	30	22	16	9	21	19	22	12	18	11	8	4	4	2	1	8	1	3	6	2	2	2	9	5	6	9	3	14	4	11	6	5	19	29	16
BCL9	228	200	354	87	137	432	479	523	413	565	527	819	532	463	396	440	534	516	530	612	432	483	497	349	364	445	552	673	522	882	514	369	328	472	454	425	746	617	731	731	616	615	497	650	672	460	668	457	826
ACP6	113	89	148	28	40	122	169	184	186	230	185	254	151	166	125	179	192	195	166	169	196	127	153	100	101	109	168	169	125	219	127	86	89	124	94	88	149	139	149	135	98	109	79	114	104	99	127	86	160
GJA5	15	7	4	21	7	12	8	14	25	23	24	15	20	12	21	32	15	29	15	15	28	10	14	10	13	16	47	0	2	5	0	3	5	2	0	0	4	1	5	4	6	5	2	14	6	5	9	5	8
GJA8	0	1	0	0	2	2	0	2	1	0	1	5	2	1	1	3	4	4	4	7	4	2	1	1	0	2	3	0	0	0	0	0	0	0	0	0	0	0	0	0	0	0	0	0	0	0	0	0	0
GPR89B	293	255	368	115	201	473	600	677	712	840	904	1243	805	835	732	872	981	883	946	1179	886	861	945	572	441	639	830	753	671	1125	906	667	562	817	749	763	1380	1112	1171	1221	978	1211	824	1097	1071	731	1054	752	1185
RNVU1-7	74	70	195	6	27	54	46	86	46	104	145	182	130	85	60	70	65	94	144	155	127	163	177	141	920	143	178	31	56	53	78	25	45	56	27	503	37	42	35	81	208	43	312	44	39	40	45	30	60
NBPF11	709	656	1132	223	334	875	1024	1166	977	1337	1283	1805	637	653	539	597	589	634	735	588	601	632	685	432	296	471	640	870	555	1148	715	496	524	617	620	510	900	762	774	735	745	1033	765	941	854	720	1161	823	1142
LINC01138	103	73	88	29	48	132	141	127	128	152	161	184	146	195	176	269	211	185	178	211	201	202	209	166	100	131	199	74	73	95	61	45	40	63	73	61	81	53	83	69	70	88	43	75	70	62	75	34	98
LINC02806	2	1	1	1	0	5	0	0	1	0	3	4	0	2	4	5	1	2	5	1	1	1	0	0	2	1	2	0	0	0	0	0	0	0	0	0	0	0	0	0	0	0	0	0	0	0	0	0	0
MIR5087	3	0	0	0	0	3	0	0	3	1	0	0	0	0	3	2	0	3	3	3	3	0	0	4	0	0	0	0	0	0	0	0	0	0	0	0	0	0	0	0	0	0	0	0	0	0	0	0	0
RNVU1-1	6	4	7	1	3	5	5	5	8	5	12	16	3	2	2	1	1	6	5	2	4	7	7	1	2	6	5	1	4	6	1	5	1	5	2	3	10	5	5	3	5	2	2	1	1	3	0	1	2
MIR6077	0	0	0	2	0	0	0	2	1	0	0	1	0	0	0	0	0	3	0	2	0	1	2	0	0	0	1	0	1	1	1	0	0	0	1	0	0	0	0	0	0	0	0	0	0	0	0	0	0
RNVU1-3	0	0	1	0	1	2	4	0	0	3	7	2	4	0	1	10	0	0	4	2	2	0	2	0	0	1	1	0	0	1	1	0	3	0	0	1	1	0	0	1	0	0	1	0	2	0	0	2	0
PPIAL4G	248	250	269	96	156	407	379	487	484	442	544	718	571	583	477	579	655	573	542	613	581	506	509	312	265	338	497	965	826	1338	753	608	638	637	697	536	861	799	895	794	655	866	580	755	848	588	807	576	1082
RNVU1-27	9	5	3	0	2	5	6	5	2	14	4	2	4	3	11	10	17	12	11	17	5	14	5	9	32	12	24	6	7	5	13	5	4	4	3	16	7	3	3	5	16	4	21	18	8	8	17	3	20
NBPF14	1958	1480	2739	566	959	2312	2580	2927	2708	3789	3078	4703	1576	1513	1310	1369	1455	1610	1391	1442	1218	1490	1766	966	774	1495	1472	2594	1620	3155	1857	1468	1569	1699	1725	1474	2388	1950	2094	2111	2079	2707	2061	2674	2508	2193	3254	2333	3092
NOTCH2NLB	28	27	52	9	22	55	48	75	61	91	95	124	58	41	36	34	45	63	60	62	65	71	64	33	34	37	60	67	55	100	70	39	44	53	51	60	68	56	80	73	53	69	51	72	57	58	113	60	84
NUDT4B	310	320	428	141	213	587	711	739	503	610	709	1076	717	723	571	749	856	841	865	804	795	708	783	488	478	608	762	1088	1068	1793	1274	1004	759	958	1043	851	1326	1122	1277	1229	926	1092	836	1094	1218	858	1174	859	1562
PDE4DIP	1097	1030	1355	356	557	1441	1811	1847	1850	2539	2554	3427	2036	1972	1800	1820	2183	1892	2083	2165	2044	2236	2231	1537	1193	1631	2131	2498	2048	3403	2080	1661	1207	1895	1850	1525	2976	2474	2817	2834	2279	2265	1912	2307	2092	1731	2381	1554	2644
NBPF9	1305	1085	2025	367	598	1513	1779	2001	1725	2480	2356	3330	1263	1202	1034	1064	1224	1275	1374	1042	1162	1322	1296	831	720	930	1333	1893	1353	2370	1519	1108	1018	1364	1311	1189	1982	1613	1857	1726	1533	2032	1593	1904	1854	1498	2347	1528	2398
NOTCH2NLC	317	262	481	123	232	647	710	860	663	968	871	1314	623	598	458	430	600	621	640	558	620	651	696	378	292	290	492	558	563	968	573	489	421	577	626	513	843	676	736	709	627	805	582	827	646	580	1031	860	890
NBPF19	14	15	37	5	8	29	31	51	30	42	51	66	19	24	25	18	30	18	32	38	20	36	37	21	14	22	32	32	22	21	15	15	23	19	20	9	34	17	21	28	17	43	18	30	22	22	42	26	36
FCGR1A	19	10	9	6	9	25	14	18	25	28	33	28	21	27	35	39	39	29	30	50	23	25	20	18	11	14	46	2	3	1	3	3	1	2	6	3	3	1	3	3	3	4	2	0	2	4	19	10	13
H2BC18	104	93	151	40	64	157	209	200	201	219	246	327	230	218	233	201	255	214	200	253	244	217	222	171	167	231	224	303	277	373	222	166	118	211	181	236	348	319	324	419	389	381	387	406	414	325	472	357	706
H3C13	17	10	39	7	7	20	32	26	17	34	32	40	25	36	26	30	37	30	30	35	25	26	31	18	23	29	35	79	57	85	59	33	36	47	62	90	124	90	124	112	135	117	140	120	127	128	118	93	266
H4C14	125	94	155	42	56	164	204	254	191	228	255	380	254	242	235	209	280	206	271	259	250	228	256	151	131	162	265	438	327	574	357	279	249	370	324	394	572	504	538	576	613	617	546	628	742	590	726	595	1287
H3C14	67	60	83	18	27	63	96	83	103	116	93	174	80	96	80	98	126	112	126	93	105	86	131	60	84	110	115	236	148	265	180	133	103	166	168	288	363	290	341	403	402	347	428	415	492	390	501	377	991
H3C15	67	60	83	18	27	63	96	83	103	116	93	174	80	96	80	98	126	112	126	93	105	86	131	60	84	110	115	236	148	265	180	133	103	167	168	288	363	290	341	403	403	347	428	414	493	390	502	377	992
H4C15	124	95	155	42	56	162	204	254	190	228	255	376	256	244	236	208	282	204	268	260	249	226	258	151	129	161	262	437	328	573	357	278	250	370	324	390	570	502	537	572	611	614	543	627	740	590	725	594	1275
H2BC21	293	299	412	194	235	615	720	825	713	784	808	1260	873	794	706	714	799	741	811	1011	766	640	743	550	467	649	827	502	506	683	587	436	347	462	461	435	658	654	633	673	616	584	484	618	553	448	554	492	922
H2AC20	127	106	211	43	84	176	198	208	237	197	217	274	209	240	216	256	272	204	195	232	234	192	201	174	179	196	288	243	252	308	240	179	155	180	165	228	293	228	301	276	248	264	257	247	247	210	249	154	473
H2AC21	15	21	22	9	6	22	19	35	24	33	31	41	15	29	29	34	40	23	24	28	42	31	36	31	32	37	34	25	39	43	33	22	23	26	25	35	42	38	40	33	43	28	37	31	26	14	42	25	59
BOLA1	28	42	55	21	18	60	52	61	70	53	84	93	89	80	67	95	82	108	69	68	77	107	54	65	89	72	137	151	123	179	121	56	65	123	97	101	195	158	198	163	118	125	94	146	106	80	157	70	168
SV2A	608	552	867	199	361	718	953	935	1019	1064	1127	1427	1126	970	919	1277	1253	1241	1134	1001	1050	897	929	658	690	780	1101	1755	1348	2139	1572	1212	1021	1277	1269	1091	1976	1485	1791	1535	1276	1335	1050	1243	1332	937	1311	778	1363
SF3B4	1155	999	1649	452	660	1599	2022	1866	1765	2130	2251	3029	2535	2362	2090	2592	3023	2830	2775	3335	2508	2464	2505	2010	2089	2799	3255	4059	3317	5081	3771	2799	2057	2926	3020	2653	4576	3772	4502	4113	3599	3581	2760	3724	4155	2755	3870	2383	4727
MTMR11	90	79	159	35	58	105	143	106	110	144	170	225	77	102	79	107	131	91	95	168	96	95	90	67	57	81	105	158	125	233	130	114	102	112	96	90	136	110	135	133	119	147	93	118	128	93	109	91	123
OTUD7B	876	895	1396	357	639	1222	1407	1556	1294	1564	1605	2146	1684	1519	1428	1532	1771	1681	1848	1546	1748	1792	1665	1217	1118	1512	1877	1870	1704	2625	2411	1808	1867	1467	1551	1275	2044	1846	2097	1938	1607	1913	1537	1856	1890	1383	1989	1532	2457
VPS45	177	182	268	112	140	344	451	482	443	588	617	803	548	481	400	432	627	570	556	641	517	605	488	371	296	383	577	581	487	779	556	451	426	481	470	414	657	605	651	701	545	708	503	598	598	481	660	461	750
PLEKHO1	1459	1394	2446	366	682	1220	1726	1567	1585	1436	1528	2259	1280	1463	1221	1472	1424	1489	1380	1218	1434	1127	1243	1000	1025	1405	1557	3124	2480	3704	3017	2255	2213	2001	2100	1893	2824	2409	2682	2397	2051	2603	1917	2377	2610	1822	2180	1382	2943
ANP32E	436	350	582	192	254	653	732	807	663	953	1014	1385	1090	981	802	1032	1239	1087	1086	1133	1046	914	985	738	611	765	999	1393	1438	2405	1558	1232	1197	1650	1702	1376	2582	2277	2585	2433	2002	2795	1905	2664	3124	2241	3043	2925	3746
CA14	15	6	11	4	3	2	4	10	6	20	8	10	10	5	10	17	9	9	6	14	8	13	8	6	6	7	15	5	6	4	3	3	3	5	0	0	2	5	1	3	6	5	3	4	5	7	6	4	6
APH1A	1045	961	1559	556	618	1461	1769	1794	1822	2119	2298	2734	2319	2389	2185	3076	2998	2792	2696	2682	2499	2365	2469	1778	1512	2155	2594	3360	2647	4460	2746	2137	1925	2300	2202	1959	3517	2772	3337	3077	2528	3006	2253	2805	3151	2146	2890	1870	3594
C1orf54	73	89	163	15	50	122	109	174	123	143	151	251	213	171	168	171	177	197	135	221	158	125	140	100	76	148	153	264	181	320	225	180	180	169	167	161	207	224	195	211	150	143	139	146	135	92	141	85	147
CIART	58	41	70	27	19	32	34	27	28	73	63	85	57	51	60	97	71	78	64	91	56	60	60	38	49	67	75	114	95	137	26	25	25	27	26	29	51	51	39	62	54	104	52	102	111	82	100	79	113
MRPS21	496	417	817	248	251	629	717	807	755	768	891	1285	1011	978	843	1086	1122	1068	972	1212	1047	1037	975	790	707	1038	1292	1497	1231	2037	1241	899	941	988	1036	907	1382	1168	1521	1271	1078	1209	935	1150	1254	923	1169	687	1499
PRPF3	404	405	682	163	245	529	764	812	821	1056	1137	1473	746	737	664	714	921	783	832	925	676	799	777	601	503	683	920	957	853	1368	907	700	574	900	892	750	1335	1186	1309	1299	1120	1409	1015	1245	1489	894	1332	954	1695
RPRD2	466	388	634	155	294	860	1045	1197	994	1166	1143	1629	1090	1002	946	1011	1028	1047	1043	1270	1026	1039	1063	694	630	838	1121	1477	1284	1995	1302	1028	854	1364	1427	1175	2083	1760	1927	1805	1505	1609	1242	1565	1552	1099	1579	1198	1945
TARS2	234	203	331	116	151	323	431	404	456	569	582	760	491	478	473	481	546	481	504	427	444	427	454	363	300	363	455	629	496	744	452	303	297	416	427	376	708	594	722	616	493	534	418	532	555	401	556	353	654
MIR6878	0	0	0	0	0	0	0	0	0	0	0	0	0	0	0	0	0	0	0	0	0	0	0	0	0	0	0	0	0	0	0	0	0	0	0	0	0	0	0	0	0	0	0	0	0	0	0	0	0
ECM1	3181	3040	5312	1217	2154	4615	5919	5769	5840	6616	7145	8974	2472	2937	2583	2831	2914	2821	2787	2809	2430	1973	2210	1497	2203	2316	2929	6886	5354	9468	6995	5358	3886	5368	5294	4800	7998	5984	7152	5660	5785	5852	4899	6271	6481	4402	6332	3241	6755
FALEC	9	6	5	0	1	11	9	9	5	11	14	11	4	9	9	6	1	3	14	3	10	10	3	12	4	3	11	3	3	9	3	5	5	5	3	4	13	13	7	12	10	8	7	8	8	4	6	6	6
ADAMTSL4-AS2	6	3	14	0	0	2	5	1	3	2	6	7	5	2	1	3	0	2	0	0	6	0	5	6	1	0	0	5	1	0	1	0	1	1	0	0	3	3	0	4	1	1	2	2	2	1	8	3	2
ADAMTSL4	410	374	669	179	240	578	742	666	660	701	830	1049	308	300	276	327	308	376	385	211	297	271	294	205	276	245	310	705	583	959	696	546	366	530	465	471	842	570	749	631	528	586	468	603	636	414	599	255	633
MIR4257	2	0	3	0	0	0	0	0	1	2	1	0	0	1	0	2	0	0	0	4	6	0	0	0	1	0	0	0	0	0	0	0	0	2	0	0	0	0	0	0	0	0	1	0	2	1	1	0	0
MCL1	2037	1844	2987	1518	1862	4393	4950	5565	4082	5059	5473	7427	5455	5229	4492	5312	6109	5812	5783	4893	5189	5354	5307	3464	3195	4068	5388	5747	5257	8519	8007	5969	4851	5353	5554	4890	8449	7089	8366	7912	6466	7629	5859	7524	7578	5401	7119	5412	9537
ENSA	952	813	1318	476	511	1331	1531	1709	1490	1509	1789	2540	1758	1760	1442	1796	1820	1679	1687	1778	1603	1638	1466	1247	1158	1359	2007	2530	2055	3259	1968	1539	1641	1698	1875	1544	2480	2201	2508	2332	1808	2311	1680	2120	2187	1497	2007	1476	2899
GOLPH3L	85	116	166	67	111	334	435	429	385	405	404	566	502	421	411	414	439	462	482	491	446	495	472	264	277	290	407	327	359	499	296	281	205	344	354	361	395	389	474	378	320	365	269	336	395	282	476	325	555
HORMAD1	4	2	3	4	3	2	4	4	5	1	1	2	1	9	5	11	7	7	5	13	6	15	5	10	2	8	11	0	0	0	0	0	1	0	0	0	0	0	0	0	0	0	0	0	0	0	0	0	0
CTSS	6	8	8	17	4	15	9	12	6	4	12	22	22	25	21	20	25	11	15	28	14	22	12	25	6	16	20	16	15	18	12	7	11	12	11	4	11	13	9	17	6	13	15	10	11	14	15	20	20
CTSK	52	49	135	11	25	62	64	59	60	105	67	144	42	35	41	54	39	47	52	58	54	46	57	37	27	36	49	158	131	191	133	120	99	124	119	102	172	153	170	128	79	131	83	102	99	65	119	54	112
ARNT	503	425	758	228	361	862	1015	1066	838	1116	1132	1735	1100	962	938	1021	1248	1153	1115	1293	1029	1071	1057	798	684	846	1152	1066	888	1506	969	764	708	869	809	769	1055	985	1081	978	821	905	671	922	852	706	882	622	960
CTXND2	0	2	0	0	0	0	2	1	3	0	2	0	3	2	0	4	0	2	4	5	1	4	4	5	0	1	0	0	0	3	0	0	0	0	0	0	0	2	0	1	0	0	0	0	0	0	0	0	1
SETDB1	247	214	347	98	151	328	413	396	360	464	481	601	408	302	277	337	334	302	362	381	376	312	343	243	246	289	338	402	344	536	411	320	234	302	384	305	509	394	476	421	331	394	318	423	400	297	439	284	479
CERS2	1499	1698	2325	846	1421	3411	4315	4434	4400	5034	5382	6843	5762	5084	4813	5404	6552	5695	6047	5937	5417	5593	5889	3693	3869	4733	6188	5328	4326	7186	5852	4566	3007	4868	4366	3955	7083	5780	6493	6355	5347	5568	4262	5506	5917	4159	6009	3256	6690
ANXA9	24	19	35	6	14	21	24	14	23	39	22	24	10	14	19	19	27	18	10	19	2	20	27	11	11	14	20	35	18	34	13	11	17	10	11	14	19	19	22	14	18	16	18	22	21	9	16	12	11
MINDY1	133	127	166	71	66	140	133	165	165	235	226	305	142	161	124	172	179	135	149	187	109	102	168	109	101	156	213	161	120	211	103	75	67	79	70	67	90	78	102	89	99	102	69	89	88	70	110	55	89
PRUNE1	102	61	132	49	48	197	202	212	193	224	237	362	202	215	167	188	219	276	218	251	237	231	220	196	129	210	234	204	185	271	184	146	96	194	209	149	303	225	250	207	171	165	141	188	169	168	213	190	246
BNIPL	18	5	9	5	5	14	8	12	7	15	13	25	11	15	12	12	11	14	13	21	20	19	6	14	3	13	17	7	3	6	4	4	1	6	1	3	4	2	2	4	4	3	2	4	3	4	6	0	6
C1orf56	26	16	44	14	19	44	63	65	47	47	55	54	24	45	40	55	80	49	49	33	56	43	44	35	43	39	61	97	74	110	88	62	53	76	64	58	86	55	82	77	63	63	44	57	71	40	55	40	76
CDC42SE1	901	773	1249	341	493	1125	1348	1466	1067	1548	1473	2099	1141	1122	928	1045	1174	1294	1309	1239	1170	1084	1055	850	733	909	1233	1251	1139	1845	1785	1348	1094	1158	1177	1045	1464	1355	1478	1391	1196	1482	1014	1346	1253	1035	1275	1026	1761
MLLT11	523	409	623	177	373	1106	1305	1473	1308	1267	1358	2008	1679	1703	1336	1590	1716	1642	1621	1908	1625	1438	1286	965	927	1179	1481	1114	1172	1803	1400	1027	1074	1103	1297	979	1442	1353	1377	1353	1202	1337	946	1288	1303	902	1279	1151	1604
GABPB2	107	89	133	51	64	142	178	167	157	172	203	266	87	142	78	99	114	113	125	94	138	145	136	100	59	84	116	133	125	218	117	99	123	117	119	136	210	154	183	163	171	211	153	181	214	173	203	185	247
SEMA6C	98	93	151	40	48	105	158	122	130	143	161	191	119	122	96	149	110	99	151	116	115	120	100	76	78	118	158	101	106	169	115	91	41	65	86	75	97	97	101	82	78	89	80	80	112	71	86	41	134
TNFAIP8L2	0	1	13	0	1	1	2	3	6	6	2	8	5	4	5	1	2	1	4	7	1	5	5	2	2	1	3	1	0	3	4	0	0	0	1	1	2	1	2	0	1	0	1	0	2	2	5	2	2
SCNM1	335	272	551	105	161	420	484	505	527	529	614	885	515	623	466	583	610	633	555	754	650	524	555	445	403	526	733	771	588	946	640	472	417	534	527	503	744	701	772	660	547	726	415	622	684	482	584	399	812
LYSMD1	62	36	79	37	36	127	155	158	143	160	181	204	136	133	113	131	159	132	128	171	133	120	148	111	94	119	144	121	78	174	128	110	101	108	114	87	157	105	145	152	141	137	112	145	153	122	137	117	202
TMOD4	4	9	1	2	2	12	10	6	8	5	3	11	1	4	4	8	4	6	9	11	5	9	1	6	2	9	5	1	4	2	0	3	2	3	6	3	3	4	2	1	3	4	5	3	2	2	3	2	4
VPS72	446	368	605	183	189	522	652	667	686	785	871	1046	878	938	844	1054	1033	991	927	913	860	852	879	705	707	911	1118	1235	918	1571	871	646	601	819	899	660	1170	1078	1189	1210	992	1267	906	1177	1304	856	1160	736	1533
PIP5K1A	859	756	1216	379	598	1760	2170	2292	2050	2914	2961	4188	3290	3013	2767	2718	3351	3189	3135	2984	2910	2747	2779	1773	1656	2084	2700	2583	2490	3876	2662	2052	1528	2436	2683	2187	3802	3365	3767	3593	2874	3380	2568	3309	3340	2526	3377	2644	4352
PSMD4	1224	1264	2069	560	723	1789	2109	2270	2155	2488	2440	3233	2094	2183	1889	2463	2414	2425	2319	2296	2226	2104	2165	1611	1492	1981	2513	3772	2910	4691	3340	2303	2317	2553	2507	2294	3497	3043	3562	3355	2656	2994	2229	2825	3159	2208	2847	1623	3513
ZNF687	348	286	475	185	213	518	598	568	495	587	671	796	540	504	484	557	616	573	583	485	501	552	504	384	444	541	653	730	584	1035	634	452	303	525	509	456	634	510	632	493	444	487	378	469	486	363	524	328	578
PI4KB	1077	1047	1720	515	814	1991	2344	2474	2218	2692	2864	3822	2706	2836	2364	2920	2984	2911	2860	2710	2723	2641	2707	1870	1905	2436	3102	3190	2385	4044	2811	2184	1836	2027	2037	1823	2817	2482	2740	2880	2281	2746	1995	2559	2810	1961	2529	1807	3414
RFX5	221	153	287	94	125	235	269	318	277	436	458	590	349	399	287	393	387	423	450	392	362	376	429	284	266	325	502	850	670	1111	720	531	389	544	505	500	707	654	727	664	576	746	607	711	756	570	768	610	1117
SELENBP1	115	106	203	55	92	201	243	207	173	193	244	350	259	216	213	229	255	261	250	249	207	206	238	186	141	207	231	529	395	607	437	343	285	321	275	278	484	401	442	409	367	376	260	314	358	237	352	137	360
PSMB4	1578	1500	2340	687	892	2099	2541	2541	2538	2457	2849	3753	3136	3042	2800	3411	3496	3216	3243	3587	3242	3025	3165	2093	2390	2962	3773	5475	4448	6908	4579	3171	3060	3523	3598	3218	4650	4343	4899	4496	3612	4001	3045	3754	4359	2981	3766	2442	5141
POGZ	504	448	890	249	264	729	858	875	815	1134	1004	1475	733	782	598	772	829	738	790	751	808	754	802	503	463	579	729	963	714	1305	1042	728	674	869	868	786	1279	1055	1130	1139	1024	1210	840	1145	1197	918	1214	901	1467
CGN	60	36	42	154	29	60	53	66	35	37	61	87	90	76	78	116	90	81	113	130	97	77	106	120	57	92	165	31	19	32	13	15	19	15	12	12	33	21	23	26	35	39	22	25	40	21	34	26	57
TUFT1	481	422	588	386	445	1621	2122	2022	2016	2486	2484	3731	2651	2677	2222	2577	2625	2523	2441	2240	2251	2135	2038	1514	1148	1714	1990	1013	940	1492	1502	1140	988	1609	1730	1495	2495	2188	2516	2259	1898	1966	1501	1799	1854	1349	1780	1426	2541
MIR554	0	0	0	0	0	0	0	0	0	5	1	1	3	0	1	0	1	3	0	1	0	4	0	0	1	0	2	0	2	0	0	0	1	0	0	0	0	1	0	0	1	1	1	0	0	0	2	0	0
SNX27	632	477	820	239	403	981	1295	1260	1246	1524	1601	2171	1652	1569	1302	1645	1594	1756	1563	1713	1467	1658	1611	1070	1062	1249	1554	1539	1320	2373	1459	1122	968	1392	1470	1180	2073	1850	2018	1905	1520	1643	1288	1721	1734	1217	1734	1205	1944
CELF3	5	5	5	3	0	2	7	4	6	5	5	14	9	10	19	28	25	14	12	12	6	21	7	5	1	10	35	3	0	0	0	2	3	3	3	0	0	2	1	3	2	1	1	2	1	1	2	4	1
RIIAD1	0	1	0	0	5	4	1	3	2	3	5	5	6	3	1	11	3	8	5	5	3	0	7	9	1	5	7	0	0	0	0	0	0	1	0	0	1	0	0	0	0	0	0	2	0	0	0	0	0
MRPL9	256	259	397	130	130	338	468	497	416	502	553	700	600	617	476	510	666	725	642	643	596	546	486	503	460	504	723	931	798	1340	852	650	593	679	648	572	1008	808	967	838	747	836	562	783	989	609	863	580	1159
OAZ3	3	12	10	2	3	17	26	18	20	7	11	24	35	15	26	36	31	30	10	20	35	30	16	20	15	17	27	15	17	22	13	15	8	7	6	11	18	12	22	21	12	13	10	13	22	11	22	8	27
TDRKH	59	23	52	41	24	71	87	71	62	96	103	131	81	72	82	90	105	89	89	56	73	76	80	68	67	70	102	63	53	86	67	70	41	45	54	47	81	71	75	91	57	106	50	69	85	70	99	88	112
TDRKH-AS1	0	0	5	0	2	1	0	1	0	0	2	4	1	5	5	3	3	2	4	2	0	5	7	4	0	3	8	0	1	0	0	2	1	2	2	1	0	0	2	2	1	1	0	1	0	1	1	0	1
LINGO4	1	3	0	3	0	4	1	2	5	4	3	4	3	7	6	6	13	3	3	16	11	9	2	3	2	4	3	0	0	0	0	0	0	0	0	0	0	1	1	0	0	0	1	0	0	0	0	0	1
RORC	6	6	5	4	7	9	8	7	7	16	16	9	18	17	5	34	14	17	17	14	28	13	14	31	10	15	32	0	0	0	0	0	0	0	0	0	0	0	0	0	0	2	0	1	0	0	0	2	1
C2CD4D	3	4	12	3	9	21	12	11	17	15	15	19	15	9	19	11	7	6	16	5	8	16	21	13	12	14	34	11	3	14	5	6	2	5	3	8	15	12	13	6	10	11	8	10	10	10	9	5	11
THEM5	4	4	9	2	2	3	8	3	10	15	3	7	6	4	2	10	0	10	4	4	8	7	3	15	1	3	5	2	3	9	5	2	1	4	3	3	8	7	3	1	6	8	2	3	4	4	5	4	5
THEM4	101	100	130	41	62	184	205	237	239	235	221	335	174	254	198	221	197	233	220	211	200	180	220	112	104	134	178	233	175	293	167	114	139	152	202	150	261	227	237	217	162	228	140	196	180	137	168	197	277
S100A10	1454	1284	2287	561	714	2081	2467	2696	2373	2439	2910	3770	2710	2838	2549	3230	3277	2916	3362	4480	3342	3549	3148	2383	2478	3268	4258	6538	5469	9245	5104	4170	4603	4495	4656	3925	6297	5515	6072	5487	4411	5095	3643	4542	5301	3588	4907	3254	6591
S100A11	2864	2673	4757	1272	1639	4292	4981	5208	5110	5136	5566	7530	6082	6067	5168	6624	6219	6387	6424	7883	5787	5803	5715	4011	3946	5212	6542	8941	7130	11398	7133	5186	5492	5714	5824	5261	7827	7163	8073	7097	6183	6725	4783	5962	6512	4256	5731	3438	7593
TCHHL1	6	8	2	0	4	3	4	18	10	10	11	15	11	33	16	28	26	19	13	26	19	17	15	18	12	15	21	0	0	1	0	0	0	0	0	0	0	0	0	0	0	0	0	1	0	0	0	0	0
TCHH	5	9	13	1	8	15	14	6	15	12	8	21	12	27	18	27	16	19	11	20	12	18	22	20	4	9	37	5	3	1	9	6	8	8	3	3	11	4	8	6	8	4	7	9	15	4	12	6	32
RPTN	4	0	2	0	5	3	2	3	3	4	7	8	8	7	12	14	5	5	5	14	15	17	5	7	1	4	4	0	0	0	0	0	0	0	0	0	0	0	0	0	1	0	0	0	0	0	0	0	0
CCDST	0	1	0	0	0	0	4	0	0	1	3	2	2	2	3	4	2	2	6	7	5	0	1	7	1	2	4	0	0	1	0	1	0	1	0	0	0	0	0	0	1	1	0	0	0	0	1	1	2
HRNR	20	9	25	0	12	71	55	53	35	39	59	58	35	50	75	93	58	66	50	72	76	52	53	78	30	67	150	18	20	6	16	1	16	6	14	15	30	13	31	29	29	20	12	23	32	13	33	19	49
FLG	17	29	19	12	26	14	20	35	35	74	36	50	38	62	49	52	58	56	54	64	66	75	79	46	40	56	36	327	208	318	241	184	116	175	201	182	311	232	263	276	204	298	231	277	231	249	298	187	361
FLG2	8	8	8	6	10	11	11	15	22	30	24	16	8	16	8	28	37	38	14	38	19	11	30	36	12	4	17	0	0	1	0	0	0	0	1	1	0	1	0	0	0	3	0	1	0	2	3	3	5
CRNN	2	0	1	0	0	5	1	0	1	2	1	3	3	0	9	5	2	6	2	0	2	4	4	0	2	2	7	0	0	1	0	0	0	0	0	0	0	0	0	0	0	0	1	0	0	0	1	0	0
LCE5A	0	1	0	0	0	1	1	4	0	0	1	1	4	1	2	4	5	3	1	1	2	0	0	5	2	1	2	0	0	0	0	0	0	0	0	1	0	0	0	0	0	0	0	0	0	0	0	0	0
CRCT1	0	0	0	0	1	0	1	3	1	0	0	1	0	1	0	1	0	1	2	4	5	4	5	3	0	0	3	0	0	0	0	0	0	0	0	0	0	0	0	0	0	0	0	0	0	0	0	0	0
LCE3E	0	1	0	0	1	0	2	1	1	0	0	0	0	1	0	3	0	2	1	1	0	0	0	0	1	0	2	0	0	0	0	0	0	0	0	0	0	0	0	0	0	0	0	0	0	0	0	0	0
LCE3D	0	1	0	0	0	0	1	0	0	0	0	0	1	1	0	0	1	0	1	0	3	4	1	0	1	1	1	0	0	0	0	0	1	0	0	0	0	0	0	0	0	0	0	0	0	0	0	0	0
LCE3C	0	0	0	0	0	0	0	0	0	2	0	0	0	0	1	0	3	1	0	0	0	0	0	0	0	0	2	0	0	0	0	0	0	0	0	0	0	0	0	0	0	0	0	0	0	0	0	0	0
LCE3B	0	0	0	0	0	0	0	0	0	0	0	0	0	0	0	0	0	0	0	0	0	0	0	0	0	0	0	0	0	0	0	0	0	0	0	0	0	0	0	0	0	0	0	0	0	0	0	0	0
LCE3A	0	0	0	0	0	0	0	0	2	0	0	0	0	0	0	0	0	0	0	0	0	0	0	0	0	0	0	0	0	0	0	0	0	0	0	0	0	0	0	0	0	0	0	0	0	0	0	0	0
LCE2D	2	9	8	1	4	25	20	33	33	27	26	43	37	34	35	27	20	29	11	25	9	10	9	6	4	13	12	13	12	12	10	5	12	10	14	6	17	14	24	13	19	10	11	6	10	5	10	4	12
LCE2C	65	64	116	13	48	271	241	311	225	219	248	324	235	211	281	189	169	194	104	147	94	60	83	50	60	56	74	55	62	93	61	52	42	72	79	64	107	107	111	101	86	61	78	76	41	35	41	26	54
LCE2B	59	67	110	2	59	222	236	271	205	200	241	290	278	242	261	230	206	237	104	193	106	72	83	81	94	60	84	132	129	141	121	101	64	104	92	78	146	127	190	147	152	132	102	119	65	51	75	30	81
LCE2A	231	212	409	52	108	332	379	343	274	272	324	421	372	394	269	368	425	316	293	294	269	224	177	195	148	202	234	270	276	303	213	149	126	153	146	136	218	166	200	195	158	149	139	154	131	71	108	50	154
LCE4A	6	2	12	2	3	5	6	5	2	10	5	2	9	11	11	20	8	5	16	4	3	10	13	3	10	3	11	0	4	10	5	5	3	2	0	2	8	7	4	10	6	3	2	6	1	3	3	0	2
KPLCE	0	0	1	0	0	1	2	0	2	1	0	1	0	0	0	2	3	0	0	8	0	1	2	0	0	2	0	0	0	0	0	0	0	0	0	0	2	2	0	1	0	1	0	0	0	0	0	0	0
KPRP	0	5	4	0	0	6	1	0	5	5	4	4	3	2	0	7	4	5	4	15	3	5	1	0	1	2	1	1	4	5	1	1	0	3	1	0	0	0	1	0	0	2	0	0	1	0	0	0	2
LCE1F	0	0	1	0	1	1	1	1	1	0	0	0	0	0	0	0	1	4	0	4	0	0	3	2	0	0	0	6	2	6	0	0	0	3	0	0	3	0	1	1	1	2	1	2	0	1	0	0	0
LCE1E	3	1	2	2	1	4	2	1	6	4	8	3	10	0	4	9	4	8	4	12	5	2	11	6	0	0	7	1	0	0	1	0	0	2	0	0	0	0	0	0	0	0	4	0	0	1	0	1	2
LCE1D	0	0	0	0	0	0	0	0	4	1	0	0	0	0	0	1	0	4	0	8	5	1	0	3	0	0	1	0	0	0	0	1	0	0	0	0	1	0	0	0	0	0	1	0	0	0	0	1	0
LCE1C	0	0	1	0	2	0	0	0	2	2	0	2	0	0	2	0	1	1	1	3	7	0	0	0	0	0	0	0	0	0	0	2	0	0	0	0	0	0	0	0	0	0	0	0	0	0	0	1	0
LCE1B	0	1	0	0	0	3	3	0	1	0	3	5	6	3	1	4	10	2	5	7	9	5	4	9	1	0	8	0	0	0	1	1	1	1	2	0	0	0	0	0	0	0	0	0	0	0	0	1	0
LCE1A	0	1	2	0	0	0	0	0	0	1	3	1	0	0	0	2	0	1	2	4	2	0	0	1	0	0	2	0	0	0	0	0	0	0	0	0	0	0	0	0	0	0	1	0	1	0	0	1	0
LCE6A	0	1	4	0	0	2	1	2	0	0	0	0	2	0	0	0	0	0	1	0	0	1	0	0	0	1	1	0	0	0	0	0	0	0	0	0	0	0	0	0	0	0	0	0	0	0	0	0	0
LCE7A	0	0	0	0	0	0	0	0	0	0	1	1	2	1	4	3	0	0	0	0	0	0	1	5	2	0	5	0	0	0	0	0	0	0	0	0	0	0	0	0	0	0	0	0	0	0	0	0	0
SMCP	4	1	0	0	0	0	0	1	0	3	2	0	1	0	6	6	1	1	1	1	0	0	0	1	3	0	0	0	0	0	0	0	2	0	0	0	0	0	0	0	0	0	0	0	0	0	0	0	0
IVL	6	0	1	0	0	3	3	3	1	0	5	6	3	1	2	2	1	0	2	4	2	6	5	0	4	2	11	6	5	16	4	0	2	3	3	2	8	8	6	2	3	6	1	5	4	3	6	4	1
LINC01527	14	9	0	1	12	8	19	19	14	11	25	16	15	19	10	45	23	27	22	46	26	36	26	14	7	10	22	0	1	2	0	0	0	0	1	1	0	1	0	1	0	1	0	0	1	0	1	0	1
SPRR5	0	0	0	0	0	0	0	3	1	0	1	0	0	2	0	0	0	0	0	0	0	0	0	0	1	0	0	0	0	0	0	0	0	0	0	0	0	0	0	0	0	0	0	0	0	0	0	0	0
SPRR4	0	1	0	0	0	0	0	1	0	1	0	0	1	1	0	2	0	0	3	0	0	0	2	0	1	1	2	0	0	0	0	0	0	0	0	0	0	0	0	0	0	0	0	0	0	0	0	0	0
SPRR1A	0	0	0	0	0	0	0	1	0	0	1	1	0	0	0	0	0	2	0	0	0	0	2	6	0	0	0	0	0	0	0	0	0	0	0	0	0	0	0	0	0	0	0	0	0	0	0	0	0
SPRR3	2	5	0	2	0	4	2	2	1	2	1	5	1	2	3	6	3	5	7	5	3	2	1	5	4	1	2	0	0	0	0	0	0	0	0	0	0	0	0	0	0	0	0	0	0	0	0	0	0
SPRR1B	0	4	0	0	2	1	0	2	0	1	3	0	0	0	0	2	3	3	1	6	4	0	0	0	0	3	3	0	0	0	0	0	0	0	0	0	0	0	0	0	0	0	0	0	1	0	0	0	0
SPRR2D	3	2	2	4	2	4	2	3	10	1	4	3	3	9	5	9	8	1	6	6	10	9	7	5	2	5	3	0	0	0	0	0	0	0	0	0	0	0	0	0	0	0	0	0	1	0	0	0	0
SPRR2A	1	3	2	2	2	4	0	4	3	0	3	1	0	4	3	6	5	7	2	0	6	0	3	5	1	1	0	0	0	0	0	0	0	0	0	0	0	0	0	0	0	0	0	0	0	0	0	0	0
SPRR2B	0	3	2	2	0	1	1	3	2	2	1	0	4	6	0	2	4	1	2	0	5	3	5	0	1	0	1	0	0	0	0	0	0	0	0	0	0	0	0	0	0	0	0	0	0	0	0	0	0
SPRR2E	0	4	2	2	0	1	2	2	5	4	5	2	2	6	1	2	5	3	3	0	3	2	2	2	1	0	5	0	0	0	0	0	0	0	0	0	0	0	0	0	0	0	0	0	0	0	0	0	0
SPRR2F	2	0	1	3	1	0	0	0	1	0	1	2	3	6	0	0	7	2	0	4	1	4	1	1	0	0	2	0	0	0	0	0	0	0	0	0	0	0	0	0	0	0	0	0	0	0	0	0	0
SPRR2G	0	2	2	2	0	0	0	3	6	7	1	0	1	2	5	5	0	1	14	3	0	0	6	2	2	5	3	0	0	0	0	0	0	0	0	0	0	0	0	0	0	0	0	0	0	0	0	0	0
LELP1	0	0	0	0	0	0	2	1	0	0	1	3	0	0	2	0	2	0	2	0	1	3	0	0	0	0	2	1	0	0	0	0	0	0	0	0	0	0	0	0	0	0	0	0	0	0	0	0	0
PRR9	2	3	0	0	0	0	0	0	0	0	0	4	1	0	1	7	1	3	6	0	4	4	0	5	1	0	1	0	0	0	0	0	0	0	0	0	0	0	0	0	0	0	0	0	0	0	0	0	0
LORICRIN	0	0	1	0	2	3	5	0	3	1	12	4	1	9	2	1	3	3	1	0	8	2	2	0	2	1	0	2	1	0	3	0	1	3	4	2	2	3	0	3	0	0	1	1	4	0	2	1	0
PGLYRP3	6	0	3	0	3	4	1	0	0	1	1	2	3	1	0	5	3	8	3	5	0	1	1	10	4	0	2	0	0	0	0	0	0	0	0	0	0	0	0	1	0	0	0	0	0	0	0	0	0
PGLYRP4	4	5	2	3	4	5	8	7	4	12	9	20	18	14	7	17	5	6	9	7	16	13	9	12	9	3	11	0	0	0	0	0	0	0	0	0	0	0	0	0	0	0	0	1	0	0	0	0	0
S100A9	2	7	7	14	9	16	15	5	6	7	17	10	14	22	30	22	5	15	16	38	11	24	14	19	13	20	5	0	0	0	0	0	0	0	0	0	0	0	0	0	0	5	0	0	0	0	0	0	0
S100A12	0	0	0	0	0	0	0	0	1	2	2	0	0	4	0	1	0	2	1	2	2	0	5	2	0	0	3	1	0	0	0	0	0	0	0	0	0	0	0	0	0	0	0	0	0	0	0	0	0
S100A8	5	3	2	0	1	0	3	1	3	2	2	2	0	8	4	18	9	7	1	10	6	12	3	7	1	9	4	0	1	0	0	0	0	0	0	0	0	0	0	0	0	0	0	0	0	0	0	0	2
S100A7A	4	2	3	0	5	5	8	3	11	9	8	12	10	8	17	20	14	18	16	16	22	12	9	30	4	6	12	0	0	0	0	0	0	0	0	0	0	0	0	0	0	1	0	0	0	0	0	0	1
S100A7	0	0	0	0	0	0	0	1	1	3	0	0	0	1	10	2	1	1	5	0	2	1	2	3	0	4	0	0	0	1	0	0	0	0	0	0	0	0	0	0	0	0	0	0	0	0	0	0	0
S100A6	7211	6453	12750	1795	3385	8586	10248	10538	9878	9410	11076	14718	12398	12898	11688	14432	13411	12671	12741	15546	12988	11973	10611	8565	8163	11113	13560	25086	19738	31695	18433	13890	15581	14526	13831	13099	19651	17527	19967	17663	14622	15692	11706	14679	14456	9621	12921	6471	15262
S100A5	0	1	3	0	2	2	2	1	3	0	2	10	4	6	13	8	5	4	7	2	4	5	3	4	1	2	7	1	5	7	3	2	2	1	1	2	1	1	1	4	3	6	0	2	4	2	4	3	3
S100A4	48	35	61	85	34	75	67	51	54	51	81	100	88	94	84	103	73	77	82	79	60	111	70	56	65	64	123	160	137	216	144	107	137	93	103	71	132	134	107	120	107	108	74	90	103	57	86	38	82
S100A3	26	17	41	7	10	23	35	34	31	19	34	37	36	30	31	33	35	32	27	40	31	20	33	38	26	14	42	114	89	125	92	50	49	60	63	52	103	64	80	78	47	56	52	41	60	37	46	32	72
S100A2	39	29	64	23	34	48	54	54	31	37	49	60	53	70	40	67	71	76	80	45	73	59	73	57	23	47	72	117	97	154	119	66	85	69	75	73	94	109	115	78	57	90	65	70	83	62	65	35	104
S100A16	2310	2097	3414	919	1431	3337	3841	4181	3554	3257	3685	5138	4007	4308	3613	4339	4240	4391	4355	4630	4122	4039	3810	2975	3040	3847	5040	7084	5886	8897	6058	4532	4071	4400	4631	4145	6177	5260	6181	5787	4465	5142	3685	4815	5083	3612	4492	2700	5856
S100A14	63	38	47	180	22	75	52	48	42	65	70	103	63	85	79	145	102	76	77	137	81	73	117	112	63	101	158	1	0	2	0	0	2	1	0	1	6	1	2	1	0	28	1	1	0	0	3	0	2
S100A13	316	305	521	144	195	414	460	520	505	526	557	721	543	552	506	701	583	552	556	575	525	534	460	397	343	441	585	887	678	1102	637	520	558	523	597	539	700	704	780	716	525	626	537	574	575	426	595	340	690
S100A1	42	37	44	62	18	27	27	28	24	43	46	51	30	51	35	73	41	37	25	54	26	41	30	33	14	24	64	4	2	8	5	4	1	5	5	7	2	0	7	2	2	10	7	6	7	5	4	6	3
CHTOP	460	472	795	229	293	710	817	859	827	1026	1088	1462	869	857	807	931	798	899	869	695	877	767	887	589	578	729	1045	1157	1005	1534	1003	780	746	860	857	765	1323	1051	1184	1148	945	1171	855	1073	1188	841	1155	745	1518
SNAPIN	196	226	277	98	120	373	402	448	385	411	423	619	479	531	425	439	513	490	424	500	449	448	410	274	360	401	487	827	642	1127	672	500	460	512	522	445	762	673	721	666	544	590	515	518	647	403	536	374	770
ILF2	1092	990	1560	633	699	2005	2470	2559	2510	2880	3131	4252	3099	3107	2773	3465	3721	3351	3548	3703	3238	3143	3084	2195	1974	2536	3376	4904	4079	6698	4623	3449	3322	4003	4310	3600	6378	5668	6427	6492	5381	7192	5114	6608	7968	5442	7454	5360	9265
NPR1	6	4	2	0	3	10	12	2	2	9	2	7	2	2	4	7	2	2	3	0	0	9	15	4	1	8	9	1	1	3	2	1	2	2	0	1	1	1	0	1	2	2	0	0	0	1	0	0	3
MIR8083	0	0	0	0	2	0	0	0	0	0	0	0	0	0	0	0	0	0	0	0	0	0	0	0	0	0	0	0	0	0	0	0	0	0	0	0	0	0	0	0	0	0	0	0	0	0	0	0	0
INTS3	781	744	1321	290	477	963	1198	1191	1126	1661	1758	2131	967	1065	874	1011	1240	1160	1219	1228	1154	1073	1015	828	729	944	1096	1657	1221	2097	1564	1135	930	1196	1254	1028	1800	1578	1752	1682	1409	1606	1282	1572	1593	1211	1711	929	1737
SLC27A3	150	109	214	51	74	153	181	191	154	204	220	295	174	174	176	164	229	233	211	143	185	186	212	110	137	157	221	127	96	161	135	106	82	130	91	81	182	124	186	143	127	108	116	120	110	80	124	46	126
GATAD2B	521	493	651	199	249	839	971	1043	742	1161	1104	1411	983	923	797	1011	1103	1020	1119	1152	924	975	1063	727	585	855	888	1080	990	1616	935	735	672	894	878	763	1098	1002	1151	1050	963	1025	772	1002	1052	734	1075	852	1314
DENND4B	672	548	1111	212	336	706	877	801	837	913	1008	1262	630	670	575	665	646	734	646	536	612	605	613	429	492	649	634	1119	887	1381	952	754	549	904	902	848	1391	1063	1324	1163	948	973	802	1011	1045	735	986	575	1211
CRTC2	590	554	816	197	287	595	715	724	698	742	724	1015	563	604	504	681	654	635	715	643	643	603	642	486	560	684	854	1008	726	1206	863	624	529	585	653	547	915	750	873	772	707	779	650	760	912	606	858	550	1037
SLC39A1	30	33	36	10	19	34	44	46	42	49	52	62	39	53	48	32	50	58	57	35	51	64	52	46	35	48	69	75	70	104	69	52	33	62	55	62	92	64	77	77	75	63	55	61	70	42	85	43	83
MIR6737	0	0	0	0	1	0	3	0	0	0	0	0	0	0	0	0	0	0	0	0	0	0	0	0	0	0	7	0	0	0	0	0	0	0	0	0	0	0	0	1	0	0	0	0	1	0	0	0	0
CREB3L4	29	14	29	21	16	30	46	34	55	45	53	56	39	48	29	38	43	43	30	20	39	38	38	31	12	28	49	59	58	94	62	42	32	53	37	40	107	66	76	75	60	83	59	73	86	63	70	62	94
JTB	75	89	103	60	34	117	109	129	120	152	183	226	170	164	154	234	200	208	132	212	186	180	143	110	86	107	149	198	159	252	149	117	176	161	144	96	164	188	196	165	159	233	154	198	178	105	175	146	206
JTB-DT	17	4	17	3	1	16	11	4	11	17	12	17	10	5	5	10	3	7	2	8	7	3	2	4	2	6	0	0	6	6	9	5	0	1	7	3	8	5	8	3	3	1	8	10	3	3	10	6	7
RAB13	592	463	892	125	227	451	533	559	599	671	648	817	362	501	367	469	443	438	494	441	427	345	457	403	423	530	858	1103	804	1491	776	627	870	646	694	544	908	764	881	690	626	745	568	673	684	448	663	372	701
RPS27	2299	1939	3402	1386	1382	3423	3920	4460	4302	4246	4880	6649	6346	6296	5232	7116	6475	6222	6298	8681	6613	6008	5846	4296	3606	5129	6485	6925	6064	9419	5748	4245	5435	4821	4769	4366	6360	6280	6977	6825	5390	6521	4619	5940	5771	4079	5253	3087	8002
NUP210L	10	4	4	2	2	11	14	12	19	10	14	16	15	14	14	32	20	18	23	15	24	23	23	14	14	10	16	4	1	7	3	0	1	2	2	2	2	0	1	4	2	2	1	0	4	2	4	7	2
MIR5698	0	0	0	0	0	0	0	0	0	0	0	0	1	0	0	0	0	0	0	0	0	1	0	0	0	0	0	0	0	0	0	0	0	0	0	0	0	0	0	0	0	0	0	0	0	0	0	0	0
TPM3	6718	5883	9321	2420	4311	10748	13029	14234	12132	13308	14440	19933	15920	16062	13444	15816	17068	16779	17906	16863	16893	16269	15931	12048	10934	13853	18612	24147	21392	34966	23091	16979	16130	19507	20522	17647	27954	23913	28082	25861	20374	24769	18213	22949	25272	17801	23462	18128	30523
MIR190B	0	0	0	0	0	1	0	0	0	0	0	0	0	0	2	0	1	0	0	0	0	0	0	0	0	0	0	0	0	0	0	0	0	0	0	0	0	0	0	0	0	0	0	0	0	0	0	0	0
CFAP141	2	0	0	0	0	0	0	1	0	2	1	2	1	0	1	2	1	2	0	1	3	1	4	1	0	0	4	0	0	0	0	0	1	0	1	1	0	0	1	0	1	0	0	0	0	0	0	0	0
C1orf43	1247	1191	1893	651	926	1927	2566	2575	2514	3124	3411	4390	3624	3472	2990	3443	4368	3698	3807	4224	3471	3600	3548	2760	2521	3419	4204	3862	3321	5432	3549	2735	2414	2969	2911	2536	3986	3654	4066	3947	3204	3422	2651	3506	3578	2371	3318	2215	4367
UBAP2L	2694	2238	3873	973	1455	3756	4502	4630	4453	5545	5667	7558	4921	4614	4197	4998	5378	5300	5179	6055	4681	4715	4865	3743	3424	4460	5385	7667	6270	10141	6743	4969	4050	5713	5836	5181	8490	7427	8415	7332	5993	6422	4885	6103	6580	4531	6458	4152	7470
SNORA58B	0	0	0	0	0	0	0	0	1	0	0	0	0	0	0	0	0	0	0	0	0	0	0	0	0	0	0	0	0	0	0	0	0	0	0	0	0	0	0	0	0	0	0	0	0	0	0	0	0
HAX1	524	528	828	234	320	770	967	929	880	890	986	1383	1260	1258	1117	1301	1382	1456	1316	1346	1301	1293	1248	886	981	1167	1591	1884	1492	2374	1500	1099	974	1219	1180	1097	1738	1650	1729	1619	1329	1539	1094	1387	1527	1105	1444	1050	1925
AQP10	4	2	0	0	0	5	2	2	0	3	5	1	4	4	2	1	5	5	5	8	3	4	8	7	3	1	10	1	0	0	1	0	0	0	0	0	0	0	0	0	0	0	0	0	0	0	0	0	0
ATP8B2	3670	3565	5236	1303	2376	5720	6786	7459	6111	7327	7600	10193	6267	6083	5419	6458	6726	6411	6719	5999	5933	5899	6105	4068	4608	5653	6590	6799	5504	9194	7037	5233	3994	5565	5313	4610	7898	6326	7288	6595	5604	5312	4432	5619	5269	3628	5174	2534	5211
IL6R-AS1	5	0	2	1	1	1	3	1	3	4	1	7	2	0	6	3	5	5	6	0	2	2	7	2	6	0	6	0	1	1	0	1	0	1	1	0	1	1	0	0	1	0	0	1	0	0	0	0	2
IL6R	221	183	284	114	110	289	303	330	236	307	378	386	240	203	210	229	199	244	215	212	266	200	228	180	147	203	266	269	193	382	310	233	175	231	194	158	283	201	208	199	179	183	153	210	222	150	223	132	304
SHE	2	7	3	3	2	10	3	9	8	5	8	18	5	19	25	30	15	13	9	14	19	7	5	10	8	11	6	1	4	1	2	0	2	3	0	1	1	1	3	2	2	4	5	7	3	1	4	3	9
TDRD10	4	2	0	2	2	2	5	0	1	1	15	2	0	4	5	0	1	5	2	6	0	1	1	2	1	4	5	2	0	0	1	0	0	2	0	0	0	0	0	1	0	0	0	2	0	0	0	0	1
UBE2Q1	986	930	1476	382	618	1512	1737	1874	1580	1841	2004	2863	1853	1881	1567	1966	1969	1899	2023	1665	1943	1924	1843	1294	1320	1769	2175	1952	1795	2740	1789	1366	1287	1489	1519	1318	2139	1856	2138	1928	1569	1733	1301	1634	1687	1215	1604	1236	2147
UBE2Q1-AS1	0	0	2	0	0	1	2	2	0	2	0	3	1	0	0	2	1	0	4	0	1	1	0	0	0	2	0	3	1	2	1	0	0	1	2	1	0	0	0	1	1	0	0	1	1	0	2	3	1
CHRNB2	3	4	2	4	3	10	12	10	4	2	5	14	4	2	10	6	16	4	8	10	8	16	10	3	0	6	20	4	1	2	3	0	3	1	2	6	1	4	1	2	0	3	3	2	2	1	11	1	9
ADAR	2115	2084	2995	1110	1601	3925	4957	5174	4809	5981	6092	8270	4679	4599	3948	4276	4896	4796	4681	5175	4211	4158	4503	2753	2855	3616	4591	6317	5093	8611	6108	4511	3626	5143	5582	4609	7660	6561	7223	6733	5914	6232	5014	6336	6586	4649	6639	4643	7906
KCNN3	17	9	5	1	13	11	7	20	12	23	17	41	24	49	21	45	30	23	20	53	34	27	23	40	9	18	29	0	1	0	1	1	0	1	3	1	1	2	4	0	1	1	1	3	2	2	1	1	1
PMVK	287	227	403	86	132	368	403	396	334	378	454	610	489	526	420	489	548	500	545	311	475	460	479	368	365	421	600	926	720	1147	741	519	538	571	543	502	794	691	809	813	663	692	540	660	691	453	627	336	807
PBXIP1	1143	1068	1711	443	653	1455	1833	1824	1971	2035	2272	2792	1041	1135	1042	1166	1110	1011	1061	599	934	836	883	648	767	891	1140	1420	1021	1776	1232	1080	916	962	902	895	1435	1148	1256	1077	846	829	719	878	851	562	864	382	904
PYGO2	290	239	437	99	131	471	471	479	410	421	491	691	413	462	335	427	416	434	492	380	413	424	334	276	366	458	464	765	604	1038	668	505	420	584	577	478	786	598	695	665	571	563	459	626	695	446	625	435	812
SHC1	5753	5424	9164	1952	3355	8934	11027	10448	9451	11292	11895	17345	12927	12363	11038	12165	13787	13990	13825	10029	12597	13085	13176	9965	11392	13939	16386	16836	14667	22656	15125	11086	7803	11339	11294	10177	15787	13308	15572	15163	11673	11944	9541	12163	12306	9144	11776	7187	14880
CKS1B	167	140	237	93	103	206	236	306	319	258	301	450	358	373	314	604	582	593	630	764	630	574	523	355	264	341	618	1058	878	1376	774	576	643	634	699	570	944	951	1031	1048	793	1490	1022	1325	1798	1319	1843	1305	2505
MIR4258	2	0	0	0	0	0	0	1	0	1	0	0	1	1	0	0	2	2	0	4	0	0	0	0	0	1	2	3	1	0	1	0	0	0	0	0	0	2	0	0	2	2	3	0	0	1	0	0	2
FLAD1	315	285	472	151	164	463	617	575	532	708	684	931	628	652	584	616	678	639	618	568	574	592	584	386	424	606	680	793	669	1120	692	518	377	611	770	655	1051	831	942	953	713	772	513	788	808	580	739	518	991
LENEP	1	0	1	0	0	0	1	1	1	2	0	5	0	3	3	0	4	0	3	4	0	8	2	2	4	5	3	0	1	0	0	0	1	0	0	0	0	0	0	0	0	0	0	0	0	1	3	2	0
ZBTB7B	717	599	1191	191	276	759	1019	857	888	1163	1171	1600	961	877	815	989	981	934	963	622	1009	1063	1106	804	892	1178	1286	957	741	1189	689	503	429	548	524	533	773	610	740	685	640	669	514	700	699	468	627	351	821
DCST2	4	1	4	2	1	1	5	7	2	0	2	4	6	8	4	3	9	8	9	4	2	10	5	2	8	1	9	1	0	0	0	0	2	1	1	1	0	1	3	4	3	0	0	1	1	1	3	0	2
DCST1	3	0	1	2	0	4	2	3	6	6	0	3	7	6	5	7	1	2	3	6	6	3	4	4	4	9	1	1	1	2	4	0	0	2	1	2	3	2	2	2	1	3	0	1	1	1	4	1	0
ADAM15	1419	1174	2248	639	841	1827	2302	2022	2245	2612	2755	3438	1751	1844	1653	1993	2011	1898	1940	1637	1845	1711	1829	1286	1574	1910	2319	3569	2734	4504	3458	2567	2069	2811	2534	2415	4076	3065	3725	3641	2998	3152	2656	3007	3337	2310	3262	1577	3611
EFNA4	65	51	86	29	37	99	144	136	101	117	134	164	91	107	108	126	124	114	79	96	100	90	99	73	84	85	137	135	80	144	118	80	77	101	100	93	184	134	130	121	137	126	110	103	173	85	137	76	135
EFNA3	7	2	9	7	7	8	11	7	9	14	13	15	8	12	9	23	12	17	15	13	9	33	31	26	7	14	15	7	6	5	4	2	1	4	3	5	5	5	4	14	4	5	10	6	5	5	7	10	17
EFNA1	75	34	45	236	35	66	70	70	46	54	98	91	74	106	100	171	82	84	93	153	104	123	83	136	71	96	212	1	4	2	2	2	0	2	1	4	5	1	4	1	2	25	0	1	3	2	7	2	4
SLC50A1	100	98	151	51	70	128	253	204	248	270	275	389	305	291	251	294	358	289	315	366	333	287	282	239	201	208	298	344	307	522	336	231	253	244	264	200	386	304	393	408	288	335	238	301	333	185	286	180	336
DPM3	278	220	426	95	157	236	350	320	285	341	441	465	440	457	427	577	504	466	454	591	481	511	524	462	405	600	774	537	456	635	424	318	340	314	281	301	432	401	457	360	372	370	297	343	367	209	292	107	325
KRTCAP2	50	56	109	25	44	62	77	69	71	103	98	98	48	85	51	49	75	41	67	75	66	37	71	30	32	44	68	63	58	78	62	34	58	62	56	46	79	64	69	53	48	74	56	82	74	42	84	39	73
TRIM46	129	118	302	44	61	153	181	206	167	272	266	355	167	186	231	222	243	230	197	176	187	218	186	156	120	205	198	222	206	262	132	99	87	96	127	107	189	157	160	146	153	128	110	154	181	102	177	71	174
MUC1	139	132	194	45	70	169	217	173	160	196	168	228	131	147	104	111	83	179	137	97	128	168	181	105	249	339	228	301	348	508	370	275	128	311	294	242	402	292	334	291	264	212	158	272	321	192	275	128	346
THBS3-AS1	14	15	27	5	3	14	17	21	6	26	9	12	5	6	4	5	3	16	8	2	6	8	11	7	3	3	1	14	10	12	13	3	4	4	3	7	11	6	6	10	9	11	2	2	10	2	10	6	8
MIR92B	0	0	0	0	0	0	0	0	0	0	0	0	0	0	0	0	0	0	0	0	0	0	0	0	0	0	0	0	0	0	0	0	0	0	0	0	0	0	0	0	0	0	0	0	0	0	0	0	0
THBS3	197	157	262	91	103	238	281	268	260	296	354	413	156	166	185	184	213	184	168	167	169	127	166	85	134	135	216	358	287	485	342	311	249	290	285	264	381	315	351	324	339	339	256	323	330	204	321	159	241
MTX1	458	433	756	185	283	624	839	801	776	849	871	1190	722	734	622	768	806	738	749	728	711	674	708	466	524	717	830	1170	901	1477	1022	736	590	752	805	738	1146	904	1154	940	754	908	618	836	948	687	809	465	1049
GBA1	2050	1846	3091	879	1423	2948	3681	3691	3997	4392	4591	5769	2837	2968	2704	3174	3053	2883	2950	2842	2632	2472	2585	1673	1843	2275	2812	3571	2625	4644	3342	2609	2271	2663	2555	2415	4125	3158	3538	3190	2911	2860	2217	2803	2884	1907	2832	1419	2808
ENTREP3	1133	1174	1945	437	654	1651	2113	1989	2027	2615	2629	3395	2772	2690	2214	2876	3244	2967	2947	2714	2771	2875	2887	2047	2339	2941	3220	3343	2760	4206	2981	2079	1547	2264	2005	1862	3493	2685	3143	2849	2349	2211	1623	2126	2405	1612	2058	1123	2560
SCAMP3	1096	1058	1602	503	900	2070	2547	2302	2582	2810	2984	3790	2708	2692	2264	2703	3118	2753	2765	3121	2706	2601	2905	1990	2052	2658	3410	2724	2130	3436	2614	2045	1610	2119	1876	1833	3084	2479	2867	2607	2343	2323	1635	2216	2366	1540	2145	1244	2657
CLK2	372	291	644	153	179	295	376	364	374	476	502	680	128	155	151	143	165	166	141	139	174	178	184	123	95	132	163	278	202	289	235	143	173	184	188	170	262	188	235	211	211	275	213	242	238	211	288	161	351
HCN3	58	47	123	33	44	93	97	97	73	81	105	143	83	48	49	97	73	62	78	69	82	58	62	60	74	68	96	67	72	105	97	64	58	80	101	68	133	103	127	132	117	123	83	89	93	82	109	54	145
PKLR	3	6	0	0	0	2	1	0	0	0	0	0	3	3	4	2	2	6	6	2	1	3	5	2	1	1	8	1	0	0	0	0	0	0	0	0	2	0	1	0	0	2	0	1	4	2	1	0	0
FDPS	563	453	741	200	308	722	852	919	825	1086	1157	1495	942	991	854	1064	1164	1184	1474	1346	1447	1550	1578	1192	937	1317	1693	1696	1292	2126	1414	1046	843	1227	1095	1109	1728	1451	1592	1511	1256	1511	1173	1464	1624	1127	1585	908	1899
RUSC1-AS1	39	29	69	9	22	37	44	44	65	84	78	112	21	38	39	22	42	29	36	25	33	25	34	17	18	32	33	24	24	33	27	19	23	27	18	11	22	20	23	15	16	21	27	17	23	23	31	13	33
RUSC1	584	547	933	189	320	828	1025	975	901	1104	1131	1501	1026	1015	853	1125	1079	991	942	831	910	966	790	594	716	892	996	1720	1377	2304	1689	1216	1018	1275	1253	1126	1909	1476	1719	1841	1527	1575	1279	1519	1633	1173	1492	844	1803
ASH1L	875	758	1175	392	515	1782	1933	2147	1935	2610	2391	3622	1927	1789	1651	1507	1802	1926	1827	1762	1614	1677	1730	1189	1035	1315	1725	1769	1701	2858	1896	1445	1134	1621	1815	1513	2346	2040	2318	2178	1846	2281	1810	2243	2031	1661	2454	1647	2479
MIR555	0	0	0	0	1	0	1	0	0	0	0	0	0	0	0	0	0	0	0	0	0	0	0	0	0	0	0	0	0	0	0	0	0	0	0	0	2	0	0	0	0	0	0	0	0	0	0	0	0
POU5F1P4	0	3	5	2	0	7	5	6	9	6	3	6	3	0	7	8	6	5	5	8	4	0	13	1	2	2	6	1	0	0	3	3	2	3	3	5	1	1	4	0	2	4	1	4	2	4	5	5	6
ASH1L-AS1	20	14	32	8	5	36	38	33	22	22	23	26	21	25	9	25	25	27	23	39	35	22	26	31	35	30	39	35	29	37	33	20	25	24	31	21	22	14	28	25	27	24	18	26	21	22	20	23	45
MSTO1	549	504	883	181	304	724	986	927	900	935	1110	1456	803	866	768	927	974	913	847	799	771	768	732	548	638	762	910	1060	814	1324	897	606	587	778	784	717	1252	1105	1190	1070	918	1017	774	941	1080	711	894	617	1154
YY1AP1	337	276	484	141	195	484	606	591	575	699	742	994	521	565	505	534	608	628	582	663	538	569	603	362	414	506	602	856	706	1140	706	568	471	566	605	559	848	728	899	780	729	881	690	839	891	627	842	642	1118
DAP3	918	888	1415	397	605	1511	1769	1950	1728	2019	2178	2848	2069	2012	1800	1945	2194	2155	2290	2516	2156	2066	2249	1457	1504	1749	2437	2304	1967	3222	2080	1686	1458	1756	1858	1557	2479	2182	2326	2303	1871	2214	1493	2000	2131	1507	1919	1422	2570
GON4L	852	779	1205	304	455	1071	1354	1433	1264	1550	1758	2205	905	1020	774	847	889	916	921	1109	845	912	895	583	558	770	968	1280	973	1769	1060	772	748	914	1009	873	1407	1199	1246	1168	1177	1318	1033	1243	1335	966	1329	953	1571
SYT11	568	545	750	259	500	1077	1315	1535	1413	1799	1933	2437	1501	1447	1398	1495	1964	1718	1730	1748	1497	1562	1673	1034	1123	1158	1677	1647	1541	2499	1791	1477	1036	1306	1198	1121	1682	1391	1640	1586	1299	1252	1068	1290	1333	945	1376	816	1483
RIT1	325	289	482	118	191	437	603	620	560	632	697	914	706	776	585	622	623	662	698	706	679	593	598	411	441	584	692	724	610	1088	565	462	380	419	465	398	653	511	668	573	454	596	449	571	495	383	528	409	668
KHDC4	213	214	392	108	99	267	321	308	383	615	621	819	327	298	278	220	301	284	347	441	285	282	275	182	226	242	358	274	232	406	242	205	188	302	286	257	549	414	480	409	363	470	380	427	530	378	622	409	645
SNORA80E	0	4	1	0	0	0	1	2	1	6	1	0	1	0	0	3	1	0	1	0	3	0	0	2	0	0	1	0	0	0	0	0	0	0	0	0	4	2	0	0	0	0	0	0	0	1	0	0	0
RXFP4	2	1	0	2	4	0	4	2	2	2	1	6	0	3	1	2	2	1	4	1	2	1	2	0	0	5	1	0	0	1	2	2	0	0	0	0	3	2	0	0	0	0	1	1	4	2	1	2	3
ARHGEF2	969	889	1505	417	635	1567	1863	1872	1664	2278	2202	2961	1725	1691	1584	1752	1904	1901	1884	1586	1615	1907	1841	1335	1324	1778	2181	3123	2452	3846	2998	2263	1798	2491	2490	2263	3648	3012	3597	3920	3163	3711	2968	3732	4111	2897	4001	2443	4953
MIR6738	0	0	1	0	0	1	0	1	2	0	2	0	0	4	1	0	1	0	2	0	0	0	0	0	1	0	0	0	0	0	0	0	0	0	0	0	0	0	0	0	0	0	0	2	0	2	0	0	1
ARHGEF2-AS2	6	7	12	1	1	3	3	5	8	7	5	13	6	8	2	10	7	3	0	6	0	6	6	3	3	2	3	6	4	8	4	2	6	1	1	3	4	1	3	2	8	2	3	1	6	9	4	6	3
ARHGEF2-AS1	0	0	0	2	0	0	1	0	0	0	0	0	0	1	0	0	0	0	1	3	0	1	0	0	0	0	0	0	0	0	0	0	0	0	0	0	0	0	0	0	0	0	0	0	1	0	0	1	0
SSR2	1467	1443	2230	765	1062	2259	2683	2982	3077	3625	3887	4951	3975	3718	3549	4477	4716	4126	4644	5442	4287	4112	4197	3051	3417	4166	5175	4861	3612	6111	4627	3539	3260	3828	3998	3209	5876	4981	5802	5063	4391	5123	3847	4823	5868	3712	5270	3315	6232
UBQLN4	812	664	1261	318	411	886	1130	1126	1043	1473	1528	1969	1189	1268	1157	1320	1356	1375	1371	1333	1356	1224	1283	1055	1073	1341	1662	2071	1668	2711	1722	1143	1113	1399	1425	1330	2253	2028	2234	2280	1971	2200	1688	2120	2373	1623	2103	1405	2883
LAMTOR2	266	208	412	99	128	363	413	454	411	384	477	592	492	482	374	504	531	566	531	457	496	427	460	344	323	458	566	747	546	900	560	389	470	441	446	441	610	563	608	542	458	530	408	513	561	391	504	261	582
RAB25	58	22	21	108	17	44	38	23	22	31	34	41	43	41	77	58	34	44	32	70	32	23	52	80	28	41	76	0	0	0	0	0	0	0	0	0	0	0	0	1	0	8	0	0	1	3	1	0	0
MEX3A	215	148	300	67	107	376	462	402	302	357	383	516	333	369	341	350	401	365	454	300	448	360	358	220	263	299	407	717	663	973	580	386	391	501	528	499	807	716	831	988	837	1353	1001	1194	1503	1063	1433	962	2030
LMNA	13707	12347	22335	4890	7945	16353	20319	19299	18083	20147	21198	26653	18859	18848	17389	22479	21755	20823	21838	16048	19377	21037	20217	14656	16644	20270	25324	47768	34886	56807	39342	29078	25851	29303	27326	26508	37413	30703	36770	30034	25672	27348	21137	26392	30093	20269	27275	12978	31388
SEMA4A	20	10	10	45	11	16	16	17	19	23	23	14	14	36	29	54	32	16	19	29	36	25	18	29	14	37	29	19	7	17	10	5	3	1	8	9	8	7	10	7	9	21	6	9	14	12	11	8	19
SLC25A44	429	353	608	188	260	661	781	866	783	926	980	1348	868	863	810	917	1025	899	837	916	864	808	930	579	546	648	869	1044	776	1517	855	667	570	699	736	661	1060	935	1109	982	872	980	725	967	959	722	999	691	1196
PMF1-BGLAP	0	0	0	0	0	0	0	0	0	0	0	0	0	0	0	0	0	0	0	0	0	0	0	0	0	0	0	0	0	0	1	0	0	0	0	0	0	0	0	0	0	0	0	0	0	0	0	0	0
PMF1	102	74	153	33	49	104	134	109	118	133	121	144	138	140	122	187	168	149	147	163	151	134	152	115	132	140	208	245	230	415	211	180	164	190	197	169	249	260	279	249	211	256	199	230	232	196	263	178	342
BGLAP	2	0	2	0	0	0	1	0	1	3	0	1	0	1	0	1	2	0	3	6	0	2	0	0	1	0	0	0	0	0	0	0	0	0	0	0	0	0	0	0	0	0	0	0	0	0	3	0	3
PAQR6	7	18	17	51	7	14	9	11	24	15	13	34	9	35	27	39	30	19	22	46	15	26	28	24	19	23	67	5	0	5	2	1	0	2	0	0	0	1	3	0	1	5	0	1	1	1	0	1	3
SMG5	1643	1555	2582	601	948	2162	2578	2602	2509	3240	3390	4465	2858	2811	2342	2976	3187	3040	3178	2649	2753	2953	2837	2171	2264	2797	3328	4901	3977	6516	3922	2940	2538	3013	3067	2761	4415	3778	4353	4985	4119	4837	3919	4492	5254	3793	4924	3404	6700
TMEM79	80	75	96	53	39	84	114	108	109	106	123	158	85	78	71	69	81	93	95	83	89	72	73	54	61	63	82	107	94	150	108	83	67	113	86	100	165	124	143	114	105	115	113	116	143	97	134	62	138
GLMP	1148	1021	1708	436	705	1376	1827	1800	1747	1561	1778	2196	1410	1576	1241	1448	1506	1343	1198	1387	1170	1049	1193	771	873	1197	1371	1802	1409	2186	1670	1270	1060	1293	1221	1086	1868	1388	1599	1303	1165	1143	861	1075	1150	732	1124	492	1008
VHLL	0	0	0	0	0	0	0	1	0	0	1	0	0	3	1	0	0	0	2	0	0	0	2	1	0	0	0	1	0	0	0	0	0	0	0	0	2	0	0	1	1	0	0	0	0	0	0	0	0
CCT3	2723	2584	4112	1295	1958	4919	6232	6494	6200	7314	8274	10239	7771	7723	6817	7766	8842	8608	8659	8633	8230	7582	8137	5835	5597	7069	8665	10424	8364	13062	9099	6871	6338	7300	7405	6557	10265	9300	10340	9947	8373	9722	7222	9233	9997	6957	9368	6516	12156
TSACC	13	8	12	0	2	16	9	13	6	17	18	31	12	22	9	16	9	12	6	15	7	20	18	4	2	16	9	5	19	8	6	10	0	7	6	6	9	7	5	7	10	14	7	8	7	5	3	6	20
RHBG	12	1	2	2	2	3	1	6	3	5	5	13	7	5	2	5	3	3	1	9	1	3	4	2	2	9	11	0	0	1	0	1	0	1	0	0	1	0	2	2	0	0	0	0	0	0	1	0	2
MIR9-1HG	51	46	35	12	31	66	49	55	61	76	77	88	76	97	68	124	111	83	68	135	112	93	88	97	38	56	153	0	2	1	2	4	4	2	3	0	2	2	6	2	2	6	4	3	9	3	5	3	6
MIR9-1	0	0	0	0	0	0	0	2	0	0	2	0	0	3	0	0	0	0	0	0	0	0	0	0	0	0	0	0	0	0	0	0	0	0	0	0	0	0	0	0	0	0	0	0	0	0	0	0	0
MEF2D	2359	1907	3461	947	1500	2885	3583	3360	2375	2787	2830	3668	2461	2573	2172	2634	2934	2892	2870	2554	2864	3044	2946	2240	2651	3363	3730	3164	2801	4374	4416	2968	2521	2200	2168	2021	2502	2168	2515	2239	1998	1894	1484	1996	2046	1434	1942	1304	2648
IQGAP3	218	156	297	149	103	180	173	204	195	274	258	378	255	229	227	323	330	370	370	362	355	304	297	222	171	199	279	779	574	863	547	409	326	422	413	420	730	582	789	898	783	1338	1080	1281	1670	1148	1828	844	1671
TTC24	3	1	0	0	0	3	2	1	0	0	5	3	5	2	1	0	1	3	2	3	5	1	1	10	1	1	9	0	0	0	1	0	0	0	0	0	0	0	0	0	0	0	0	0	0	2	0	0	0
NAXE	485	484	860	277	298	834	986	965	944	1054	1105	1461	1266	1316	1135	1519	1478	1382	1320	1255	1327	1194	1201	919	1005	1230	1526	1886	1545	2345	1580	1120	1045	1203	1352	1169	1912	1629	1922	1681	1362	1545	1159	1409	1637	1047	1391	719	1812
GPATCH4	513	369	719	170	313	573	701	822	665	712	832	1027	441	530	409	513	495	502	517	417	475	454	479	400	257	441	656	1034	772	1366	982	667	872	883	918	801	1346	1181	1350	1114	967	1232	875	1068	1173	825	1115	932	1473
HAPLN2	0	2	0	0	0	7	3	0	3	4	0	5	3	2	1	2	2	2	2	14	2	2	1	2	3	1	7	0	0	0	0	1	0	0	0	0	0	0	1	0	0	0	0	0	0	0	0	0	2
BCAN	7	1	7	1	5	12	9	2	7	9	10	15	8	11	4	20	9	20	11	9	15	8	11	9	2	3	19	6	4	8	5	7	3	3	1	6	3	6	9	3	1	4	0	6	6	3	2	1	11
BCAN-AS2	2	2	2	0	2	0	0	0	0	0	1	0	0	0	0	0	2	0	1	0	0	1	1	1	0	0	0	4	0	1	3	1	4	3	2	3	3	5	2	5	2	1	1	3	1	1	2	2	4
NES	13116	12042	21615	3414	7526	13907	17379	17556	17266	21880	22550	28026	13082	13268	11956	14995	14458	13942	15027	8319	12610	14019	14737	10740	11312	13813	18029	19487	14445	24728	17230	13310	13376	14239	13901	12645	20942	16243	19100	18625	16980	17718	14415	17046	17647	11551	16845	9220	17710
CRABP2	85	58	61	161	35	71	71	71	57	77	86	106	97	129	120	191	96	113	120	146	134	84	127	129	85	93	184	269	213	280	197	129	142	179	152	123	251	180	210	199	165	189	155	164	191	141	199	166	269
ISG20L2	261	289	463	169	206	566	664	753	720	788	771	1119	797	803	715	837	851	863	866	917	776	810	715	590	495	628	913	891	768	1229	967	761	687	921	1008	853	1499	1282	1449	1425	1163	1367	993	1277	1501	958	1342	1017	1632
METTL25B	87	84	119	45	49	98	126	138	102	169	161	230	157	132	130	171	183	162	142	157	137	161	136	128	133	175	151	218	174	265	169	129	106	126	122	107	182	149	184	171	152	171	120	127	154	106	145	68	150
MRPL24	406	312	604	166	196	510	722	737	694	664	796	1096	699	807	705	909	924	868	941	877	877	828	805	673	564	757	945	1255	1075	1620	1059	835	747	819	771	728	1181	1062	1119	1099	885	1171	794	1104	1237	804	1057	621	1343
HDGF	2309	1904	3230	770	1095	2556	3181	3204	3040	3239	3582	4904	3938	4000	3369	4871	4750	4431	4789	3644	4442	4410	4158	3474	3180	4002	5146	7031	5918	9367	5692	4186	4480	4720	4647	4234	6653	6056	6778	6236	5046	6585	4757	6081	7698	5160	6961	5146	9859
PRCC	634	612	1016	274	379	1041	1250	1233	1195	1309	1387	1983	1330	1272	1164	1363	1410	1418	1432	1499	1398	1299	1326	978	1044	1351	1624	1947	1651	2467	1761	1279	1200	1346	1352	1217	2041	1772	1967	1822	1552	1762	1334	1751	1882	1320	1885	1219	2379
SH2D2A	0	1	3	2	3	6	4	12	5	4	1	9	9	9	9	2	4	1	3	1	6	9	7	6	5	2	5	2	0	6	5	5	3	5	4	12	12	8	9	5	6	3	4	7	7	5	6	8	12
NTRK1	1	5	4	0	6	3	3	7	3	1	8	14	8	3	9	9	9	10	11	7	13	14	8	12	6	10	4	0	0	0	0	0	1	2	0	2	0	0	3	0	0	2	1	1	2	0	1	1	3
INSRR	3	1	2	0	3	2	3	5	8	3	7	7	4	11	6	7	9	5	7	5	3	11	2	8	3	12	6	0	1	1	0	1	0	0	0	0	0	0	1	1	0	0	0	0	1	1	2	1	0
PEAR1	644	773	1246	211	336	800	1068	1004	945	1583	1587	2061	909	878	737	982	1055	1038	1192	1073	971	1279	1192	760	1109	1303	1406	1881	1513	2467	1728	1287	814	1165	1009	991	1761	1347	1666	1659	1515	1563	1328	1628	1678	1194	1612	840	1739
LRRC71	11	3	9	0	1	5	4	6	8	6	3	7	9	2	18	9	5	12	8	10	10	9	14	9	5	4	3	4	1	7	5	1	2	6	2	1	11	3	3	9	1	3	2	6	5	7	5	9	6
ARHGEF11	834	863	1260	312	514	1284	1666	1732	1555	1690	1697	2292	1241	1330	1124	1242	1241	1279	1375	1256	1288	1452	1359	1029	1014	1135	1367	1980	1490	2463	1857	1301	1072	1598	1637	1469	2358	1876	2173	1941	1618	1753	1442	1829	1751	1259	1735	1167	2105
MIR765	0	0	4	0	0	0	3	1	2	5	1	0	0	1	0	0	0	0	0	0	0	0	0	1	1	0	0	1	2	1	0	0	0	0	0	0	1	0	2	0	1	1	1	1	1	0	3	0	3
ETV3L	9	12	19	2	8	26	49	30	32	39	40	38	43	43	38	23	30	43	31	51	45	58	47	17	23	24	34	68	43	70	70	37	23	48	40	36	48	53	65	54	59	44	41	56	50	40	60	31	83
ETV3	417	326	540	208	262	662	787	901	685	933	899	1259	1048	959	788	842	1015	1038	1032	1157	1043	1010	993	703	663	806	957	1056	989	1656	1238	910	700	948	1000	768	1364	1154	1284	1225	1008	1044	903	1099	1070	874	1138	814	1444
CYCSP52	2	2	2	0	0	3	5	3	0	1	1	7	7	1	10	1	2	4	0	10	1	2	1	2	1	0	0	1	1	4	2	1	0	0	0	1	0	1	1	3	1	4	1	0	2	0	0	0	0
LINC02772	2	0	0	0	3	6	9	2	11	7	6	8	9	7	9	16	5	7	4	14	14	7	10	5	6	5	5	0	0	0	0	0	0	0	0	0	0	0	0	0	0	1	0	0	0	0	0	0	0
FCRL5	18	19	8	5	16	20	21	25	16	43	33	46	47	72	62	94	41	35	44	39	41	56	50	55	24	23	59	0	0	1	0	0	0	0	0	0	0	0	0	0	0	2	0	0	0	0	3	0	0
FCRL4	5	3	1	2	14	8	7	15	2	2	10	10	11	23	12	37	11	18	10	14	14	8	12	15	6	5	11	0	0	0	0	0	0	0	0	0	0	0	0	0	0	1	0	0	0	0	0	0	0
FCRL3	0	7	5	1	2	11	6	2	18	17	11	10	8	25	9	32	10	10	26	30	12	12	7	19	2	14	15	0	0	1	0	0	0	0	0	0	0	0	0	0	0	1	0	0	1	0	0	0	0
FCRL2	24	5	4	0	5	8	4	6	17	2	10	24	8	15	6	18	14	7	10	28	5	14	14	10	7	6	17	0	0	0	0	0	0	1	1	0	0	4	2	0	0	0	0	0	0	0	1	1	0
FCRL1	7	8	3	4	5	3	4	1	6	5	9	11	11	18	5	16	4	8	18	7	17	7	8	8	11	5	12	0	0	0	0	0	0	0	0	0	0	0	0	0	0	0	0	0	0	0	0	0	1
CD5L	0	1	0	0	0	2	3	2	6	5	10	5	4	15	10	9	11	8	3	22	4	4	4	5	4	1	1	0	0	0	0	0	0	0	0	0	2	0	0	0	1	0	0	0	2	0	0	0	0
KIRREL1	3346	2945	4738	1243	2245	5065	6340	6457	6007	8058	7902	10595	6227	5884	5132	6282	7121	6815	7065	6455	6130	6471	6976	4636	5084	6023	7424	7864	6440	10554	8968	7081	4669	7197	6954	6405	10727	8513	9827	9601	8308	8662	7134	9088	9424	6459	9100	5350	10529
SMIM42	2	0	0	0	0	2	0	0	0	0	0	1	2	0	0	10	0	6	0	1	0	0	3	1	1	1	1	0	0	0	0	0	0	0	0	0	0	0	0	0	0	0	0	0	0	0	0	0	0
LINC01704	0	0	4	1	0	1	2	1	4	4	0	0	3	3	2	5	0	1	2	1	0	3	0	8	0	0	1	4	0	0	0	0	0	0	0	0	0	0	0	0	0	0	0	1	0	0	2	0	2
CD1D	6	2	1	1	2	7	3	5	8	10	2	3	2	6	3	4	4	9	1	8	1	14	9	5	3	2	3	1	1	0	1	0	0	0	1	1	0	1	0	1	0	1	0	1	0	0	1	0	2
CD1A	1	0	0	0	2	3	3	6	1	2	3	2	3	4	5	6	1	3	9	5	7	5	4	4	1	9	0	0	0	0	0	0	0	0	0	0	0	0	0	0	0	0	0	0	0	0	0	0	0
CD1C	5	2	2	0	3	3	7	9	2	4	0	6	5	10	2	10	10	8	5	4	6	5	3	1	4	1	4	0	0	0	0	0	0	0	0	0	0	0	0	0	0	0	0	0	0	0	0	0	0
CD1B	0	0	0	0	0	2	7	2	1	2	1	1	1	4	5	5	0	4	1	3	1	5	0	2	1	4	0	0	0	0	0	1	0	0	0	0	0	1	0	0	0	0	0	0	0	0	0	0	0
CD1E	0	0	3	1	2	2	2	4	4	2	4	2	4	3	2	3	0	0	6	2	2	1	1	1	2	1	9	0	0	0	0	0	0	0	2	0	0	0	0	0	0	0	0	0	0	0	0	0	0
OR10T2	0	0	0	2	0	1	0	0	5	0	0	0	0	1	0	0	2	2	0	2	10	0	1	1	2	1	0	0	0	0	0	0	0	0	0	0	0	0	0	0	0	0	0	0	0	0	0	0	0
OR10K2	3	1	2	4	1	2	3	6	1	1	1	6	1	6	6	12	7	6	10	3	0	17	16	3	3	4	5	0	0	0	0	0	1	0	0	0	0	0	0	0	0	0	0	0	0	1	0	0	0
OR10K1	2	7	1	0	0	3	5	2	4	6	2	14	6	6	6	12	4	9	6	12	7	16	10	12	6	11	12	0	0	0	0	0	0	0	0	0	0	0	0	0	0	0	0	0	1	1	0	1	0
OR10R2	2	0	0	0	0	0	0	0	0	0	0	0	0	3	0	0	0	0	0	0	0	0	0	0	0	1	0	0	0	0	0	0	0	0	0	0	0	0	0	0	0	0	0	0	0	0	0	0	0
OR6Y1	11	3	4	0	3	11	6	6	5	7	7	13	5	22	9	4	8	12	5	18	10	8	12	5	6	5	14	0	0	0	0	0	0	0	0	0	0	0	0	0	0	0	0	0	0	0	0	2	0
OR6P1	3	5	1	0	2	1	2	9	0	7	2	16	7	5	2	10	9	11	10	8	7	6	3	8	1	2	5	0	0	0	0	0	0	0	0	0	0	0	0	0	0	0	0	0	0	0	0	0	0
OR10X1	0	1	0	0	1	0	2	1	3	1	6	0	0	0	3	1	2	0	2	3	1	0	0	2	6	0	7	0	0	0	0	0	0	0	0	0	0	0	0	0	0	0	0	0	0	0	0	0	0
OR10Z1	1	0	2	0	2	5	5	1	3	4	6	6	6	5	6	13	3	12	4	7	14	5	20	6	7	5	5	0	0	0	0	0	0	0	0	0	0	0	0	0	0	0	0	0	0	0	0	0	0
SPTA1	6	6	2	3	9	12	7	9	8	6	23	16	3	19	8	23	14	14	10	23	22	22	17	14	7	16	22	0	0	0	0	0	2	0	0	0	0	0	0	1	0	0	0	0	0	0	0	0	0
OR6K2	0	1	0	0	1	3	1	3	0	0	0	2	2	0	2	5	3	3	1	0	5	6	4	1	0	4	1	0	0	0	0	0	0	0	0	0	0	0	0	0	0	0	0	0	0	0	0	0	0
OR6K3	1	0	0	0	0	1	1	4	2	3	2	5	0	5	4	8	3	9	2	3	5	1	13	4	2	1	6	1	0	0	1	1	0	1	0	0	0	1	1	0	0	0	0	0	2	2	3	0	1
OR6N1	8	6	1	3	1	1	1	6	5	7	2	7	5	8	3	1	4	5	7	13	10	10	7	11	4	3	5	0	0	0	0	0	0	0	0	0	0	0	0	0	0	0	0	0	0	0	0	0	0
OR6K6	0	0	0	0	0	0	0	0	3	3	1	4	3	7	1	3	1	2	0	0	3	3	3	0	0	2	1	0	0	0	0	0	0	0	0	0	0	0	0	0	0	0	1	0	0	0	0	0	0
OR6N2	5	6	0	6	2	1	3	3	2	6	2	2	5	5	14	10	3	10	0	4	9	2	12	11	1	7	5	0	0	0	0	0	0	0	0	0	0	0	0	0	0	0	0	0	0	0	0	0	0
MNDA	3	0	0	0	0	4	3	1	3	5	7	4	2	5	9	7	4	4	0	15	1	3	5	9	1	4	9	0	0	0	0	0	0	0	0	0	0	0	0	0	0	0	0	0	0	0	0	0	0
PYHIN1	6	4	1	2	1	0	4	1	5	4	10	3	9	19	11	14	12	8	11	5	11	13	17	10	3	7	14	1	1	1	1	1	2	1	0	1	2	0	4	1	0	1	0	2	0	2	0	2	3
IFI16	395	369	640	77	163	339	482	527	487	558	602	763	477	417	346	404	467	564	509	664	479	533	533	248	259	368	527	1369	1204	2179	884	742	712	804	826	696	1358	1171	1349	1247	1110	1339	969	1258	1389	1061	1464	1440	2175
AIM2	1	2	1	0	1	3	7	2	2	2	2	9	1	7	5	6	6	2	2	9	1	5	6	3	7	3	1	0	0	2	0	0	0	0	0	0	0	0	0	0	0	0	0	0	1	0	0	0	0
CADM3	1	1	0	0	1	2	1	2	5	1	1	9	8	3	5	5	1	3	1	3	2	7	2	3	1	5	2	0	0	0	0	0	1	1	0	0	0	0	0	1	0	0	0	0	0	1	0	1	1
ACKR1	3	2	0	0	4	0	2	3	3	1	1	7	1	2	1	0	5	9	6	14	1	12	5	0	1	0	3	0	0	0	0	0	0	0	0	1	0	0	0	0	0	0	0	0	1	1	0	0	1
FCER1A	1	0	0	0	0	1	0	1	1	1	2	0	3	5	4	6	3	1	0	12	4	0	2	0	0	0	5	0	0	0	0	0	0	0	1	0	0	0	0	0	0	0	0	0	0	0	0	0	1
OR10J4	0	1	1	0	0	1	0	1	1	1	2	0	0	2	0	1	0	3	0	0	2	0	1	0	0	0	1	0	0	0	0	0	0	0	0	0	0	0	0	0	0	0	0	0	0	0	0	0	0
OR10J1	0	5	4	0	6	3	1	5	6	5	4	13	13	9	7	11	9	7	6	4	18	1	7	3	3	5	6	1	0	1	0	1	0	1	0	1	1	2	3	3	0	2	1	2	3	4	2	2	4
OR10J5	2	0	0	0	2	1	2	0	1	0	0	0	0	2	2	11	1	2	2	6	3	0	3	0	0	1	1	0	0	0	0	0	0	0	0	0	0	0	0	0	0	0	0	0	0	0	0	0	0
APCS	0	6	1	0	0	2	0	2	7	0	3	3	0	4	3	2	1	0	5	5	2	4	2	0	7	0	2	0	0	0	0	0	0	0	0	0	0	0	0	0	0	0	0	1	0	0	0	0	0
CRP	0	1	2	0	0	3	0	1	0	1	2	3	3	0	1	7	3	6	0	1	6	2	4	0	1	0	1	0	0	0	0	0	0	0	0	0	0	0	0	0	0	0	0	0	0	0	0	0	0
DUSP23	126	96	161	56	51	140	128	152	113	107	124	162	136	149	155	143	132	163	153	135	172	115	133	68	101	127	148	263	192	357	223	150	159	170	153	148	245	219	231	247	180	189	134	154	174	125	167	82	244
FCRL6	7	7	1	0	1	8	1	12	3	6	5	17	12	5	4	13	9	11	7	22	8	9	4	12	8	9	13	0	0	0	0	0	0	0	0	0	0	0	0	0	0	0	0	0	0	0	0	0	0
SLAMF8	0	4	0	0	0	1	0	1	0	0	1	1	1	0	0	2	0	1	0	3	0	2	0	1	0	0	5	0	0	2	0	1	0	0	0	0	0	0	0	0	0	1	1	0	0	1	0	0	1
SNHG28	0	3	0	0	2	2	0	2	0	0	3	1	0	2	4	2	0	0	2	5	1	4	0	3	0	0	0	0	0	0	0	0	0	0	0	0	0	0	1	0	0	0	0	1	0	1	1	0	1
VSIG8	0	0	0	0	0	0	1	0	1	3	2	1	0	6	0	1	0	2	1	0	0	2	3	0	0	2	5	0	0	0	0	0	0	0	0	1	0	1	0	1	0	0	0	3	0	0	1	1	0
CFAP45	20	23	23	12	11	22	24	24	31	28	35	32	28	26	25	21	17	31	26	19	40	29	34	15	9	22	36	60	50	55	49	33	38	36	51	34	40	49	52	52	37	51	41	35	46	33	41	35	89
MIR4259	0	0	0	0	0	0	0	0	0	0	0	0	4	0	1	0	0	0	0	0	0	0	0	0	0	0	0	0	0	0	0	0	0	0	0	0	0	0	0	0	0	0	0	0	0	0	0	0	0
TAGLN2	6180	5383	9527	2339	3651	8904	11149	11323	10331	10932	11808	15959	13340	13621	11722	15422	15626	14829	15010	14829	14325	13820	14004	10283	10601	14223	16986	22411	18599	29660	19622	14010	13332	15884	16708	14440	23541	20737	23808	21609	18079	20426	15158	19153	21752	14881	19534	12390	24715
IGSF9	16	19	8	23	6	19	10	11	10	10	18	11	14	20	27	45	23	22	9	32	18	15	22	32	18	18	32	0	1	0	0	1	0	0	0	1	0	0	1	5	1	7	2	1	4	4	2	2	5
SLAMF9	0	0	0	3	3	1	3	1	9	6	4	2	1	12	3	14	10	6	2	8	2	0	10	3	5	6	1	8	3	3	0	3	1	2	3	0	4	6	1	4	2	3	4	0	8	3	7	0	9
KCNJ10	13	10	4	3	5	9	4	4	11	9	14	13	19	27	17	25	23	21	22	38	13	12	19	18	9	19	13	0	0	1	0	0	0	0	2	0	0	0	0	1	0	0	0	0	0	1	1	0	0
PIGM	268	253	314	111	175	507	628	714	715	842	796	1132	895	766	794	738	913	822	886	928	745	739	824	455	501	632	840	555	591	896	653	525	423	695	650	618	1085	867	1082	795	624	623	530	669	720	495	669	387	661
KCNJ9	4	0	2	1	0	0	0	3	0	1	3	4	3	11	6	3	5	4	2	5	4	7	1	10	2	3	1	0	0	0	0	0	1	0	0	0	0	1	0	0	0	0	0	1	0	0	0	1	0
IGSF8	584	518	835	273	352	774	944	897	920	1123	1293	1566	984	982	971	1088	1219	1071	1101	744	988	1070	1078	747	927	1082	1352	1070	824	1231	1126	837	609	894	829	697	1443	976	1298	1190	1057	1164	959	1045	1281	823	1240	593	1459
ATP1A2	4	5	4	0	2	7	2	7	2	8	8	18	8	14	9	29	12	8	11	12	13	8	17	26	14	10	16	0	0	3	0	0	0	2	1	1	3	0	4	2	2	0	1	0	1	4	2	2	9
ATP1A4	0	10	0	2	7	5	8	10	7	5	10	6	7	15	6	25	9	6	13	27	7	7	14	14	5	3	18	1	0	0	0	2	0	0	1	0	1	1	0	1	0	1	0	1	0	0	0	0	1
CASQ1	9	5	5	3	1	4	4	10	11	16	9	10	11	13	7	8	8	13	6	3	8	3	4	3	2	10	5	10	9	21	11	2	4	8	3	7	4	11	10	12	15	17	6	5	9	7	6	14	9
PEA15	9814	8863	14008	3201	5867	15488	19109	20036	17047	19105	21217	30005	19313	20586	16972	18557	19717	19042	20115	16648	19336	18740	19485	14340	13603	16847	22341	23721	20342	32482	20424	15313	14273	15736	16742	14590	22358	19793	22092	22806	18187	21126	15724	20049	19846	14704	18477	13800	25926
DCAF8	324	282	458	105	150	350	418	462	426	482	476	688	436	417	356	455	451	471	489	432	403	465	376	289	259	366	384	428	382	648	386	237	341	361	317	294	447	464	426	345	303	467	274	369	396	259	405	306	515
DCAF8-DT	9	10	8	4	0	13	14	15	6	6	4	20	6	11	17	3	2	12	6	9	2	1	8	1	5	7	5	2	9	10	2	6	3	1	3	2	2	6	6	4	3	5	5	8	4	9	8	8	4
PEX19	310	334	434	154	236	664	782	847	805	872	876	1269	1140	1096	956	1020	1060	1024	984	1188	937	949	908	535	478	667	848	1032	849	1383	835	655	585	682	838	698	1049	886	1014	922	752	922	635	752	819	619	792	643	974
COPA	4107	3967	5757	1964	3095	7825	9883	10413	9779	13115	13266	17939	13218	12127	11059	12454	14742	14205	14937	15755	13698	13828	14159	9539	8834	10676	14464	12714	10169	17606	12690	9769	6618	10633	10751	9418	15448	13141	14649	14399	11687	12263	9672	12157	12236	9255	12313	7822	13659
NCSTN	1875	1778	2602	878	1473	3557	4587	4601	4581	5710	5723	7336	4249	3959	3718	4040	4658	4242	4428	4873	4206	3730	3943	2800	2981	3235	4644	3527	2944	4842	3846	3113	2067	3238	3277	2609	4680	3711	4179	3889	3530	3863	2888	3662	3746	2512	3883	2102	4074
NHLH1	8	5	7	3	3	2	11	6	5	6	10	7	12	14	8	13	7	4	6	11	24	7	6	13	11	6	8	3	2	1	0	2	2	4	1	1	5	1	3	2	2	1	5	4	6	3	6	2	2
VANGL2	10	2	8	2	4	11	9	14	7	12	15	19	3	7	14	16	12	17	8	15	18	15	12	8	9	9	6	53	39	61	44	22	35	24	34	28	35	30	33	43	21	39	33	42	50	24	36	38	76
SLAMF6	2	3	4	0	2	0	5	3	9	10	12	5	6	7	4	11	14	13	2	24	7	8	3	7	0	8	10	0	0	0	0	0	0	0	0	0	0	0	0	0	0	0	0	2	0	1	0	0	0
CD84	11	4	3	2	7	6	12	11	15	16	18	9	12	35	18	22	27	16	18	44	17	19	29	18	11	15	23	1	0	1	0	0	0	0	0	1	0	0	0	1	1	0	1	0	1	1	0	1	0
SLAMF1	0	3	1	0	1	6	1	5	3	2	2	4	2	3	3	5	5	3	1	5	9	6	1	3	2	1	8	0	0	0	0	0	0	0	0	0	0	0	0	0	0	0	0	0	0	0	0	1	0
CD48	2	3	0	0	5	2	1	0	2	1	4	0	3	1	7	0	2	6	3	5	0	1	1	2	2	4	11	0	0	0	0	0	0	0	0	0	0	0	0	0	0	0	0	0	0	0	0	0	0
SLAMF7	8	14	2	5	4	4	6	3	5	10	2	5	8	17	16	12	27	8	10	10	4	18	16	10	1	9	14	4	0	7	2	1	3	3	1	3	6	6	2	3	1	7	1	5	4	1	6	3	3
LY9	12	7	4	1	8	9	10	7	5	10	12	18	8	21	14	29	17	7	6	26	16	14	10	11	1	7	17	1	0	0	0	0	0	1	0	0	1	0	0	0	0	0	0	0	0	2	0	1	0
CD244	8	2	2	0	6	4	4	5	3	5	6	5	6	9	5	16	5	5	7	7	9	12	7	3	5	4	2	0	0	0	0	0	0	0	0	0	1	0	0	0	0	0	0	0	0	0	0	0	0
ITLN1	0	1	3	0	1	3	1	1	2	1	0	0	1	0	1	2	8	1	4	4	0	2	7	1	3	3	0	0	0	0	0	0	0	0	0	0	0	0	0	0	0	0	0	0	0	0	0	0	0
ITLN2	2	2	0	1	0	2	3	1	4	6	1	2	0	1	4	0	3	2	1	2	0	3	0	7	0	4	0	0	0	0	0	0	0	0	0	0	0	0	0	0	0	1	0	0	0	0	0	0	0
F11R	40	50	36	182	29	95	61	78	69	81	81	113	87	96	112	158	104	101	115	176	137	115	93	102	73	68	128	56	46	79	51	47	41	59	43	39	65	54	57	62	43	76	56	60	72	51	88	66	96
TSTD1	23	16	18	68	3	11	25	11	14	19	12	18	15	28	22	28	19	19	25	38	22	25	20	27	20	34	45	2	1	0	1	1	0	2	1	0	1	3	0	1	0	4	0	0	0	1	1	0	1
USF1	262	212	404	115	190	458	582	531	425	459	504	680	302	377	324	323	273	321	280	258	300	260	317	203	201	280	320	574	420	726	544	433	434	473	460	439	593	588	621	530	475	587	444	552	660	490	596	337	743
ARHGAP30	8	12	11	11	15	25	31	14	17	19	12	27	20	15	25	37	13	9	11	35	10	19	7	18	4	11	19	15	9	26	14	16	11	10	23	9	31	14	9	12	11	15	15	10	19	10	14	8	19
NECTIN4	24	31	13	121	17	53	30	28	14	25	34	54	31	75	39	77	50	46	52	49	49	42	61	87	38	36	89	9	17	25	17	14	13	26	28	13	23	25	14	22	19	50	20	29	36	29	31	48	67
KLHDC9	6	6	7	12	4	10	21	16	13	17	15	14	10	19	3	17	12	10	6	7	6	19	12	8	7	2	12	5	6	7	10	4	2	2	6	6	5	8	10	5	5	5	3	3	3	2	7	1	4
PFDN2	665	518	1024	221	391	874	1097	1156	972	1042	1348	1638	1236	1412	1159	1420	1330	1457	1382	1286	1472	1230	1291	850	784	997	1458	2187	1696	2734	1767	1256	1270	1396	1440	1300	1959	1845	2116	2093	1619	2208	1532	1919	2205	1523	1941	1156	2791
NIT1	143	172	291	93	162	249	276	302	296	355	387	518	339	338	279	259	354	398	341	433	282	296	312	220	207	286	337	397	338	563	376	254	278	286	253	239	382	340	401	406	326	347	259	325	343	230	288	207	375
DEDD	226	185	306	80	106	300	401	346	297	390	396	527	385	378	347	375	404	398	418	468	421	419	403	305	304	397	480	495	373	683	469	326	303	308	313	307	500	473	473	371	350	418	329	372	455	260	373	262	489
UFC1	358	366	572	229	218	650	789	815	803	841	964	1243	959	1023	851	1079	1098	1038	1109	1197	1050	944	1106	745	635	902	1158	1283	1067	1715	1128	823	826	841	962	774	1188	1072	1361	1211	1021	1179	802	974	1034	762	1057	711	1451
USP21	149	151	266	53	62	196	239	233	229	259	282	402	189	195	176	237	215	162	221	209	189	206	198	141	129	195	265	276	223	392	190	126	107	200	193	174	318	242	303	249	243	239	188	221	259	192	246	177	400
PPOX	99	101	194	37	62	164	179	208	182	216	224	306	205	211	151	258	286	231	221	188	189	215	187	133	129	159	199	193	157	238	186	128	109	147	127	114	174	141	192	152	129	180	113	148	146	86	146	76	149
B4GALT3	637	572	841	254	367	803	1023	989	897	1048	1094	1507	977	920	950	1007	1125	1009	1069	1013	996	1072	1047	804	885	1062	1305	1233	984	1575	1143	864	683	891	856	760	1461	1097	1299	1296	1131	1177	877	1121	1222	823	1137	707	1413
ADAMTS4	20	12	13	16	23	22	46	26	14	7	23	27	17	19	30	31	27	17	16	39	25	16	20	9	13	11	30	94	90	137	317	226	155	88	107	111	170	103	143	193	163	269	208	257	298	193	255	158	367
NDUFS2	882	718	1177	396	491	1336	1624	1649	1607	1699	1962	2423	1740	1791	1480	1826	2043	1953	1911	1875	1717	1682	1622	1299	1221	1589	1903	2726	2082	3462	2301	1749	1455	1962	1832	1690	2695	2276	2541	2358	1878	2143	1611	1973	2088	1536	1979	1261	2513
FCER1G	10	9	6	3	3	17	10	6	11	32	15	21	6	19	7	16	16	14	12	17	29	25	12	15	2	8	16	7	6	13	2	2	4	1	8	7	10	3	6	6	5	3	2	5	5	4	6	3	9
APOA2	7	2	2	0	1	3	1	2	1	0	5	1	0	3	4	8	6	5	4	6	0	10	5	0	2	1	2	0	0	0	0	0	0	0	0	0	0	0	0	0	0	0	0	0	0	0	0	0	0
TOMM40L	149	125	204	86	72	290	302	269	277	296	333	508	317	323	290	315	319	294	320	314	301	271	340	240	243	245	336	393	310	453	293	210	183	264	265	248	395	328	384	356	294	319	278	358	381	243	338	268	492
MIR5187	0	1	1	0	0	0	0	1	0	0	0	0	1	0	0	0	0	0	1	0	1	0	0	0	0	1	0	0	0	0	1	1	0	0	0	0	1	0	0	1	0	0	1	0	0	0	0	0	0
NR1I3	10	6	13	5	10	3	13	15	9	8	13	24	6	6	6	11	6	13	9	16	20	8	4	12	9	8	18	13	3	6	6	8	1	6	3	5	2	11	6	4	4	9	8	11	9	2	9	6	11
PCP4L1	2	3	3	0	1	1	0	2	5	9	1	3	4	9	0	2	4	1	7	1	6	1	6	3	0	6	6	1	0	0	3	0	0	1	1	2	0	1	2	0	0	3	2	1	2	0	9	8	12
MPZ	11	7	7	0	3	10	2	7	0	3	6	9	4	3	5	19	5	5	3	2	2	11	13	6	10	10	14	15	11	19	11	8	5	8	8	5	2	3	20	10	4	7	2	8	9	6	8	2	16
SDHC	775	725	1110	385	555	1373	1662	2015	1574	1889	2050	2860	2532	2536	2207	2709	2727	2621	2586	2741	2535	2620	2407	1750	1575	2124	2740	2711	2360	3894	2510	1861	1752	2073	2122	1804	2861	2708	2916	2782	2229	2412	1817	2223	2242	1568	2236	1540	2718
CFAP126	43	31	37	13	24	60	82	75	77	92	109	171	84	100	104	81	74	95	115	97	105	98	102	68	64	84	119	102	80	119	89	79	42	66	64	65	104	77	110	105	58	60	61	73	67	46	94	53	82
FCGR2A	8	4	5	0	4	4	2	7	5	7	11	7	28	18	9	21	19	20	8	17	6	6	23	7	9	7	14	0	0	5	2	0	5	0	0	5	4	0	1	4	0	4	3	1	0	1	0	1	1
HSPA6	5	3	6	0	6	6	8	9	5	7	15	21	8	9	11	8	9	10	9	11	7	11	10	7	4	5	11	14	13	21	20	22	6	20	22	26	22	26	35	33	22	26	20	18	18	16	30	6	37
FCGR3A	1	4	0	2	5	2	4	4	2	2	4	11	9	5	4	15	18	7	8	5	4	1	4	9	5	1	7	0	0	0	1	0	0	0	0	0	0	0	0	0	0	0	0	0	0	0	0	0	0
FCGR3B	0	2	0	0	5	3	4	5	5	4	8	11	5	3	6	9	15	6	9	7	8	1	8	6	5	4	1	0	0	0	1	0	0	0	0	0	0	0	0	0	0	0	0	0	0	0	0	0	0
FCGR2B	6	6	2	1	4	4	4	8	10	4	4	13	10	10	13	23	4	13	6	12	8	2	16	20	4	6	10	0	0	0	0	0	0	0	1	0	0	0	0	0	0	0	1	0	0	0	0	0	0
FCRLA	6	10	15	4	5	10	14	20	19	17	24	47	14	15	13	17	9	15	23	7	12	11	15	13	12	5	14	9	7	14	19	22	9	15	24	23	27	26	33	28	29	40	26	30	27	18	28	37	46
FCRLB	23	16	40	10	17	46	54	50	52	51	39	44	31	44	45	57	52	44	48	35	52	41	38	20	37	39	54	104	83	146	90	67	61	89	84	68	90	93	107	96	77	85	72	90	104	69	71	55	117
DUSP12	107	65	135	43	54	160	178	217	207	169	210	287	179	184	178	246	186	230	242	177	198	148	167	110	112	142	188	286	271	446	306	211	219	248	265	180	320	271	302	280	267	315	215	307	349	281	323	262	435
ATF6	639	621	822	331	529	1468	1719	2056	1885	2289	2435	3031	1975	1716	1656	1619	2253	1862	2027	2317	1831	1947	2005	1203	1158	1321	1947	1520	1442	2459	1864	1471	1100	1576	1527	1396	2345	1933	2148	1996	1696	1826	1553	1959	2012	1369	2074	1528	2484
OLFML2B	5	11	4	10	5	2	9	4	6	8	9	10	6	5	15	5	13	7	4	10	12	16	12	7	3	6	20	15	26	40	28	30	13	22	10	21	36	25	42	29	30	34	21	33	30	28	54	26	59
NOS1AP	12	17	8	2	9	15	16	13	9	30	13	33	22	31	17	47	26	29	25	49	21	37	23	35	10	7	26	8	5	7	6	11	2	5	8	11	7	11	16	12	11	19	22	5	26	10	19	2	17
MIR4654	0	2	0	0	0	1	1	1	3	0	0	1	3	1	0	5	4	2	0	1	2	4	1	0	0	1	0	0	0	0	0	0	0	0	0	0	0	0	0	0	0	0	0	0	0	0	0	0	0
MIR556	0	0	0	0	0	0	0	0	0	0	0	0	0	0	0	0	0	0	1	1	0	0	1	0	0	0	1	0	0	0	0	0	0	0	0	0	0	0	0	0	0	0	0	0	0	0	0	0	0
SPATA46	0	0	0	2	0	2	1	3	3	5	3	3	1	1	3	1	0	1	1	0	5	5	6	3	7	1	2	0	0	0	0	0	0	0	2	0	0	0	0	0	0	0	1	0	0	2	0	0	1
C1orf226	9	12	5	25	11	15	31	14	15	25	16	29	14	44	33	46	26	21	14	45	26	32	16	19	22	24	29	6	5	10	3	1	3	3	8	5	3	1	4	8	5	9	5	8	13	6	8	4	3
SH2D1B	26	13	5	2	10	30	13	25	30	44	32	30	26	55	41	44	55	29	40	58	62	63	41	29	15	24	38	3	2	1	6	5	3	11	18	9	14	11	9	12	5	11	8	7	15	13	13	12	28
UHMK1	1429	1276	1730	645	941	3358	3948	4550	3445	4605	4780	7556	6805	5813	5011	4334	6137	6393	6286	6365	5713	6110	5950	3494	2818	3631	5013	5235	5942	9738	6283	4778	3040	6159	6370	5393	8721	7780	9064	9048	6575	6730	5517	8032	6775	5868	7056	7018	10111
UAP1	720	676	1064	331	629	1518	1983	2381	2147	3121	3500	4626	3416	3295	2906	3121	3936	3847	3692	4071	3466	3326	3291	2113	1909	2428	3187	3369	3165	5104	3787	2960	2598	3816	3863	3139	6285	5729	6442	6789	5351	6594	4979	6153	6660	4704	6402	5024	8078
DDR2	2893	2797	4212	812	1722	4036	4891	5817	4717	6640	6389	8824	5740	4817	4556	5353	6373	5885	6465	6632	5550	6327	6423	3984	4416	4845	7003	10076	8548	15059	9599	7746	6709	8092	8341	6876	10913	9114	10490	10520	8969	10391	8348	9967	10025	7110	11111	7546	11078
HSD17B7	48	56	59	18	26	51	97	78	115	208	172	219	161	146	148	161	210	163	171	147	145	109	107	84	71	82	84	91	70	131	86	47	59	89	71	54	157	145	141	112	109	127	95	110	124	83	93	100	123
CCDC190	1	2	0	0	2	3	3	7	3	7	6	4	5	3	7	5	1	13	6	10	7	4	8	6	1	6	4	7	6	14	6	4	5	4	3	6	12	3	6	18	14	24	25	35	34	22	35	40	54
RGS4	955	953	1289	381	653	1523	1405	1931	1106	1888	1860	2775	2169	1994	1823	1878	2098	2091	2672	2813	2335	2566	2620	1689	1390	1685	2347	6339	6331	10946	7349	5621	4699	5759	6059	5068	8425	7433	8416	10238	8225	8232	6543	8121	6175	4562	6668	4975	7987
RGS5	71	89	96	23	71	159	215	261	183	212	197	298	224	193	222	212	227	197	178	215	177	174	160	101	74	100	181	216	328	571	357	275	252	294	361	236	424	383	401	393	369	373	310	375	284	252	315	283	416
RGS5-AS1	19	17	6	3	9	26	22	23	20	22	30	28	35	35	31	86	41	36	52	48	49	44	59	33	22	13	51	4	1	3	0	0	0	1	0	0	1	2	0	3	0	0	0	0	3	0	1	3	4
NUF2	43	25	77	17	19	39	53	78	69	90	64	128	111	112	113	122	161	157	126	142	133	79	93	72	45	53	74	230	230	357	188	162	194	181	217	170	389	349	384	452	364	736	519	710	821	569	862	640	981
PBX1	281	222	203	250	222	581	705	812	782	786	742	998	729	870	670	934	715	729	684	774	724	605	662	535	325	473	700	377	352	541	416	295	307	375	467	359	558	528	617	334	309	318	200	284	295	225	278	246	346
PBX1-AS1	0	1	1	0	4	2	3	4	4	6	3	10	8	8	23	8	10	14	16	16	11	2	14	7	2	3	4	0	1	0	0	0	0	0	0	1	0	0	0	0	0	0	0	0	0	0	0	1	0
LMX1A	8	3	2	0	6	15	8	9	5	7	7	19	15	12	14	20	13	13	9	14	11	15	15	13	4	8	13	0	0	0	0	0	0	0	0	0	0	0	0	0	0	0	0	0	0	0	0	0	0
RXRG	17	19	2	7	5	21	22	35	20	36	25	40	18	56	41	72	37	29	37	47	52	56	27	35	10	12	45	0	0	0	0	0	0	0	0	0	2	0	0	0	0	3	0	0	0	1	1	1	0
LRRC52-AS1	8	16	6	2	15	28	14	19	27	10	33	27	27	31	31	46	35	21	29	61	37	32	49	18	17	24	45	0	0	0	0	0	0	0	0	0	0	0	0	0	0	2	0	0	2	0	0	0	0
LRRC52	5	1	0	0	1	1	0	7	3	1	4	6	4	6	5	7	6	1	7	4	3	5	3	3	0	6	3	0	0	0	0	0	0	0	0	0	0	0	0	0	0	0	0	0	0	0	0	0	0
MGST3	809	736	1217	397	552	1397	1570	1784	1768	1804	1862	2433	2086	2085	1816	2292	2293	2098	2050	2487	1911	1856	1685	1323	1214	1577	1952	2727	2224	3890	2343	1786	1794	1874	1972	1698	2742	2302	2601	2306	1907	2091	1609	1997	1952	1444	2046	1149	2287
ALDH9A1	583	558	840	321	469	1285	1687	1705	1675	1898	1838	2401	2043	1899	1689	1895	2141	1897	1953	2125	1859	1782	1872	1272	1149	1434	1944	2281	2035	3419	2268	1688	1478	2164	2045	1876	2961	2566	3076	2731	2180	2415	1863	2318	2408	1732	2276	1780	3126
TMCO1	1006	934	1400	510	867	2011	2393	2748	2613	3150	3423	4536	3620	3409	2969	3345	3951	3490	3811	4836	3643	3620	3862	2302	2395	2817	3834	2248	2205	3728	2772	2437	2140	2598	2596	2108	3510	3103	3191	2958	2280	2767	2151	2659	2904	1827	3067	2041	3347
UCK2	461	460	685	347	582	1558	1772	1888	1431	1044	1206	1817	1079	1069	953	989	1009	1090	942	956	991	757	877	624	517	685	892	1906	1486	2567	2925	2177	1985	2538	2660	2305	3548	2895	3317	2680	2280	2405	1876	2272	2420	1702	2319	1642	2964
MIR3658	0	0	0	0	0	0	0	0	0	0	0	0	0	0	0	0	0	0	0	0	0	0	0	0	0	0	0	0	0	0	0	0	0	0	0	0	0	0	0	0	0	0	0	0	0	0	0	0	0
FAM78B	1	5	4	3	0	6	7	2	1	12	7	19	11	24	14	10	9	16	13	12	14	3	7	9	3	7	18	2	0	5	0	1	0	1	2	0	0	1	0	1	1	0	0	0	0	0	3	0	0
MIR921	0	0	0	0	0	0	0	0	0	0	0	0	0	0	0	0	0	0	0	0	0	0	0	0	0	0	0	0	0	0	0	0	0	0	0	0	0	0	0	0	0	0	0	0	0	0	0	0	0
POGK	465	412	672	185	212	695	774	802	749	979	961	1419	923	884	828	902	918	969	1000	1076	999	955	964	652	589	757	876	1459	1360	2153	1313	1087	774	1432	1520	1220	2066	1809	1940	2039	1665	1740	1345	1799	1968	1374	1850	1324	2312
TADA1	35	28	47	35	29	75	109	105	93	110	118	174	113	144	87	107	119	116	106	113	109	111	108	66	33	97	84	137	113	205	140	130	90	149	152	140	226	193	243	210	153	188	144	193	225	134	187	166	229
ILDR2	60	33	24	12	46	63	71	86	68	83	92	126	90	156	87	170	140	82	103	146	154	129	125	103	55	70	140	14	9	16	10	9	3	14	19	10	19	14	14	19	22	35	19	25	24	8	11	14	21
MAEL	42	30	10	7	21	30	32	38	63	35	47	66	62	97	80	90	96	76	61	110	65	72	67	65	23	34	80	0	0	0	0	0	0	0	0	0	0	0	1	1	0	0	0	2	0	0	0	2	1
GPA33	8	1	5	0	2	0	0	2	5	7	6	6	4	2	3	10	6	10	1	3	7	5	7	5	4	2	6	0	0	0	0	0	0	0	0	0	0	0	0	0	0	0	0	0	0	0	0	0	0
STYXL2	13	10	31	3	0	4	0	2	4	9	5	8	5	6	7	9	11	5	4	10	7	12	11	5	4	4	8	1	0	1	1	0	2	1	0	0	1	1	1	2	3	2	0	3	1	1	2	2	9
LINC01363	4	3	0	0	3	4	1	0	4	6	5	3	1	11	7	10	7	1	4	2	3	13	7	2	3	3	4	1	1	1	1	0	0	0	0	0	1	0	1	0	0	0	0	0	0	0	0	0	0
POU2F1	185	144	246	59	96	246	251	313	232	341	408	453	464	400	396	427	476	482	401	481	424	452	426	294	247	309	447	359	378	583	327	264	232	289	385	286	486	405	434	493	417	544	379	596	540	434	592	546	681
CD247	3	3	0	0	1	1	16	1	0	10	2	5	3	4	2	21	5	8	5	3	5	42	2	10	1	4	7	0	0	0	0	0	0	0	0	0	1	0	2	0	0	1	1	1	2	0	1	1	3
CREG1	172	124	154	222	102	242	234	267	311	341	319	505	286	335	279	286	287	323	277	330	249	280	237	188	149	191	295	159	149	252	144	126	123	136	176	142	185	193	211	196	165	221	129	186	197	135	193	134	214
RCSD1	6	15	6	2	3	6	3	5	7	14	12	9	10	16	15	12	14	15	14	15	15	14	10	12	4	6	15	2	2	0	0	1	0	2	0	2	4	2	1	3	2	4	1	1	1	1	2	0	4
MPZL1	3914	3869	5939	1655	3139	6994	8815	9359	9043	12978	13262	17127	13748	12301	11624	12584	16114	14081	15816	17169	14409	15403	16841	10051	9948	12431	16295	8417	7614	12954	9382	7544	5916	7971	7677	6632	11615	9798	10693	10571	8879	9017	7519	9326	9200	6492	9436	5975	10611
ADCY10	22	16	20	6	15	13	31	30	33	29	26	37	21	33	21	24	27	36	21	44	36	35	32	14	21	27	30	18	15	24	10	7	6	13	25	12	30	23	32	30	15	25	13	16	18	11	18	17	14
MPC2	992	938	1197	319	604	1459	1765	1967	1745	1701	2106	2924	2630	2603	2036	2639	2604	2485	2569	2836	2588	2600	2512	1550	1337	1814	2460	2805	2510	4289	2395	1853	2174	2140	2291	1815	2786	2531	2830	2756	2042	2291	1769	2047	2053	1381	1911	1582	2550
DCAF6	868	844	1225	353	670	1382	1662	1885	1523	2001	2066	2842	2056	1872	1627	1637	2018	2137	2208	2475	1947	1999	1983	1402	1154	1361	1875	2237	1998	3522	2323	1729	1531	1768	1842	1544	2205	2059	2251	2210	1672	1927	1412	1801	1685	1313	1850	1417	2100
MIR1255B2	0	0	0	0	0	0	0	0	2	0	0	1	1	0	0	0	1	0	1	1	4	1	0	0	0	1	0	0	0	0	0	0	0	0	0	0	0	0	0	0	0	0	0	0	0	0	0	0	0
GPR161	235	266	374	151	192	445	593	583	517	585	575	866	546	572	507	535	589	599	693	548	579	557	681	376	420	541	692	1255	1008	1634	1264	916	704	1012	1047	914	1353	1203	1398	1381	1216	1429	1052	1291	1463	1068	1541	903	1628
TIPRL	312	260	383	159	211	573	688	727	697	721	821	1309	949	1005	882	975	993	1046	1041	1225	1070	898	949	670	508	686	903	900	947	1407	834	609	720	721	764	683	1106	997	1071	1056	821	1108	762	1022	1154	768	1104	928	1437
SFT2D2	991	947	1254	569	777	2001	2494	2780	2474	3412	3214	4258	4156	3311	3244	3716	4443	4301	4335	4648	3907	4363	4394	2747	2305	2899	3766	3510	3204	5442	4144	3294	2038	3903	3944	3400	5731	5083	5328	5272	4439	4406	3662	4926	4713	3581	4853	3672	5790
TBX19	19	16	21	13	6	32	26	25	22	31	24	37	27	37	33	52	39	17	30	30	26	22	46	24	17	22	34	16	19	18	11	6	8	12	13	11	32	13	18	18	7	33	19	19	14	18	20	17	20
MIR557	0	0	0	0	0	0	0	0	0	0	0	0	0	0	0	0	0	0	0	0	0	0	0	2	0	0	0	0	0	0	0	0	0	0	0	0	0	0	0	0	0	0	0	0	0	0	0	0	0
XCL2	0	0	0	0	0	0	0	1	0	0	0	2	1	5	1	0	3	0	3	2	0	4	1	0	0	1	0	0	0	0	0	0	0	0	0	0	1	0	0	0	0	0	0	0	0	0	0	0	0
XCL1	0	3	0	0	0	4	4	1	1	4	2	4	0	14	3	10	6	4	6	5	6	5	6	3	1	3	1	0	0	0	0	0	0	0	0	0	1	0	0	0	0	0	0	0	0	0	0	0	0
DPT	0	1	0	0	0	5	0	1	1	3	3	0	1	0	3	2	0	1	0	2	3	0	0	2	0	0	7	0	0	0	0	0	0	0	0	0	0	0	0	0	0	0	0	0	0	0	0	0	0
LINC00626	1	1	1	1	0	2	3	1	1	2	0	0	1	3	0	1	5	2	1	2	13	5	4	7	1	1	8	0	0	0	0	0	0	0	0	0	0	0	0	0	0	0	0	0	0	0	0	0	0
ATP1B1	419	435	566	245	377	809	999	1046	1059	1166	1291	1670	1108	988	971	1141	1270	1062	1111	1274	1067	970	989	591	681	745	944	1407	1242	2179	1812	1544	1290	1698	1636	1449	2741	2239	2486	2509	2150	2408	1903	2426	2294	1500	2354	1648	2818
NME7	86	94	105	23	67	164	160	216	180	214	276	346	315	267	240	308	336	305	294	332	286	283	310	246	155	186	277	267	245	402	243	210	204	225	253	214	320	267	328	269	247	294	197	261	310	209	326	294	456
BLZF1	255	249	309	100	206	602	756	912	730	866	979	1271	873	814	663	654	913	824	897	988	824	718	841	452	329	506	765	535	594	998	707	582	516	614	637	487	838	770	797	717	603	708	598	763	738	540	770	667	904
CCDC181	13	3	0	2	9	5	11	13	15	16	20	32	12	25	16	9	24	13	13	32	26	23	23	15	9	12	17	1	5	8	5	2	2	6	5	3	9	7	7	8	7	8	6	10	7	12	15	8	19
SLC19A2	104	117	139	68	169	588	873	888	565	566	559	820	481	481	414	325	428	414	364	496	369	350	388	205	177	260	368	171	196	329	533	431	239	524	499	462	736	646	650	500	395	413	319	422	402	290	366	341	567
F5	10	2	4	3	9	24	15	22	12	23	28	25	32	57	16	37	35	39	26	42	15	32	27	31	26	23	19	3	1	0	0	0	0	0	1	0	0	1	0	2	0	0	0	0	0	0	0	2	0
SELP	4	8	8	4	2	6	12	13	12	12	19	16	6	15	27	17	16	11	21	21	26	14	17	8	7	8	21	1	1	0	0	0	0	0	0	0	0	0	0	0	0	0	0	1	0	0	1	0	0
FIRRM	22	29	32	20	28	32	62	52	66	63	77	86	89	94	74	83	118	111	125	134	114	86	72	55	32	45	81	131	143	223	122	117	92	176	175	141	331	327	341	410	371	439	314	454	506	323	485	365	593
SELL	2	5	0	3	0	6	4	5	9	7	4	6	4	7	5	15	10	8	11	19	6	13	1	12	5	4	17	0	2	5	1	1	1	1	0	0	0	1	1	1	0	3	2	2	0	0	0	1	0
SELE	17	13	7	6	6	13	8	19	7	27	9	16	34	26	16	19	18	21	7	19	13	28	10	19	5	5	9	0	0	0	0	0	0	0	0	0	0	0	0	0	0	0	0	0	1	0	1	2	0
METTL18	13	29	28	10	22	46	40	59	42	28	34	60	52	55	39	40	57	36	35	50	52	38	41	38	19	21	25	52	58	96	58	59	77	58	54	38	100	58	80	79	68	82	65	63	74	70	83	63	84
SCYL3	68	53	73	30	52	117	131	160	126	153	159	232	145	128	148	111	169	139	147	153	160	126	156	125	92	105	131	115	112	171	117	108	63	119	125	99	173	120	115	112	99	134	93	118	98	77	110	108	131
KIFAP3	150	165	198	109	135	352	423	491	386	560	585	699	569	528	427	477	599	491	482	581	501	469	482	359	262	328	480	387	400	621	435	357	303	366	394	328	555	463	514	443	368	431	320	410	376	256	363	309	462
NTMT2	11	1	1	2	0	4	3	3	2	1	3	7	2	6	1	7	3	5	6	1	5	9	4	4	3	0	1	0	0	0	0	1	0	0	0	0	0	0	0	0	0	0	0	0	0	0	0	0	0
MIR3119-1	0	0	0	0	0	0	0	0	0	0	0	0	0	0	0	0	0	0	0	0	0	0	0	0	0	0	0	0	0	0	0	0	0	0	0	0	0	0	0	0	0	0	0	0	0	0	0	0	0
MIR3119-2	0	0	0	0	0	0	0	0	0	0	0	0	0	0	0	0	0	0	0	0	0	0	0	0	0	0	0	0	0	0	0	0	0	0	0	0	0	0	0	0	0	0	0	0	0	0	0	0	0
LINC01142	3	3	1	2	1	4	5	5	2	1	13	3	3	3	5	11	12	4	5	5	8	7	5	5	1	5	6	0	0	0	0	0	0	0	0	0	0	0	0	0	0	0	0	0	0	0	0	0	0
GORAB-AS1	22	8	16	1	2	24	23	11	11	24	23	32	21	24	22	43	44	40	24	41	27	25	21	38	14	9	27	2	4	13	4	1	3	10	7	3	8	9	7	4	5	3	4	6	7	2	6	3	8
GORAB	55	39	85	23	42	86	107	119	104	169	160	212	115	128	121	92	141	123	125	137	118	162	112	68	65	78	102	99	101	188	129	94	95	120	112	108	163	118	132	119	107	136	104	130	156	112	142	115	183
PRRX1	402	376	535	85	190	524	581	660	617	664	656	1067	737	675	552	605	875	792	716	602	663	686	630	426	328	447	738	1844	1804	2902	1600	1172	1064	1372	1440	1251	2064	1908	2071	1940	1565	1590	1197	1753	1390	1008	1535	1018	1689
MROH9	12	8	2	2	2	11	6	9	6	10	18	23	14	7	16	30	21	17	10	21	30	24	22	18	14	5	17	0	0	0	2	0	1	0	0	2	0	0	2	1	0	0	0	0	2	1	0	1	0
FMO3	9	5	1	0	5	3	7	3	7	8	9	16	11	7	10	10	17	20	2	23	12	5	20	16	2	7	9	0	1	3	1	0	0	0	0	0	0	0	0	0	0	0	0	0	0	0	1	1	5
MIR1295A	0	0	0	0	0	0	0	0	0	0	0	0	0	0	0	0	0	0	0	0	0	0	0	0	0	0	0	0	0	0	0	0	0	0	0	0	0	0	0	0	0	0	0	0	0	0	0	0	0
MIR1295B	0	0	0	0	0	0	0	0	0	0	0	0	0	0	0	0	0	0	0	0	0	0	0	0	0	0	0	0	0	0	0	0	0	0	0	0	0	0	0	0	0	0	0	0	0	0	0	0	0
FMO2	8	12	4	3	9	9	5	12	7	12	14	4	11	12	14	22	23	24	19	15	24	7	18	16	5	8	19	0	0	0	0	0	0	0	0	0	0	0	0	0	0	2	0	0	0	1	3	1	0
FMO1	11	19	11	2	17	15	12	20	29	24	25	34	24	56	22	36	36	26	40	50	26	23	25	19	21	28	44	22	22	41	35	24	26	35	38	26	48	53	63	31	34	58	32	24	51	35	46	55	62
FMO4	13	0	3	7	2	8	10	3	11	7	1	9	13	17	11	18	6	9	5	18	9	8	22	4	4	5	19	4	5	5	4	5	2	3	5	7	6	10	7	6	7	5	3	8	7	3	7	6	11
PRRC2C	4164	3431	5674	1199	2408	5118	6098	7031	6963	9196	8721	11833	3526	3654	3144	3226	3863	3955	3898	4104	3360	3447	3663	2394	2180	3446	4040	6534	5047	9038	6084	4247	5790	5170	5830	4918	7714	6283	6847	6305	5989	7582	5778	7251	7805	5625	9019	6162	8719
MYOCOS	10	1	1	1	2	5	3	8	9	9	8	11	9	7	15	13	6	12	16	11	13	5	11	12	5	7	8	1	2	6	1	2	8	5	2	3	7	5	3	5	5	4	4	6	10	3	2	3	5
MYOC	2	0	1	2	0	1	6	1	11	8	3	4	5	12	2	9	8	3	2	8	4	6	2	5	0	2	9	0	0	0	1	0	0	1	1	0	0	0	0	2	0	1	0	0	0	0	0	0	0
VAMP4	130	115	186	32	77	230	239	267	265	312	305	493	315	396	244	297	314	320	333	379	312	303	271	223	141	210	320	211	186	368	191	161	176	176	207	164	293	254	284	259	159	266	195	233	247	163	237	221	301
METTL13	461	411	671	180	259	726	1005	1018	920	1035	1031	1338	1009	871	838	897	1109	1056	967	893	1005	941	866	715	664	852	1097	1531	1350	2082	1302	945	802	1257	1283	1215	2082	1726	2115	1732	1405	1562	1240	1577	1696	1305	1627	1033	2020
DNM3	15	18	25	8	9	12	18	22	21	27	35	47	23	24	34	52	40	35	21	34	25	35	30	37	14	34	42	32	19	27	25	17	11	19	15	16	25	22	38	40	27	32	19	17	26	26	29	41	26
DNM3-IT1	0	1	0	0	2	2	0	0	4	0	0	0	0	0	0	0	0	0	1	0	1	0	5	1	0	0	1	0	0	0	0	0	0	0	0	0	0	0	0	0	0	0	0	0	0	1	0	0	1
MIR214	0	0	0	0	0	0	0	0	0	0	0	0	0	0	0	0	0	0	0	0	0	0	0	0	0	0	0	0	0	0	0	0	0	0	0	0	0	0	0	0	0	0	0	0	0	0	0	0	0
MIR3120	0	0	0	0	0	0	0	0	0	0	0	0	0	0	0	0	0	0	0	0	0	0	0	0	0	0	0	0	0	0	0	0	0	0	0	0	0	0	0	0	0	0	0	0	0	0	0	0	0
MIR199A2	0	0	0	0	0	0	0	0	0	0	0	0	0	0	0	0	0	0	0	0	0	0	0	0	0	0	0	0	0	0	0	0	0	0	0	0	0	0	0	0	0	0	0	0	0	0	0	0	0
PIGC	109	92	144	58	74	178	192	239	209	230	279	324	228	265	228	270	255	279	282	245	217	236	226	180	174	212	240	368	285	471	365	286	247	348	372	315	464	412	460	392	315	407	311	432	360	250	354	241	407
C1orf105	2	4	0	0	2	1	3	2	0	4	4	6	2	5	2	21	3	4	1	5	2	2	2	7	2	2	12	0	0	2	0	0	0	0	0	0	0	0	0	1	0	0	0	1	0	0	2	0	0
SUCO	507	502	664	305	436	1358	1644	1850	1675	2448	2515	3600	2157	1949	1681	1491	2106	2084	2174	2229	1917	1968	2014	1230	986	1150	1737	1184	1262	2104	1680	1351	942	1722	1619	1384	2555	2041	2412	2403	1995	2154	1753	2348	2190	1678	2408	1753	2743
FASLG	3	1	1	2	7	4	5	6	5	7	7	8	15	8	6	18	10	11	6	10	10	11	6	10	3	4	9	2	2	0	0	0	0	0	2	0	1	2	1	0	1	0	0	0	1	0	3	0	1
TNFSF18	7	6	1	2	4	12	12	14	17	37	33	31	15	21	24	27	19	20	25	20	26	28	27	5	18	17	9	2	1	4	3	3	2	7	5	4	7	7	11	4	5	6	5	6	1	1	7	11	8
TNFSF4	654	596	825	198	355	908	976	1200	892	1405	1599	2379	1865	1640	1488	1754	1950	2099	2515	3056	2499	2725	2835	1812	1711	2197	2817	1512	1487	2565	1876	1609	1102	1890	1877	1597	2687	2186	2508	2281	1728	1799	1319	1673	1731	1236	1779	1711	2424
PRDX6-AS1	67	62	115	29	52	108	127	124	112	153	157	228	130	123	116	112	149	127	126	134	131	158	116	82	81	101	180	74	57	115	69	51	50	77	62	57	75	74	88	71	78	59	64	62	51	45	81	61	103
PRDX6	4535	4061	6610	1602	2919	7515	8920	9831	8741	10170	10903	15370	12325	11854	9880	11886	12901	12632	13832	17534	13401	13554	14139	9430	8957	12047	15429	8253	7261	12320	7604	5979	6240	6596	6575	5598	8808	8178	8895	8541	6942	8309	5831	7496	7698	5222	7348	5798	9938
SLC9C2	4	7	6	0	6	11	12	5	3	9	16	7	8	13	6	23	34	16	16	25	21	10	17	19	6	3	18	0	0	0	0	0	0	1	0	1	0	0	4	1	0	1	0	0	2	0	1	4	0
ANKRD45	4	8	0	3	3	5	6	13	1	3	13	12	9	9	5	14	9	1	11	10	7	13	6	7	3	3	16	4	3	4	3	1	4	7	7	1	6	3	3	8	3	5	4	7	5	7	11	10	7
TEX50	2	0	2	0	0	0	2	0	1	0	4	2	0	1	4	1	2	8	0	0	3	0	3	2	0	2	0	0	0	0	0	1	0	0	0	0	0	0	0	0	0	0	0	1	0	0	0	0	0
KLHL20	213	250	390	114	201	550	727	764	690	920	904	1182	886	803	716	730	938	827	887	948	846	827	770	561	464	694	782	617	616	951	654	517	375	666	695	565	917	715	906	810	626	695	511	709	638	478	750	578	881
CENPL	100	82	129	34	60	142	193	210	165	257	214	352	277	282	231	289	354	281	328	326	311	233	263	143	160	176	209	309	256	489	300	226	211	358	361	311	598	522	545	583	493	663	538	668	664	459	682	590	868
DARS2	112	117	188	85	92	270	318	299	273	385	448	560	416	378	351	391	445	508	497	509	420	387	372	286	228	292	346	736	617	1148	731	623	427	709	708	560	988	925	1065	1103	835	1175	900	1118	1222	890	1294	962	1592
GAS5	795	662	1219	292	315	818	1001	1078	1129	1493	1569	1982	903	979	777	1080	996	936	923	1071	918	933	919	666	665	841	1175	1226	963	1709	942	695	862	837	840	788	1136	1014	1088	1058	962	1287	915	1119	1300	913	1261	1101	1943
ZBTB37	87	87	112	41	60	177	171	214	152	237	221	283	257	256	229	209	225	298	207	261	253	263	246	179	118	145	210	232	190	335	178	149	129	168	220	180	265	203	226	243	153	213	143	209	158	149	241	210	284
SERPINC1	3	1	1	2	1	1	2	2	6	7	4	6	3	3	0	1	5	7	3	3	3	2	0	0	4	3	3	2	0	2	0	1	0	0	0	0	0	0	0	2	0	1	1	0	0	0	0	2	0
RC3H1	488	403	607	168	232	721	798	891	802	1089	1028	1589	1194	973	857	904	1094	1182	1073	1158	1077	1160	1088	688	565	685	880	1075	1072	1922	894	772	664	841	801	778	1322	1139	1324	1515	1107	1325	1004	1380	1327	1173	1547	1411	1795
RC3H1-DT	2	2	0	0	0	0	3	2	4	0	0	0	0	2	2	1	3	1	0	0	1	0	4	0	5	1	1	0	0	2	2	0	0	2	0	2	0	0	0	2	2	0	0	0	0	0	1	0	0
RABGAP1L	174	177	277	100	152	380	436	543	454	577	634	880	599	588	548	532	598	627	625	593	545	629	542	434	310	388	526	483	456	742	566	393	356	491	533	382	655	577	606	629	504	640	429	638	555	393	591	420	623
GPR52	3	0	1	0	0	1	3	2	0	0	4	3	1	4	0	3	4	1	6	4	3	4	7	4	2	4	13	2	0	1	0	1	0	0	0	2	1	0	1	0	0	1	1	1	1	0	4	2	0
RABGAP1L-AS1	1	0	0	0	0	2	1	0	5	1	0	4	3	6	0	0	1	0	1	0	3	3	0	0	0	1	0	0	0	0	0	0	0	0	0	0	0	0	0	0	1	1	0	0	0	0	1	1	1
CACYBP	465	457	683	214	301	673	797	935	881	920	1168	1451	1160	1106	952	1263	1371	1230	1348	1569	1242	1256	1169	778	717	791	1151	2805	2467	4225	2447	1860	1992	2112	2300	1892	2976	2771	3000	3325	2661	3538	2539	3135	3520	2428	3469	2866	4581
MRPS14	151	133	274	79	96	238	278	344	287	362	329	592	455	377	375	422	439	385	408	526	416	390	356	303	307	353	476	620	508	888	457	349	335	439	454	376	570	551	660	542	435	537	367	460	505	329	522	386	662
TNN	5	2	1	1	0	5	1	10	6	2	4	8	12	22	8	11	6	10	12	3	15	12	10	16	1	4	19	0	0	0	0	0	0	0	0	0	0	0	0	0	0	0	0	0	0	0	0	0	0
KIAA0040	27	17	2	14	5	5	11	10	6	13	13	12	6	25	9	23	16	13	12	26	21	19	17	8	14	7	14	0	3	0	0	0	0	0	0	0	0	0	0	2	0	2	1	0	0	0	1	2	0
TNR	21	17	3	1	9	13	19	16	19	18	16	34	30	17	31	32	28	17	28	58	31	31	33	25	12	7	42	0	0	2	0	0	0	0	0	0	0	0	0	2	0	3	0	0	0	0	0	0	0
LINC01657	1	0	0	0	3	1	0	4	4	1	2	2	2	0	1	10	3	0	2	2	6	6	0	1	1	2	7	0	0	2	0	0	0	0	0	0	0	0	0	0	0	0	0	1	0	0	1	0	0
COP1	214	192	263	99	129	402	524	552	520	555	599	767	611	560	525	505	588	590	623	573	655	576	551	361	311	436	635	717	595	1039	727	542	511	640	645	573	972	869	955	867	683	847	579	798	766	585	772	594	1128
SCARNA3	0	0	0	0	0	0	1	0	0	1	4	0	2	0	0	0	3	0	0	0	0	0	0	1	2	0	0	1	1	1	0	0	0	0	0	0	0	0	0	0	0	2	2	0	0	0	0	0	0
PAPPA2	24	23	6	10	14	19	26	27	30	32	49	52	21	66	22	74	60	37	36	57	41	45	44	41	31	35	43	1	3	1	2	0	1	1	4	1	1	3	4	2	1	1	0	2	2	1	1	0	0
ASTN1	13	6	7	2	8	13	7	10	18	19	16	31	25	34	35	53	28	22	30	36	26	35	40	26	11	17	37	0	1	0	1	0	0	0	2	0	0	1	0	0	2	0	0	0	0	0	0	0	0
MIR488	0	0	0	0	0	0	0	0	0	1	0	0	0	0	0	0	1	0	2	0	0	0	0	0	0	0	0	0	0	0	0	0	0	0	0	0	0	0	0	0	0	0	0	0	0	0	0	0	0
BRINP2	18	12	5	4	4	15	10	17	12	11	20	19	11	40	8	32	11	32	24	21	30	34	10	13	7	5	7	0	0	0	0	0	1	0	1	0	0	0	1	0	1	0	0	0	0	0	0	3	0
LINC01741	3	2	0	0	1	5	3	11	6	5	1	0	9	8	4	8	5	6	1	7	4	3	5	10	5	1	9	0	0	0	0	0	0	0	0	0	0	0	0	0	0	0	0	0	0	0	0	1	0
SEC16B	5	5	2	1	6	7	1	4	5	12	10	13	10	7	5	14	4	8	2	16	4	15	7	9	1	3	19	2	2	5	3	1	0	0	3	1	1	0	6	2	1	0	0	1	0	3	1	5	3
RASAL2-AS1	20	23	56	13	20	42	66	76	50	64	76	112	58	65	70	101	90	72	56	46	59	84	92	52	82	113	86	63	72	110	84	44	35	83	73	94	96	67	96	79	91	74	71	76	61	55	58	49	103
RASAL2	472	448	690	170	241	1041	1297	1397	1068	1271	1272	1815	1068	977	843	852	1116	1057	1158	1174	966	1045	1175	752	617	767	1024	1333	1247	2124	1245	864	599	1543	1568	1328	2293	1893	2004	1714	1413	1376	1158	1544	1258	1048	1529	1119	1806
CLEC20A	1	0	1	0	1	5	1	4	1	0	3	2	1	3	0	2	3	0	2	4	7	4	2	4	4	2	5	0	0	0	0	0	0	0	0	0	0	0	0	0	0	0	0	1	0	0	0	0	0
TEX35	0	7	2	1	2	6	1	7	0	4	3	4	3	9	3	9	5	4	3	3	6	3	4	6	1	6	13	0	0	1	1	0	0	0	1	0	3	0	1	1	0	0	1	0	0	1	0	0	1
C1orf220	4	5	1	2	2	5	4	3	8	5	4	8	10	5	9	5	13	1	6	9	8	5	6	1	0	2	5	4	6	4	2	1	1	7	2	0	6	3	5	1	0	4	1	0	6	2	3	3	7
MIR4424	0	1	0	0	0	1	0	2	0	0	0	0	0	2	0	2	0	0	0	1	0	0	0	0	0	0	0	0	0	0	0	0	0	0	0	0	0	0	0	0	0	0	0	0	0	0	0	0	0
RALGPS2	295	277	356	86	118	357	458	534	466	734	692	1052	849	759	788	778	906	890	941	1100	917	864	830	542	381	560	760	840	956	1557	753	662	528	632	674	604	906	826	903	844	652	812	652	860	871	656	924	853	1176
ANGPTL1	14	11	5	1	7	11	8	18	9	18	22	22	22	25	9	59	52	24	41	31	42	28	39	26	11	23	30	0	1	1	0	1	0	0	1	1	1	5	1	0	2	9	2	4	2	5	11	8	4
FAM20B	806	649	1053	373	620	1633	2013	2126	1933	2400	2653	3705	1789	1698	1527	1548	1920	1816	1979	2104	1784	1843	1941	1119	1081	1175	1840	2127	1954	3494	2489	1956	1593	2289	2264	1948	3362	2901	3070	3117	2649	3156	2360	3107	3154	2242	3134	2546	3730
TOR3A	268	239	359	131	200	389	475	516	536	655	606	737	507	549	510	503	504	481	454	399	391	428	448	284	323	387	453	829	627	998	872	612	566	816	802	736	1272	971	1271	939	907	787	704	834	870	539	757	426	964
ABL2	2028	1792	2721	751	1162	2782	3257	3786	3393	4504	4349	6298	4525	3887	3771	3511	4585	4751	4444	4502	4046	4476	4524	2858	2431	3128	3938	5590	4792	8355	5407	4352	3153	4314	4485	3894	6533	5789	6517	6307	5201	6222	4841	6421	5710	4724	6736	5483	8140
SOAT1	831	766	1148	360	666	1399	1860	2051	1853	2329	2383	3296	3051	2490	2360	2947	3325	3015	3369	3653	2990	3109	3178	1822	1548	1876	2593	4327	3832	6514	4313	3632	2549	3949	3724	3153	5741	5055	5426	5876	4654	5460	4274	5618	5989	4298	6257	4588	7421
AXDND1	14	7	13	0	4	20	11	14	8	25	16	14	16	24	17	41	18	18	32	46	37	36	14	9	6	11	18	0	0	2	1	1	1	2	2	3	2	2	0	1	1	1	1	1	0	2	6	0	4
NPHS2	3	2	1	0	0	1	4	0	1	4	3	2	5	6	4	4	11	6	3	5	5	4	5	1	2	2	5	0	0	0	0	0	0	0	0	0	0	0	0	0	0	0	0	0	0	0	0	0	0
TDRD5	15	9	3	7	12	10	7	6	8	17	14	14	10	21	31	41	32	17	16	28	32	14	14	19	6	13	16	0	0	0	0	0	0	0	0	0	0	0	0	0	0	1	0	0	0	0	0	2	0
FAM163A	0	1	1	0	4	5	9	5	0	6	2	3	9	4	2	20	0	1	2	9	12	6	17	9	1	4	15	0	0	0	0	0	0	2	0	0	0	0	0	1	1	2	0	0	0	0	1	1	4
TOR1AIP2	1664	1642	2299	732	1515	3898	4783	5617	4707	6399	6322	8937	8106	6861	5871	6948	8934	8165	8239	9932	7429	8374	8324	4868	4220	5587	6982	4394	4685	7779	5532	4492	3491	4759	4809	4036	7066	5960	6621	6685	5383	5815	4696	6094	6026	4465	6211	5026	7336
TOR1AIP1	356	405	474	284	330	1027	1180	1332	1362	1844	1853	2526	1897	1647	1410	1657	1944	1830	1906	1952	1597	1570	1617	1055	938	1243	1593	1387	1445	2204	1714	1391	1030	1718	1664	1429	2737	2208	2503	2500	2028	2243	1750	2401	2394	1823	2558	1857	3014
CEP350	443	384	517	208	338	977	1245	1410	1309	1693	1641	2440	1009	882	933	714	996	1007	1085	1100	909	891	951	535	476	596	872	1022	976	1776	1196	884	685	1213	1221	1072	1822	1635	1701	1672	1484	1862	1419	1805	1666	1410	2094	1493	2017
QSOX1	29311	27631	46200	10348	20263	45100	60437	55480	62827	82305	82847	105951	37427	40873	35580	40912	41898	39819	45906	35466	40299	36363	41153	28096	40500	44833	58150	42724	33387	55843	42919	32805	24358	34078	32360	30139	51206	38731	46450	41232	38691	42170	34549	42294	43930	30449	42999	21023	47879
LHX4	10	16	26	7	9	32	24	28	33	30	60	59	21	21	19	36	21	26	29	20	35	40	33	8	16	9	35	14	13	22	6	6	7	6	13	12	17	14	22	8	10	14	12	15	21	12	18	22	39
ACBD6	317	231	413	106	144	354	387	424	424	409	484	629	451	452	404	448	488	481	550	462	508	481	519	399	326	394	571	770	636	1034	693	435	484	527	547	550	786	663	685	672	522	629	409	574	657	417	576	441	864
MIR3121	0	0	0	0	0	0	0	0	0	0	0	0	1	0	0	0	0	0	1	0	0	1	0	0	0	0	0	0	0	0	0	0	0	0	0	0	0	0	0	0	0	0	0	0	0	0	1	0	0
OVAAL	1	3	2	4	1	5	3	1	6	1	3	2	4	7	1	8	11	3	8	9	2	8	2	0	3	5	4	0	0	1	0	0	0	0	0	0	0	0	1	1	0	2	0	0	1	1	0	2	3
XPR1	642	709	917	313	529	1328	1544	1836	1354	1656	1722	2468	2076	1754	1650	1596	2116	2108	2289	2393	1856	2143	2180	1297	1214	1474	1982	2255	2167	3599	2602	2195	1389	2297	2221	1925	3327	2716	3121	2998	2485	2486	2110	2648	2555	1957	2733	2062	3319
KIAA1614	41	15	54	10	22	42	43	48	46	48	35	67	39	41	26	44	36	33	45	37	36	54	60	32	44	43	78	83	57	161	59	52	42	54	76	57	80	66	91	83	74	82	85	71	63	50	81	50	84
KIAA1614-AS1	3	1	0	0	2	1	0	0	1	1	5	2	7	0	1	1	4	0	2	4	1	2	4	0	0	0	6	0	1	1	3	0	0	0	1	0	0	0	0	1	0	0	2	0	0	1	4	0	1
STX6	452	364	511	193	206	681	807	850	800	1095	1172	1587	1267	1208	992	1195	1327	1216	1194	1178	1094	1375	1203	834	718	882	1247	1443	1355	1982	1125	808	756	979	1099	854	1467	1312	1494	1590	1200	1567	1089	1507	1547	1109	1391	1211	1926
MR1	127	91	111	56	62	175	174	224	249	260	283	374	225	246	189	221	253	232	236	291	183	226	223	149	156	229	249	309	244	462	305	225	181	232	231	197	378	281	366	305	236	297	257	278	266	222	287	203	364
IER5	1124	992	1642	323	433	1278	1448	1393	1569	1908	2109	2858	2269	2230	1961	2690	2688	2471	2363	1625	2208	2181	2137	1440	1673	2042	2583	4257	3641	5526	2947	2196	1765	2614	2455	2385	4743	3682	4540	4365	3663	4103	3051	3979	4343	3025	4020	2257	5801
LINC01732	0	0	2	0	0	2	0	1	2	6	0	3	0	0	0	0	3	1	5	2	1	2	1	1	5	1	0	1	0	2	0	0	0	0	0	0	0	0	1	0	0	0	1	0	0	1	1	2	1
LINC01699	5	3	0	0	0	1	1	3	0	0	0	0	1	3	1	3	0	1	0	0	4	2	0	0	1	0	1	0	0	0	0	0	0	0	0	0	0	0	0	0	0	0	0	0	0	0	0	0	0
CACNA1E	27	35	6	8	21	33	39	47	54	41	49	64	49	76	95	93	95	67	68	100	96	93	76	98	43	49	83	0	0	0	0	0	0	0	0	0	0	0	0	0	0	2	0	1	0	1	0	0	4
ZNF648	1	4	3	1	0	1	0	4	0	1	3	0	2	10	1	3	2	5	4	10	10	5	3	4	3	3	9	0	0	0	0	0	0	0	0	0	0	0	0	0	0	0	0	0	0	0	0	0	0
GLUL	943	887	1214	409	467	1127	1449	1597	1198	1263	1440	1945	1784	1677	1501	1987	2083	1994	2188	2287	1935	2036	1963	1394	1344	1803	2072	3988	3539	5677	3742	2724	2044	2958	3046	2650	4279	3703	4460	4240	3564	3767	3024	3832	4366	3168	4100	3326	5713
TEDDM1	5	0	1	2	3	0	0	3	4	1	3	2	5	6	3	2	8	2	1	9	2	2	9	4	1	1	11	0	0	0	0	0	0	0	0	0	0	0	0	0	1	0	0	0	0	0	2	1	0
LINC00272	0	0	0	0	0	1	6	0	4	3	1	4	4	5	1	2	4	0	4	1	0	2	5	3	1	3	6	0	0	0	0	0	0	0	0	0	0	0	0	0	0	0	0	0	0	0	0	0	0
RGSL1	10	7	4	1	5	10	14	12	19	24	12	33	25	48	22	27	14	26	37	23	44	28	30	31	14	19	28	1	0	0	0	0	1	0	0	0	0	0	1	0	0	0	0	0	0	1	0	0	0
RNASEL	80	42	87	42	57	156	162	197	151	148	189	230	124	196	116	113	156	131	155	155	121	130	147	121	103	115	179	108	111	198	142	105	84	113	107	130	146	121	149	137	103	108	106	120	120	61	125	94	165
RGS16	5	4	1	2	0	7	3	5	4	4	1	5	5	5	6	8	4	8	2	3	2	5	3	14	3	5	6	3	6	14	6	14	11	14	10	7	20	9	5	14	7	10	11	21	25	17	17	15	31
LINC01686	2	2	1	2	3	1	1	2	5	1	4	3	2	4	4	4	8	3	13	0	5	3	3	5	1	3	9	0	0	0	0	1	0	0	1	0	0	0	1	0	0	0	0	0	0	0	0	0	1
RGS8	5	2	3	1	1	3	6	6	0	8	8	9	2	16	9	15	5	8	15	18	17	19	20	14	4	13	10	0	0	1	0	2	0	0	0	1	0	0	0	0	1	1	1	0	0	0	0	0	2
NPL	11	7	4	6	6	11	7	8	12	13	12	18	17	21	12	44	7	16	5	16	15	6	25	10	9	3	18	3	3	10	2	2	7	8	6	4	5	8	10	5	4	7	1	9	7	5	1	11	9
DHX9	1335	1191	1857	682	973	2187	2836	3190	2944	3688	3873	5037	3165	2957	2633	2919	3626	3379	3703	3756	3254	3291	3421	2172	1925	2454	3291	5044	4179	7451	5015	3917	3409	4779	4821	4023	7114	6170	6874	6661	5477	6845	5390	6504	7254	5261	7467	5729	9876
SHCBP1L	1	2	3	0	0	4	7	7	3	13	14	13	6	11	6	2	2	6	10	7	5	19	10	6	2	12	6	0	0	1	0	0	1	0	0	0	0	0	0	0	0	0	3	1	1	0	0	0	3
LAMC1	8688	8603	12004	4052	8134	20320	25351	27004	25784	32795	32630	43229	20740	19057	17682	18780	20668	20067	21725	18814	18286	19333	20210	11731	13139	13910	19552	25713	20988	36339	28802	22758	15804	23914	23532	21141	33732	27181	29718	30203	26066	28455	23060	28373	26243	19590	27872	15679	27901
LAMC1-AS1	13	15	12	3	2	6	4	10	10	12	23	16	7	8	5	0	3	12	11	7	7	12	11	9	2	6	2	4	2	12	6	3	2	8	5	5	6	2	10	4	3	6	8	5	4	5	9	9	12
LAMC2	96	84	114	53	64	237	267	334	281	240	297	458	143	172	160	180	155	156	174	157	157	161	171	128	107	110	186	689	561	991	721	534	469	688	648	608	1070	755	821	746	639	734	625	739	703	530	774	454	781
NMNAT2	79	77	78	23	71	147	192	202	189	209	192	263	200	187	158	170	182	215	237	250	196	183	134	142	125	147	221	176	195	289	174	122	121	162	189	138	216	200	229	221	182	220	157	196	220	141	180	159	228
SMG7	863	803	1128	365	580	1581	1934	2079	1664	2075	2128	3094	2150	2060	1842	1858	2180	2151	2259	2475	2014	2210	2169	1545	1331	1644	2132	2731	2346	3793	2677	2054	1599	2265	2428	2131	3199	2897	3173	2982	2378	2583	2040	2666	2805	2052	2829	2080	3506
NCF2	49	84	81	25	54	150	167	183	178	192	168	271	159	151	152	164	216	230	180	227	206	227	203	162	154	200	281	213	157	274	171	123	87	164	179	191	270	326	299	300	233	343	223	282	356	238	330	249	438
ARPC5	2313	2094	3218	923	1629	4272	5227	5873	4830	5831	6183	9051	7795	7298	6207	7442	7973	7869	8070	8338	7465	7234	7289	5165	4396	6186	7646	8292	8261	12989	8366	6497	5910	7391	7851	6753	11006	9751	11253	10462	7718	9969	7155	9305	9586	6697	8948	7385	11725
RGL1	207	218	319	50	135	382	525	564	486	547	572	809	590	514	443	449	635	654	695	695	569	661	566	378	339	439	574	888	765	1319	681	524	377	636	682	619	1023	956	1095	1137	948	981	778	979	987	760	963	717	1364
APOBEC4	3	5	0	0	6	4	2	9	6	4	3	4	4	15	9	4	9	15	3	7	7	5	13	10	1	3	12	0	2	1	0	0	2	0	0	0	3	1	0	3	0	0	0	0	0	0	5	2	1
COLGALT2	160	180	238	82	86	185	251	282	213	241	272	328	221	220	184	154	214	220	213	234	247	270	219	207	193	184	265	503	458	733	452	361	301	356	332	316	547	390	480	662	485	550	494	573	607	372	617	408	746
TSEN15	182	162	246	62	116	210	247	302	262	288	286	424	451	410	313	474	429	384	517	581	475	475	442	289	267	372	509	592	571	879	504	363	385	513	525	486	711	688	743	691	546	648	426	645	646	494	609	612	906
C1orf21-DT	1	0	0	0	1	0	2	2	1	1	1	0	5	0	0	3	0	1	4	3	0	4	3	2	1	2	0	3	1	1	4	2	7	3	1	0	4	5	6	3	1	1	1	2	9	3	2	0	4
C1orf21	163	156	195	69	98	357	379	444	356	320	341	543	468	437	359	595	590	481	586	521	588	554	496	357	313	394	520	859	767	1315	673	529	594	751	738	601	1027	877	978	1050	712	1053	714	840	850	637	857	702	1123
EDEM3	647	590	786	331	553	1495	1897	2212	1911	2818	2807	4114	2457	2103	1934	1748	2655	2389	2475	2695	2313	2473	2628	1456	1340	1516	2312	1329	1390	2460	1728	1398	814	1756	1776	1573	2634	2077	2506	2365	1891	1878	1570	2134	1881	1482	2086	1377	2169
NIBAN1	250	223	393	101	130	248	332	379	269	324	327	380	252	261	275	270	298	267	370	320	266	343	292	233	197	318	382	2230	1995	3346	2223	1797	1265	1962	1999	1694	2745	2214	2678	2712	2201	2663	2244	2701	2810	1896	3146	2315	3845
RNF2	95	126	127	49	89	200	274	329	268	341	366	435	461	430	367	396	518	478	448	519	455	482	438	265	181	236	327	486	532	816	540	425	423	543	578	513	734	673	698	704	571	582	410	578	600	448	602	539	789
TRMT1L	89	59	108	22	83	320	321	392	326	319	348	466	354	288	291	274	390	329	307	318	288	324	267	232	165	217	295	291	318	497	321	224	173	355	351	307	500	379	449	316	265	330	231	296	315	262	353	288	447
SWT1	15	19	43	13	7	43	48	45	55	50	53	68	47	40	31	56	80	58	49	45	40	42	46	29	22	28	72	44	46	68	32	17	29	22	34	18	38	31	31	36	23	39	34	34	40	30	44	39	31
IVNS1ABP	364	319	555	197	234	1039	1281	1378	1556	2029	1890	2807	1953	2025	1607	1454	2004	1821	1681	1715	1467	1162	1345	845	661	813	1213	1260	1086	1777	1107	931	740	1471	1534	1295	2689	2245	2477	2489	1981	2303	1821	2247	2168	1613	2096	1849	2767
HMCN1	191	178	227	76	131	430	621	668	553	771	638	954	380	362	359	324	414	422	452	410	362	383	418	296	214	249	358	248	241	384	353	269	162	293	286	289	385	383	406	394	312	414	325	460	357	305	408	309	466
PRG4	9	2	0	0	3	8	7	16	11	10	12	18	3	7	10	14	10	7	2	12	9	5	7	9	4	7	15	5	0	3	5	3	1	1	0	1	3	0	5	0	1	4	3	2	4	5	3	4	4
TPR	863	822	1218	454	647	1504	1940	2248	1965	2511	2600	3507	1049	1133	904	838	1123	1263	1230	1370	1056	950	1104	634	575	723	1002	2176	1819	3259	2408	1934	1722	2421	2450	2099	3612	3123	3343	3133	2713	3547	2687	3347	3338	2415	3854	2727	4022
ODR4	125	107	193	42	107	235	292	380	333	457	497	650	327	304	326	304	363	349	328	374	358	327	291	205	145	204	284	206	236	399	301	259	230	321	326	238	453	408	375	418	285	420	249	396	424	290	462	386	475
PDC-AS1	3	8	18	2	6	15	16	23	12	19	16	15	17	35	18	35	21	27	22	19	35	20	25	12	6	10	24	3	6	5	7	1	4	0	5	1	5	6	5	6	4	10	5	4	6	13	11	7	8
PDC	2	3	1	0	1	2	2	3	1	3	3	3	3	4	3	3	5	2	1	2	12	0	4	4	0	1	8	0	1	0	0	3	0	0	0	1	1	1	2	0	2	1	1	0	1	0	4	2	3
PTGS2	32	18	18	47	58	105	118	138	72	108	124	144	111	107	65	80	128	105	110	119	107	96	110	48	47	72	101	115	121	232	1012	854	523	419	436	426	699	575	556	593	497	501	364	503	386	273	355	332	451
PLA2G4A	13	13	14	6	9	37	47	34	37	43	53	55	54	33	36	43	57	47	48	76	48	44	27	19	19	34	33	48	51	49	57	36	22	61	57	30	59	59	69	63	47	55	32	50	60	34	59	55	58
LINC01036	13	8	2	9	7	16	14	24	17	19	27	36	19	31	27	44	41	40	36	38	21	29	35	22	13	37	11	2	5	1	3	3	0	1	3	2	1	2	5	2	9	10	9	14	17	9	10	16	38
LINC03121	1	0	1	1	3	0	1	1	0	4	0	12	2	7	6	15	3	5	7	12	5	13	6	2	2	4	14	0	0	0	0	0	0	0	0	0	0	0	0	0	0	0	0	0	0	0	0	0	0
BRINP3	7	16	5	5	6	21	12	15	25	29	25	18	21	32	22	54	42	33	17	44	35	36	33	33	18	15	29	9	4	4	1	1	1	1	2	1	2	2	6	3	2	2	3	0	3	0	5	3	0
[truncated: 22,824 more rows]
[truncated: 6 more columns]

## Sheet: nHDF_raw_read_count
	CTRL_0_1	CTRL_0_2	CTRL_0_3	CTRL_48_1	CTRL_48_2	CTRL_48_3	CTRL_96_1	CTRL_96_2	CTRL_96_3	ER_0_1	ER_0_2	ER_0_3	ER_48_1	ER_48_2	ER_48_3	ER_96_1	ER_96_2	ER_96_3
MIR6859-1	9	3	4	5	0	6	12	8	9	0	3	8	1	1	2	4	1	2
MIR1302-2	0	0	0	0	0	0	0	0	0	0	0	0	0	0	0	0	0	0
OR4F5	0	0	0	0	0	0	0	0	0	0	0	0	0	0	0	0	0	0
RNU6-1100P	0	0	0	0	0	0	0	0	0	0	0	0	0	0	0	0	0	0
MIR6859-2	4	0	0	2	1	4	2	5	3	6	6	3	3	5	2	4	2	0
OR4F29	0	0	0	0	0	0	0	0	0	0	0	0	0	0	0	1	0	0
OR4F16	0	0	0	0	0	0	0	0	0	0	0	0	0	0	0	1	0	0
FAM87B	6	7	0	4	10	0	11	3	2	14	2	1	3	2	5	2	6	8
LINC01128	330	341	359	296	334	280	290	320	264	231	333	417	339	369	310	243	290	310
FAM41C	3	1	4	0	1	0	1	5	2	3	0	0	0	1	0	0	0	1
LINC02593	72	80	72	54	50	79	66	77	55	24	4	21	15	22	16	5	19	18
SAMD11	62	36	59	64	60	49	61	41	43	15	8	12	12	18	25	12	23	16
NOC2L	1390	1262	1149	1293	1205	1232	1342	1215	1314	1340	919	988	1491	1744	1419	1288	1364	1561
KLHL17	432	359	346	283	346	304	343	310	291	439	247	308	294	381	310	296	317	372
PLEKHN1	89	70	49	64	86	96	95	83	67	45	20	28	37	42	44	56	61	68
PERM1	3	2	0	0	0	3	4	0	0	0	3	0	0	5	3	1	4	1
HES4	41	35	18	15	24	7	21	15	19	56	27	18	51	59	42	64	97	99
ISG15	380	414	481	309	338	399	333	274	393	993	213	306	222	297	181	722	930	837
AGRN	5754	4985	4677	3630	4483	3885	4131	3903	3833	2876	2960	3213	2794	3347	2649	4378	5186	5239
RNF223	1	0	0	0	0	0	0	0	0	0	1	0	0	0	0	1	0	0
C1orf159	195	149	159	146	160	128	162	110	153	242	117	148	129	203	137	155	162	153
LINC01342	0	0	0	0	0	0	0	0	0	0	0	0	0	0	0	0	0	0
MIR200B	0	0	0	0	0	0	0	0	0	0	0	0	0	0	0	0	0	0
MIR200A	0	0	0	0	0	0	0	0	0	0	0	0	0	0	0	0	1	0
MIR429	0	0	0	0	0	0	0	0	0	0	0	0	0	0	0	0	0	0
TTLL10-AS1	0	0	0	0	0	0	0	0	0	0	0	0	0	0	0	0	0	0
TTLL10	0	0	0	0	0	0	0	0	0	0	0	0	0	0	0	0	0	0
TNFRSF18	5	3	4	4	3	8	7	4	3	0	3	0	0	0	1	2	3	4
TNFRSF4	3	0	0	1	0	0	0	2	2	0	0	0	0	2	0	0	0	0
SDF4	5132	4630	4176	3695	4074	3844	4010	3331	3630	7894	4241	4744	3358	3735	2976	2842	3313	3618
B3GALT6	668	650	593	516	485	481	492	446	421	1069	557	667	576	662	526	485	559	615
C1QTNF12	33	18	18	12	14	7	24	10	18	54	22	22	9	27	18	21	23	17
UBE2J2	1084	1033	943	823	902	903	913	782	819	1219	803	772	838	1024	780	733	832	895
SCNN1D	165	124	120	65	97	90	101	94	101	199	129	83	99	145	98	168	154	169
ACAP3	1764	1571	1545	1322	1336	1088	1582	1318	1284	1792	1256	1399	1309	1685	1339	1708	1748	1873
MIR6726	0	0	0	0	0	0	0	0	0	0	0	0	0	0	0	0	0	0
PUSL1	211	253	260	241	255	177	254	208	203	353	210	188	260	319	258	262	254	284
INTS11	1463	1401	1232	1185	1343	1086	1311	1122	1157	2046	929	1235	1261	1591	1245	1337	1424	1511
MIR6727	0	0	0	0	0	0	0	0	0	0	0	0	0	0	0	0	0	0
CPTP	523	480	423	405	444	433	442	348	367	795	340	424	446	549	377	407	483	540
TAS1R3	13	5	17	2	13	26	14	2	10	23	4	15	8	8	9	9	14	12
DVL1	1720	1419	1447	1313	1370	1290	1291	1206	1179	1914	1085	1386	1099	1305	1031	1046	1092	1245
MIR6808	0	0	0	0	0	0	0	0	0	0	0	0	0	0	0	0	0	0
MXRA8	10945	9102	8709	7131	7724	7052	7751	7161	7077	16747	9688	10743	4301	5061	3992	4191	4909	5149
AURKAIP1	1023	924	847	830	871	868	917	713	816	2042	658	786	992	1044	894	815	902	957
CCNL2	3518	2905	3146	2668	2451	2257	2877	2608	2283	3875	3303	3689	2407	3046	2521	3336	3278	3321
MRPL20-AS1	200	146	220	151	132	133	130	125	136	284	149	138	137	143	157	178	187	168
MRPL20	781	700	584	602	638	619	625	557	591	1168	463	598	663	799	660	477	535	629
ANKRD65	14	8	2	18	5	8	9	6	17	24	18	19	22	26	13	14	36	33
TMEM88B	0	0	3	0	0	0	0	0	0	0	1	4	0	0	1	2	1	1
LINC01770	0	0	0	0	0	0	0	0	0	0	0	0	2	2	1	0	3	1
VWA1	77	102	68	43	55	28	51	30	71	195	72	103	86	92	62	169	154	200
ATAD3C	9	5	7	10	18	12	25	8	8	19	16	14	18	20	22	27	20	22
ATAD3B	716	628	610	654	524	509	599	559	508	1059	559	584	841	1055	834	825	889	1073
ATAD3A	944	824	841	801	819	810	868	769	799	1410	641	824	1353	1552	1245	1261	1331	1535
TMEM240	85	70	45	49	55	47	56	46	33	137	63	62	65	61	52	67	50	68
SSU72	1843	1849	1794	1484	1621	1514	1747	1358	1379	3440	1405	1719	1645	1959	1605	1444	1564	1779
FNDC10	346	310	229	176	191	218	170	173	182	572	215	254	277	275	240	203	211	214
MIB2	1204	916	901	717	838	702	711	724	727	1789	861	980	782	913	757	975	1001	1090
MMP23B	31	28	12	13	25	20	22	18	12	34	21	15	20	21	12	31	36	39
CDK11B	1372	1265	1175	1095	1068	960	1104	1049	1025	2090	1037	1231	1299	1536	1322	1318	1449	1582
SLC35E2B	3170	2898	2915	2399	2586	2822	2751	2426	2195	1776	2577	2863	2004	2474	2040	2101	2109	2356
CDK11A	88	80	82	78	75	46	72	61	68	158	59	70	85	89	64	50	65	84
NADK	1418	1188	1328	1035	1132	1086	1172	1016	1019	1486	1168	1282	1358	1645	1365	1360	1396	1668
GNB1	8879	9315	8783	7884	8470	8600	8253	7675	7503	6180	6033	6850	6908	8743	7114	6211	6717	7902
GNB1-DT	11	8	1	5	4	1	4	4	1	4	2	4	7	3	6	6	3	2
CALML6	23	7	28	3	7	5	7	15	9	57	16	27	22	27	22	70	47	59
TMEM52	8	2	2	4	4	6	4	2	3	3	5	0	8	5	10	8	26	23
CFAP74	0	0	0	0	0	0	0	0	0	0	0	0	0	1	1	0	2	0
GABRD	0	0	0	0	0	0	0	0	0	0	0	0	0	0	3	2	2	0
PRKCZ	23	27	19	10	19	18	15	31	24	5	11	9	8	15	3	23	12	21
PRKCZ-AS1	45	22	49	36	26	28	34	41	32	55	33	36	25	43	23	20	21	18
FAAP20	778	668	641	525	532	509	550	539	494	1366	562	604	567	643	522	623	656	787
SKI	2616	2420	2360	2121	2167	2115	2045	2146	1964	1064	1857	2190	2064	2281	1881	1786	1971	2213
MORN1	56	69	52	81	72	68	74	63	78	63	76	63	113	92	79	131	115	112
RER1	1967	1915	1778	1747	1679	1730	1796	1648	1546	2067	1593	1742	1734	2144	1889	1749	1781	2149
PEX10	293	334	206	231	267	265	275	231	251	352	206	273	225	239	183	226	268	269
PLCH2	12	3	16	7	6	15	19	10	2	5	5	8	4	4	1	4	15	10
PANK4	283	309	296	295	231	268	285	298	284	425	223	303	364	435	354	347	351	408
HES5	0	0	2	0	0	0	0	0	0	0	0	0	3	1	0	0	3	1
TNFRSF14	504	425	431	297	280	263	311	251	262	1648	797	886	342	425	322	425	481	457
PRXL2B	679	557	500	512	500	501	588	452	512	616	364	471	485	560	503	441	441	588
MMEL1	1	0	1	0	0	0	0	0	0	0	0	0	0	0	1	5	1	1
MMEL1-AS1	0	0	0	0	0	0	0	0	0	0	0	0	0	0	0	0	0	0
TTC34	8	5	3	1	0	1	3	5	3	6	7	3	1	4	2	3	4	5
ACTRT2	0	0	0	0	0	0	0	0	0	0	0	0	0	0	0	0	0	0
PRDM16-DT	2	13	0	2	1	1	2	4	5	4	10	8	3	2	3	9	4	2
PRDM16	47	19	31	28	24	18	32	20	16	16	21	35	31	35	17	26	34	37
MIR4251	0	0	0	0	0	0	0	0	0	0	0	0	0	0	0	0	0	0
ARHGEF16	0	1	0	1	1	1	0	2	5	0	1	2	15	15	21	39	47	47
MEGF6	1363	1187	1174	783	867	769	782	753	702	1986	1557	1737	792	1070	753	625	804	842
MIR551A	0	0	0	0	0	0	0	0	0	0	0	0	0	0	0	0	0	0
TPRG1L	1898	1858	1920	1536	1576	1615	1529	1357	1525	2558	1486	1644	897	1152	934	803	897	992
WRAP73	257	213	226	219	181	199	192	207	191	297	175	213	179	232	203	238	240	267
TP73	2	1	0	1	1	2	5	1	0	0	9	3	32	39	24	63	84	60
TP73-AS2	0	0	0	0	0	0	0	0	0	0	0	0	0	0	0	0	0	1
CCDC27	0	0	1	0	0	1	0	0	0	0	0	0	0	0	0	2	1	2
SMIM1	17	11	16	14	3	5	3	6	6	0	3	0	0	5	12	1	5	9
LRRC47	851	764	803	682	717	719	821	647	626	897	619	686	745	799	666	599	693	769
CEP104	730	760	787	679	731	689	638	564	607	415	547	599	461	627	503	410	475	518
DFFB	83	104	106	101	120	81	127	95	78	44	98	82	103	146	97	73	92	98
C1orf174	458	381	425	392	360	320	388	308	340	470	348	381	326	528	365	324	347	382
LINC01134	16	14	13	8	11	14	17	13	9	14	10	9	9	16	8	8	14	5
LINC01345	0	0	0	0	0	0	3	0	0	0	0	0	0	0	0	0	0	0
LINC01777	0	0	0	0	0	0	0	0	0	0	0	0	0	0	0	0	0	0
AJAP1	2	0	0	0	0	0	0	0	0	1	1	2	0	3	0	2	3	0
LINC02781	0	0	0	0	0	0	0	0	0	0	0	0	0	0	0	0	0	0
MIR4689	0	0	0	0	0	0	0	0	0	0	0	0	0	0	0	0	0	0
NPHP4	252	202	275	146	196	184	205	185	168	280	234	266	346	432	308	329	436	470
KCNAB2	185	135	156	149	191	147	154	167	136	223	187	198	187	256	185	284	324	401
CHD5	1	2	3	5	5	2	4	9	3	1	0	5	15	11	1	8	14	7
RPL22	2606	2844	2746	2246	2315	2288	2342	2103	1886	4613	2251	2753	2305	2953	2582	2235	2568	2874
RNF207	116	86	115	85	82	99	115	111	99	50	49	50	58	109	73	130	99	146
ICMT	3166	3273	3044	2645	2608	2821	2637	2564	2477	3162	2608	3169	3715	4806	4104	3452	3863	4217
ICMT-DT	3	2	5	2	4	7	2	5	0	2	3	5	11	13	5	13	7	7
HES3	0	0	0	0	0	0	0	0	0	0	0	0	0	0	0	0	0	0
GPR153	790	745	834	419	472	497	506	448	400	1221	892	1019	411	481	347	494	550	497
ACOT7	1036	931	910	910	870	933	921	861	912	1018	560	686	1206	1393	1028	1099	1318	1488
HES2	10	3	7	2	22	9	11	12	1	1	9	5	3	5	1	10	9	12
ESPN	1	1	0	0	4	0	5	0	1	0	0	0	1	6	4	6	15	12
MIR4252	0	0	0	0	0	0	0	0	0	0	0	0	0	0	0	0	0	0
TNFRSF25	175	128	140	144	165	121	180	182	168	83	52	85	50	39	59	83	73	97
PLEKHG5	612	477	465	478	429	515	567	476	438	174	239	237	187	157	151	192	233	267
NOL9	476	500	436	485	464	497	482	482	387	492	291	409	509	560	549	406	478	531
TAS1R1	0	5	10	7	5	5	6	3	1	10	7	7	19	22	7	17	28	21
ZBTB48	187	196	176	138	169	131	200	157	122	345	159	212	138	229	183	150	198	218
KLHL21	2261	2080	1974	1596	1687	1654	1749	1539	1485	1741	1716	1870	1263	1598	1252	1204	1259	1409
PHF13	677	662	601	547	591	651	600	529	488	646	621	692	807	958	852	819	885	972
THAP3	187	197	170	152	159	182	137	144	150	309	125	149	139	158	114	106	150	129
DNAJC11	700	690	702	587	614	652	627	551	542	382	475	576	706	882	672	589	695	780
CAMTA1	348	332	273	259	322	301	322	238	269	512	349	411	348	413	323	313	352	388
CAMTA1-AS3	0	0	0	0	0	0	0	0	0	0	0	0	0	0	0	0	0	0
VAMP3	2988	3479	3215	2782	2766	2903	2951	2548	2520	2566	2300	2562	2292	2582	2398	1899	2122	2356
PER3	276	300	277	261	268	279	309	291	228	119	179	232	373	437	472	459	475	509
UTS2	0	0	0	0	0	0	0	0	0	0	0	0	0	0	0	0	1	0
TNFRSF9	0	0	0	0	0	0	0	0	0	0	0	0	0	0	0	2	6	1
PARK7	2647	2748	2453	2329	2477	2821	2605	2181	2336	4692	2212	2355	2628	3074	2581	2289	2679	2828
ERRFI1	726	797	730	667	561	575	642	486	577	461	619	667	863	1097	1016	1016	1203	1255
SLC45A1	90	82	89	59	74	80	94	89	65	121	76	81	40	65	62	59	69	65
RERE	2576	2293	2132	1859	2167	2032	2257	2044	1784	1559	1970	2221	2396	2732	2314	2409	2537	2735
ENO1	20644	19480	18295	20112	21202	21779	20812	18080	19010	25532	12287	14343	26975	32246	27649	20472	23913	27692
MIR6728	0	0	0	0	0	0	1	0	0	0	0	0	0	0	0	0	0	0
CA6	0	0	0	0	1	3	0	0	0	0	0	0	0	0	0	0	0	0
SLC2A7	0	0	0	0	0	0	0	0	0	0	0	0	0	0	0	0	0	0
SLC2A5	11	9	8	3	2	11	11	6	8	40	23	29	25	21	18	51	30	33
GPR157	107	103	88	94	108	107	107	81	107	76	71	74	78	122	113	93	102	110
MIR34AHG	423	388	401	305	209	200	343	248	261	328	377	512	231	341	288	395	274	307
MIR34A	0	0	0	0	0	0	0	0	0	0	0	0	0	0	0	0	0	0
H6PD	2261	2371	2189	1593	1815	1644	1634	1657	1407	2378	2516	2495	1520	1617	1482	1555	1682	1713
SPSB1	318	294	301	241	336	294	281	242	300	535	323	380	363	438	352	273	359	423
LINC02606	12	16	16	35	10	14	14	16	11	16	19	18	8	24	13	8	19	19
SLC25A33	168	194	178	178	149	156	148	148	124	207	182	191	202	277	226	227	210	267
TMEM201	302	270	297	234	227	259	244	235	204	321	235	261	592	751	611	681	778	829
PIK3CD	283	275	270	230	278	248	307	229	224	121	134	195	129	188	144	156	191	242
PIK3CD-AS1	0	0	0	0	0	0	0	0	0	0	0	0	0	0	0	0	0	0
PIK3CD-AS2	5	18	9	6	11	8	12	5	5	2	4	8	13	4	12	33	17	7
CLSTN1	3894	3717	3564	3166	3403	3566	3475	3285	3160	2901	2690	3226	3324	3942	3172	2954	3424	3754
CTNNBIP1	219	158	184	153	161	192	217	113	143	302	139	194	229	271	207	221	254	304
LZIC	486	605	590	474	459	590	517	418	442	395	439	422	564	697	663	496	541	592
NMNAT1	221	258	237	155	204	266	224	132	183	229	148	243	202	268	185	187	204	201
TMEM274P	0	0	0	0	0	0	0	0	3	0	0	0	1	1	0	2	0	0
MIR5697	0	0	0	0	0	0	0	0	0	0	0	0	1	0	0	0	0	0
RBP7	1	0	1	0	0	0	0	2	0	3	0	0	3	3	6	16	13	12
UBE4B	2100	2029	1974	1530	1688	1808	1672	1687	1465	1096	1580	1768	1414	1635	1463	1281	1356	1657
KIF1B	1726	1900	1877	1508	1660	1761	1594	1571	1361	679	1257	1407	1552	1826	1693	1484	1604	1782
PGD	3768	4041	3662	3472	3721	3699	3758	3008	3055	5102	3349	3823	3334	4113	3594	3333	3674	4082
CENPS-CORT	7	1	0	5	0	0	1	1	1	0	0	3	0	2	2	1	1	4
CENPS	20	26	30	32	39	31	24	23	33	65	24	32	25	68	45	26	48	39
CORT	5	4	12	3	1	2	4	2	3	13	1	3	0	2	1	1	0	3
DFFA	1133	1239	1157	1080	1161	1193	1170	979	1037	847	788	852	1182	1478	1312	1180	1383	1521
PEX14	483	470	388	390	403	336	420	325	369	587	325	284	350	418	351	330	379	419
CASZ1	3	4	5	5	1	6	8	8	6	9	1	5	3	10	12	38	43	39
C1orf127	1	0	0	0	0	0	0	0	2	0	0	1	0	0	0	10	1	2
TARDBP	1505	1523	1494	1529	1562	1467	1704	1494	1374	1474	1125	1157	1583	2119	1867	1433	1494	1885
MASP2	34	25	32	20	24	13	34	37	21	21	20	23	12	28	19	30	15	26
SRM	1942	1682	1609	1589	1609	1548	1489	1539	1444	2940	1385	1695	2194	2836	2149	1993	2351	2477
EXOSC10	1059	1011	1090	1035	1072	927	943	889	869	704	773	877	1282	1503	1340	1202	1347	1476
MTOR	1568	1577	1475	1258	1311	1485	1348	1348	1183	837	1083	1273	1523	1717	1686	1456	1592	1870
MTOR-AS1	0	0	0	0	0	0	0	0	0	0	0	0	0	1	0	0	0	2
ANGPTL7	1	1	0	2	0	0	0	0	0	0	0	1	1	0	0	0	0	1
UBIAD1	283	259	247	203	266	228	206	225	199	207	198	238	344	403	361	312	343	404
DISP3	0	2	0	0	0	1	0	1	0	0	1	0	8	4	3	7	4	10
LINC01647	0	0	0	0	0	0	0	0	0	0	0	0	13	12	11	10	10	13
FBXO2	83	70	59	49	51	55	65	35	38	94	33	36	11	27	26	20	21	48
FBXO44	491	441	474	320	345	390	364	334	287	742	295	318	244	257	194	230	282	217
FBXO6	128	134	134	77	69	63	80	76	72	240	118	139	82	70	71	77	68	109
MAD2L2	396	435	305	409	456	359	391	373	360	708	304	395	721	864	675	641	783	833
DRAXIN	8	2	0	2	0	1	1	1	0	11	9	10	68	68	44	151	181	178
AGTRAP	534	470	432	374	376	370	362	361	366	1322	526	627	363	479	401	481	535	541
C1orf167	0	0	0	0	0	0	0	0	0	0	0	0	0	0	0	0	0	0
C1orf167-AS1	0	0	0	0	0	0	0	0	1	0	0	0	0	0	0	0	0	0
MTHFR	1074	1023	1091	760	837	873	875	835	672	888	911	1090	475	616	515	565	603	635
CLCN6	1149	1003	1023	874	759	769	942	860	783	751	951	1122	562	789	689	615	638	766
NPPA	5	12	6	2	7	2	2	6	7	7	15	8	3	6	1	8	4	6
NPPB	0	0	0	0	0	0	0	0	0	0	0	0	0	0	0	1	0	1
KIAA2013	1087	1096	963	962	995	941	963	820	831	1385	816	957	857	976	832	826	910	1069
PLOD1	5601	5186	4929	4918	5398	5244	5517	4618	4846	8066	5108	6013	5763	6681	5218	6417	7319	8269
MFN2	2563	2453	2404	2285	2359	2529	2504	2290	2126	1865	1841	2230	2783	3456	2962	2753	2867	3271
MIIP	267	191	206	182	169	195	190	200	173	502	184	186	205	278	215	197	192	226
MIR6729	0	0	0	0	0	0	0	0	0	0	0	0	0	0	0	0	0	0
TNFRSF8	0	0	0	0	0	0	0	2	0	0	0	0	2	0	4	3	7	9
MIR7846	0	0	0	0	0	0	0	0	0	0	0	0	0	0	0	0	0	0
TNFRSF1B	93	107	95	100	96	104	106	121	90	184	141	179	288	310	250	330	339	424
MIR4632	0	0	0	0	0	0	0	0	0	0	0	2	0	0	0	0	0	0
VPS13D	906	970	1001	662	807	902	650	930	684	439	742	783	696	715	723	646	635	666
SNORA59A	5	0	0	1	1	0	0	2	0	0	0	1	0	3	0	1	2	0
DHRS3	1293	1296	1308	537	624	624	651	517	566	1309	523	563	254	301	227	210	210	221
MIR6730	0	0	0	2	0	1	3	0	0	0	0	0	0	1	0	1	0	1
AADACL4	0	4	0	0	0	0	0	1	0	7	0	0	0	0	0	0	0	0
AADACL3	0	0	0	0	0	0	0	0	0	0	0	0	0	0	0	0	0	0
CFAP107	0	0	0	0	0	0	0	0	0	0	0	0	0	0	0	0	0	0
PRAMEF12	0	0	0	0	0	0	0	0	0	0	0	1	2	1	0	6	3	3
PRAMEF1	0	0	0	0	0	0	0	0	0	0	0	0	0	2	0	1	1	4
PRAMEF11	0	0	0	0	0	0	0	0	0	0	0	0	0	0	0	0	0	1
HNRNPCL1	0	3	4	0	1	1	0	6	2	0	0	1	3	6	2	3	3	2
PRAMEF2	0	0	0	0	0	0	0	0	0	0	0	0	0	0	0	1	5	5
PRAMEF4	0	0	0	0	0	0	0	0	0	0	0	0	0	0	0	3	0	0
PRAMEF10	0	0	0	0	0	0	0	0	0	0	0	0	0	0	0	0	0	2
PRAMEF7	0	0	0	0	0	0	0	0	0	0	0	0	0	1	0	1	2	5
PRAMEF6	0	0	0	0	0	0	0	0	0	0	0	0	0	2	0	7	3	0
PRAMEF27	0	0	0	0	0	0	0	0	0	0	0	0	0	0	0	0	0	4
HNRNPCL3	0	0	0	0	0	1	0	0	0	0	0	0	0	0	0	1	0	0
PRAMEF25	0	0	0	0	0	0	0	0	0	0	0	0	0	0	0	1	0	0
HNRNPCL2	0	0	0	0	0	0	0	0	0	0	0	0	0	0	0	0	0	1
PRAMEF26	0	0	0	0	0	0	0	0	0	0	0	0	0	0	0	1	0	0
HNRNPCL4	0	0	0	0	0	3	0	0	3	0	0	0	3	5	1	2	0	3
PRAMEF9	0	0	0	0	0	0	0	0	0	0	0	0	0	0	0	0	0	2
PRAMEF13	0	0	0	0	0	0	0	0	0	0	0	0	0	0	0	0	0	2
PRAMEF18	0	0	0	0	0	0	0	0	0	0	0	0	0	0	0	0	1	0
PRAMEF5	0	0	0	0	0	0	0	0	0	0	0	0	1	1	0	1	5	0
PRAMEF8	0	0	0	0	0	0	0	0	0	0	0	0	2	1	0	1	2	6
PRAMEF33	0	0	0	0	0	0	0	0	0	0	0	0	0	0	0	0	0	2
PRAMEF15	0	0	0	0	0	0	0	0	0	0	0	0	0	0	0	2	0	4
PRAMEF14	0	0	0	0	0	0	0	0	0	0	0	0	0	0	1	2	3	1
PRAMEF19	0	0	0	0	0	0	0	0	0	0	0	0	0	0	0	0	0	0
PRAMEF17	0	0	0	0	0	0	0	0	0	0	0	0	0	0	0	0	0	0
PRAMEF20	0	0	0	0	0	0	0	0	0	0	0	0	0	0	0	4	0	1
LRRC38	3	2	0	0	1	4	0	0	3	0	2	0	1	0	0	1	0	0
PDPN	223	260	225	39	78	66	49	75	48	1765	1232	1403	916	1042	867	1036	1183	1148
PRDM2	1146	1200	1001	913	966	972	956	1016	812	609	1019	1109	1210	1552	1234	1387	1383	1383
KAZN	647	594	691	505	523	524	580	550	485	493	508	584	507	641	483	488	523	555
TMEM51-AS1	1	5	0	1	0	0	0	0	0	1	0	0	2	2	6	1	7	5
TMEM51	91	53	80	63	90	72	68	77	59	160	73	98	192	173	170	151	188	197
TMEM51-AS2	0	0	2	0	0	0	0	0	1	0	0	0	0	0	0	0	0	0
FHAD1	3	1	8	2	0	0	2	3	1	0	1	1	1	6	7	4	6	12
FHAD1-AS1	0	0	0	0	0	0	0	0	0	0	0	0	0	2	0	2	0	0
EFHD2-AS1	7	0	8	0	0	0	0	1	2	0	0	0	1	3	0	2	1	2
EFHD2	1333	1230	1118	1188	1129	1150	1018	1047	992	1219	820	960	1157	1413	1147	1040	1258	1449
CTRC	0	0	0	3	0	0	3	0	0	0	0	0	0	0	0	0	0	0
CELA2A	0	0	0	0	0	0	0	0	0	0	2	0	0	0	0	0	0	0
CELA2B	2	4	1	4	0	1	1	0	1	3	0	0	0	0	2	0	1	0
CASP9	155	157	166	121	147	133	170	125	135	182	114	115	107	117	143	106	134	118
DNAJC16	577	563	527	434	517	541	492	468	463	304	478	570	332	457	387	332	393	474
SCARNA21B	0	0	0	0	0	0	0	0	0	0	0	0	0	0	0	0	0	0
AGMAT	21	9	7	15	15	18	17	26	17	11	9	14	45	76	70	77	80	87
DDI2	331	415	319	314	282	314	322	343	277	244	331	407	388	395	379	388	404	405
RSC1A1	0	0	0	0	0	0	0	0	0	0	0	0	0	0	0	0	0	0
PLEKHM2	3418	3177	3134	2199	2232	2275	2421	2086	2010	4381	2925	3252	2034	2333	1933	1729	1921	2235
SLC25A34	24	16	27	22	15	10	16	21	15	37	12	35	16	13	14	10	9	14
TMEM82	0	0	0	0	0	0	0	0	0	0	0	0	0	0	0	1	0	0
FBLIM1	1967	1816	1888	1473	1685	1622	1714	1566	1521	1725	1195	1391	1014	1196	890	1075	1171	1350
UQCRHL	31	36	38	30	32	37	18	15	30	45	26	35	30	40	38	40	39	49
SPEN-AS1	25	20	20	17	13	31	19	23	16	18	21	28	27	25	21	36	35	34
SPEN	1161	1044	1139	937	986	1119	954	1231	854	347	764	825	1127	1189	1120	1110	1229	1355
ZBTB17	405	392	395	349	369	422	351	334	278	636	328	406	401	471	425	372	408	486
SRARP	0	0	0	0	0	0	0	0	0	0	0	0	0	0	0	0	0	0
HSPB7	679	658	555	590	585	560	541	510	538	663	450	447	184	245	151	123	143	186
CLCNKA	4	2	10	2	1	4	3	1	11	9	3	6	4	4	1	10	1	6
CLCNKB	11	0	1	2	4	3	3	5	5	1	7	5	5	7	1	2	8	6
FAM131C	23	19	13	16	8	16	10	18	4	11	5	17	13	4	10	4	5	8
EPHA2	438	299	339	420	422	382	405	355	423	240	173	267	597	687	523	895	931	1081
ARHGEF19	58	61	54	71	61	78	61	92	100	95	54	45	142	199	159	233	238	261
CPLANE2	117	86	92	64	92	73	65	59	84	135	75	83	64	88	74	73	71	81
FBXO42	456	398	408	384	433	396	389	429	366	396	371	412	390	442	428	380	419	467
SZRD1	2484	2711	2335	2188	2332	2374	2144	2001	2009	2563	1943	2142	2125	2625	2330	2153	2400	2516
SPATA21	0	0	0	0	0	0	0	0	0	1	0	0	0	0	1	1	0	0
NECAP2	1303	1214	1228	987	1036	1038	1143	815	874	1709	914	1054	885	1074	904	893	1031	1115
LINC01772	4	6	6	12	7	3	10	19	12	10	15	8	3	9	9	5	4	10
CROCCP3	91	59	61	87	63	76	72	99	75	76	93	83	67	102	78	95	96	79
RNU1-1	0	0	1	0	0	0	0	0	0	2	0	0	0	0	0	0	0	0
LINC01783	0	0	0	0	0	0	0	0	0	0	0	1	0	0	2	1	0	1
NBPF1	1299	1379	1407	1254	1180	1286	1261	1084	1063	637	1008	1157	1382	1799	1470	1303	1263	1463
RNU1-3	0	0	1	0	0	0	0	0	0	2	1	0	0	0	0	0	0	0
CROCC	557	447	540	380	316	343	408	392	350	649	479	549	303	424	326	357	340	403
RNU1-4	0	0	1	0	0	0	0	0	0	2	1	0	0	0	0	0	0	0
MIR3675	0	0	0	0	0	0	0	0	0	0	0	0	0	0	0	0	0	0
LINC03126	0	0	0	0	1	0	0	0	0	0	1	2	4	2	3	4	10	9
RNU1-2	0	0	1	0	0	0	0	0	2	2	0	0	0	0	0	0	0	0
MFAP2	1172	945	896	709	806	662	776	632	651	2850	1228	1556	848	1171	778	931	1129	1084
ATP13A2	579	549	521	444	520	525	480	540	468	519	307	391	415	485	353	401	447	514
SDHB	924	793	824	745	789	786	836	639	702	1335	630	743	730	1043	790	639	680	822
PADI2	14	31	20	29	11	13	19	14	10	0	3	7	3	8	6	15	21	15
LINC02783	13	10	8	7	1	3	2	3	13	0	4	2	5	7	1	3	4	4
PADI1	8	8	6	6	1	6	1	15	12	5	1	0	2	4	4	1	2	2
PADI3	1	7	4	3	7	7	1	0	1	10	6	1	11	14	3	26	24	39
MIR3972	0	0	0	0	0	0	0	0	0	0	0	0	1	0	0	2	0	0
PADI4	0	0	2	0	0	0	0	0	0	0	0	0	0	1	0	0	1	2
PADI6	0	0	0	0	0	0	0	0	0	0	0	0	0	2	0	4	0	2
RCC2-AS1	0	0	0	0	0	0	0	0	0	0	0	0	0	0	0	0	0	0
RCC2	809	872	844	743	721	706	710	641	641	739	738	807	1577	1963	1502	1642	1879	2109
ARHGEF10L	883	865	848	634	654	617	647	614	618	943	793	845	450	610	382	432	472	431
ACTL8	0	0	0	0	2	0	0	0	6	0	0	0	0	0	0	1	2	1
LINC01654	0	0	0	0	0	0	0	0	0	0	0	0	0	0	0	0	0	0
IGSF21	0	0	0	0	0	0	0	0	0	0	0	0	0	0	0	0	0	0
KLHDC7A	0	0	1	0	0	0	0	0	0	0	0	0	0	3	2	1	1	2
PAX7	0	0	0	0	0	0	0	0	0	0	0	0	0	0	0	0	0	0
TAS1R2	0	0	0	0	0	0	0	0	0	0	0	0	0	0	0	0	0	0
ALDH4A1	623	581	425	503	440	438	493	501	474	593	341	432	375	456	276	396	440	503
MIR4695	0	0	0	0	0	0	0	0	0	0	0	0	0	0	0	0	0	0
MIR1290	0	0	0	0	0	0	0	0	0	0	0	0	0	0	0	0	0	0
IFFO2	398	359	378	307	299	303	336	289	269	222	281	304	274	440	313	307	337	400
UBR4	4038	3764	4105	3015	3530	3690	3446	4338	3333	2089	2802	3344	2792	3389	3194	3374	3217	3393
EMC1-AS1	1	6	2	3	6	0	5	8	0	0	1	0	2	3	1	3	4	6
EMC1	2283	2199	2106	2093	2503	2419	2294	2137	2091	1340	1532	1748	2591	3023	2589	2708	2841	3368
MRTO4	677	642	576	570	549	580	628	437	539	981	451	440	944	1152	993	636	874	953
AKR7L	4	2	4	3	5	10	8	0	2	15	6	8	2	7	7	5	0	10
AKR7A3	7	11	8	4	7	3	14	5	9	23	19	18	4	23	14	11	23	8
AKR7A2	1019	975	1002	771	829	766	892	665	772	2447	1174	1282	1044	1275	1037	1069	1225	1379
SLC66A1	510	456	403	331	343	317	376	332	314	775	442	494	424	480	333	387	476	498
CAPZB	7050	6658	6394	5593	6178	6001	6407	5481	5379	7958	5087	5924	5292	6321	5425	4719	5302	5963
MICOS10	89	110	103	95	96	98	115	76	87	149	73	122	90	103	106	78	88	87
NBL1	2035	1869	1644	1317	1430	1477	1578	1228	1281	6888	2593	3019	2441	2841	2282	2253	2707	2853
HTR6	0	0	0	4	3	3	2	2	3	2	10	0	4	1	4	7	3	10
TMCO4	460	463	371	386	512	395	427	414	375	411	315	381	373	406	387	351	424	454
RNF186	0	0	0	0	0	0	2	0	0	0	0	0	0	0	0	0	0	0
OTUD3	340	255	296	336	264	264	321	298	276	130	242	226	235	389	274	286	246	313
PLA2G2E	0	0	0	0	0	0	0	0	0	0	0	0	0	0	0	0	0	0
PLA2G2A	0	0	0	0	0	0	0	0	0	0	0	0	0	0	1	0	3	2
PLA2G5	0	0	0	0	0	0	0	0	0	0	1	0	0	0	1	0	2	5
PLA2G2D	0	0	0	0	0	0	0	0	0	0	1	0	1	1	0	6	3	6
PLA2G2F	0	0	0	0	0	0	0	0	0	0	0	0	0	0	0	2	11	8
PLA2G2C	0	0	0	0	0	0	0	0	0	0	0	0	0	0	0	0	0	0
UBXN10	0	0	0	0	0	0	0	0	0	0	0	0	0	0	0	0	0	0
VWA5B1	0	0	0	0	0	0	0	0	0	0	0	0	0	0	0	2	0	0
CAMK2N1	3029	3043	3145	2310	2255	2439	2300	2042	1932	5090	3279	3494	2083	2409	2026	1746	1878	2188
MUL1	812	798	756	699	705	641	652	677	587	1061	673	707	529	639	586	388	512	601
FAM43B	2	1	3	0	2	2	4	2	0	1	2	2	5	4	1	8	5	8
CDA	194	217	200	223	256	205	201	168	208	221	97	133	158	201	139	226	295	300
PINK1	859	776	799	682	810	634	734	684	648	809	542	686	414	446	343	313	422	448
MIR6084	0	0	0	0	0	0	0	0	0	0	0	0	0	0	0	0	0	0
PINK1-AS	179	138	105	144	131	147	140	170	105	174	129	117	102	157	127	126	124	156
DDOST	5511	5371	5202	4462	4998	4900	5096	4435	4268	6865	4798	5471	4883	5798	4733	5469	6266	6585
KIF17	105	114	108	100	95	94	94	91	101	64	57	52	57	57	75	72	72	63
SH2D5	1156	1108	959	890	809	871	968	778	823	649	389	471	545	618	604	472	508	527
HP1BP3	4301	4049	4309	4162	3725	3870	4627	4004	3366	2245	3355	3710	3078	4331	3675	3298	3382	3890
EIF4G3	2704	2929	2928	2542	2755	2697	2625	2683	2376	1131	2101	2596	2229	2489	2444	2081	2377	2603
MIR1256	0	0	0	0	0	0	0	0	0	0	0	0	0	0	0	0	0	0
ECE1	7717	7024	6799	5804	6536	6451	6373	5675	5621	6943	5623	6460	5819	6575	5453	5964	6883	7644
ECE1-AS1	4	4	2	4	0	2	0	1	3	0	4	0	1	4	1	7	6	2
NBPF3	689	653	612	473	600	614	624	512	539	278	499	598	620	836	711	564	607	697
ALPL	2	3	2	0	0	1	7	1	0	24	6	18	20	21	27	64	38	43
LINC02596	0	0	0	0	0	0	0	0	0	0	0	0	2	0	0	0	0	0
RAP1GAP	12	12	11	8	4	16	10	13	7	21	39	30	20	33	13	18	49	28
USP48	1352	1408	1454	1335	1311	1306	1383	1224	1107	884	1131	1292	1453	1751	1563	1583	1639	1926
LDLRAD2	17	9	7	9	10	12	16	19	13	5	22	18	8	9	9	4	12	6
HSPG2	14014	11954	11810	10435	12501	12397	12191	13276	11236	3369	8528	9741	8525	9135	7447	9867	10592	11175
CELA3B	0	0	0	0	0	0	0	0	0	0	0	0	0	0	0	0	0	0
CELA3A	0	0	0	0	0	0	0	0	0	0	0	0	1	0	0	0	0	0
LINC01635	0	0	4	0	1	4	0	3	1	5	0	0	0	2	0	0	1	4
LINC00339	16	7	10	12	22	19	18	13	25	5	25	20	20	55	20	30	18	21
CDC42	4595	5160	4638	4443	4369	5001	4763	4251	3995	3890	3355	3978	4013	5170	4417	3562	3884	4406
WNT4	0	0	6	6	0	3	1	0	1	7	2	2	9	3	1	5	2	0
MIR4418	0	0	0	0	0	0	0	0	0	0	0	0	0	0	0	0	0	0
ZBTB40	624	574	624	508	593	555	580	616	529	371	443	518	512	571	550	549	507	587
EPHA8	0	0	0	0	0	0	0	0	0	0	0	0	0	0	1	2	0	0
MIR6127	0	0	0	0	0	0	0	0	0	0	0	0	0	0	0	0	0	0
C1QA	0	0	0	0	0	0	0	0	0	0	0	0	0	0	0	0	0	0
C1QC	0	0	0	0	0	0	0	0	0	0	0	0	0	0	0	0	0	0
C1QB	0	0	0	0	0	0	0	0	0	0	0	3	0	0	0	0	0	0
EPHB2	1071	1138	1135	1065	1134	1042	1059	945	978	867	613	816	708	816	690	577	682	827
MIR4684	0	0	0	0	0	0	0	0	0	0	0	0	0	0	0	0	0	0
MIR4253	0	0	0	0	0	0	0	0	0	0	0	0	0	0	0	0	0	0
LACTBL1	0	0	0	0	0	0	0	0	0	0	0	0	0	0	0	2	0	0
TEX46	0	0	0	0	0	0	0	0	1	0	1	0	0	0	1	0	0	0
KDM1A	1162	1145	1186	1089	1143	1239	1231	1055	1044	1232	865	1024	1337	1687	1468	1306	1248	1661
MIR3115	0	0	0	0	0	0	0	0	0	0	0	0	0	0	0	0	0	0
LUZP1	1055	1107	1122	947	1067	1121	906	898	864	531	759	936	1096	1328	1055	1165	1286	1458
HTR1D	0	0	0	0	0	0	0	0	0	0	0	0	5	10	4	4	5	4
HNRNPR	2399	2484	2234	2415	2401	2567	2599	2280	2098	1452	1664	1745	2856	3373	3018	2055	2301	2751
ZNF436	323	332	357	275	317	307	352	273	263	335	327	293	310	360	306	286	324	356
ZNF436-AS1	16	19	18	12	17	4	13	20	14	31	20	20	5	26	19	17	17	14
TCEA3	481	490	427	278	388	336	374	339	235	752	461	468	447	480	397	564	626	630
ASAP3	718	766	681	480	507	544	616	492	455	897	895	821	511	670	543	555	661	595
E2F2	44	50	31	54	58	44	51	56	51	28	17	23	119	165	121	115	150	162
ID3	584	502	396	392	391	387	337	343	460	512	289	259	228	225	212	199	276	306
MDS2	0	0	0	0	0	2	0	0	1	0	0	0	0	0	1	1	0	0
RPL11	7342	7534	6538	5440	5934	6143	5833	4696	5078	14851	6190	6376	7433	8760	7338	6491	7741	8092
ELOA-AS1	17	11	5	11	5	15	13	9	2	0	8	6	5	10	12	26	10	6
ELOA	898	879	832	905	941	883	890	848	797	676	695	751	1035	1211	1034	849	924	1035
PITHD1	531	479	444	495	463	489	494	424	466	741	433	536	469	632	547	498	521	583
LYPLA2	656	643	653	630	544	570	597	523	496	954	459	600	457	603	465	555	574	647
GALE	340	318	302	352	368	330	344	312	307	485	345	275	498	611	488	624	614	702
HMGCL	686	692	573	550	616	636	634	558	552	1089	486	608	437	556	438	554	598	669
FUCA1	315	363	349	233	245	268	260	277	225	277	210	253	219	233	207	353	371	407
CNR2	0	0	0	0	0	2	0	0	0	0	0	0	0	0	0	0	0	3
MIR378F	0	0	0	0	0	0	0	0	0	0	0	0	0	0	0	0	0	0
PNRC2	1090	1106	1104	983	1062	1020	1029	984	726	661	854	912	1087	1376	1150	989	1180	1266
SRSF10	1630	1643	1666	1532	1558	1577	1759	1458	1329	876	1299	1435	1812	2423	2125	1803	1885	2234
MYOM3	2	5	0	5	2	2	1	5	6	3	0	1	5	2	6	14	8	7
IL22RA1	17	3	16	9	6	11	3	7	2	35	27	10	13	22	30	39	60	62
IFNLR1	0	0	0	0	1	0	0	0	0	0	5	3	5	3	0	10	3	5
LINC02800	0	0	0	0	0	0	0	0	0	0	0	0	0	0	1	0	0	0
GRHL3	0	0	0	0	0	0	0	2	0	0	2	2	6	10	5	34	19	25
STPG1	231	239	234	202	207	209	260	213	173	188	139	214	196	223	214	171	198	197
NIPAL3	1970	2083	2178	2122	2257	2484	2253	2227	2035	712	931	1175	960	1061	986	876	876	1110
NCMAP-DT	1	8	0	1	0	0	0	0	0	0	0	0	0	0	0	1	2	1
RCAN3AS	1	8	0	1	0	0	0	0	0	0	0	0	0	0	0	1	2	1
RCAN3	319	334	307	324	320	326	329	332	270	235	212	261	297	350	326	214	276	331
NCMAP	0	0	0	0	0	0	0	0	0	0	0	0	0	0	0	3	0	0
SRRM1	1782	1671	1991	1745	1727	1730	1988	1763	1615	768	1405	1564	1948	2586	2120	2092	2091	2303
CLIC4	14203	15524	14806	14509	14362	16191	15085	13835	13071	5610	10637	11809	12912	16254	14573	12729	14575	16336
RUNX3	3	0	0	0	0	0	1	6	0	10	29	31	55	59	40	46	51	48
MIR6731	0	0	0	0	0	0	0	0	0	0	0	0	0	0	0	0	0	0
MIR4425	0	0	0	0	0	0	0	0	0	0	0	0	0	0	0	0	0	0
SYF2	753	709	710	562	675	591	667	510	534	893	615	768	483	575	511	455	470	486
RSRP1	1064	805	1010	889	761	798	1098	912	783	804	1069	1169	621	925	847	979	821	952
RHD	12	33	9	19	11	16	19	14	14	5	10	17	7	22	20	27	10	8
TMEM50A	2682	2876	2611	2326	2300	2538	2591	2067	2170	3243	2405	2628	1680	2231	1836	1490	1840	2088
RHCE	2	7	0	3	7	1	9	15	3	7	3	1	0	7	3	10	19	5
MACO1	428	400	392	350	370	336	332	338	267	443	416	443	321	386	382	336	364	394
LDLRAP1	642	585	537	477	529	482	513	475	441	832	641	691	538	701	556	596	571	681
MAN1C1	280	357	309	115	108	118	92	74	69	883	825	823	306	383	299	273	291	337
SELENON	5028	4887	4785	3499	3793	3838	3866	3652	3268	4814	4452	5135	4021	4844	4039	4127	4687	5197
MTFR1L	687	719	839	674	678	699	747	664	637	884	629	648	457	612	570	549	558	528
AUNIP	27	18	10	26	27	37	32	13	30	12	14	9	56	64	46	37	48	40
PAQR7	323	298	296	251	269	266	309	231	250	407	237	251	222	274	203	181	266	277
STMN1	2526	2668	2457	3582	3222	3586	3540	2884	3019	2233	1216	1480	4406	5746	5058	3691	4073	4771
MIR3917	0	0	0	0	0	0	0	0	0	0	0	0	0	0	0	0	0	0
PAFAH2	225	247	211	266	261	273	244	220	180	172	147	196	181	166	183	107	168	188
EXTL1	57	30	47	36	54	54	74	50	51	35	21	26	25	26	24	34	37	51
SLC30A2	0	0	0	0	0	0	0	0	0	0	1	0	0	0	1	0	0	1
TRIM63	6	10	4	0	2	3	5	5	0	26	27	22	3	6	1	6	7	7
PDIK1L	62	69	84	63	46	77	77	45	75	22	71	61	95	99	74	82	106	104
FAM110D	0	0	0	0	0	0	0	0	0	0	0	0	1	0	0	0	2	0
C1orf232	0	0	0	0	0	0	0	0	0	0	0	0	0	0	0	0	0	0
ZNF593OS	2	3	3	1	1	6	3	0	4	0	3	4	2	0	5	1	3	2
ZNF593	0	0	0	0	0	0	0	0	0	0	0	0	0	0	0	0	0	0
CNKSR1	5	15	6	7	3	0	8	0	4	10	9	0	3	10	5	10	6	3
CATSPER4	0	0	0	0	0	0	0	0	0	0	0	0	0	0	1	0	0	0
CEP85	186	216	176	261	196	286	292	218	234	102	148	148	328	469	404	333	338	419
SH3BGRL3	6992	6568	6316	7277	7390	6692	7276	6352	6557	10481	4970	5836	4453	4919	4254	3393	4517	4987
UBXN11	274	224	186	198	236	166	188	179	144	445	221	211	264	317	225	251	295	336
CD52	0	1	4	0	3	0	0	0	3	3	4	3	0	0	0	19	12	11
CRYBG2	0	0	0	0	0	0	0	0	0	0	0	0	1	0	0	13	10	5
ZNF683	0	0	0	0	0	0	0	0	1	0	0	0	0	1	0	1	0	0
LIN28A	0	2	0	0	0	0	0	0	0	0	0	0	0	0	0	1	1	1
DHDDS	1029	989	928	886	844	888	904	833	745	886	769	860	665	800	669	771	727	867
HMGN2	4091	4326	3680	5106	5136	5242	4870	4545	4632	4576	2801	2888	7605	10100	8517	5999	6666	7587
RPS6KA1	81	71	58	58	66	87	71	51	63	66	52	44	129	165	126	222	247	288
MIR1976	0	0	0	0	0	0	0	0	0	0	0	0	0	0	0	0	0	0
RNU7-29P	0	0	0	0	0	0	0	0	0	0	0	0	0	0	0	0	0	0
ARID1A	1626	1538	1438	1311	1497	1418	1494	1509	1393	557	1115	1158	1395	1544	1395	1317	1446	1679
PIGV	276	263	272	240	225	221	231	209	239	324	214	259	221	224	192	195	223	230
ZDHHC18	644	671	592	565	556	528	572	500	550	652	474	534	544	762	653	566	643	631
SFN	7	3	0	2	7	5	5	4	3	4	3	2	30	34	13	45	44	41
GPN2	594	517	580	458	487	480	540	451	383	623	380	497	457	512	430	414	448	489
GPATCH3	192	157	164	154	154	104	147	93	149	285	141	137	131	175	117	138	147	176
NUDC	1512	1418	1272	1186	1257	1268	1386	1078	1180	2849	1099	1132	1837	2093	1725	1478	1821	2021
NR0B2	0	0	0	0	0	0	0	0	0	0	3	0	0	0	0	0	0	0
KDF1	0	2	2	0	0	0	0	0	0	0	0	1	1	2	0	3	3	3
OSTCP2	0	0	1	0	0	0	2	0	0	0	1	0	1	0	0	1	0	1
TRNP1	2470	2471	2179	3211	2939	3051	3107	2553	2919	2068	1228	1296	1069	1215	1064	1142	1173	1277
TENT5B	76	51	44	59	56	78	74	57	43	98	38	44	75	82	74	63	68	78
SLC9A1	1404	1211	1225	1109	1102	1125	1172	1079	1039	1268	1140	1282	1234	1414	1185	1355	1475	1685
WDTC1	1418	1275	1252	1063	1030	1183	1119	994	1078	1236	1199	1236	814	1015	866	857	941	1102
TMEM222	794	632	682	498	559	522	559	500	492	1312	575	738	583	677	550	582	652	739
SYTL1	3	4	1	0	0	10	8	16	2	6	1	5	10	12	14	48	35	51
MAP3K6	1161	1131	1010	823	875	756	876	765	692	1417	867	1041	975	1103	894	915	1067	1251
FCN3	0	3	9	5	2	1	1	0	2	0	4	0	5	0	5	9	3	2
CD164L2	0	0	0	0	0	0	0	0	0	0	0	0	0	0	0	1	3	1
GPR3	23	22	30	26	19	33	31	18	19	36	34	29	27	44	24	41	50	47
WASF2	3097	3376	3018	2609	2951	3102	2854	2671	2304	1849	2259	2468	2716	3075	2667	2630	2793	3088
AHDC1	964	928	878	808	846	883	903	862	783	671	800	833	830	995	827	891	990	1105
FGR	0	0	0	0	0	1	0	3	0	8	0	4	3	1	5	7	4	5
IFI6	413	616	575	270	302	407	337	223	496	1195	454	552	332	487	329	1958	2389	2260
FAM76A	223	230	206	205	180	156	192	177	146	150	189	208	117	190	172	125	132	151
STX12	1159	1239	1318	1017	1042	1076	1176	965	999	994	1037	1222	1037	1323	1146	1049	1233	1195
PPP1R8	631	728	648	573	639	668	628	672	593	736	494	515	677	882	750	605	717	782
SCARNA1	0	0	3	0	0	0	0	0	0	0	0	0	0	0	1	0	0	2
THEMIS2	52	51	40	45	53	54	75	50	50	86	66	80	82	96	80	140	158	140
RPA2	480	567	458	488	522	595	515	491	437	811	512	561	765	931	804	765	883	961
SMPDL3B	0	0	4	0	3	1	0	0	0	3	0	0	1	0	1	5	9	11
XKR8	319	322	230	296	262	312	304	278	234	328	190	261	175	214	211	169	205	210
EYA3	430	482	448	444	456	439	453	432	386	399	436	448	448	558	498	433	503	545
PTAFR	0	1	0	7	4	5	4	0	2	0	5	0	4	4	11	8	6	11
DNAJC8	2153	2160	2065	1753	1950	1974	1888	1813	1617	2492	1568	1792	2066	2528	2132	1822	2137	2501
ATP5IF1	699	578	516	553	623	533	603	496	506	910	469	529	607	668	533	521	675	695
SESN2	991	1021	898	539	641	578	663	523	480	890	653	791	1009	1241	954	1036	1225	1276
MED18	274	264	220	238	230	220	281	189	220	654	184	211	234	263	292	244	258	304
PHACTR4	622	623	567	560	552	636	506	547	499	304	429	432	619	748	654	599	601	685
RCC1	838	751	719	669	722	703	716	578	616	712	490	618	1324	1520	1336	970	993	1223
SNHG3	411	378	407	464	440	443	532	459	429	434	277	386	601	850	746	456	483	586
SNORA73B	15	6	10	21	9	11	25	27	15	7	10	19	24	28	29	15	16	22
TRNAU1AP	308	290	296	319	236	276	277	213	245	391	275	279	293	391	306	278	292	349
SNHG12	202	212	197	179	169	149	184	149	146	346	209	218	247	384	284	245	264	301
SNORA61	0	0	0	0	0	0	0	0	0	0	0	0	0	0	0	0	0	0
SNORA44	0	0	0	0	0	0	0	0	0	0	0	0	0	0	0	0	0	0
SNORA16A	0	0	0	0	0	0	0	0	0	0	0	0	0	0	0	0	0	0
TAF12	307	330	323	249	306	291	263	251	244	435	254	301	325	388	309	332	324	405
RAB42	156	149	113	57	84	65	54	76	51	187	218	187	121	177	142	116	137	115
GMEB1	245	349	281	274	244	270	260	233	263	225	209	255	272	269	263	220	266	249
YTHDF2	1489	1488	1355	1242	1237	1419	1170	1213	1151	966	1085	1150	1276	1632	1374	1230	1331	1520
OPRD1	7	1	1	2	1	1	3	4	2	3	1	5	0	6	3	0	4	1
EPB41	512	594	537	413	479	493	516	463	378	383	493	612	414	482	431	372	449	414
TMEM200B	418	318	372	268	318	249	298	250	298	344	328	426	312	429	314	323	380	364
SRSF4	1538	1382	1506	1307	1368	1214	1584	1332	1152	1682	1409	1502	1377	1808	1470	1296	1167	1585
MECR	223	241	235	198	243	227	242	206	199	445	217	262	238	320	290	279	280	316
PTPRU	631	574	565	301	351	370	363	330	281	761	598	652	327	385	293	485	518	534
LINC01756	0	0	0	0	0	0	0	0	0	0	0	0	0	0	0	0	0	0
LINC01648	0	0	0	0	0	0	0	0	0	0	0	0	0	0	0	0	0	0
MATN1	3	2	7	2	4	0	0	4	1	2	0	17	1	3	11	5	5	8
MATN1-AS1	14	15	4	18	7	6	16	13	15	24	19	19	28	22	22	28	23	32
LAPTM5	2	12	2	2	4	4	8	2	1	16	7	19	25	30	20	56	74	81
MIR4420	0	0	0	0	0	0	0	0	0	0	0	0	1	0	0	0	0	0
SDC3	3019	2930	2865	2110	2433	2423	2299	2160	1939	2931	2791	3074	2139	2443	1995	1847	2104	2273
PUM1	1605	1596	1698	1289	1511	1504	1470	1409	1255	661	1144	1369	1509	1711	1512	1488	1548	1744
NKAIN1	3	4	4	0	0	2	3	1	2	3	4	1	5	5	2	3	1	3
SNRNP40	426	476	374	378	425	436	405	377	396	486	336	362	640	826	710	522	625	759
ZCCHC17	401	316	297	291	378	347	318	306	264	552	287	300	424	543	450	419	475	481
FABP3	2452	2620	2450	996	1105	1186	1178	918	866	6916	2942	3546	1266	1483	1136	1368	1532	1550
SERINC2	3930	3431	3386	2779	3147	2868	3186	2636	2791	5022	2438	3078	1817	2026	1641	1476	1580	1864
TINAGL1	219	170	167	183	176	173	209	155	218	167	89	118	81	71	54	95	131	110
HCRTR1	1	0	0	1	1	1	0	2	0	0	2	3	0	4	3	0	6	6
PEF1	1131	1222	1037	922	995	970	959	896	937	1745	837	941	680	918	740	609	738	834
COL16A1	6537	5676	5817	4387	4501	4533	4933	4143	4121	6467	4372	4955	3850	4463	3372	3465	3703	3960
ADGRB2	573	517	546	337	371	343	433	295	334	634	525	590	639	698	612	634	680	798
MIR4254	0	0	0	0	0	0	0	0	0	0	0	2	0	0	0	0	0	0
SPOCD1	1719	1419	1650	1293	1240	1181	1371	1128	1257	1313	1050	1166	603	778	727	666	718	791
PTP4A2	4560	4917	4690	3994	4013	4278	4181	3689	3563	4225	3742	3991	3728	4729	3876	3319	3868	4116
KHDRBS1	2522	2653	2582	2515	2390	2670	2698	2323	2200	1893	1864	2094	3205	3732	3304	2901	3056	3631
TMEM39B	297	318	255	338	315	288	269	225	228	416	232	256	369	441	323	322	374	457
MIR5585	0	0	0	1	0	0	0	0	0	0	0	0	0	0	0	0	0	0
KPNA6	2099	2210	2178	2066	2003	2036	1972	1822	1786	1571	1439	1707	1570	1904	1680	1525	1588	1883
TXLNA	3005	3073	2859	2366	2499	2730	2685	2456	2338	2433	2339	2569	2728	3254	2616	2664	2928	3132
CCDC28B	79	85	85	86	82	84	91	55	64	182	62	96	80	90	64	112	95	131
IQCC	43	47	45	43	30	36	36	40	48	51	22	33	66	113	88	69	104	88
DCDC2B	2	7	8	4	5	7	10	9	4	0	4	5	3	0	2	10	4	12
TMEM234	160	174	161	145	133	119	147	146	112	280	123	177	129	122	104	111	102	101
EIF3I	3936	3940	3694	3229	3634	3702	3616	3117	3154	5302	2876	3305	3497	4271	3568	3069	3540	3964
FAM167B	144	121	130	98	80	87	93	92	104	421	183	219	107	174	75	121	104	129
LCK	0	0	0	0	0	0	0	0	0	0	0	0	3	0	6	8	15	11
HDAC1	2096	1901	2010	1653	1682	1901	1886	1668	1563	2321	1582	2084	2109	2549	2017	2154	2294	2644
MARCKSL1	492	389	449	241	299	253	287	225	213	1437	682	837	941	1078	813	1090	1199	1347
TSSK3	12	3	7	2	2	10	5	12	9	5	5	16	0	7	0	4	4	7
FAM229A	64	29	32	39	22	19	45	28	24	105	37	44	10	27	20	24	20	23
BSDC1	1106	1080	1078	941	990	975	956	925	856	1078	949	1007	790	937	772	774	761	894
ZBTB8B	0	1	0	0	1	0	0	0	0	0	0	0	1	1	1	0	0	2
ZBTB8A	125	147	150	109	78	114	119	87	87	138	112	121	141	184	112	113	119	150
ZBTB8OS	288	300	288	248	282	287	301	238	264	357	232	302	238	321	261	244	268	312
RBBP4	1370	1443	1293	1162	1189	1206	1364	1183	1045	881	1019	1298	1969	2438	2125	2240	2313	2725
SYNC	1024	976	820	666	732	822	688	709	645	251	427	629	354	403	292	243	326	335
NHSL3	1010	961	923	846	915	869	913	831	824	573	634	740	722	902	701	743	842	947
YARS1	2667	2826	2581	2071	2132	2151	2208	2114	1874	2346	1883	1890	3287	3872	3273	2885	3164	3641
S100PBP	522	554	492	419	404	481	519	507	454	463	521	581	598	792	613	550	625	680
FNDC5	37	66	32	25	35	42	48	26	41	70	27	30	36	47	36	69	56	59
HPCA	5	3	4	1	1	4	2	8	4	7	1	3	6	5	4	7	5	11
TMEM54	488	432	375	367	380	380	337	346	330	703	316	303	279	356	329	348	364	351
RNF19B	289	237	270	209	268	223	267	215	199	243	188	206	265	373	278	261	371	327
AK2	1549	1648	1556	1369	1525	1481	1522	1441	1311	1623	1171	1118	1804	2121	1775	1646	1897	2093
AZIN2	80	73	48	63	55	75	79	68	59	140	88	84	40	48	53	49	44	52
TRIM62	196	137	178	171	154	164	192	138	161	137	127	145	107	153	107	101	157	182
ZNF362	375	330	327	286	267	280	281	283	253	408	317	318	344	319	269	299	292	407
A3GALT2	0	0	0	0	0	0	0	0	0	0	2	5	0	2	0	0	1	0
PHC2	1705	1696	1644	1416	1610	1439	1460	1368	1322	2446	1451	1678	1928	2054	1851	1888	2147	2445
MIR3605	1	1	2	1	3	1	0	2	1	0	0	0	0	6	3	5	2	6
ZSCAN20	116	67	79	78	117	111	77	104	66	55	57	49	97	104	101	77	98	81
CSMD2	193	217	195	229	192	197	209	251	201	49	97	93	114	169	156	133	166	180
HMGB4	0	0	0	0	0	0	0	0	0	0	0	0	0	0	0	0	0	0
CSMD2-AS1	0	0	0	1	0	0	0	0	0	0	0	0	0	0	0	0	0	0
C1orf94	0	0	0	0	0	0	0	0	1	1	0	0	0	0	0	2	2	2
MIR552	0	0	0	0	0	0	0	0	0	0	0	0	0	0	0	0	0	0
SMIM12	518	491	455	440	421	486	463	421	436	729	405	410	407	653	501	455	454	484
GJB5	0	0	1	0	3	0	0	0	0	0	0	0	1	0	1	5	5	0
GJB4	0	0	0	0	0	0	0	0	0	0	0	0	1	0	0	0	0	0
GJB3	0	0	0	0	0	0	0	0	4	3	0	0	2	3	0	3	6	4
GJA4	0	0	0	2	0	0	1	0	0	0	0	0	0	0	0	0	0	0
DLGAP3	0	1	0	0	2	0	0	1	0	3	3	5	10	5	6	5	8	5
TMEM35B	0	0	2	0	0	1	1	0	4	1	0	2	1	2	0	0	1	2
ZMYM6	211	191	188	222	179	173	261	218	218	186	187	206	105	167	126	116	131	144
ZMYM1	270	310	244	289	219	270	279	263	213	75	221	204	242	303	288	256	277	320
SFPQ	4241	4069	3871	3853	3986	3958	4390	3906	3644	2641	2805	3112	4329	5429	4703	3738	3836	4773
ZMYM4	1379	1555	1449	1337	1437	1442	1361	1219	1263	653	1064	1252	1302	1591	1386	1299	1478	1607
ZMYM4-AS1	0	1	0	0	0	1	3	1	0	0	1	0	4	1	0	0	0	1
KIAA0319L	1503	1446	1463	1171	1186	1273	1319	1216	1057	1303	1223	1264	871	1175	1030	1029	1053	1299
NCDN	1426	1194	1170	1059	1043	1073	1112	1076	982	1114	1108	1148	973	1156	900	970	1023	1148
TFAP2E-AS1	2	3	4	0	0	0	3	1	2	0	5	2	5	5	3	2	4	10
TFAP2E	5	4	3	5	7	11	10	1	5	25	14	15	5	9	9	15	11	15
PSMB2	1697	1704	1681	1578	1591	1483	1630	1413	1419	2028	1239	1398	1829	1994	1837	1523	1755	1986
C1orf216	630	571	628	456	499	481	497	383	409	766	513	562	382	462	446	348	363	432
CLSPN	327	284	298	405	402	392	381	376	446	87	140	164	887	1104	972	971	1054	1205
AGO4	422	430	511	391	359	353	434	447	361	259	383	442	249	299	328	221	214	274
AGO1	962	990	955	853	1036	894	854	874	829	560	648	667	940	1014	891	818	852	1000
AGO3	387	419	405	362	310	361	326	387	316	226	293	356	345	455	366	348	311	399
TEKT2	1	1	0	6	0	1	0	2	0	6	1	0	1	0	4	2	8	1
ADPRS	614	640	513	463	428	444	443	356	378	763	370	435	435	499	364	411	455	481
COL8A2	534	490	497	310	350	315	335	300	286	486	381	517	402	499	378	389	460	497
TRAPPC3	1141	1035	935	960	949	1028	989	860	852	1427	809	871	831	951	775	722	767	888
MAP7D1	4315	3863	3652	3336	3736	3411	3643	3122	3206	5387	2965	3372	3876	4427	3551	3545	4134	4633
THRAP3	2958	3347	3110	2626	2840	2919	3022	2681	2446	1671	2222	2610	2822	3404	2995	2546	2868	3391
SH3D21	317	257	337	213	255	189	267	213	201	336	242	270	249	345	243	366	332	370
EVA1B	0	0	0	0	0	0	0	0	0	0	0	0	0	0	0	0	0	0
STK40	830	777	792	579	651	557	592	613	558	744	672	721	658	693	532	558	639	725
LSM10	421	375	333	326	311	285	334	290	290	716	292	322	317	350	279	225	294	261
OSCP1	64	58	58	67	59	71	60	52	45	125	63	88	53	63	41	56	67	59
SNORA63C	0	0	0	0	0	0	0	1	0	0	0	0	0	1	0	0	0	0
MRPS15	682	770	600	653	628	662	608	491	553	1060	540	620	656	811	709	612	669	753
CSF3R	0	0	0	0	0	0	0	1	0	0	0	0	0	0	0	3	1	0
GRIK3	0	0	0	0	0	0	0	0	0	0	0	0	0	0	0	0	0	0
MIR4255	0	0	0	0	0	0	0	0	0	0	0	0	0	0	0	0	0	0
LITATS1	87	48	42	54	48	48	78	33	77	129	47	53	40	48	32	47	37	57
ZC3H12A	182	112	154	124	115	125	169	120	95	228	166	192	111	132	118	227	205	223
MIR6732	0	0	0	0	0	0	0	0	0	0	0	0	0	0	0	0	0	0
MEAF6	645	779	757	595	637	673	656	659	569	752	558	572	518	743	578	496	552	602
MIR5581	4	5	3	7	4	1	7	5	0	0	3	4	3	3	5	4	6	9
SNIP1	246	273	289	310	260	291	300	271	263	259	242	243	291	322	282	274	279	360
DNALI1	63	61	57	59	67	53	74	51	65	83	60	80	71	88	83	80	117	112
GNL2	772	767	827	717	735	782	823	737	672	801	594	779	1006	1222	1080	992	993	1219
RSPO1	4	2	2	1	6	3	4	0	0	1	1	1	2	2	7	1	6	2
AIRIM	279	277	301	235	241	266	277	226	251	132	263	247	268	310	274	279	299	367
CDCA8	425	409	421	633	544	556	597	468	527	179	141	168	730	882	759	453	492	635
EPHA10	3	0	0	0	0	0	0	0	0	0	1	0	0	3	1	0	0	1
MANEAL	32	35	40	19	34	22	16	16	23	34	16	27	32	51	40	38	46	67
YRDC	114	145	119	114	140	119	116	102	109	139	88	95	133	153	128	134	148	146
C1orf122	495	465	421	383	417	382	422	352	382	1298	462	480	385	384	296	324	446	437
MTF1	357	445	359	351	390	394	357	360	320	187	274	339	339	463	375	393	458	488
INPP5B	374	354	334	265	259	318	318	241	213	311	302	287	318	417	345	348	308	337
SF3A3	1194	1201	1094	1105	1198	1213	1100	1035	1017	1342	866	1003	1545	2003	1911	1664	1882	2152
FHL3	586	571	524	477	478	397	484	393	391	897	540	589	556	590	511	519	571	660
UTP11	641	685	533	567	559	587	525	429	504	649	507	471	694	830	726	601	624	814
POU3F1	0	0	0	0	0	0	4	3	0	0	0	0	2	3	1	5	4	3
MIR3659	0	0	0	0	0	0	0	0	0	0	0	0	0	0	0	0	0	0
LINC01343	0	0	0	0	0	0	0	0	0	0	0	0	0	0	0	0	0	0
RRAGC	1242	1438	1211	898	1021	1050	1092	904	968	1469	926	1029	655	845	705	554	562	692
RRAGC-DT	64	71	88	48	41	24	28	34	59	81	52	57	22	36	24	20	34	30
MYCBP	37	75	60	86	65	74	93	103	71	42	38	76	155	206	145	129	130	164
GJA9	0	0	0	0	0	2	2	5	2	0	0	0	0	1	1	0	0	0
RHBDL2	28	23	28	16	25	16	22	20	17	63	20	22	14	25	44	25	27	29
AKIRIN1	1330	1358	1269	1128	1172	1142	1258	1022	997	899	937	1097	1036	1242	1093	1068	1107	1220
NDUFS5	1532	1478	1411	1284	1478	1379	1337	1149	1158	2699	1056	1131	1332	1511	1249	1065	1288	1422
MACF1	5645	5640	5836	4581	5271	5745	5085	6499	4999	2341	3857	4533	4850	5642	5348	4810	4734	5013
BMP8A	24	6	23	17	17	5	19	24	17	9	18	12	15	19	20	15	22	36
PABPC4	3707	3803	3509	3394	3485	3540	3392	3058	3132	3368	3008	3350	4434	5459	4733	3773	4300	4795
SNORA55	0	0	0	0	0	0	0	0	0	0	0	0	0	0	0	0	0	0
HEYL	0	0	0	0	0	3	1	0	0	0	5	3	9	5	2	15	7	18
NT5C1A	0	0	0	0	0	0	0	0	0	0	0	0	0	0	0	0	2	0
HPCAL4	0	0	0	0	0	0	0	0	0	0	0	0	0	2	0	0	2	2
PPIE	513	535	509	446	482	517	529	468	350	713	394	399	486	664	512	528	566	646
BMP8B	3	7	4	2	2	2	6	9	1	3	7	3	1	6	10	5	5	9
OXCT2	54	61	56	47	48	41	60	56	44	63	36	36	38	46	44	40	52	57
BMP8B-AS1	0	0	0	0	0	0	0	0	0	0	0	0	0	0	0	0	0	0
LINC02811	0	0	0	0	0	0	0	0	0	0	0	0	0	0	0	0	0	0
TRIT1	142	140	169	138	143	137	165	180	120	216	131	178	178	195	195	147	156	177
MYCL	3	2	5	1	5	1	7	3	0	0	7	3	13	5	5	8	4	11
MYCL-AS1	0	3	1	0	1	0	3	0	2	2	2	1	0	1	3	2	2	1
MFSD2A	25	37	39	37	27	33	38	31	34	80	42	60	75	103	84	139	142	185
CAP1	9313	9816	9211	8445	8572	9302	8887	7834	7554	6056	6271	7195	6823	8662	7357	6041	7268	8155
PPT1	1207	1301	1229	1302	1186	1390	1138	1206	1152	1049	961	1151	1486	1781	1530	1514	1803	1968
RLF	355	427	382	298	376	367	377	335	313	138	298	289	316	369	310	308	335	363
TMCO2	0	0	0	0	0	0	0	0	0	0	0	0	0	0	0	0	0	0
ZMPSTE24	1509	1645	1424	1285	1317	1479	1375	1311	1146	1005	1174	1455	1041	1338	1113	843	989	1093
COL9A2	32	30	31	34	37	43	60	29	23	106	52	80	75	70	40	98	115	95
SMAP2	495	514	593	531	650	563	614	482	437	565	472	479	522	685	601	521	529	595
ZFP69B	14	23	32	23	41	22	27	30	17	8	15	17	56	52	64	59	43	46
ZFP69	46	52	43	46	45	50	57	33	34	40	37	52	48	58	79	43	43	61
EXO5	59	77	55	58	43	60	50	58	53	59	51	41	123	127	112	104	94	156
ZNF684	55	39	35	34	42	43	64	38	34	9	54	47	37	48	44	48	43	60
RIMS3	6	5	5	3	3	4	0	1	3	4	2	7	10	13	5	10	9	19
NFYC	504	523	462	434	484	472	490	405	411	406	366	434	480	562	510	538	542	601
MIR30E	0	0	0	0	0	0	0	0	0	0	0	0	0	0	0	0	0	0
MIR30C1	0	0	0	0	0	0	0	0	0	0	0	0	0	0	0	0	0	0
KCNQ4	1	2	7	2	1	1	1	1	0	0	2	0	1	2	1	10	8	14
CITED4	33	26	14	18	24	13	15	10	13	189	40	71	99	93	82	85	99	117
CTPS1	615	680	582	756	566	654	714	712	599	552	437	472	1474	1701	1433	1238	1281	1490
SLFNL1-AS1	8	27	23	12	4	10	16	11	12	17	19	11	23	20	19	27	27	36
SLFNL1	5	13	0	9	9	7	6	6	6	5	6	4	11	10	6	24	27	15
SCMH1	811	675	727	576	618	516	625	626	516	634	574	668	648	755	706	500	575	630
SCMH1-DT	1	0	2	1	4	1	3	0	0	0	1	3	0	0	0	3	0	1
FOXO6	2	0	0	2	3	2	0	1	1	11	8	3	5	13	5	5	5	3
FOXO6-AS1	3	0	0	2	3	0	0	1	0	0	0	0	0	2	1	0	1	0
EDN2	0	0	0	0	0	1	0	0	0	0	0	0	0	0	0	3	2	7
HIVEP3	66	54	41	44	41	65	40	44	38	37	66	60	134	145	147	200	201	228
GUCA2B	0	0	0	0	0	0	0	0	0	0	0	0	0	0	0	0	0	0
GUCA2A	0	0	0	0	0	0	0	0	0	0	0	0	0	0	0	0	0	0
FOXJ3	737	816	778	737	747	783	816	711	679	399	516	667	744	1043	894	904	837	1026
RIMKLA	0	2	0	0	2	0	0	0	0	0	5	0	0	0	2	4	0	0
ZMYND12	3	1	1	5	5	3	0	3	0	9	9	3	4	0	5	2	6	2
PPCS	424	383	396	383	355	352	426	389	356	490	342	428	282	427	344	300	309	360
CCDC30	18	17	18	17	22	15	9	8	23	18	30	9	14	17	7	20	22	21
PPIH	139	138	121	182	148	164	184	151	140	172	83	111	177	269	262	192	166	219
YBX1	16478	15855	13996	14247	15383	15271	15126	12369	13135	17797	12868	14085	18033	21047	17347	15055	17430	19520
CLDN19	0	0	0	0	2	1	0	0	0	0	0	0	0	0	0	0	1	1
P3H1	2450	2138	2025	1950	2148	2082	2150	1969	1882	3195	1987	2246	2122	2567	1952	2418	2753	2963
C1orf50	88	82	87	77	47	68	76	66	52	33	70	72	78	54	33	55	52	45
TMEM269	8	5	5	0	4	3	7	3	5	1	3	1	2	4	0	4	6	1
SVBP	172	220	200	150	173	146	183	148	154	412	161	184	140	201	196	89	146	157
ERMAP	330	340	408	310	349	332	425	349	330	309	338	394	233	251	207	187	236	202
ZNF691-DT	13	6	23	13	8	9	22	15	12	10	19	5	30	20	18	19	20	32
ZNF691	115	70	86	100	92	72	77	87	85	198	91	100	74	85	107	95	92	133
SLC2A1	2105	2145	1831	1454	1591	1576	1556	1443	1332	1658	1341	1628	1156	1336	1170	834	939	1277
SLC2A1-DT	21	33	27	18	17	20	20	22	22	85	24	15	4	14	4	26	7	6
CFAP144	1	3	0	0	0	0	1	0	0	0	0	6	1	0	1	5	2	5
EBNA1BP2	1051	1147	934	999	1122	1160	1133	885	914	975	577	610	1262	1595	1280	975	1044	1247
MIR6733	0	0	0	0	0	0	0	0	0	0	0	0	0	0	0	0	0	0
CFAP57	19	27	24	9	16	15	22	27	22	25	5	17	14	13	13	22	10	13
TMEM125	0	1	2	2	0	0	0	0	0	0	0	0	0	1	0	5	2	1
C1orf210	0	0	0	0	0	0	0	0	0	0	0	0	0	0	0	0	1	0
TIE1	0	0	0	1	4	2	3	3	2	0	0	0	0	1	1	11	11	8
MPL	8	4	2	2	1	1	16	3	0	5	2	4	1	3	1	0	2	4
CDC20-DT	7	3	0	2	0	2	3	1	1	0	3	0	2	2	0	1	2	1
CDC20	935	771	761	1250	1262	1225	1219	1096	1141	444	320	371	1299	1722	1498	911	1066	1262
ELOVL1	2158	2195	1958	1857	2079	1958	2083	1752	1823	2673	1588	1842	1518	1685	1440	1318	1380	1563
MIR6734	0	0	0	0	0	0	0	0	0	0	0	0	0	0	0	0	0	0
MED8	453	532	464	431	510	474	502	367	378	767	443	475	506	650	550	479	595	612
SZT2	900	761	861	703	737	753	830	798	648	556	771	904	615	820	596	699	674	787
SZT2-AS1	0	0	0	0	0	0	0	0	0	0	0	0	0	0	0	0	0	0
MIR6735	0	0	0	0	0	0	0	0	0	0	0	0	0	0	0	0	0	0
HYI	0	0	0	0	0	0	0	0	0	0	0	0	0	0	0	0	0	0
HYI-AS1	0	0	0	0	0	0	0	0	0	4	2	0	0	0	0	2	0	0
PTPRF	4151	3824	3536	3027	3403	3411	3244	3169	3007	2041	2873	3006	3401	3803	3138	3369	3846	4350
KDM4A	396	372	381	331	373	331	363	296	360	392	316	339	296	357	341	332	364	458
ST3GAL3	22	29	27	19	7	18	28	44	20	32	26	16	26	28	26	24	31	26
ST3GAL3-AS1	0	0	0	0	0	0	0	0	0	0	0	0	1	0	1	0	0	0
MIR6079	0	0	0	0	0	0	0	0	0	0	0	0	0	0	0	0	0	0
ARTN	11	18	26	9	8	12	10	9	11	24	11	13	7	25	13	11	5	8
LINC02918	7	0	5	6	2	2	7	5	8	8	5	0	3	5	3	5	0	1
IPO13	1020	854	934	737	722	782	803	681	693	1063	769	939	665	871	707	622	634	841
DPH2	242	190	166	202	188	174	182	204	179	225	149	174	258	301	256	230	294	320
ATP6V0B	1069	1047	895	808	833	731	744	772	766	2018	897	978	818	1061	763	800	976	949
B4GALT2	1846	1701	1732	1367	1624	1470	1442	1379	1355	2818	1405	1668	1528	1822	1542	1298	1610	1690
CCDC24	108	83	73	85	112	78	86	71	95	146	68	102	72	63	74	76	78	91
SLC6A9	360	315	399	219	208	192	240	199	176	289	258	334	363	408	294	350	387	380
KLF17	4	4	7	3	2	4	6	1	1	2	0	4	1	9	5	3	4	1
KLF18	0	0	0	0	0	0	0	0	0	0	0	0	0	0	0	3	12	11
DMAP1	442	423	447	437	485	429	471	386	334	745	404	390	376	458	424	371	368	452
ERI3	728	663	605	583	584	618	624	572	625	1194	538	595	655	840	672	649	696	828
ERI3-IT1	0	1	1	0	0	0	2	3	0	2	0	0	3	5	1	0	0	3
RNF220	732	617	595	526	562	562	521	470	494	810	604	627	550	763	562	626	661	720
MIR5584	0	0	0	0	0	0	0	0	0	0	0	0	0	0	0	0	0	0
TMEM53	143	164	129	147	110	120	122	105	90	314	105	129	102	118	146	107	84	103
ARMH1	29	27	35	10	19	23	20	13	7	74	32	36	25	31	17	40	36	36
RNU5F-1	0	0	0	0	0	0	3	0	0	0	0	0	0	0	0	0	0	0
KIF2C	519	504	424	583	588	666	666	550	548	216	163	213	738	895	855	609	671	870
RPS8	9891	10274	9268	7777	8479	8605	8624	6845	7187	21995	9281	9932	9982	12311	9708	8921	10418	11164
SNORD55	0	0	0	0	0	0	0	0	0	0	0	0	0	0	0	0	0	0
SNORD46	2	3	2	6	0	1	4	9	1	0	8	0	0	3	2	3	10	3
SNORD38A	0	0	0	0	0	0	0	0	0	0	0	0	0	0	0	1	0	0
BEST4	10	3	5	5	6	10	14	4	6	17	5	8	0	3	2	5	4	0
PLK3	485	454	381	311	370	348	365	337	321	641	390	469	398	439	408	509	526	559
DYNLT4	42	5	15	8	11	22	16	4	6	0	23	27	21	23	18	47	31	38
BTBD19	573	436	446	392	317	275	474	438	310	365	542	518	233	355	266	388	342	401
PTCH2	33	26	15	30	30	18	39	31	22	19	32	42	17	45	34	24	29	35
EIF2B3	386	338	377	370	433	447	433	405	370	630	313	371	515	652	562	433	498	587
HECTD3	1519	1438	1414	1144	1307	1165	1267	1123	958	1069	1010	1136	750	940	760	692	759	871
UROD	1483	1518	1243	1241	1301	1321	1285	1167	1158	2418	1053	1223	1082	1283	1056	920	1092	1214
ZSWIM5	38	32	45	33	28	15	33	29	31	1	7	28	12	6	15	12	13	3
LINC01144	1	0	0	8	1	3	5	0	2	5	8	8	3	4	10	3	1	1
HPDL	11	4	22	4	21	10	17	3	2	6	9	13	26	34	36	25	39	43
MUTYH	13	10	6	5	12	6	8	6	4	4	4	1	11	19	10	12	9	24
TOE1	127	158	123	169	151	128	124	104	135	166	125	79	289	377	277	285	313	396
TESK2	26	19	25	20	17	23	26	30	30	47	23	30	39	35	57	44	41	74
CCDC163	25	10	26	21	26	30	14	12	19	7	10	8	20	36	16	20	25	30
MMACHC	100	112	102	101	125	137	150	100	110	162	116	89	146	144	132	127	117	133
PRDX1	3014	3235	2957	2877	3002	3121	3124	2653	2823	4285	2240	2537	2860	3341	3055	2274	2615	3171
AKR1A1	1238	1248	1158	896	910	854	926	742	843	2293	1017	1172	810	1042	788	877	981	1073
NASP	965	862	850	891	946	911	1009	949	855	1148	761	838	2789	3659	3001	3170	3286	3537
CCDC17	3	0	8	6	4	4	1	6	1	11	5	12	4	5	7	7	17	18
GPBP1L1	1050	1154	1147	1041	1056	1004	1042	987	851	733	844	944	936	1181	972	873	863	972
TMEM69	435	395	415	352	369	371	369	307	313	415	319	359	378	469	403	421	413	496
IPP	337	319	301	281	336	333	305	285	286	213	195	244	266	377	304	331	328	439
MAST2	2224	2002	1986	1488	1635	1632	1793	1676	1582	2203	2202	2640	1943	2327	2000	2113	2311	2534
PIK3R3	129	113	133	93	95	104	122	106	108	107	50	106	201	251	215	214	280	284
P3R3URF-PIK3R3	0	0	0	0	0	0	0	0	0	0	0	0	0	0	0	0	0	0
TSPAN1	12	11	10	5	15	10	9	6	12	6	9	14	8	12	15	24	17	13
P3R3URF	0	0	0	0	0	0	0	0	0	0	0	0	0	0	0	0	0	0
POMGNT1	1304	1329	1287	1131	1197	1267	1303	1255	1173	1522	1031	1196	998	1235	1051	927	1003	1188
LURAP1	17	28	13	25	18	19	20	12	38	25	13	14	6	11	19	21	11	25
RAD54L	119	100	84	175	121	120	114	105	128	66	38	58	234	355	231	250	298	320
LRRC41	2351	2239	2092	2046	2002	1974	2111	1854	1851	2300	1582	1974	1447	1750	1535	1369	1545	1628
UQCRH	1319	1220	1200	1058	1041	1158	1144	862	995	2125	975	1026	1298	1492	1161	1266	1446	1591
NSUN4	330	332	299	252	293	326	299	247	263	284	260	282	271	348	292	266	284	300
FAAH	24	22	21	26	20	27	22	17	24	61	25	28	24	30	26	31	15	34
LINC01398	0	0	0	0	0	0	0	0	0	0	0	0	0	0	0	0	0	0
DMBX1	0	0	0	0	0	0	0	0	0	0	0	0	1	0	1	2	10	3
TMEM275	0	0	0	0	0	0	0	0	0	0	0	0	0	0	0	0	0	0
MKNK1-AS1	3	6	5	0	7	9	5	1	3	6	4	9	2	3	1	6	0	3
KNCN	0	0	0	0	0	0	0	0	0	0	0	0	0	0	0	0	0	0
MKNK1	647	564	548	506	485	462	577	562	463	612	504	569	334	493	406	373	406	454
MOB3C	261	267	271	204	213	225	222	186	231	274	197	266	204	255	249	255	268	301
ATPAF1	833	783	797	724	768	769	819	691	606	792	678	722	866	1044	950	756	818	940
TEX38	0	0	0	0	1	0	0	0	0	0	0	1	2	0	0	4	0	0
EFCAB14-AS1	0	0	0	0	0	0	0	0	0	0	0	0	0	0	0	0	0	0
EFCAB14	2097	2243	2283	1873	2001	2064	1740	1846	1656	885	1655	1911	1448	1791	1618	1393	1558	1675
CYP4B1	0	0	0	0	0	0	0	0	0	0	0	0	0	0	0	0	0	0
CYP4A11	0	0	0	0	0	0	0	0	0	0	0	0	0	0	0	0	0	0
CYP4X1	0	0	0	0	0	0	0	0	0	0	5	1	1	2	2	1	1	1
CYP4Z1	0	0	0	0	0	0	0	0	0	0	0	0	0	1	0	0	0	3
CYP4A22	0	0	0	0	0	0	0	0	0	0	0	0	0	0	0	0	0	0
LINC00853	0	1	1	1	0	0	0	0	0	0	0	0	0	0	0	0	0	0
PDZK1IP1	2	0	0	0	0	0	0	0	0	0	0	0	0	0	0	4	1	0
TAL1	0	0	0	0	0	0	0	0	0	0	0	0	1	0	0	0	1	0
STIL	272	292	261	325	334	313	363	393	317	67	134	140	442	502	505	376	493	595
CMPK1	2510	2634	2484	2342	2260	2551	2397	2189	2243	2031	2067	2413	2434	3121	2798	2335	2557	2855
FOXE3	0	0	0	0	0	0	4	0	0	0	0	1	4	4	0	6	2	6
FOXD2-AS1	30	27	46	30	13	19	22	15	25	28	17	25	53	61	38	54	66	72
FOXD2	5	11	1	2	2	4	3	3	4	3	4	1	3	8	4	16	16	19
LINC01738	0	0	0	0	0	0	0	0	0	0	0	0	0	0	0	0	0	0
TRABD2B	6	10	3	9	13	2	8	6	1	6	3	11	10	18	11	16	8	5
SLC5A9	0	2	0	3	0	0	0	0	0	0	1	2	2	2	1	0	0	0
SPATA6	112	108	124	86	102	86	103	86	62	96	145	136	124	136	129	118	151	145
AGBL4	0	0	0	0	0	0	0	0	0	0	0	0	0	0	0	0	0	0
BEND5	0	0	0	0	0	0	0	0	0	3	0	0	0	0	0	0	0	0
AGBL4-AS1	0	0	0	0	0	0	0	0	0	0	0	0	0	0	0	0	0	0
AGBL4-IT1	0	0	0	0	0	0	0	0	0	0	0	0	0	0	0	0	0	0
ELAVL4	0	0	0	0	0	0	0	0	0	0	0	0	0	0	0	0	0	0
ELAVL4-AS1	0	0	0	0	0	0	0	0	0	0	0	0	0	0	0	0	0	0
LINC02808	0	0	0	0	0	0	0	0	0	0	0	0	0	0	0	0	0	0
DMRTA2	0	0	0	0	0	0	0	0	2	0	0	0	0	0	0	0	0	1
FAF1	837	896	955	812	778	850	814	661	708	894	667	643	1102	1354	1192	1065	1246	1432
FAF1-AS1	0	0	0	0	0	0	0	0	0	0	0	0	0	0	0	0	0	0
CDKN2C	497	511	527	486	458	470	464	452	418	756	498	597	796	939	774	654	746	901
MIR4421	0	0	0	0	0	1	0	0	0	0	0	0	0	0	0	0	2	1
MIR6500	0	0	0	0	0	0	0	0	0	0	0	0	0	0	1	0	0	0
C1orf185	0	0	0	0	0	0	0	0	0	0	0	2	0	0	0	0	0	0
LINC01562	0	0	4	3	1	0	5	0	8	4	3	2	2	1	2	0	1	0
RNF11	2895	3074	2994	2504	2456	2748	2714	2367	2201	1902	2365	2714	2074	2501	2079	1813	1953	2236
TTC39A	34	12	23	21	24	14	15	17	8	18	27	32	7	26	18	15	22	20
EPS15	1361	1389	1371	1204	1136	1427	1248	1208	1153	648	1039	1214	933	1171	1105	925	956	1108
EPS15-AS1	0	0	0	1	0	0	0	0	0	0	0	0	0	0	0	0	1	1
OSBPL9	884	980	917	850	917	895	966	882	784	757	846	959	800	1129	998	996	1060	1202
NRDC	3749	3721	3595	3333	3652	3628	3759	3286	3169	2741	2565	2810	2833	3834	3452	2835	3027	3519
MIR761	0	0	0	0	0	0	0	0	0	0	0	0	0	0	0	0	0	0
RAB3B	5075	5538	5477	5492	5819	6667	4978	5996	4995	1192	1373	1699	2470	2628	2524	1902	2157	2290
TXNDC12	145	124	94	82	94	78	83	72	73	86	83	102	98	81	106	71	119	141
KTI12	119	92	79	85	73	81	80	85	101	170	69	80	68	73	91	58	82	97
TXNDC12-AS1	1	2	0	0	0	0	0	1	0	0	0	0	1	2	0	0	0	1
BTF3L4	809	948	846	646	733	719	781	676	675	673	717	692	790	1131	979	838	958	1103
ZFYVE9	569	631	663	539	473	614	561	502	478	307	395	482	419	526	513	413	458	477
CC2D1B	969	889	792	674	717	780	869	687	698	1130	812	901	605	742	649	701	714	755
ORC1	83	105	77	126	118	134	119	103	100	32	58	32	202	277	231	233	246	264
PRPF38A	433	394	411	351	418	363	354	349	368	390	325	328	506	743	534	565	672	705
TUT4	757	811	727	663	698	745	823	649	644	360	661	626	613	860	787	730	745	831
GPX7	208	166	169	159	161	157	193	143	174	260	161	170	175	219	202	183	218	228
SHISAL2A	0	0	0	0	0	0	0	0	0	0	0	0	0	0	0	0	0	3
COA7	533	601	612	434	423	499	456	447	406	365	398	442	570	764	628	591	617	683
ZYG11B	1090	1174	1153	1010	1002	1150	1030	1009	814	511	749	851	735	902	830	660	741	802
ZYG11A	32	26	24	27	37	30	42	21	36	47	25	29	62	102	91	79	69	96
ECHDC2	853	715	788	617	513	447	806	735	550	1162	827	866	533	719	593	705	659	652
SCP2	2935	3030	3091	2580	2657	2895	2770	2437	2502	2559	2551	2893	2147	2562	2282	1912	2039	2599
PODN	6050	5302	5541	2588	2784	2485	2750	2394	2221	9604	8371	9774	3372	4063	2989	1905	2176	2379
SLC1A7	242	197	228	89	102	104	121	134	87	862	445	468	119	163	108	95	82	94
CPT2	123	175	189	167	152	151	197	157	110	126	116	121	133	192	162	178	163	222
CZIB	662	647	668	564	624	548	591	473	452	1202	635	700	516	702	592	484	494	614
CZIB-DT	0	0	0	0	0	0	0	0	0	0	0	0	2	1	1	0	0	3
MAGOH	273	269	257	203	239	185	230	180	199	411	228	191	259	355	274	244	233	297
LRP8	306	352	305	320	336	380	364	381	288	128	296	317	339	483	409	302	322	425
DMRTB1	0	0	0	0	0	0	0	0	0	0	0	0	0	0	0	0	0	0
GLIS1	37	36	34	37	37	36	32	31	36	70	48	40	30	42	35	31	32	34
NDC1	471	437	444	546	493	557	591	563	485	162	212	304	742	850	808	623	683	844
YIPF1	288	334	317	268	321	306	320	253	300	492	224	293	231	230	275	178	241	219
DIO1	3	0	11	10	1	1	2	1	6	0	0	1	0	1	3	3	3	2
IFT25	236	273	224	206	208	236	235	180	249	372	194	173	402	466	363	421	417	446
LRRC42	903	1001	830	808	844	827	856	712	725	1099	541	680	894	1062	902	857	913	1007
LDLRAD1	0	0	0	0	0	0	0	0	0	0	0	0	0	0	0	2	0	0
TMEM59	2575	2691	2685	2413	2567	2646	2659	2176	2252	3031	2235	2531	1625	2061	1751	1687	1962	2113
TCEANC2	204	179	212	175	195	183	259	234	171	195	145	200	323	365	341	338	350	356
MIR4781	0	0	0	0	0	0	0	0	0	0	0	0	0	0	0	0	0	0
CDCP2	0	0	0	0	0	0	0	0	0	0	0	0	0	0	0	0	0	0
CYB5RL	268	306	259	227	240	235	223	235	193	178	269	310	277	330	236	298	319	354
MRPL37	1343	1359	1159	1197	1261	1261	1193	1144	1195	1735	848	1115	1550	1862	1569	1542	1738	1855
SSBP3	708	751	658	564	649	655	673	612	569	914	682	765	789	964	863	912	967	1048
SSBP3-AS1	3	2	5	0	3	1	5	3	4	0	0	6	6	10	7	3	5	6
LINC02784	0	0	0	0	0	0	0	0	0	0	0	0	0	0	0	0	0	0
ACOT11	129	115	81	128	120	115	90	115	97	84	49	66	65	116	102	114	138	140
FAM151A	3	9	8	0	5	2	0	0	4	3	4	14	4	7	5	0	6	6
MROH7	1	0	1	0	1	0	4	0	1	0	3	2	1	0	1	1	0	0
TTC4	13	6	9	11	10	12	10	11	7	23	12	2	17	18	17	7	4	6
PARS2	118	92	71	66	76	63	74	86	72	50	66	65	59	86	55	61	58	64
TTC22	0	0	0	0	0	0	0	0	0	0	0	0	0	0	0	1	0	0
CIMAP2	0	0	0	1	0	0	3	0	0	0	0	0	0	0	0	0	0	0
DHCR24	8775	8825	8004	7322	7985	8190	7584	7301	6863	10358	8846	10322	8595	10097	8430	8222	8870	10283
TMEM61	0	0	0	0	0	0	0	0	0	3	0	0	0	0	0	0	2	2
BSND	0	0	0	0	0	0	0	0	0	0	0	1	0	4	0	0	1	2
PCSK9	658	682	559	336	473	409	453	376	361	975	822	998	1022	1249	1084	997	1250	1400
USP24	1622	1749	1756	1500	1607	1732	1504	1672	1502	609	1126	1253	1254	1611	1538	1163	1201	1340
MIR4422HG	0	0	1	0	0	0	0	0	0	0	0	0	0	0	0	0	0	1
MIR4422	0	0	0	0	0	0	0	0	0	0	0	0	0	0	0	0	0	0
LINC01753	0	0	0	0	0	0	0	0	0	0	0	0	0	0	0	0	0	0
LINC01767	0	4	2	0	0	0	1	2	6	0	2	1	0	2	0	0	0	1
PLPP3	4137	4369	4275	2958	3074	3544	3180	2787	2665	3745	4440	5008	2081	2290	1922	1856	1918	1937
PRKAA2	169	212	212	135	186	154	164	153	117	96	93	118	141	228	210	223	211	230
FYB2	0	0	0	0	0	0	0	0	0	0	0	1	0	1	0	1	2	2
C8A	0	0	0	0	0	0	0	0	0	0	0	0	0	0	0	0	0	0
C8B	0	0	0	0	0	0	0	0	0	0	0	0	1	0	0	0	0	0
DAB1	315	251	313	232	265	240	260	242	244	38	55	59	49	63	57	26	30	56
DAB1-AS1	0	0	0	0	0	0	0	0	0	0	0	0	0	0	0	0	0	0
OMA1	177	177	180	125	178	168	155	146	135	236	160	221	142	196	151	117	151	178
TACSTD2	38	19	33	20	22	16	4	12	15	116	62	98	53	54	53	45	71	61
MYSM1	651	570	716	603	697	567	767	799	586	211	561	629	500	831	687	701	649	763
JUN	2766	2502	2408	2083	2130	2271	2140	1754	1892	1687	1433	1779	1742	2123	1770	1750	2069	2356
LINC02777	15	7	10	10	12	10	11	6	4	9	4	8	6	2	8	18	22	16
FGGY	103	114	92	107	84	97	98	107	80	132	103	88	88	104	87	126	139	146
MIR4711	0	0	0	0	0	0	0	0	0	0	0	0	0	0	0	0	0	0
HOOK1	0	7	0	0	0	0	0	0	0	0	0	0	3	0	2	4	2	3
CYP2J2	22	14	23	9	18	10	8	6	6	0	5	9	3	8	2	12	6	17
C1orf87	1	0	0	0	0	2	0	0	0	0	3	10	1	2	1	1	0	5
LINC01748	0	0	0	0	0	0	0	0	0	0	0	0	0	0	0	0	0	0
NFIA	148	170	150	148	168	153	179	156	116	179	182	224	251	260	294	268	274	309
NFIA-AS2	3	1	0	1	0	1	2	0	1	3	1	11	0	0	0	2	8	7
NFIA-AS1	0	0	0	0	0	0	0	0	0	0	0	0	0	0	0	0	0	0
TM2D1	300	352	288	293	273	320	310	204	269	405	286	324	186	295	235	220	222	226
PATJ	208	266	271	235	229	261	234	221	172	139	135	170	85	125	94	121	70	138
MIR3116-1	0	0	0	0	0	0	0	0	0	0	0	0	0	0	0	0	0	0
MIR3116-2	0	0	0	0	0	0	0	0	0	0	0	0	0	0	0	0	0	0
L1TD1	21	23	12	20	19	30	18	20	19	1	1	0	3	2	2	3	5	11
KANK4	0	0	0	0	0	0	0	0	0	0	0	0	0	0	0	0	0	0
USP1	780	749	749	749	762	789	701	725	698	425	501	575	1627	1964	1795	1763	1775	2112
DOCK7	2366	2698	2561	2144	2241	2452	2298	2236	2010	983	1767	2055	1649	1938	1818	1464	1501	1736
ANGPTL3	2	0	0	0	1	1	0	0	0	0	1	1	0	1	0	0	0	0
DOCK7-DT	4	1	5	2	0	2	5	0	3	0	2	7	9	1	1	0	0	5
ATG4C	138	203	182	148	175	186	208	141	164	110	136	162	189	216	204	191	253	220
LINC01739	0	0	0	0	0	0	0	0	0	0	0	0	0	0	0	0	0	0
FOXD3-AS1	0	0	0	0	0	0	0	0	0	0	0	0	0	0	0	1	2	0
FOXD3	0	0	0	0	0	0	0	0	0	0	0	0	2	0	0	1	5	6
MIR6068	0	0	0	0	0	0	0	0	0	0	0	0	0	0	0	0	0	0
ALG6	141	133	161	94	153	169	122	119	111	150	136	139	205	303	207	278	265	337
ITGB3BP	77	103	101	117	126	108	147	102	111	83	82	68	237	335	328	298	280	376
EFCAB7	53	96	79	44	86	79	64	90	51	21	85	103	85	113	107	93	108	114
PGM1	1059	1076	1136	953	994	1054	1031	906	861	1242	901	990	824	961	825	828	956	1037
ROR1	655	777	689	557	708	671	608	594	590	265	574	626	686	772	710	597	629	705
ROR1-AS1	0	0	0	0	4	0	0	0	0	1	2	0	0	0	9	1	1	6
UBE2U	0	0	0	0	1	0	0	0	0	0	0	2	0	2	0	1	0	0
RNU7-62P	0	0	0	0	0	0	0	0	0	0	0	0	0	0	0	0	0	0
CACHD1	413	479	492	346	412	441	485	437	336	171	340	392	434	606	549	479	450	542
MIR4794	0	0	0	0	0	0	0	0	0	0	0	0	0	0	0	0	0	0
RAVER2	197	243	216	163	190	199	200	194	155	120	150	153	238	334	302	298	282	286
JAK1	6676	6810	6746	5074	5445	5625	5354	4892	4528	3049	5339	5842	4942	6151	5234	4405	4742	5131
MIR3671	2	0	1	0	2	0	1	0	2	1	0	2	0	4	1	0	1	0
MIR101-1	0	0	0	0	0	0	0	0	0	0	0	0	0	0	0	0	0	0
AK4	453	502	468	338	407	394	377	352	315	282	392	463	723	846	737	835	947	987
DNAJC6	181	189	176	162	219	206	172	167	177	92	79	110	129	183	163	188	166	161
LEPROT	2862	2834	2745	2082	2354	2462	2304	1977	2084	2102	2461	2761	1386	1701	1459	1130	1306	1424
LEPR	319	358	370	348	356	389	341	348	277	275	540	709	492	578	536	636	743	850
PDE4B	528	582	460	440	460	560	506	453	412	251	386	344	157	175	187	196	217	237
PDE4B-AS1	0	0	0	0	0	2	0	0	0	0	0	0	0	0	0	0	0	0
SGIP1	480	511	517	465	489	468	539	483	369	446	648	766	323	473	424	393	430	444
MIR3117	0	1	0	0	0	2	0	0	2	0	0	0	0	0	0	0	0	0
DYNLT5	48	23	53	39	34	44	37	33	28	15	37	29	65	83	74	66	78	72
INSL5	0	0	3	2	0	0	0	0	1	0	1	0	0	0	0	0	0	0
DNAI4	78	63	75	57	74	59	71	72	35	64	54	83	43	50	49	40	50	56
MIER1	998	1093	977	911	856	971	922	893	832	490	783	886	827	1006	863	838	875	1103
SLC35D1	533	642	563	509	520	542	505	462	449	188	414	453	447	544	471	494	494	521
C1orf141	0	0	0	0	0	0	0	0	0	5	0	0	0	0	0	1	0	0
IL23R	0	0	0	0	2	0	0	0	0	0	0	0	0	2	0	7	7	10
IL12RB2	1	2	5	6	0	2	2	3	0	0	1	0	3	1	3	2	4	5
SERBP1	4641	5116	4613	4512	4866	4871	4629	4236	4086	3422	3465	3862	6563	8043	6773	5650	6435	7748
LINC01702	0	0	0	0	0	0	0	0	0	0	0	0	0	0	0	0	0	0
GADD45A	1429	1342	1178	951	1110	1032	1138	973	971	1033	792	887	1115	1333	878	1079	1184	1281
GNG12	5913	6796	6431	6196	6117	6907	6392	6194	5744	2241	3794	4520	4863	6089	5694	4362	4776	5618
GNG12-AS1	14	25	22	16	17	27	20	16	16	34	13	25	23	22	27	25	25	29
DIRAS3	5	2	4	1	9	1	6	14	8	5	10	4	8	14	10	21	17	19
WLS	1481	1598	1520	1181	1295	1241	1263	1068	1006	1502	1300	1691	1606	1794	1571	1840	2037	2052
MIR1262	0	0	0	0	0	0	1	0	0	0	0	0	0	0	0	0	0	0
RPE65	0	0	0	0	0	1	0	0	0	0	0	0	0	0	0	0	0	0
DEPDC1	414	396	351	524	480	611	517	483	458	65	138	117	654	803	749	478	508	562
DEPDC1-AS1	4	3	2	4	6	2	0	4	1	0	1	0	3	9	2	0	2	4
LINC01707	0	0	0	0	0	0	0	0	0	0	0	0	1	0	0	0	0	3
LINC02791	0	0	0	0	0	0	0	0	0	0	0	0	0	0	0	0	0	0
LINC01758	0	0	0	0	0	0	0	0	0	0	0	0	0	0	0	0	0	0
LRRC7	10	11	7	8	6	3	9	4	7	2	5	7	6	17	5	18	13	12
LRRC40	378	420	374	386	383	416	426	375	391	107	284	331	405	528	493	351	378	440
SRSF11	3043	2880	3243	2718	2689	2663	3333	3025	2381	1898	2765	3070	2623	3517	3117	3123	2957	3399
ANKRD13C	727	774	860	646	734	707	758	586	595	371	542	658	571	667	663	516	524	587
ANKRD13C-DT	79	84	113	105	98	76	103	89	63	203	107	121	81	125	74	140	119	142
CTH	48	43	29	33	28	45	25	27	38	37	31	40	72	100	86	99	91	128
LINC01788	1	0	0	0	0	3	0	0	0	0	0	0	0	0	0	0	0	0
PTGER3	20	18	14	39	23	28	35	23	20	6	7	21	19	26	29	18	20	27
ZRANB2	1137	1189	1254	1122	1121	1265	1154	1058	896	725	992	1052	1277	1663	1511	1470	1523	1793
MIR186	18	12	10	12	6	6	0	9	20	0	9	7	1	6	19	19	6	12
NEGR1	813	962	815	890	1014	1042	945	945	814	344	486	520	395	539	520	352	432	438
NEGR1-IT1	0	0	0	0	0	0	0	0	0	0	0	0	0	0	0	0	0	0
LINC01360	0	0	0	0	0	0	0	0	0	0	0	0	0	0	0	0	0	0
LRRIQ3	7	10	16	7	4	6	5	11	19	0	5	3	10	9	18	18	11	10
FPGT	219	183	248	194	236	225	236	197	131	139	202	186	156	209	218	131	157	216
FPGT-TNNI3K	6	4	11	4	2	6	13	5	12	0	0	5	0	2	9	2	1	2
TNNI3K	0	0	0	0	0	0	0	0	0	0	0	0	0	0	0	0	0	0
LRRC53	0	0	0	0	0	0	0	0	0	0	0	0	0	0	0	0	0	0
ERICH3	0	0	0	0	0	0	0	0	0	0	0	0	0	0	0	0	0	0
ERICH3-AS1	0	0	0	0	0	0	0	0	0	0	0	0	0	0	0	0	0	0
CRYZ	591	602	596	528	560	573	474	500	506	337	356	402	257	317	286	209	240	254
TYW3	434	396	376	362	318	398	400	383	309	248	271	351	347	419	403	316	359	447
LHX8	0	0	0	0	0	0	0	0	0	0	0	0	0	0	0	0	0	1
SLC44A5	1	0	0	2	0	0	0	2	0	0	0	0	0	0	0	0	0	0
ACADM	448	431	477	343	420	405	480	398	354	336	421	443	544	734	668	648	698	803
RABGGTB	712	707	740	657	704	681	744	585	604	691	610	640	845	1204	1051	849	858	1152
SNORD45C	0	0	0	0	0	0	0	0	0	0	0	0	0	0	0	0	0	0
SNORD45A	0	0	0	0	0	0	0	0	0	0	0	0	0	0	0	0	0	0
SNORD45B	0	0	0	0	0	0	0	0	0	0	0	0	0	0	0	0	0	0
MSH4	4	1	2	0	6	1	7	5	1	1	4	0	3	3	4	1	6	3
ASB17	0	0	0	0	0	0	0	0	0	0	0	0	0	0	0	0	0	0
ST6GALNAC3	29	44	18	21	33	23	30	18	29	7	6	7	3	8	5	16	12	7
ST6GALNAC5	147	161	136	106	107	123	107	87	105	105	110	116	85	88	64	51	42	50
MIR7156	0	0	0	0	0	0	0	0	0	0	0	0	0	0	0	0	0	0
PIGK	933	963	993	1057	1003	1161	1012	905	921	556	753	825	915	1027	1050	908	914	1164
AK5	1227	1171	1170	1015	1074	1043	907	868	923	1590	1127	1424	771	919	833	513	591	652
ZZZ3	922	1059	966	783	878	1016	849	870	854	422	698	772	789	1010	877	740	722	859
USP33	1341	1578	1441	1336	1279	1374	1460	1219	1210	690	1306	1441	1187	1486	1316	1155	1196	1390
MIGA1	449	545	436	506	636	637	566	500	449	187	353	404	384	456	512	390	380	467
NEXN-AS1	10	12	14	18	21	14	14	15	21	4	12	10	10	11	11	17	26	15
NEXN	1179	1340	1288	1012	980	971	1131	993	895	726	898	871	776	994	791	624	676	813
FUBP1	1269	1232	1230	1399	1339	1385	1339	1191	1136	668	772	828	1390	1892	1621	1259	1268	1611
DNAJB4	1362	1467	1397	1396	1249	1554	1494	1261	1208	514	566	696	1073	1348	1194	1018	987	1217
GIPC2	7	10	7	11	9	29	22	8	19	0	5	8	48	76	41	44	41	59
PTGFR	803	837	881	746	714	789	725	718	605	630	938	1071	607	733	646	580	617	661
IFI44L	29	30	31	40	41	29	43	49	58	31	22	41	16	52	48	386	404	330
IFI44	179	187	202	217	228	192	249	213	238	181	123	154	246	327	261	611	679	662
ADGRL4	417	405	405	495	401	521	435	369	331	130	234	302	231	291	290	219	232	321
LINC02792	0	0	0	0	0	0	0	0	0	0	0	0	0	0	0	0	0	0
[truncated: 23,806 more rows]
