# Supplementary material for: Integrative analysis reveals therapeutic potential of pyrvinium pamoate in Merkel cell carcinoma
Source: J Clin Invest. 2025 Feb 11;135(7):e177724. doi: 10.1172/JCI177724 (PMC11957690; doi:10.1172/JCI177724)
Supplement: Supplemental data set 2 [file jci-135-177724-s202.xlsx]

## Sheet: IMR90_48H_ER_vs_GFP_DEGs
	logFC	AveExpr	t	P.Value	adj.P.Val	B
MCPyV_gp3	13.368	0.86288	70.7705	6.80277e-10	3.9962e-06	13.4087
PLXDC2	-3.56705	3.98712	-61.8804	1.5043e-09	3.9962e-06	12.8182
KIF2C	3.01517	3.94061	56.6441	2.53673e-09	3.9962e-06	12.399
TMEM97	2.65858	4.69311	53.9417	3.38625e-09	3.9962e-06	12.1576
ASF1B	4.16015	4.19708	53.8009	3.43894e-09	3.9962e-06	12.1445
MGAM	-4.91781	-2.41509	-53.5289	3.54349e-09	3.9962e-06	12.119
RRM2	3.73322	6.97199	52.7056	3.88329e-09	3.9962e-06	12.0408
ANLN	2.98746	6.59042	52.4383	4.0017e-09	3.9962e-06	12.015
ATAD2	2.79971	5.15715	51.5819	4.41053e-09	3.9962e-06	11.9309
PCNA	2.85889	6.06457	51.2712	4.5708e-09	3.9962e-06	11.8999
UHRF1	2.6439	6.08605	51.1221	4.65008e-09	3.9962e-06	11.8849
NCAPH	2.66486	3.13846	50.68	4.89489e-09	3.9962e-06	11.8401
BRCA1	3.04187	2.86641	50.5941	4.9442e-09	3.9962e-06	11.8313
TMPO	3.1334	5.03264	50.2671	5.13726e-09	3.9962e-06	11.7977
DHRS2	5.84695	1.68826	49.9425	5.33765e-09	3.9962e-06	11.764
FEN1	2.75596	5.2934	49.5588	5.58638e-09	3.9962e-06	11.7238
GMNN	3.22917	3.73355	49.186	5.84119e-09	3.9962e-06	11.6842
SLC1A1	-2.7826	3.85998	-49.0269	5.95401e-09	3.9962e-06	11.6672
HELLS	3.3749	4.1444	48.8635	6.0726e-09	3.9962e-06	11.6497
NUF2	3.24019	2.62179	48.5543	6.30456e-09	3.9962e-06	11.6162
ORC1	3.60345	2.08659	47.8412	6.88023e-09	3.9962e-06	11.5378
CLSPN	4.04944	4.86707	47.78	6.93244e-09	3.9962e-06	11.531
KLK5	-5.6735	-2.03725	-47.6489	7.0458e-09	3.9962e-06	11.5164
WDR76	3.91859	3.08672	46.9216	7.71576e-09	4.10288e-06	11.4342
MCM7	2.59818	6.34643	46.3371	8.30855e-09	4.10288e-06	11.3668
CDCA8	2.87539	4.17139	46.233	8.41964e-09	4.10288e-06	11.3547
HMGB2	3.09378	5.0185	46.0391	8.63111e-09	4.10288e-06	11.332
H2AZ1	2.45713	6.89268	45.8826	8.8065e-09	4.10288e-06	11.3136
CIP2A	2.90813	3.75737	44.818	1.01157e-08	4.307e-06	11.1859
DDIAS	3.53602	2.05833	44.5706	1.04517e-08	4.307e-06	11.1556
SLFN11	3.53196	3.64572	44.4818	1.05755e-08	4.307e-06	11.1446
BRCA2	3.08115	2.83804	44.2267	1.09408e-08	4.307e-06	11.1131
TMSB15A	2.98845	1.71766	43.8937	1.14399e-08	4.307e-06	11.0715
ZWINT	2.67241	4.55656	43.801	1.15836e-08	4.307e-06	11.0598
PAICS	2.40263	6.40376	43.6812	1.17724e-08	4.307e-06	11.0447
TYMS	2.80747	4.48639	43.4403	1.2163e-08	4.307e-06	11.0141
TMEM178B	-2.90325	4.72407	-43.4082	1.22161e-08	4.307e-06	11.01
WNT5A	-2.24367	8.04807	-43.0769	1.27812e-08	4.38766e-06	10.9675
SERPINB9	3.51947	2.31449	42.7628	1.33454e-08	4.39409e-06	10.9269
DBF4B	2.2783	2.55458	42.6253	1.36016e-08	4.39409e-06	10.9089
CCNF	2.4088	4.00307	42.3683	1.40958e-08	4.39409e-06	10.8752
TEK	2.82128	2.77545	42.2504	1.43295e-08	4.39409e-06	10.8596
LMNB1	3.62016	4.94655	41.9873	1.48675e-08	4.39409e-06	10.8246
BDNF	-2.21572	6.63186	-41.7976	1.52702e-08	4.39409e-06	10.7992
NASP	2.40637	5.21515	41.701	1.54803e-08	4.39409e-06	10.7862
KIF14	3.28501	3.17409	41.3357	1.63053e-08	4.39409e-06	10.7367
SERPINB2	2.96212	2.44612	41.335	1.63069e-08	4.39409e-06	10.7366
ARHGAP11A	2.47946	4.63288	41.2247	1.65661e-08	4.39409e-06	10.7215
GTSE1	2.53997	4.09128	41.0655	1.69485e-08	4.39409e-06	10.6996
CDK1	3.66496	3.91534	40.9884	1.71376e-08	4.39409e-06	10.689
PRKD3	2.10487	4.26624	40.8447	1.74964e-08	4.39409e-06	10.6692
KNL1	3.39882	3.09472	40.8371	1.75157e-08	4.39409e-06	10.6681
CDCP1	4.48579	3.61178	40.3852	1.87041e-08	4.50524e-06	10.605
TPX2	2.6202	6.08588	40.3722	1.87397e-08	4.50524e-06	10.6031
AKAP12	2.59581	6.01101	40.2798	1.89949e-08	4.50524e-06	10.5901
NEMP1	2.25672	4.89936	40.1506	1.93582e-08	4.50943e-06	10.5718
NCAPD2	2.21714	6.11973	39.9245	2.0014e-08	4.56744e-06	10.5396
NSD2	2.15714	5.83603	39.8145	2.03425e-08	4.56744e-06	10.5239
E2F7	2.97449	4.53032	39.7109	2.06576e-08	4.56744e-06	10.509
CENPH	2.59467	2.27968	39.4068	2.16162e-08	4.67144e-06	10.465
ORC6	2.43139	3.37337	39.3367	2.18442e-08	4.67144e-06	10.4548
CCNB1	2.5675	5.55094	38.8874	2.33759e-08	4.91836e-06	10.3888
NCAPG2	2.66756	5.02006	38.707	2.40258e-08	4.92206e-06	10.362
CKAP2	2.63362	5.23756	38.6737	2.41481e-08	4.92206e-06	10.3571
NETO2	3.89659	4.39931	38.0274	2.6672e-08	5.22724e-06	10.2596
MBOAT1	3.59315	1.80029	37.9534	2.69799e-08	5.22724e-06	10.2483
ESPL1	2.20468	3.34774	37.906	2.71798e-08	5.22724e-06	10.2411
TTK	2.98471	2.777	37.8898	2.72481e-08	5.22724e-06	10.2386
FAM83D	2.939	3.70874	37.5541	2.87164e-08	5.27198e-06	10.1869
LINC02774	-5.34288	-2.20255	-37.534	2.88073e-08	5.27198e-06	10.1838
CYP1B1	-5.83294	1.32721	-37.472	2.90896e-08	5.27198e-06	10.1741
RRM1	2.31937	6.24443	37.3132	2.98273e-08	5.27198e-06	10.1494
CDCA7L	2.58149	3.60747	37.2983	2.98977e-08	5.27198e-06	10.1471
KRTAP1-5	-2.9894	4.0405	-37.2943	2.99164e-08	5.27198e-06	10.1465
PEG10	1.9904	6.91843	37.2117	3.03103e-08	5.27198e-06	10.1335
NDC80	2.92597	2.92874	36.8005	3.23627e-08	5.50435e-06	10.0686
B3GAT1	-5.2105	-2.26874	-36.7183	3.27921e-08	5.50435e-06	10.0555
NCAPG	3.34183	4.46413	36.6955	3.29122e-08	5.50435e-06	10.0519
HJURP	2.89984	3.71201	36.4241	3.4385e-08	5.67787e-06	10.0083
POLA1	2.79888	3.28306	36.3356	3.48819e-08	5.68793e-06	9.99402
RACGAP1	2.31047	5.38304	36.216	3.55664e-08	5.72794e-06	9.97465
CCNA2	2.94899	4.70246	36.1266	3.60884e-08	5.74114e-06	9.96011
VRK1	2.19441	3.05938	35.6024	3.9336e-08	6.1134e-06	9.87393
GINS1	2.9467	3.24728	35.5978	3.93657e-08	6.1134e-06	9.87317
NUP155	2.61166	5.27695	35.4537	4.03187e-08	6.1398e-06	9.84918
SOX11	1.91593	5.33112	35.4301	4.0477e-08	6.1398e-06	9.84525
GMPS	1.86533	5.82713	35.0557	4.30923e-08	6.21596e-06	9.78232
CEP85	2.01349	3.03272	34.9689	4.37271e-08	6.21596e-06	9.76759
USP1	3.58596	4.40972	34.8998	4.42396e-08	6.21596e-06	9.75585
KIF23	2.42616	4.70144	34.8812	4.43787e-08	6.21596e-06	9.75269
MASTL	2.4144	2.95445	34.857	4.45607e-08	6.21596e-06	9.74856
CLIP3	-2.60302	5.73861	-34.8492	4.46198e-08	6.21596e-06	9.74722
SLC17A9	1.77087	2.25014	34.7867	4.50942e-08	6.21596e-06	9.73656
MSH2	2.51214	4.16978	34.7862	4.50976e-08	6.21596e-06	9.73648
CENPU	3.71289	3.33688	34.7555	4.53328e-08	6.21596e-06	9.73123
BMAL2	2.10048	4.96365	34.6799	4.59191e-08	6.21596e-06	9.71826
NRGN	2.65754	3.80264	34.5398	4.7027e-08	6.21596e-06	9.69418
NIBAN1	3.24625	4.9754	34.5286	4.7117e-08	6.21596e-06	9.69225
DUT	1.97806	4.33266	34.5216	4.71737e-08	6.21596e-06	9.69104
CDC6	3.69155	4.69005	34.4093	4.80878e-08	6.27306e-06	9.67163
CCP110	2.49576	3.51117	34.3072	4.89375e-08	6.28051e-06	9.6539
GALNT6	3.36846	2.82327	34.1636	5.01621e-08	6.28051e-06	9.62886
SHMT1	2.12238	3.02637	34.1476	5.03012e-08	6.28051e-06	9.62606
POLR1E	1.7834	5.27401	34.0857	5.08418e-08	6.28051e-06	9.61522
DTL	3.76377	4.02146	34.0405	5.12411e-08	6.28051e-06	9.60728
THBS2	3.20318	2.54017	33.9726	5.18469e-08	6.28051e-06	9.59535
CENPK	3.12395	2.30725	33.9605	5.19562e-08	6.28051e-06	9.59322
RFC3	3.634	3.10545	33.9339	5.21967e-08	6.28051e-06	9.58853
MKI67	3.95272	4.52352	33.903	5.2478e-08	6.28051e-06	9.58307
USP13	1.9242	4.54001	33.8255	5.31901e-08	6.30786e-06	9.56938
UBE2C	2.45974	4.31727	33.6777	5.45799e-08	6.32525e-06	9.54315
GINS2	2.52567	3.50418	33.665	5.47019e-08	6.32525e-06	9.54088
F3	-1.96347	7.73444	-33.6082	5.5249e-08	6.32525e-06	9.53075
UNC13C	-5.50308	-2.12245	-33.4697	5.66097e-08	6.32525e-06	9.50597
SDC1	2.35833	6.78373	33.4413	5.68935e-08	6.32525e-06	9.50088
LINC01915	-4.90148	-2.42325	-33.4369	5.69371e-08	6.32525e-06	9.5001
PRAF2	-1.97827	4.27002	-33.4084	5.72241e-08	6.32525e-06	9.49497
SLC17A5	-1.76569	5.32981	-33.3924	5.73859e-08	6.32525e-06	9.49209
SUV39H2	2.40366	2.67504	33.2466	5.88842e-08	6.32525e-06	9.4658
CYP51A1	-1.95995	3.2809	-33.2419	5.89335e-08	6.32525e-06	9.46494
DEPDC1	3.02602	4.06978	33.2008	5.9365e-08	6.32525e-06	9.4575
MAD2L1	2.92956	4.34966	33.1655	5.97373e-08	6.32525e-06	9.45111
BUB1	3.23039	3.96921	33.1336	6.00775e-08	6.32525e-06	9.44531
SKA1	3.04404	2.41188	33.0957	6.04843e-08	6.32525e-06	9.43842
SMCHD1	1.71929	5.46543	33.0743	6.07152e-08	6.32525e-06	9.43452
SKA3	3.21205	3.41343	33.0214	6.12899e-08	6.32525e-06	9.42489
TMEM106C	2.06883	5.04092	32.995	6.15797e-08	6.32525e-06	9.42007
DHFR	2.78452	5.5559	32.8909	6.27362e-08	6.38457e-06	9.40104
TRPV2	-2.51024	6.61775	-32.8555	6.31361e-08	6.38457e-06	9.39453
SLIT2	2.09295	4.25728	32.6255	6.58029e-08	6.56252e-06	9.35215
FBXO5	3.7556	2.97877	32.6172	6.59019e-08	6.56252e-06	9.3506
MCM3	2.78769	5.27746	32.5453	6.67645e-08	6.59805e-06	9.33727
CEP97	1.80053	3.67418	32.3344	6.93696e-08	6.79304e-06	9.29796
CDCA2	3.04909	3.90432	32.3021	6.9779e-08	6.79304e-06	9.29191
RFWD3	1.96005	5.13839	32.1229	7.21032e-08	6.91397e-06	9.25821
SPTSSB	-4.897	-2.5873	-32.1112	7.22582e-08	6.91397e-06	9.256
TMEM120A	-1.97205	4.07337	-32.0766	7.27184e-08	6.91397e-06	9.24947
MEST	-1.68022	7.25074	-32.029	7.33571e-08	6.91397e-06	9.24046
MMS22L	2.84018	3.65017	32.0058	7.36713e-08	6.91397e-06	9.23606
CDHR3	-2.34808	0.0845068	-31.9061	7.50367e-08	6.99181e-06	9.21714
QPRT	-2.6846	4.37748	-31.79	7.66661e-08	7.09297e-06	9.19498
RBBP8	3.55256	4.03642	31.5905	7.95606e-08	7.30893e-06	9.15672
DNAJC9	1.97114	3.68999	31.5522	8.0131e-08	7.30985e-06	9.14934
KIFC1	2.76685	4.16902	31.3616	8.30418e-08	7.5183e-06	9.11244
TSPAN13	-1.55389	4.31785	-31.2943	8.40984e-08	7.5183e-06	9.09935
DPYSL3	2.24196	5.54089	31.2914	8.4145e-08	7.5183e-06	9.09877
CDCA7	3.48477	2.10635	31.2343	8.50548e-08	7.54789e-06	9.08764
MIR99AHG	-2.3461	-0.370549	-31.1615	8.62302e-08	7.60049e-06	9.07342
SUPT16H	1.77363	6.65012	31.0809	8.7555e-08	7.66547e-06	9.05761
CERS6	1.97493	3.8228	31.0424	8.8197e-08	7.6702e-06	9.05003
CENPN	2.28599	3.32092	31.0011	8.88903e-08	7.6793e-06	9.04191
NEURL1B	2.89787	3.12038	30.9208	9.02578e-08	7.74614e-06	9.02607
ECT2	2.15255	4.92373	30.7031	9.40923e-08	7.98827e-06	8.98284
BIRC5	2.20917	5.45132	30.6914	9.43038e-08	7.98827e-06	8.9805
EMB	2.97906	1.00393	30.5472	9.69542e-08	8.11123e-06	8.95167
PASK	2.37906	2.02045	30.5126	9.76034e-08	8.11123e-06	8.94472
MTF2	1.89836	3.3914	30.4864	9.80977e-08	8.11123e-06	8.93946
CDC45	2.94403	2.81676	30.4547	9.87003e-08	8.11123e-06	8.93308
MFSD3	-2.39149	3.71651	-30.4157	9.94467e-08	8.11123e-06	8.92523
HAUS3	1.592	2.54606	30.4137	9.94862e-08	8.11123e-06	8.92482
MFAP5	2.26354	3.32925	30.2963	1.01777e-07	8.24646e-06	8.90109
SIM2	1.94483	2.58385	30.258	1.02538e-07	8.25681e-06	8.89333
LRRN3	-2.51531	4.16728	-30.2039	1.03624e-07	8.29097e-06	8.88234
NPAT	2.60473	3.33469	30.1518	1.04682e-07	8.29097e-06	8.87173
PNP	1.75865	4.75938	30.1426	1.04869e-07	8.29097e-06	8.86987
SLC16A4	-2.15568	3.10747	-30.0674	1.06423e-07	8.36315e-06	8.85451
RABAC1	-2.06966	5.7339	-30.0287	1.07232e-07	8.37626e-06	8.8466
EDN1	-1.46694	4.82908	-29.8563	1.10928e-07	8.61339e-06	8.81118
NEDD4L	1.84544	5.42303	29.8062	1.12029e-07	8.61943e-06	8.80084
TOP2A	3.2701	6.60092	29.7928	1.12327e-07	8.61943e-06	8.79807
UBE2T	2.47833	3.53529	29.6953	1.14514e-07	8.7359e-06	8.77788
SLC2A10	-1.77307	5.16939	-29.654	1.15457e-07	8.75188e-06	8.76929
CAMK4	2.42349	2.66192	29.6007	1.16683e-07	8.75188e-06	8.75822
CLDN11	1.79843	5.61074	29.5985	1.16736e-07	8.75188e-06	8.75775
TCF19	2.88402	4.78383	29.5315	1.18301e-07	8.78439e-06	8.74379
P3H2	-1.88822	7.11962	-29.5224	1.18517e-07	8.78439e-06	8.74188
MZT1	1.83951	4.11086	29.4157	1.21069e-07	8.92283e-06	8.71954
GLI3	2.03343	3.19596	29.382	1.21889e-07	8.93284e-06	8.71245
IFIT3	2.98631	1.8695	29.3393	1.22936e-07	8.95924e-06	8.70348
SNHG1	2.19383	3.59979	29.212	1.26121e-07	9.05061e-06	8.67662
KIF20A	2.76437	4.72475	29.1856	1.26794e-07	9.05061e-06	8.67103
PEX16	-1.55838	3.49794	-29.1511	1.2768e-07	9.05061e-06	8.66371
SSRP1	1.72788	6.51109	29.097	1.29082e-07	9.05061e-06	8.65224
TADA2A	1.53771	1.8688	29.0779	1.29582e-07	9.05061e-06	8.64817
APLP2	2.03492	7.00482	29.0683	1.29834e-07	9.05061e-06	8.64613
ATF3	2.72331	3.57442	29.0529	1.3024e-07	9.05061e-06	8.64284
THSD1	3.67122	2.63381	29.044	1.30473e-07	9.05061e-06	8.64096
LHX9	-5.62629	0.95347	-29.0362	1.3068e-07	9.05061e-06	8.63929
GATA2	1.79551	4.07348	29.0115	1.31336e-07	9.05061e-06	8.63402
LSAMP	-2.28344	1.83886	-28.9862	1.32011e-07	9.05061e-06	8.62863
GABARAPL1	-1.76839	6.14762	-28.9675	1.32516e-07	9.05061e-06	8.62462
OXCT1	1.64233	4.79326	28.8693	1.35188e-07	9.07051e-06	8.6036
CENPW	2.09268	3.28925	28.8631	1.3536e-07	9.07051e-06	8.60226
HAUS6	1.9796	4.42315	28.8367	1.36088e-07	9.07051e-06	8.59661
MCM6	2.25806	4.73491	28.8084	1.36877e-07	9.07051e-06	8.59052
PTMA	1.6586	8.14721	28.7941	1.37279e-07	9.07051e-06	8.58744
MMP1	-1.90875	7.83127	-28.683	1.40436e-07	9.07051e-06	8.56347
AZGP1	-9.4523	0.395503	-28.6795	1.40536e-07	9.07051e-06	8.56272
LBR	2.23066	4.67617	28.6738	1.40702e-07	9.07051e-06	8.56148
RIF1	2.00298	5.35875	28.6256	1.421e-07	9.07051e-06	8.55105
ATOSB	-1.81097	5.63889	-28.5684	1.4378e-07	9.07051e-06	8.53865
MTHFD1	1.6483	5.51537	28.5621	1.43969e-07	9.07051e-06	8.53727
ELFN2	-2.21926	4.35981	-28.5419	1.4457e-07	9.07051e-06	8.53287
NIPAL3	-1.53398	7.22745	-28.5114	1.45481e-07	9.07051e-06	8.52624
CCL2	-2.37558	4.21442	-28.4774	1.46505e-07	9.07051e-06	8.51884
WDHD1	2.90852	3.67687	28.4732	1.46633e-07	9.07051e-06	8.51792
HAUS1	2.46133	3.25875	28.4464	1.47448e-07	9.07051e-06	8.51207
MAP7D2	2.57166	-0.0572983	28.4214	1.48211e-07	9.07051e-06	8.50661
RAD54L	3.43565	1.85766	28.4118	1.48505e-07	9.07051e-06	8.50452
UTP20	1.6609	4.87376	28.4052	1.48707e-07	9.07051e-06	8.50308
TNFAIP8	1.85407	2.36575	28.3938	1.49059e-07	9.07051e-06	8.50058
PIK3R3	1.89396	4.28756	28.3693	1.49819e-07	9.07051e-06	8.49521
MAGED4	-1.86956	6.30235	-28.3663	1.49911e-07	9.07051e-06	8.49457
TPRG1L	-1.39529	6.15119	-28.3651	1.49949e-07	9.07051e-06	8.4943
FAM111B	5.18733	3.42829	28.3602	1.50101e-07	9.07051e-06	8.49323
CALCOCO1	-1.81725	4.76176	-28.3396	1.50744e-07	9.07051e-06	8.48871
MAGED4B	-1.86903	6.30267	-28.3351	1.50885e-07	9.07051e-06	8.48772
SHANK2	-2.14936	3.20481	-28.2796	1.52634e-07	9.13353e-06	8.47554
ARHGDIB	1.84348	3.05054	28.2141	1.54731e-07	9.21671e-06	8.46112
DNMT1	1.53319	6.32787	28.1531	1.56714e-07	9.28526e-06	8.44764
SPC25	2.98893	1.89551	28.135	1.57305e-07	9.28526e-06	8.44366
CD63	-1.43198	9.49632	-28.0559	1.59933e-07	9.39787e-06	8.42613
SLC7A2	1.60741	4.36614	27.9792	1.62528e-07	9.41101e-06	8.40908
HMGN2	1.60503	7.04236	27.974	1.62705e-07	9.41101e-06	8.40793
H2AC11	2.4463	2.20803	27.9699	1.62847e-07	9.41101e-06	8.40701
RAD18	2.15577	3.87468	27.9642	1.63042e-07	9.41101e-06	8.40573
ABAT	-1.95509	1.38245	-27.8115	1.68374e-07	9.58366e-06	8.37163
QSER1	1.86571	4.97165	27.8044	1.68628e-07	9.58366e-06	8.37003
CDK2	1.3878	5.71345	27.7951	1.68961e-07	9.58366e-06	8.36794
IQGAP3	1.75277	3.78494	27.7795	1.69519e-07	9.58366e-06	8.36445
CAMTA2	-1.41515	4.50251	-27.7675	1.6995e-07	9.58366e-06	8.36175
MCMBP	1.76488	5.23871	27.7274	1.71399e-07	9.58366e-06	8.35275
MYH10	2.1147	6.06186	27.7163	1.71803e-07	9.58366e-06	8.35025
FOXE1	3.39719	3.11509	27.7074	1.72128e-07	9.58366e-06	8.34824
NUP58	1.60637	5.25814	27.6933	1.72645e-07	9.58366e-06	8.34506
NUDT16L1	-1.5008	4.42241	-27.6649	1.73688e-07	9.6007e-06	8.33867
AGPAT5	2.59286	4.20908	27.6213	1.75306e-07	9.62954e-06	8.32882
ZBTB47	-1.63349	4.48692	-27.6112	1.75686e-07	9.62954e-06	8.32652
RCC2	1.45369	6.05354	27.5894	1.76501e-07	9.6337e-06	8.32161
RPA1	1.60874	6.45644	27.3646	1.85198e-07	1.00261e-05	8.2705
NUDT21	1.58923	5.73534	27.3639	1.85227e-07	1.00261e-05	8.27033
NAA50	1.46529	6.77127	27.329	1.86621e-07	1.00339e-05	8.26236
NDC1	1.76584	5.05967	27.3149	1.8719e-07	1.00339e-05	8.25912
TPR	1.62483	5.53693	27.3027	1.87679e-07	1.00339e-05	8.25635
ITGB3	2.09581	3.99934	27.2773	1.88711e-07	1.00479e-05	8.25051
CKS2	2.34182	4.95945	27.2584	1.8948e-07	1.00479e-05	8.24618
CCDC34	2.27634	2.74929	27.2177	1.9115e-07	1.0081e-05	8.23684
MYBL2	3.12044	4.22063	27.1981	1.91965e-07	1.0081e-05	8.23232
MCUB	2.85767	2.89113	27.187	1.92424e-07	1.0081e-05	8.22977
FAM174A	-1.71433	3.60893	-27.1168	1.9537e-07	1.01356e-05	8.21359
MMD	2.15804	2.84579	27.0921	1.96422e-07	1.01356e-05	8.20788
NAALADL2	-1.5921	3.70723	-27.0857	1.96694e-07	1.01356e-05	8.2064
SYNPO	-2.32961	6.55406	-27.0822	1.96841e-07	1.01356e-05	8.20561
MTHFD2	1.54053	5.87036	27.0679	1.97456e-07	1.01356e-05	8.20228
STK4	1.33083	4.98525	27.0375	1.98763e-07	1.01356e-05	8.19525
NAA10	-1.38381	4.52594	-27.0342	1.98904e-07	1.01356e-05	8.19449
WFDC1	-3.00051	2.94429	-26.9969	2.00524e-07	1.01419e-05	8.18585
CBX2	2.66946	2.7287	26.9784	2.01337e-07	1.01419e-05	8.18153
TFRC	1.65462	7.7157	26.9778	2.0136e-07	1.01419e-05	8.18141
CCND2	-1.6219	5.27503	-26.8474	2.07176e-07	1.03503e-05	8.15105
SETMAR	1.86472	2.10426	26.839	2.0756e-07	1.03503e-05	8.14907
CEND1	-2.16644	1.84119	-26.832	2.07878e-07	1.03503e-05	8.14744
CHRM2	-1.47847	5.57232	-26.8084	2.08956e-07	1.03538e-05	8.14192
ITGA4	1.6743	4.49345	26.7957	2.09537e-07	1.03538e-05	8.13896
MCM2	2.84427	4.75117	26.726	2.12772e-07	1.0474e-05	8.1226
PHF19	1.35384	4.91705	26.6515	2.1629e-07	1.06072e-05	8.10509
FOXM1	2.20272	5.17622	26.6289	2.17368e-07	1.06201e-05	8.09977
PLK1	2.36327	5.0595	26.5828	2.19596e-07	1.06765e-05	8.08888
SLC25A19	1.87979	2.27178	26.5712	2.20158e-07	1.06765e-05	8.08614
TPM2	-1.2853	9.99021	-26.4851	2.24395e-07	1.07435e-05	8.06577
XYLT1	-2.10636	6.67906	-26.4785	2.24728e-07	1.07435e-05	8.06418
H2AZ2	1.67004	6.22729	26.4682	2.25242e-07	1.07435e-05	8.06174
RBBP7	1.69767	6.15099	26.4503	2.26135e-07	1.07435e-05	8.05751
MTAP	1.66918	4.58385	26.4046	2.28444e-07	1.07435e-05	8.04664
SLC16A3	-1.67424	9.05998	-26.3851	2.29441e-07	1.07435e-05	8.04198
MSH6	1.62006	5.57655	26.3835	2.29521e-07	1.07435e-05	8.04161
PDGFRL	-1.48224	3.76729	-26.3769	2.2986e-07	1.07435e-05	8.04003
URB2	1.47202	4.3574	26.3762	2.29897e-07	1.07435e-05	8.03986
TIFA	3.4181	1.57697	26.3751	2.29952e-07	1.07435e-05	8.0396
FBLN1	2.20574	5.45134	26.344	2.3155e-07	1.07435e-05	8.03219
ARMCX6	-1.44775	4.72608	-26.3307	2.32238e-07	1.07435e-05	8.02901
PARPBP	2.34511	1.97332	26.3305	2.32247e-07	1.07435e-05	8.02897
SEMA6D	-1.87268	3.4499	-26.3076	2.3344e-07	1.07605e-05	8.02349
HEMK1	-1.5398	2.84828	-26.2571	2.36091e-07	1.08444e-05	8.01139
KLHL23	4.27272	1.47677	26.2156	2.38296e-07	1.09073e-05	8.00144
TRIP13	2.253	4.15905	26.1736	2.40549e-07	1.09164e-05	7.99136
ENOPH1	1.33749	4.83443	26.165	2.41013e-07	1.09164e-05	7.98929
STC2	-1.62629	8.47739	-26.1561	2.41496e-07	1.09164e-05	7.98715
AURKB	2.79264	3.66227	26.1497	2.41844e-07	1.09164e-05	7.98561
EPB41L4A	-3.82033	-1.45598	-26.1304	2.42893e-07	1.09175e-05	7.98097
RAB27A	2.24782	3.10515	26.1186	2.4354e-07	1.09175e-05	7.97812
FBXL2	-1.39812	3.33621	-26.0799	2.45669e-07	1.09752e-05	7.96879
CDCA5	2.61702	4.54558	26.0574	2.46917e-07	1.09928e-05	7.96336
HNRNPF	1.31898	6.71569	26.0234	2.48822e-07	1.09928e-05	7.95511
ASPM	3.25449	4.31083	26.0029	2.49974e-07	1.09928e-05	7.95016
KRT34	-1.61647	2.40941	-25.9999	2.50145e-07	1.09928e-05	7.94943
CENPA	2.72818	1.94875	25.9696	2.51864e-07	1.09928e-05	7.94208
C4orf46	2.52613	3.46118	25.9606	2.52374e-07	1.09928e-05	7.93991
APOBEC3B	2.22768	3.14155	25.9447	2.53288e-07	1.09928e-05	7.93603
PPP1R3C	-1.81178	5.87815	-25.9388	2.53624e-07	1.09928e-05	7.93461
GCH1	2.79812	1.68543	25.9384	2.53647e-07	1.09928e-05	7.93451
SHISA4	-1.68652	4.5611	-25.9067	2.55479e-07	1.10355e-05	7.92679
CBX5	1.5357	7.86695	25.8843	2.56776e-07	1.10549e-05	7.92135
IGFBP3	-1.92514	9.63495	-25.8115	2.61061e-07	1.12025e-05	7.90358
LRSAM1	-1.54247	3.40245	-25.7592	2.64191e-07	1.12667e-05	7.89079
LIPG	-1.84216	0.667436	-25.7246	2.66283e-07	1.12667e-05	7.88231
CSGALNACT1	-1.55831	4.48147	-25.7183	2.66664e-07	1.12667e-05	7.88078
SLC6A15	2.17329	2.03524	25.7178	2.66698e-07	1.12667e-05	7.88064
NUP50	1.42495	5.81377	25.7149	2.66876e-07	1.12667e-05	7.87992
DDB2	1.33615	3.60003	25.6934	2.68189e-07	1.12856e-05	7.87465
DPM3	-2.01167	3.33661	-25.6633	2.70041e-07	1.13229e-05	7.86726
AURKA	1.60274	5.5289	25.6508	2.70812e-07	1.13229e-05	7.86419
SRGAP2B	1.30565	5.95182	25.6305	2.72078e-07	1.13395e-05	7.85918
EXOSC9	2.11821	4.05398	25.6035	2.73765e-07	1.13483e-05	7.85253
GOLM1	1.9043	5.35157	25.5993	2.7403e-07	1.13483e-05	7.85149
YIPF2	-1.83036	5.1194	-25.5816	2.75142e-07	1.13577e-05	7.84714
SLC22A18	-2.96077	3.14453	-25.5681	2.75997e-07	1.13577e-05	7.8438
SLC16A2	-1.5206	6.09628	-25.5263	2.78663e-07	1.14043e-05	7.83346
NUP43	1.68278	4.31154	25.523	2.78878e-07	1.14043e-05	7.83263
MYADM	-1.45514	7.68112	-25.4846	2.81352e-07	1.14695e-05	7.82313
JCAD	-1.43606	7.67073	-25.4479	2.83742e-07	1.15203e-05	7.81403
FABP5	1.89826	4.18118	25.4253	2.85228e-07	1.15203e-05	7.80841
CELF2	2.51618	2.515	25.4096	2.86263e-07	1.15203e-05	7.80451
SPAG5	2.7418	3.95437	25.4004	2.86875e-07	1.15203e-05	7.80221
HPRT1	1.59239	3.77908	25.3957	2.87182e-07	1.15203e-05	7.80106
NUP85	1.52342	4.04702	25.3833	2.88007e-07	1.15203e-05	7.79797
LPXN	1.71345	3.56695	25.3627	2.89388e-07	1.15203e-05	7.79282
CCNE2	3.91972	2.47785	25.3586	2.89662e-07	1.15203e-05	7.7918
TRIM55	-1.40548	5.39767	-25.3444	2.90612e-07	1.15229e-05	7.78828
PRTFDC1	2.50924	2.4363	25.3292	2.91639e-07	1.15286e-05	7.78448
HNRNPAB	1.23387	7.37593	25.3041	2.93343e-07	1.15511e-05	7.7782
GPD2	1.48898	5.82452	25.2866	2.94534e-07	1.15511e-05	7.77384
CDH3	-5.25109	-0.240993	-25.2818	2.94864e-07	1.15511e-05	7.77263
SMC4	2.64631	5.2703	25.1982	3.00655e-07	1.16927e-05	7.75167
THBS1	-1.75064	11.7449	-25.194	3.00947e-07	1.16927e-05	7.75063
POLQ	3.10253	3.21632	25.1909	3.01168e-07	1.16927e-05	7.74984
OAS3	3.67875	2.00632	25.1675	3.02816e-07	1.17218e-05	7.74396
PINK1	-1.74912	5.30772	-25.1491	3.04118e-07	1.17373e-05	7.73933
SYT15B	-1.57688	2.40594	-25.113	3.06692e-07	1.18018e-05	7.73024
ERBB2	-1.41624	6.06765	-25.0914	3.08244e-07	1.18093e-05	7.7248
CENPM	2.24128	3.00327	25.0799	3.0908e-07	1.18093e-05	7.72188
SLC39A11	-1.89308	3.63327	-25.0718	3.09662e-07	1.18093e-05	7.71985
FAM162B	1.98911	1.31995	25.0602	3.10509e-07	1.18093e-05	7.7169
MCPyV_gp4	7.48657	-1.54951	25.0467	3.11488e-07	1.18121e-05	7.71351
PBX3	1.37206	3.99638	24.9927	3.15464e-07	1.18916e-05	7.69982
TMEM134	-1.77029	3.45769	-24.9856	3.15987e-07	1.18916e-05	7.69804
USH2A	-3.48438	-0.46702	-24.9678	3.1731e-07	1.18916e-05	7.69353
BLCAP	-1.42617	6.25039	-24.9612	3.17809e-07	1.18916e-05	7.69183
COMT	-1.54376	6.53302	-24.9501	3.18635e-07	1.18916e-05	7.68903
SLC2A1	-1.85862	8.44369	-24.9445	3.19055e-07	1.18916e-05	7.68761
MAPRE3	-2.06637	3.99452	-24.9099	3.21666e-07	1.19256e-05	7.67881
KPNA2	1.4344	7.54167	24.9068	3.21899e-07	1.19256e-05	7.67803
NUP107	1.95759	4.23748	24.8888	3.23274e-07	1.19256e-05	7.67343
GART	1.45664	5.53643	24.8842	3.23622e-07	1.19256e-05	7.67226
MTLN	-1.39759	2.67105	-24.8498	3.26262e-07	1.19825e-05	7.66349
UBR7	2.13646	4.54875	24.8325	3.27594e-07	1.19825e-05	7.65909
MGAT5	-1.42478	8.33078	-24.8283	3.27923e-07	1.19825e-05	7.65801
ATP9A	-1.45112	6.41069	-24.778	3.31851e-07	1.19903e-05	7.64514
TNFRSF10D	-1.75965	7.81728	-24.7761	3.32e-07	1.19903e-05	7.64466
SNRNP40	1.41337	4.57686	24.7657	3.32814e-07	1.19903e-05	7.64201
WEE1	1.6372	4.56174	24.7617	3.33132e-07	1.19903e-05	7.64098
MVP	-1.8368	7.70759	-24.758	3.33424e-07	1.19903e-05	7.64003
TNFRSF11B	-2.16141	4.65998	-24.7421	3.34684e-07	1.19903e-05	7.63596
SPARC	-1.75011	10.8951	-24.7331	3.35403e-07	1.19903e-05	7.63364
STIL	2.7964	3.56928	24.7217	3.36305e-07	1.19903e-05	7.63073
FBL	1.33468	6.0691	24.7039	3.37737e-07	1.19903e-05	7.62614
CAVIN2	2.18054	3.80694	24.7017	3.37911e-07	1.19903e-05	7.62559
ARC	5.09528	0.803493	24.6975	3.38246e-07	1.19903e-05	7.62451
MXRA7	-1.4231	7.84348	-24.6734	3.4019e-07	1.19964e-05	7.61832
CD24	-4.95022	2.2819	-24.6726	3.40259e-07	1.19964e-05	7.6181
MCM5	1.9911	5.40591	24.6536	3.41799e-07	1.20183e-05	7.61322
XYLT2	-1.83494	5.81436	-24.6422	3.42726e-07	1.20184e-05	7.61029
ELOVL2	4.02099	1.7029	24.5957	3.46547e-07	1.21198e-05	7.5983
PARP14	2.14368	3.16285	24.5732	3.48417e-07	1.21302e-05	7.59248
PYGL	1.23597	5.21512	24.5655	3.49054e-07	1.21302e-05	7.5905
DONSON	2.59265	3.08043	24.5433	3.50908e-07	1.21302e-05	7.58477
RAD51AP1	3.79894	2.37514	24.5331	3.51766e-07	1.21302e-05	7.58213
TIMELESS	2.17929	4.1689	24.532	3.51861e-07	1.21302e-05	7.58184
TIPIN	2.36648	2.52011	24.5254	3.52422e-07	1.21302e-05	7.58011
MCM4	2.71817	5.80207	24.4975	3.54777e-07	1.215e-05	7.57291
CCNB2	2.58514	4.0962	24.4965	3.54861e-07	1.215e-05	7.57265
KIF18B	2.51761	3.56954	24.481	3.56188e-07	1.21599e-05	7.56861
ZIK1	1.786	2.48331	24.4713	3.57014e-07	1.21599e-05	7.5661
NUP160	1.52147	4.70441	24.4369	3.59971e-07	1.21812e-05	7.55717
FAM106A	-2.16778	-0.413493	-24.4355	3.60094e-07	1.21812e-05	7.5568
SIRT1	1.68646	4.16707	24.4315	3.6044e-07	1.21812e-05	7.55576
JPT2	1.4479	6.19594	24.4207	3.61374e-07	1.21812e-05	7.55296
CR2	-5.17709	-2.28545	-24.3886	3.64175e-07	1.22239e-05	7.5446
DDX39A	1.5721	5.11513	24.3843	3.64555e-07	1.22239e-05	7.54347
COPS7A	-1.20942	5.31679	-24.3554	3.671e-07	1.22239e-05	7.53594
RAD51C	1.95823	3.17144	24.3517	3.67424e-07	1.22239e-05	7.53498
H3C13	1.79526	0.938836	24.3395	3.68508e-07	1.22239e-05	7.53179
PSIP1	2.32009	4.97346	24.3364	3.68787e-07	1.22239e-05	7.53097
ZBTB22	-1.77606	3.40636	-24.3243	3.69865e-07	1.22239e-05	7.52781
FZD5	1.7754	2.50329	24.3072	3.71392e-07	1.22239e-05	7.52335
TIA1	1.39206	3.73073	24.3055	3.71542e-07	1.22239e-05	7.52291
RBMX	1.36595	6.2787	24.3003	3.72011e-07	1.22239e-05	7.52154
DARS2	1.66789	4.16784	24.2721	3.74552e-07	1.22765e-05	7.51417
SRGN	3.12045	2.98114	24.2325	3.78157e-07	1.23262e-05	7.50379
SCN1A	-4.29426	1.49926	-24.2061	3.80583e-07	1.23262e-05	7.49685
DBR1	1.44065	3.36355	24.2039	3.80789e-07	1.23262e-05	7.49627
PBK	2.69541	3.83273	24.2006	3.81092e-07	1.23262e-05	7.4954
STMN1	1.38991	7.34565	24.1992	3.81227e-07	1.23262e-05	7.49502
ARMCX2	-1.83474	4.94318	-24.1936	3.8174e-07	1.23262e-05	7.49356
NSL1	1.2812	3.75627	24.1789	3.83106e-07	1.23347e-05	7.48969
DMPK	-2.20565	4.70687	-24.1704	3.83893e-07	1.23347e-05	7.48747
TSBP1-AS1	-5.72838	-1.79245	-24.1562	3.85221e-07	1.2347e-05	7.48372
MAGI3	1.39677	3.32505	24.1355	3.87165e-07	1.23788e-05	7.47826
LINC00205	-1.83349	4.36613	-24.1028	3.90257e-07	1.24472e-05	7.46963
GALNT15	-2.53327	2.84041	-24.0853	3.91919e-07	1.24697e-05	7.46503
MAGED2	-1.40112	6.76205	-24.0541	3.94912e-07	1.25344e-05	7.45677
PRDX6	-1.29367	8.06496	-24.0227	3.97953e-07	1.26002e-05	7.44845
FCHSD1	-1.71233	4.22673	-23.9979	4.00366e-07	1.26262e-05	7.44189
POLD3	2.74887	2.81859	23.9941	4.0074e-07	1.26262e-05	7.44087
NOLC1	1.66486	5.38735	23.9846	4.01676e-07	1.26262e-05	7.43834
KDELR1	-1.46391	7.82873	-23.9557	4.04527e-07	1.26631e-05	7.43066
WIPI1	-1.28744	4.64698	-23.953	4.04792e-07	1.26631e-05	7.42995
PRPS2	2.36963	3.97334	23.9324	4.06837e-07	1.26966e-05	7.42448
CNOT9	1.48736	5.09249	23.9111	4.0897e-07	1.2715e-05	7.41881
GPR108	-1.60091	4.91308	-23.9014	4.09942e-07	1.2715e-05	7.41623
SP3	1.34218	5.18154	23.8974	4.1035e-07	1.2715e-05	7.41515
SLC1A4	2.5039	4.86784	23.8741	4.12705e-07	1.27385e-05	7.40893
TMEM208	-1.32137	4.5673	-23.8706	4.13062e-07	1.27385e-05	7.40799
FKBP5	3.83215	3.66498	23.8567	4.14469e-07	1.27518e-05	7.4043
EEF1A2	-2.7335	4.91366	-23.8252	4.17695e-07	1.28208e-05	7.39588
SELPLG	-1.89622	1.79332	-23.8064	4.19631e-07	1.285e-05	7.39085
HGSNAT	-1.37563	6.36876	-23.749	4.25617e-07	1.29615e-05	7.37546
ALDOA	-1.54616	6.69024	-23.7464	4.25888e-07	1.29615e-05	7.37477
TICRR	2.64891	2.19071	23.743	4.26253e-07	1.29615e-05	7.37384
COBLL1	1.37268	3.55978	23.7255	4.28098e-07	1.29823e-05	7.36914
PARP1	1.49646	6.42507	23.7177	4.28927e-07	1.29823e-05	7.36704
PDE5A	-1.61144	6.43321	-23.7039	4.30387e-07	1.29963e-05	7.36335
PCLAF	3.53891	2.02646	23.6718	4.33826e-07	1.30699e-05	7.35469
PLCB4	-1.31533	5.3597	-23.6302	4.38318e-07	1.31162e-05	7.34349
MME	2.91322	3.59771	23.6261	4.38764e-07	1.31162e-05	7.34238
TGFB2	-1.40489	5.39429	-23.6227	4.39138e-07	1.31162e-05	7.34146
ZNF850	1.87487	3.13483	23.6138	4.40115e-07	1.31162e-05	7.33904
SRGAP2C	1.24232	5.85838	23.6067	4.40889e-07	1.31162e-05	7.33713
KDELR3	-1.49612	6.54996	-23.5857	4.43191e-07	1.31162e-05	7.33146
AARD	-6.41676	0.0595998	-23.5713	4.44786e-07	1.31162e-05	7.32756
CLDN1	-1.29453	6.58597	-23.5709	4.44832e-07	1.31162e-05	7.32744
TCOF1	1.99346	5.11414	23.5658	4.4539e-07	1.31162e-05	7.32608
EMP2	2.7227	4.44382	23.5656	4.45418e-07	1.31162e-05	7.32601
KIRREL3	-1.7441	4.44393	-23.5291	4.49487e-07	1.3185e-05	7.31612
PDLIM2	-1.84214	5.07464	-23.5194	4.50571e-07	1.3185e-05	7.3135
ITGB4	-2.95792	0.555269	-23.5175	4.50786e-07	1.3185e-05	7.31298
SLF2	1.67391	4.50934	23.4858	4.54364e-07	1.32472e-05	7.30437
SAAL1	1.48679	3.03842	23.4807	4.54943e-07	1.32472e-05	7.30299
DDIT4	1.63824	2.31091	23.4706	4.56097e-07	1.32512e-05	7.30023
RFC4	2.78526	2.81138	23.429	4.60866e-07	1.33221e-05	7.2889
CACFD1	-2.15398	2.67087	-23.4263	4.61179e-07	1.33221e-05	7.28817
KLC4	-1.73436	2.14024	-23.4157	4.62395e-07	1.33221e-05	7.2853
MPZL1	-1.34582	8.13069	-23.4138	4.62621e-07	1.33221e-05	7.28476
CD274	2.24919	3.78114	23.3985	4.6439e-07	1.33364e-05	7.28061
MGME1	1.76181	3.60041	23.385	4.65973e-07	1.33364e-05	7.2769
PCAT1	-2.15277	-0.255202	-23.3832	4.66186e-07	1.33364e-05	7.27641
IFI16	1.88582	4.65117	23.3713	4.67573e-07	1.334e-05	7.27317
POLR2L	-1.66134	7.06046	-23.3646	4.68356e-07	1.334e-05	7.27135
PIK3IP1	-2.33605	3.53963	-23.3482	4.70296e-07	1.3366e-05	7.26685
HMGB1	1.97207	7.54432	23.2964	4.76457e-07	1.34857e-05	7.25267
NCAPD3	1.74555	5.08936	23.287	4.77585e-07	1.34857e-05	7.25009
PATZ1	1.2146	3.59835	23.2791	4.78532e-07	1.34857e-05	7.24793
PAQR9	-3.46628	-0.455157	-23.2782	4.78642e-07	1.34857e-05	7.24768
CDK14	1.24711	4.49314	23.2655	4.80176e-07	1.34998e-05	7.24419
TMEM141	-1.54749	2.3067	-23.2377	4.83555e-07	1.35655e-05	7.23655
DTYMK	1.55007	5.05525	23.1858	4.8994e-07	1.36401e-05	7.22225
HAT1	1.42959	5.16649	23.1856	4.89964e-07	1.36401e-05	7.2222
RMDN3	-1.20286	5.45918	-23.1854	4.89982e-07	1.36401e-05	7.22216
CEP57L1	1.6503	3.04539	23.1821	4.90394e-07	1.36401e-05	7.22124
FITM2	-1.49238	3.80165	-23.1671	4.92255e-07	1.36627e-05	7.21711
PHLPP1	1.56259	3.84495	23.1438	4.95178e-07	1.37047e-05	7.21066
RMI1	2.42036	3.03771	23.1382	4.9587e-07	1.37047e-05	7.20913
DSCC1	2.78412	2.23906	23.1166	4.98593e-07	1.37508e-05	7.20316
KCNQ5	2.04123	3.40503	23.1075	4.99746e-07	1.37536e-05	7.20064
POLE	1.71693	4.91869	23.0873	5.02316e-07	1.37865e-05	7.19504
CDKN2AIP	1.1442	3.60612	23.0815	5.03055e-07	1.37865e-05	7.19344
STRIP2	2.09264	2.57649	23.0307	5.096e-07	1.39365e-05	7.17934
NID1	1.49542	6.31574	23.004	5.1308e-07	1.39808e-05	7.17191
HDAC9	1.74106	2.91224	23.0018	5.13363e-07	1.39808e-05	7.17131
RHBDL3	3.69026	0.21845	22.9739	5.17025e-07	1.40342e-05	7.16355
CDKN3	2.28525	3.12209	22.9602	5.18843e-07	1.40342e-05	7.15972
CHI3L1	-8.07862	-1.52482	-22.9574	5.19208e-07	1.40342e-05	7.15895
AREG	3.00075	1.24742	22.9528	5.19814e-07	1.40342e-05	7.15768
CTNNAL1	1.52078	5.58378	22.9397	5.21569e-07	1.40342e-05	7.154
PCSK1N	-4.30638	-0.6295	-22.9381	5.21778e-07	1.40342e-05	7.15356
CCDC144A	-3.70256	0.888313	-22.9235	5.23725e-07	1.40402e-05	7.14949
CEP55	3.44889	4.23728	22.9169	5.24608e-07	1.40402e-05	7.14765
H4C5	2.37397	1.26915	22.9123	5.25231e-07	1.40402e-05	7.14636
TMBIM1	-1.51962	7.47648	-22.8969	5.27299e-07	1.40667e-05	7.14207
ACTA2	-1.74053	7.77815	-22.8755	5.30195e-07	1.40988e-05	7.13609
CGAS	2.82861	2.38957	22.8721	5.30664e-07	1.40988e-05	7.13512
SSX2IP	1.63091	4.56082	22.8608	5.32202e-07	1.41109e-05	7.13196
SIDT2	-2.21351	5.26757	-22.812	5.38905e-07	1.42345e-05	7.11829
TACC3	2.37299	5.07238	22.811	5.39044e-07	1.42345e-05	7.11801
ERGIC1	-1.30459	8.10803	-22.8017	5.40339e-07	1.42398e-05	7.11538
CEP78	2.42172	4.34248	22.7884	5.42188e-07	1.42598e-05	7.11165
GOLGA2	-1.19536	5.93106	-22.7666	5.45237e-07	1.43111e-05	7.10552
MAPK3	-1.84971	5.9718	-22.7494	5.47653e-07	1.43457e-05	7.10069
DCK	2.11852	3.94697	22.7299	5.50411e-07	1.43632e-05	7.0952
OST4	-1.3693	5.99197	-22.7291	5.50525e-07	1.43632e-05	7.09498
KRT16	-3.45989	-0.0228799	-22.6887	5.563e-07	1.44387e-05	7.08357
CASP7	1.45595	2.937	22.6869	5.56558e-07	1.44387e-05	7.08306
RGS4	1.19116	6.56021	22.678	5.57842e-07	1.44387e-05	7.08054
BUB1B	2.88222	3.57924	22.678	5.57847e-07	1.44387e-05	7.08053
MAGED1	-1.6093	8.20478	-22.6692	5.59114e-07	1.44429e-05	7.07805
SYNGR2	-2.08674	6.12803	-22.6242	5.6566e-07	1.45831e-05	7.06532
RADX	3.36349	-0.0104825	22.5919	5.70408e-07	1.46302e-05	7.05618
LIN54	1.80441	3.4822	22.5828	5.71755e-07	1.46302e-05	7.0536
GINS3	2.96491	1.85403	22.5712	5.73481e-07	1.46302e-05	7.05031
FANCB	3.25319	1.2596	22.5473	5.77061e-07	1.46302e-05	7.0435
PLXNA3	-2.02564	6.79635	-22.5453	5.77359e-07	1.46302e-05	7.04293
ZDHHC9	-1.34595	5.8564	-22.5424	5.77795e-07	1.46302e-05	7.04211
TCF21	-1.98712	4.35726	-22.541	5.78003e-07	1.46302e-05	7.04171
H2AX	1.70947	6.45185	22.5283	5.79918e-07	1.46302e-05	7.03809
NHSL3	1.45239	3.7786	22.526	5.80268e-07	1.46302e-05	7.03743
HAUS4	1.35239	0.7925	22.5179	5.81481e-07	1.46302e-05	7.03515
LRP4	1.91161	3.47198	22.5151	5.81911e-07	1.46302e-05	7.03434
RRP1B	1.2114	5.61338	22.5087	5.82872e-07	1.46302e-05	7.03253
CNOT10	1.55307	3.31973	22.5064	5.83233e-07	1.46302e-05	7.03186
HSPD1	1.2772	7.99303	22.5004	5.84146e-07	1.46302e-05	7.03014
MELK	2.85397	4.14777	22.4993	5.84309e-07	1.46302e-05	7.02984
RNF168	1.45858	4.10495	22.4904	5.85661e-07	1.46359e-05	7.02731
ERCC6L	3.24241	2.52608	22.4646	5.89614e-07	1.46978e-05	7.01995
KIF22	2.13271	3.92919	22.4596	5.90392e-07	1.46978e-05	7.0185
HROB	1.76779	1.57329	22.419	5.96673e-07	1.47818e-05	7.00692
DIAPH3	1.7302	5.24593	22.417	5.96985e-07	1.47818e-05	7.00635
ANP32E	1.34334	5.45106	22.4159	5.97164e-07	1.47818e-05	7.00602
MSMO1	-1.29373	5.45754	-22.3951	6.00418e-07	1.48238e-05	7.00007
LSM5	1.88366	3.16623	22.3905	6.01134e-07	1.48238e-05	6.99876
BARD1	2.86544	3.01844	22.3579	6.06288e-07	1.49044e-05	6.98941
NRIP3	1.22446	5.3626	22.3554	6.06689e-07	1.49044e-05	6.98869
CHD1	1.59578	4.8004	22.3374	6.09565e-07	1.49469e-05	6.98351
CDC42EP3	-1.19441	8.22397	-22.3232	6.1184e-07	1.49746e-05	6.97943
GAS6	-1.65555	8.93526	-22.2863	6.17799e-07	1.50921e-05	6.96881
TFAM	2.01066	4.49827	22.2751	6.19614e-07	1.51082e-05	6.9656
CCND1	-1.24957	10.7878	-22.2374	6.25788e-07	1.52208e-05	6.95473
DCP2	1.72329	3.76522	22.2327	6.26568e-07	1.52208e-05	6.95337
MAFK	-1.43886	6.10238	-22.2072	6.30791e-07	1.52849e-05	6.94601
USP31	1.41954	3.93468	22.2027	6.31549e-07	1.52849e-05	6.94469
KIF4A	3.05337	3.87746	22.1895	6.33748e-07	1.53097e-05	6.94088
POT1	1.35481	2.43708	22.16	6.38702e-07	1.53374e-05	6.93234
UNG	1.26866	4.73848	22.148	6.40732e-07	1.53374e-05	6.92886
BCAP31	-1.07689	7.45087	-22.1465	6.40987e-07	1.53374e-05	6.92843
BSDC1	-1.14963	5.30771	-22.1442	6.41373e-07	1.53374e-05	6.92777
YIPF3	-1.76358	6.58613	-22.1385	6.42352e-07	1.53374e-05	6.9261
LRRCC1	2.62815	1.51202	22.1348	6.42979e-07	1.53374e-05	6.92503
STMN3	1.5702	3.80368	22.13	6.4379e-07	1.53374e-05	6.92364
ARMCX3	-1.13809	5.68546	-22.1213	6.45278e-07	1.53374e-05	6.92111
PHF6	1.554	4.51158	22.1201	6.45475e-07	1.53374e-05	6.92078
CCNE1	1.9734	3.95551	22.1051	6.48055e-07	1.53707e-05	6.9164
NOL11	1.24464	4.80966	22.0881	6.5098e-07	1.53895e-05	6.91146
CBFB	1.57217	5.77457	22.0868	6.51206e-07	1.53895e-05	6.91108
TRADD	-1.62195	3.3635	-22.0363	6.59992e-07	1.55311e-05	6.89638
USP37	2.28694	2.40494	22.0329	6.60584e-07	1.55311e-05	6.8954
TMEM205	-1.5567	3.43578	-22.0296	6.61162e-07	1.55311e-05	6.89444
ARSJ	-1.26394	6.94955	-22.0251	6.6196e-07	1.55311e-05	6.89312
TMEM129	-2.10574	4.2097	-22.0183	6.63155e-07	1.55312e-05	6.89114
ZWILCH	2.36049	3.08487	22.0084	6.64908e-07	1.55443e-05	6.88824
SMC3	1.8831	5.25749	21.9995	6.66491e-07	1.55534e-05	6.88563
REEP2	-1.67194	4.77023	-21.9778	6.70347e-07	1.56155e-05	6.8793
SLC39A7	-1.14263	7.51199	-21.9686	6.71995e-07	1.5626e-05	6.87661
POLE3	1.55548	5.34518	21.9546	6.74505e-07	1.56564e-05	6.87252
LAMA1	1.89629	5.07667	21.9304	6.78869e-07	1.57235e-05	6.86544
TROAP	1.82852	2.8282	21.9253	6.79803e-07	1.57235e-05	6.86393
VAMP2	-1.8374	3.68193	-21.9156	6.81569e-07	1.57364e-05	6.86108
CDT1	2.38664	4.32396	21.8876	6.8669e-07	1.58164e-05	6.85286
H2AC8	1.98272	1.36053	21.8712	6.89705e-07	1.58164e-05	6.84805
PRR11	2.07566	5.33157	21.8629	6.91252e-07	1.58164e-05	6.84559
SCAMP3	-1.10169	5.99981	-21.8578	6.92189e-07	1.58164e-05	6.84411
XPO1	1.33535	6.48591	21.8464	6.94311e-07	1.58164e-05	6.84075
MIS18A	2.17189	2.51402	21.8435	6.94843e-07	1.58164e-05	6.8399
TOE1	1.73298	2.64714	21.8429	6.94957e-07	1.58164e-05	6.83972
NEDD1	1.86114	3.66512	21.8391	6.95656e-07	1.58164e-05	6.83862
DSN1	2.10126	3.20947	21.8376	6.95944e-07	1.58164e-05	6.83817
COL8A1	-1.13643	6.83213	-21.8169	6.99823e-07	1.58769e-05	6.83206
DBF4	2.85037	3.01032	21.8082	7.01453e-07	1.58862e-05	6.82951
NAMPT	1.24173	4.71633	21.7957	7.03822e-07	1.59122e-05	6.8258
BRIP1	2.21753	3.81283	21.779	7.06988e-07	1.59562e-05	6.82087
KDM1A	1.0602	5.85071	21.7656	7.09534e-07	1.59634e-05	6.81692
GLO1	1.58017	6.46597	21.7644	7.09767e-07	1.59634e-05	6.81656
HM13	-1.44745	7.60814	-21.758	7.1098e-07	1.59634e-05	6.81469
TGFBR2	-1.18476	7.63867	-21.7464	7.13203e-07	1.59858e-05	6.81126
FAF1	1.22822	4.84447	21.7125	7.1976e-07	1.60914e-05	6.8012
ATP2B4	-1.64336	9.68511	-21.7052	7.21176e-07	1.60914e-05	6.79904
SERINC2	-2.1416	8.06133	-21.698	7.22579e-07	1.60914e-05	6.79691
HES6	2.16153	1.68791	21.6939	7.23383e-07	1.60914e-05	6.79568
KLRK1-AS1	-3.89444	-0.764098	-21.6873	7.24667e-07	1.60914e-05	6.79373
SUZ12	1.58523	4.97263	21.6823	7.25652e-07	1.60914e-05	6.79224
NHERF2	-1.58804	6.00002	-21.6777	7.26551e-07	1.60914e-05	6.79088
BCL2	2.79934	1.6925	21.6707	7.27913e-07	1.60943e-05	6.78882
CDH6	-1.23648	6.01956	-21.6502	7.31966e-07	1.61565e-05	6.78272
SYNM	1.14693	3.37807	21.6304	7.35894e-07	1.62158e-05	6.77684
SLC25A23	-1.79131	4.9639	-21.6147	7.39021e-07	1.62398e-05	6.77217
POC1A	1.47596	3.14473	21.6069	7.40583e-07	1.62398e-05	6.76985
CIT	2.61061	4.24813	21.6046	7.41053e-07	1.62398e-05	6.76915
TMEM47	-1.50817	7.0156	-21.5968	7.42614e-07	1.62398e-05	6.76684
DHX9	1.101	7.01497	21.5846	7.45091e-07	1.62398e-05	6.76318
IFI27L2	-1.76612	4.76511	-21.5827	7.45469e-07	1.62398e-05	6.76262
CORO1B	-1.71735	6.15155	-21.5816	7.45698e-07	1.62398e-05	6.76228
RRAD	4.69758	1.70138	21.5733	7.4737e-07	1.62491e-05	6.75982
OLFM2	-1.25143	1.61875	-21.5434	7.53471e-07	1.63191e-05	6.75088
INTS7	1.91882	3.79669	21.5431	7.53531e-07	1.63191e-05	6.75079
ATAD5	3.62719	1.84284	21.5391	7.54342e-07	1.63191e-05	6.74961
RECQL	1.10815	4.91417	21.5307	7.56075e-07	1.63295e-05	6.74709
LYPD1	-1.2822	4.2909	-21.5198	7.58312e-07	1.63507e-05	6.74384
COL11A1	1.1984	3.53947	21.502	7.62004e-07	1.63974e-05	6.73849
NLRP2	-1.97171	0.562099	-21.4972	7.6299e-07	1.63974e-05	6.73707
FAM111A	2.57429	4.56272	21.4785	7.6689e-07	1.64541e-05	6.73146
DCHS2	-5.09015	-2.49073	-21.4699	7.68694e-07	1.64657e-05	6.72888
SNPH	-1.52593	3.9847	-21.4499	7.729e-07	1.6514e-05	6.72287
CDC25A	2.66774	4.2354	21.447	7.73499e-07	1.6514e-05	6.72202
DTX3L	2.18242	3.18154	21.4383	7.75348e-07	1.6514e-05	6.71939
AP1S1	-1.1947	6.89277	-21.4351	7.76014e-07	1.6514e-05	6.71845
LPAR1	-1.12815	7.16006	-21.4238	7.7843e-07	1.65385e-05	6.71503
CASP9	-1.25159	1.62239	-21.4079	7.81815e-07	1.65586e-05	6.71025
PHGDH	1.91729	5.55623	21.4014	7.83197e-07	1.65586e-05	6.70831
LIPH	-2.32403	1.69691	-21.3984	7.83844e-07	1.65586e-05	6.7074
LDOC1	-1.66832	5.63667	-21.3956	7.84454e-07	1.65586e-05	6.70654
LMF1	-2.51483	2.87168	-21.377	7.8845e-07	1.65995e-05	6.70095
SAP30	1.55369	2.7959	21.3747	7.88936e-07	1.65995e-05	6.70027
RTTN	1.39347	3.66714	21.3605	7.92019e-07	1.66227e-05	6.69598
TRAM1	-1.27779	8.23244	-21.3579	7.92591e-07	1.66227e-05	6.69518
SELENOW	-1.23216	5.49689	-21.3391	7.96673e-07	1.66816e-05	6.68953
PSAT1	1.85596	5.29049	21.3278	7.99158e-07	1.67068e-05	6.6861
NALCN	-1.51451	3.21744	-21.298	8.05726e-07	1.68171e-05	6.67708
SMC1A	1.4422	6.45863	21.291	8.07277e-07	1.68226e-05	6.67497
SLC25A42	-1.84253	2.69116	-21.2838	8.0887e-07	1.68289e-05	6.6728
PRDX5	-1.18654	6.00529	-21.2763	8.10544e-07	1.68368e-05	6.67052
TTL	1.05023	6.09063	21.2494	8.16554e-07	1.69347e-05	6.66238
ILVBL	-1.41089	5.24653	-21.2421	8.18195e-07	1.69418e-05	6.66017
RAD21	1.32374	6.40367	21.2359	8.19611e-07	1.69443e-05	6.65827
TGS1	1.29801	3.75286	21.2228	8.22571e-07	1.69785e-05	6.65429
KIF4B	2.63488	1.40453	21.2076	8.26029e-07	1.70042e-05	6.64967
PELI2	1.70015	1.96649	21.2059	8.26423e-07	1.70042e-05	6.64915
EXT1	-1.14241	8.06241	-21.1739	8.33747e-07	1.71195e-05	6.63943
HMMR	3.2745	3.17848	21.1645	8.35905e-07	1.71195e-05	6.63658
NEIL3	3.59544	1.62694	21.1643	8.35964e-07	1.71195e-05	6.6365
RFC1	1.77643	5.02843	21.1509	8.39057e-07	1.71559e-05	6.63243
PPP2R5B	-1.70464	4.73237	-21.1344	8.42912e-07	1.71941e-05	6.62738
SHCBP1	2.6408	4.98733	21.1264	8.44767e-07	1.71941e-05	6.62496
POLR2D	1.45629	4.84122	21.1251	8.45075e-07	1.71941e-05	6.62455
RFC5	2.24527	2.86159	21.1203	8.46196e-07	1.71941e-05	6.62309
ETS1	1.1289	6.31102	21.1119	8.48187e-07	1.72078e-05	6.6205
TSPAN9	-1.25357	5.65176	-21.0924	8.52771e-07	1.72739e-05	6.61456
E2F8	3.74705	0.490177	21.0835	8.54878e-07	1.72897e-05	6.61184
ATP6V0A1	-1.51856	6.01019	-21.0634	8.59657e-07	1.73366e-05	6.60569
FGD5-AS1	1.292	5.38088	21.0626	8.59854e-07	1.73366e-05	6.60544
GNB4	1.39537	5.25766	21.0423	8.64713e-07	1.73956e-05	6.59923
ROBO2	-2.99992	0.858318	-21.0393	8.65446e-07	1.73956e-05	6.59829
DCLRE1A	1.9204	1.80292	21.0312	8.67386e-07	1.74078e-05	6.59582
ADGRG6	1.79402	5.02731	21.0106	8.72374e-07	1.7481e-05	6.5895
PTDSS2	-1.50772	5.56169	-21.0043	8.73909e-07	1.74849e-05	6.58756
PM20D2	1.81927	4.48151	20.99	8.77409e-07	1.74988e-05	6.58315
RETSAT	-1.34058	5.12551	-20.9819	8.7938e-07	1.74988e-05	6.58068
CBX1	1.39358	6.15717	20.9812	8.79566e-07	1.74988e-05	6.58045
CTAG1A	-1.8355	4.40551	-20.9795	8.79972e-07	1.74988e-05	6.57994
TFPI2	-1.5493	7.52917	-20.9633	8.8396e-07	1.75401e-05	6.57495
BUB3	1.1778	6.57511	20.9602	8.84737e-07	1.75401e-05	6.57398
NISCH	-1.54225	5.90015	-20.9502	8.87203e-07	1.75623e-05	6.57091
MPZL2	-7.66546	-1.97705	-20.9269	8.93007e-07	1.76425e-05	6.56372
GBP1	1.11939	4.61157	20.9199	8.94747e-07	1.76425e-05	6.56157
SELENOM	-2.20048	6.18237	-20.913	8.96461e-07	1.76425e-05	6.55946
CDK4	1.23174	5.44477	20.9122	8.96665e-07	1.76425e-05	6.5592
SYT15	-1.47472	2.0569	-20.8785	9.05176e-07	1.77511e-05	6.54878
INCENP	1.47538	5.04174	20.8719	9.06836e-07	1.77511e-05	6.54676
PRR5L	2.40376	2.32301	20.871	9.07088e-07	1.77511e-05	6.54645
PAQR3	1.71261	3.73768	20.8688	9.07628e-07	1.77511e-05	6.5458
SLC12A4	-1.83438	7.329	-20.8625	9.09251e-07	1.77563e-05	6.54382
CTAG1B	-1.83839	4.40695	-20.8535	9.11551e-07	1.77746e-05	6.54104
NUP205	1.27528	5.90899	20.8419	9.14522e-07	1.77952e-05	6.53744
ABCA3	-2.67926	1.5319	-20.8387	9.15338e-07	1.77952e-05	6.53646
G6PC3	-1.36548	5.93993	-20.8322	9.1701e-07	1.78012e-05	6.53445
RANBP1	1.73827	6.24614	20.7917	9.27503e-07	1.79781e-05	6.52188
FAM219A	-1.23826	5.07678	-20.7707	9.32989e-07	1.80555e-05	6.51537
DNA2	3.15559	1.70486	20.7654	9.34386e-07	1.80555e-05	6.51372
ANKRD1	1.44592	6.78273	20.7602	9.35755e-07	1.80555e-05	6.51211
GAS7	1.93392	3.75638	20.7554	9.37031e-07	1.80555e-05	6.5106
VCAN	1.48272	7.23646	20.7197	9.46523e-07	1.82115e-05	6.49947
RRAS	-1.65305	5.73039	-20.7023	9.5118e-07	1.8274e-05	6.49405
SCML2	2.26403	1.05057	20.6971	9.52573e-07	1.8274e-05	6.49243
GPR155	-1.58869	3.64387	-20.6702	9.59851e-07	1.83078e-05	6.48403
SCARA3	1.3591	6.19365	20.6628	9.6186e-07	1.83078e-05	6.48172
SLC12A9	-1.90441	5.11598	-20.6617	9.62149e-07	1.83078e-05	6.48138
PLEKHH2	1.71319	1.21248	20.658	9.63168e-07	1.83078e-05	6.48021
CTF1	-2.2871	2.51855	-20.6555	9.63851e-07	1.83078e-05	6.47943
TRIM58	-1.68369	4.37284	-20.6507	9.65163e-07	1.83078e-05	6.47793
PLK2	1.24542	5.93241	20.6479	9.65915e-07	1.83078e-05	6.47707
TOP3A	1.74469	4.81203	20.6457	9.66534e-07	1.83078e-05	6.47636
SEMA6A	-2.40458	2.93989	-20.6441	9.66966e-07	1.83078e-05	6.47587
CHAF1A	1.95525	4.35908	20.6235	9.72637e-07	1.83885e-05	6.4694
CHCHD6	-1.57106	2.68575	-20.5849	9.8334e-07	1.8545e-05	6.45731
ZNF724	2.13177	0.70393	20.5797	9.8478e-07	1.8545e-05	6.45569
GAS2L3	2.72392	2.80245	20.5783	9.85179e-07	1.8545e-05	6.45525
BTG3	1.96967	4.20335	20.5568	9.91219e-07	1.85949e-05	6.44849
SLBP	1.51587	5.28579	20.5565	9.91297e-07	1.85949e-05	6.4484
GYS1	-1.49669	6.54144	-20.5537	9.92106e-07	1.85949e-05	6.4475
LCE2A	-2.09778	1.71317	-20.5331	9.97935e-07	1.86773e-05	6.44103
AMPH	1.60138	2.75102	20.513	1.00367e-06	1.87576e-05	6.4347
DAGLB	-1.60611	5.60907	-20.4986	1.00779e-06	1.88077e-05	6.43017
HADH	1.42146	3.85588	20.4876	1.01096e-06	1.88357e-05	6.4267
CHPF2	-1.82095	7.27054	-20.4834	1.01218e-06	1.88357e-05	6.42536
ALMS1	1.89635	3.48912	20.4662	1.01717e-06	1.88972e-05	6.41992
EXO1	3.4995	2.92072	20.462	1.01838e-06	1.88972e-05	6.41861
RBBP4	1.73767	5.63217	20.4511	1.02156e-06	1.8916e-05	6.41516
H2AJ	-1.23373	5.15541	-20.445	1.02334e-06	1.8916e-05	6.41323
ALYREF	1.08988	6.37865	20.4436	1.02374e-06	1.8916e-05	6.4128
CTDSPL2	2.05913	3.93465	20.4106	1.03348e-06	1.90548e-05	6.40233
TNS1	-1.45765	7.74183	-20.4082	1.03417e-06	1.90548e-05	6.40159
TPP2	1.08864	5.15381	20.4011	1.03627e-06	1.90664e-05	6.39935
FBXO45	1.6712	4.08402	20.3936	1.03851e-06	1.90733e-05	6.39696
GSTK1	-1.24833	4.76252	-20.3901	1.03957e-06	1.90733e-05	6.39583
SNRPD1	1.24064	4.81296	20.374	1.04438e-06	1.91347e-05	6.39073
NMRAL1	2.04531	2.66113	20.3627	1.04775e-06	1.91696e-05	6.38715
IQCK	-1.91681	-0.184442	-20.3533	1.0506e-06	1.91791e-05	6.38415
YIF1A	-1.87193	5.80819	-20.3512	1.05121e-06	1.91791e-05	6.3835
ELMOD1	-2.33557	0.273528	-20.3325	1.05688e-06	1.92555e-05	6.37756
SGCD	-1.16528	3.6342	-20.3182	1.06125e-06	1.93083e-05	6.37299
CLN6	1.59668	3.85935	20.3031	1.06586e-06	1.93651e-05	6.36819
PADI2	-3.09683	0.644829	-20.2832	1.07198e-06	1.94247e-05	6.36186
DDX11	2.67818	3.03459	20.2828	1.07212e-06	1.94247e-05	6.36171
RPS6KA1	2.58424	2.38973	20.2616	1.07869e-06	1.95166e-05	6.35495
SCLT1	1.68473	2.495	20.21	1.0949e-06	1.97825e-05	6.33844
CDCA4	1.47397	4.03857	20.1928	1.10034e-06	1.98351e-05	6.33296
PLPP3	-1.70152	4.55433	-20.1901	1.1012e-06	1.98351e-05	6.33209
FRY	-1.55574	4.06978	-20.1865	1.10237e-06	1.98351e-05	6.33091
MDM2	1.41604	6.8254	20.1804	1.10429e-06	1.98353e-05	6.32898
KLF11	2.25721	2.38386	20.1769	1.10543e-06	1.98353e-05	6.32785
DHRS7	-1.09855	5.33727	-20.1666	1.10872e-06	1.98671e-05	6.32455
TMEM80	-1.08464	2.74599	-20.1519	1.11347e-06	1.9904e-05	6.31981
CDKN2C	2.27244	3.20214	20.1508	1.11383e-06	1.9904e-05	6.31946
NPAS3	-5.09176	-2.08246	-20.1445	1.11586e-06	1.9913e-05	6.31744
CTIF	-1.62157	5.61675	-20.1195	1.12398e-06	2.00306e-05	6.30941
LRRC8C	1.27749	4.83225	20.1092	1.12736e-06	2.00325e-05	6.30608
MRTO4	1.05685	5.17589	20.1075	1.1279e-06	2.00325e-05	6.30555
GOLGA8DP	-4.47068	0.261106	-20.1051	1.1287e-06	2.00325e-05	6.30477
JAM2	3.34152	1.4242	20.0897	1.13377e-06	2.00925e-05	6.2998
RFX7	1.1141	3.90537	20.0855	1.13516e-06	2.00925e-05	6.29845
SF3A3	1.10339	5.94788	20.0805	1.13679e-06	2.00941e-05	6.29686
ST14	-4.37274	-0.51485	-20.0639	1.14231e-06	2.01643e-05	6.29149
TBL2	-1.21136	5.51173	-20.0333	1.15254e-06	2.02958e-05	6.28161
MEIS3	-2.0792	4.69081	-20.0248	1.1554e-06	2.02958e-05	6.27887
CENPF	3.8672	5.57647	20.0246	1.15548e-06	2.02958e-05	6.27879
USP20	-1.59542	4.23408	-20.0198	1.1571e-06	2.02958e-05	6.27724
SIRT2	-1.08039	4.7787	-20.0163	1.15829e-06	2.02958e-05	6.27609
TMSB15B	1.55348	1.61032	20.0139	1.15909e-06	2.02958e-05	6.27533
CHEK1	2.25604	3.78562	20.0082	1.16102e-06	2.03016e-05	6.27349
GNG2	1.49259	3.07216	20.0037	1.16254e-06	2.03016e-05	6.27204
OR4F21	-7.07802	-2.27077	-19.9936	1.166e-06	2.03348e-05	6.26875
LIG1	2.06435	3.83249	19.9874	1.16809e-06	2.03441e-05	6.26676
SMIM13	1.07517	4.95369	19.9738	1.17275e-06	2.03974e-05	6.26235
BDKRB2	-1.57251	4.10567	-19.9665	1.17527e-06	2.03974e-05	6.25997
PARP9	1.50454	1.86707	19.9648	1.17584e-06	2.03974e-05	6.25943
LMBRD1	-1.43488	3.64572	-19.9517	1.18036e-06	2.04486e-05	6.25518
CSE1L	1.71779	6.51488	19.9371	1.18542e-06	2.05091e-05	6.25043
CHMP2A	-1.09444	4.54166	-19.9217	1.1908e-06	2.05748e-05	6.24542
SLC41A3	-1.2469	4.64191	-19.9115	1.19435e-06	2.06089e-05	6.24211
CD4	-1.37116	4.77347	-19.8711	1.20863e-06	2.08277e-05	6.22894
SRPK1	1.00389	5.0093	19.8541	1.21468e-06	2.08834e-05	6.2234
LDHB	1.16571	4.24277	19.8522	1.21534e-06	2.08834e-05	6.22279
LIMS2	-1.9016	5.06682	-19.8485	1.21666e-06	2.08834e-05	6.22159
LSS	-1.61197	6.23274	-19.8409	1.21939e-06	2.09027e-05	6.21911
GLB1L3	-3.46273	-0.687188	-19.8337	1.22199e-06	2.09115e-05	6.21674
MIR1244-2	2.0426	4.52658	19.8268	1.22449e-06	2.09115e-05	6.21447
TUBB2A	-1.27963	8.1295	-19.8261	1.22471e-06	2.09115e-05	6.21427
HAS2	1.35381	6.3738	19.8154	1.2286e-06	2.09451e-05	6.21076
PRIM2	1.6366	4.21624	19.8118	1.22989e-06	2.09451e-05	6.2096
TYW3	1.08808	3.49806	19.8045	1.23255e-06	2.0963e-05	6.2072
SOAT1	1.06868	6.65028	19.7976	1.23508e-06	2.09762e-05	6.20492
NRAS	1.0874	5.27677	19.7936	1.23654e-06	2.09762e-05	6.20361
TFDP1	1.16304	6.65636	19.7883	1.23846e-06	2.09814e-05	6.20189
RAB15	1.7144	3.07703	19.7742	1.24364e-06	2.10152e-05	6.19726
CPA4	-1.35952	7.1041	-19.7709	1.24482e-06	2.10152e-05	6.19621
SLC48A1	-1.06364	3.78382	-19.7697	1.24528e-06	2.10152e-05	6.1958
HNRNPM	1.01092	7.39446	19.7629	1.2478e-06	2.10304e-05	6.19356
UCK2	1.1321	5.15764	19.7286	1.26051e-06	2.12172e-05	6.18231
DLG2	-2.37884	-0.131711	-19.7085	1.26805e-06	2.1263e-05	6.1757
NDUFA1	-1.22409	5.02384	-19.708	1.26824e-06	2.1263e-05	6.17553
ZNF770	1.36107	4.06055	19.7059	1.26903e-06	2.1263e-05	6.17484
CENPI	2.61294	2.87017	19.704	1.26975e-06	2.1263e-05	6.17421
GXYLT1	1.79325	5.22023	19.6945	1.27333e-06	2.12793e-05	6.17108
SGO2	2.86437	3.6685	19.6927	1.27398e-06	2.12793e-05	6.17051
CYB561D1	-1.39701	3.2301	-19.6768	1.28001e-06	2.13525e-05	6.16528
POU2F2	2.45155	2.06957	19.6708	1.28231e-06	2.13636e-05	6.16328
ME2	1.19572	5.33906	19.6632	1.28519e-06	2.13843e-05	6.16079
SMARCC1	0.970111	6.78995	19.6428	1.293e-06	2.1481e-05	6.15407
CACNA1D	-4.31816	-2.87672	-19.6337	1.29653e-06	2.1481e-05	6.15104
MAP1A	-1.36954	8.22428	-19.6333	1.29668e-06	2.1481e-05	6.15091
CPEB2	-1.28983	4.59523	-19.6309	1.29759e-06	2.1481e-05	6.15013
LHX2-AS1	-7.12408	-2.24774	-19.5973	1.31067e-06	2.16477e-05	6.139
EZH2	3.1487	3.52633	19.5965	1.31098e-06	2.16477e-05	6.13873
SHANK1	-2.05824	3.52402	-19.5839	1.3159e-06	2.16768e-05	6.13457
CDCA3	2.04718	3.51062	19.5835	1.31606e-06	2.16768e-05	6.13444
DEK	2.88598	5.99096	19.5754	1.31922e-06	2.16801e-05	6.13177
SDF2	-0.983784	5.25497	-19.5627	1.32425e-06	2.16801e-05	6.12755
ZNF121	1.09367	4.4309	19.5609	1.32496e-06	2.16801e-05	6.12695
KISS1	2.99651	2.97197	19.5557	1.32702e-06	2.16801e-05	6.12523
TMEM123	1.04383	6.58408	19.5483	1.32993e-06	2.16801e-05	6.12279
PNMA8A	2.14448	0.435512	19.5474	1.3303e-06	2.16801e-05	6.12248
LRRC32	-1.8237	3.97942	-19.5401	1.33322e-06	2.16801e-05	6.12005
EXOC7	-0.95952	5.65756	-19.5395	1.33344e-06	2.16801e-05	6.11987
MUL1	-1.09127	5.3027	-19.5386	1.3338e-06	2.16801e-05	6.11957
ANKRD62	-7.09754	-2.01535	-19.5326	1.33621e-06	2.16801e-05	6.11756
GGH	1.84157	4.89161	19.5318	1.33653e-06	2.16801e-05	6.1173
H3C14	2.18922	2.95367	19.5284	1.33787e-06	2.16801e-05	6.11619
H3C15	2.18922	2.95367	19.5284	1.33787e-06	2.16801e-05	6.11619
CENPV	1.33753	3.88959	19.5227	1.34016e-06	2.16903e-05	6.11428
CACYBP	1.54371	5.71226	19.5036	1.34784e-06	2.17395e-05	6.10793
FIS1	-1.42535	5.26928	-19.5028	1.34815e-06	2.17395e-05	6.10768
TMEM106A	-1.86695	2.81698	-19.4998	1.3494e-06	2.17395e-05	6.10665
PDLIM4	-1.58808	5.43284	-19.4986	1.34987e-06	2.17395e-05	6.10626
HNRNPD	1.04508	6.84557	19.4945	1.35153e-06	2.17395e-05	6.1049
ZNF100	1.76249	1.7406	19.4888	1.35382e-06	2.17495e-05	6.10302
DACT3	-1.29507	3.80526	-19.4831	1.35615e-06	2.17602e-05	6.10111
ELF3	-5.09389	-0.429995	-19.4757	1.35918e-06	2.17819e-05	6.09863
ADAP1	-1.33805	1.54203	-19.4601	1.36554e-06	2.18321e-05	6.09344
BCAS3	-1.68296	2.89554	-19.4598	1.36566e-06	2.18321e-05	6.09335
CD44	-1.03461	10.247	-19.4541	1.36799e-06	2.18426e-05	6.09145
COLEC10	-1.48764	1.22278	-19.4495	1.36991e-06	2.18465e-05	6.08989
TMEM63B	-1.3152	5.54758	-19.4432	1.3725e-06	2.18611e-05	6.08779
NIPA1	1.24111	4.75674	19.433	1.3767e-06	2.19012e-05	6.0844
SPC24	2.14435	3.0374	19.4221	1.38121e-06	2.19462e-05	6.08077
UTP18	1.42469	4.28382	19.4141	1.38453e-06	2.19709e-05	6.07809
UNC80	-4.32349	0.175011	-19.4103	1.38613e-06	2.19709e-05	6.07681
POLR3G	2.5122	3.22056	19.4029	1.38923e-06	2.19934e-05	6.07433
SFXN1	1.05009	5.7765	19.3683	1.40377e-06	2.21867e-05	6.06276
SEC24C	-0.963936	5.87885	-19.3658	1.40484e-06	2.21867e-05	6.06191
NFASC	-3.16538	0.837587	-19.3425	1.41475e-06	2.23161e-05	6.0541
TXLNG	1.54637	3.81137	19.3376	1.41683e-06	2.23219e-05	6.05246
RBL1	2.40468	2.90929	19.3199	1.42443e-06	2.23743e-05	6.04652
ZNF354C	1.32143	2.46223	19.314	1.42695e-06	2.23743e-05	6.04455
EPHB2	-1.40582	7.02003	-19.3116	1.42799e-06	2.23743e-05	6.04374
GALNT5	-1.31153	7.74748	-19.311	1.42825e-06	2.23743e-05	6.04354
SYNC	-1.44275	3.30336	-19.3092	1.42902e-06	2.23743e-05	6.04294
NOP58	1.09571	5.40468	19.3042	1.43121e-06	2.23743e-05	6.04124
CEP120	1.36936	3.52944	19.302	1.43216e-06	2.23743e-05	6.0405
VIM	1.06915	10.5243	19.2908	1.43702e-06	2.24233e-05	6.03673
VASH2	3.03901	0.575425	19.2706	1.44582e-06	2.24859e-05	6.02994
PPARA	-1.11723	3.25715	-19.2668	1.44749e-06	2.24859e-05	6.02866
KIF11	2.77716	4.57419	19.263	1.44915e-06	2.24859e-05	6.02739
RETREG3	-1.15678	6.27581	-19.2622	1.44952e-06	2.24859e-05	6.0271
CPPED1	-0.999061	5.087	-19.2593	1.45077e-06	2.24859e-05	6.02614
ASB15	-6.99114	-2.31421	-19.258	1.45137e-06	2.24859e-05	6.02568
HSPA2	2.31029	5.11701	19.2509	1.45449e-06	2.25075e-05	6.02329
NEMP2	1.7781	1.86592	19.2231	1.46679e-06	2.26601e-05	6.01392
SGSH	-1.95058	5.60951	-19.2208	1.46782e-06	2.26601e-05	6.01314
JAML	-6.77679	-2.42139	-19.2053	1.47475e-06	2.27401e-05	6.00791
SYVN1	-1.60589	4.86125	-19.1981	1.47797e-06	2.27592e-05	6.00548
KNTC1	2.22997	3.05431	19.1948	1.47948e-06	2.27592e-05	6.00434
KAT2B	0.984623	2.95015	19.179	1.48659e-06	2.2816e-05	5.99901
NIN	1.55688	5.72383	19.1758	1.48807e-06	2.2816e-05	5.99791
CEP128	2.44055	2.04253	19.175	1.48842e-06	2.2816e-05	5.99765
CADPS	-7.02448	-2.29754	-19.1669	1.49211e-06	2.2842e-05	5.99489
KITLG	1.26758	6.11114	19.1635	1.49362e-06	2.2842e-05	5.99376
BET1L	-1.21887	4.77902	-19.1518	1.49895e-06	2.28967e-05	5.9898
SATB1	-2.42859	1.95715	-19.1467	1.50129e-06	2.29057e-05	5.98806
ZBTB2	1.30106	3.8924	19.1406	1.50411e-06	2.29218e-05	5.98598
CHCHD3	0.999365	5.41056	19.1173	1.51482e-06	2.30582e-05	5.97808
DIAPH1	1.12972	7.46991	19.1117	1.5174e-06	2.30705e-05	5.97618
GPRIN1	2.02187	3.77099	19.1002	1.52278e-06	2.31254e-05	5.97225
GATD1	-1.01915	4.71583	-19.066	1.53879e-06	2.33413e-05	5.9606
TSPAN31	-1.64549	3.16287	-19.0587	1.54221e-06	2.33659e-05	5.95814
PDE1C	1.3528	3.81309	19.0544	1.54424e-06	2.33697e-05	5.95667
LEPROT	-1.13549	5.96438	-19.0366	1.55267e-06	2.347e-05	5.95061
SLC22A23	-2.37395	2.79942	-19.0327	1.55454e-06	2.3471e-05	5.94927
CCNJ	1.76095	2.45141	19.0143	1.56335e-06	2.35768e-05	5.94298
SIMC1	1.51036	3.02967	19.0032	1.56866e-06	2.36109e-05	5.9392
GDF6	-2.51418	4.13613	-19.0021	1.56923e-06	2.36109e-05	5.9388
EDRF1	1.1199	3.13735	18.9889	1.57557e-06	2.36536e-05	5.93431
NEBL	-7.55605	-2.03175	-18.9861	1.57695e-06	2.36536e-05	5.93333
CBX3	1.15338	6.12225	18.9814	1.57922e-06	2.36536e-05	5.93173
MYO19	1.63433	4.24324	18.9812	1.57932e-06	2.36536e-05	5.93166
ATP6V0E1	-0.957649	7.39649	-18.9732	1.5832e-06	2.36616e-05	5.92893
ARL6IP1	1.58975	6.32781	18.9726	1.58349e-06	2.36616e-05	5.92873
NAA16	1.42328	2.2979	18.9496	1.59474e-06	2.38025e-05	5.92084
GPC6	1.02757	3.55636	18.9314	1.60371e-06	2.39091e-05	5.91459
PODXL	1.61935	6.57309	18.9204	1.60915e-06	2.39628e-05	5.91082
GAA	-1.27255	3.44068	-18.9073	1.61567e-06	2.40323e-05	5.90632
PPAT	2.42464	4.07591	18.9034	1.61765e-06	2.40345e-05	5.90496
MET	1.02289	6.43969	18.8968	1.62094e-06	2.40559e-05	5.9027
SPRYD3	-1.47446	5.61821	-18.883	1.62786e-06	2.41311e-05	5.89795
OSBPL10	1.27464	3.12222	18.8784	1.63017e-06	2.4138e-05	5.89637
SRA1	-1.00513	5.06243	-18.8718	1.63349e-06	2.41381e-05	5.8941
SH3BGRL2	1.68942	2.54146	18.871	1.63388e-06	2.41381e-05	5.89384
POLD4	-1.69988	1.98632	-18.8581	1.64045e-06	2.41678e-05	5.88936
ST6GALNAC4	-1.43811	4.6079	-18.8578	1.64057e-06	2.41678e-05	5.88928
DOCK6	-1.15422	3.35402	-18.8532	1.64291e-06	2.41678e-05	5.8877
MEIOB	-4.55878	-2.37725	-18.8525	1.6433e-06	2.41678e-05	5.88743
RNF123	-1.30874	4.10791	-18.8287	1.65541e-06	2.43185e-05	5.87925
E2F2	2.05154	0.898331	18.8013	1.66956e-06	2.44987e-05	5.86977
CCDC92	-1.50691	5.21988	-18.7774	1.682e-06	2.46401e-05	5.86149
PCYT1A	-0.987106	6.44992	-18.7755	1.68297e-06	2.46401e-05	5.86085
PTTG1	2.35509	4.47954	18.7682	1.68679e-06	2.46684e-05	5.85832
CASTOR2	-1.12393	5.78336	-18.7616	1.69028e-06	2.46917e-05	5.85602
GSTM2	-1.90258	3.29835	-18.7573	1.69251e-06	2.46967e-05	5.85455
CYB5D2	-1.58374	3.31071	-18.7506	1.69606e-06	2.47208e-05	5.85221
PDE3B	2.91785	0.22454	18.7435	1.69981e-06	2.47478e-05	5.84975
IGFBP4	-1.8581	10.7449	-18.7328	1.70546e-06	2.4781e-05	5.84605
RELL1	1.37431	4.59764	18.7312	1.70634e-06	2.4781e-05	5.84547
RHBDF1	-1.74353	5.1699	-18.7224	1.711e-06	2.4781e-05	5.84244
MAT2A	1.17667	5.82448	18.7176	1.71359e-06	2.4781e-05	5.84075
MAGOHB	1.03762	3.50721	18.7132	1.71593e-06	2.4781e-05	5.83923
ABLIM3	-1.27568	6.36737	-18.7128	1.71616e-06	2.4781e-05	5.83908
GDI1	-1.14356	7.48633	-18.7074	1.71904e-06	2.4781e-05	5.83721
RPL22L1	1.59678	4.49123	18.7074	1.71906e-06	2.4781e-05	5.8372
POLD1	1.75505	3.98644	18.7071	1.71919e-06	2.4781e-05	5.83711
EZR	1.02154	7.78651	18.6828	1.73227e-06	2.4942e-05	5.82866
YES1	1.32208	5.50155	18.6711	1.73861e-06	2.49991e-05	5.82459
PRKDC	1.52232	8.12405	18.6684	1.74006e-06	2.49991e-05	5.82366
CA12	1.33851	3.58443	18.6613	1.74395e-06	2.50272e-05	5.82117
STAG2	1.22381	5.26906	18.6568	1.74638e-06	2.50347e-05	5.81961
SLC43A3	3.52844	3.04123	18.6503	1.74996e-06	2.50585e-05	5.81733
TMEM132B	-3.92556	-1.91988	-18.6286	1.76188e-06	2.51829e-05	5.80976
PPP1CC	1.09488	6.1743	18.6268	1.76289e-06	2.51829e-05	5.80912
ANO4	-1.70021	3.26715	-18.624	1.76444e-06	2.51829e-05	5.80814
BTN2A1	-1.4831	5.89348	-18.6153	1.76925e-06	2.51971e-05	5.80511
RGMB-AS1	-2.02509	3.81589	-18.615	1.7694e-06	2.51971e-05	5.80501
CCDC172	-6.45815	-2.58071	-18.6117	1.77123e-06	2.51971e-05	5.80386
INHBA	-1.2366	8.34114	-18.6024	1.77638e-06	2.52373e-05	5.80062
DPF1	1.43319	3.05109	18.5997	1.77793e-06	2.52373e-05	5.79965
RBM17	1.24093	4.98825	18.5869	1.78504e-06	2.53107e-05	5.7952
TMEM9	-0.936292	5.63777	-18.5708	1.7941e-06	2.53942e-05	5.78955
SAMD9	3.52648	1.7134	18.5695	1.79482e-06	2.53942e-05	5.7891
BATF3	2.07047	1.23318	18.5654	1.79715e-06	2.53996e-05	5.78765
SHISA5	-1.10753	7.03844	-18.5567	1.80208e-06	2.54416e-05	5.7846
PDS5A	1.21963	5.72881	18.5532	1.80406e-06	2.54421e-05	5.78337
EFNA1	-4.33683	-0.161652	-18.5382	1.81255e-06	2.55343e-05	5.77813
HSD17B14	-2.54555	1.06778	-18.5226	1.82151e-06	2.56099e-05	5.77263
FANCI	2.64398	4.40151	18.522	1.82184e-06	2.56099e-05	5.77243
NNAT	1.80482	1.42851	18.5047	1.83179e-06	2.57216e-05	5.76635
TFDP2	1.37093	3.90654	18.5013	1.83375e-06	2.57216e-05	5.76516
ADGRL4	5.09767	1.39117	18.4979	1.83571e-06	2.57216e-05	5.76397
PPOX	-1.27571	1.86585	-18.4873	1.84186e-06	2.5748e-05	5.76023
TMEM127	-1.14131	6.73491	-18.4856	1.84288e-06	2.5748e-05	5.75962
FBLN5	-1.28767	7.01476	-18.481	1.84554e-06	2.5748e-05	5.75801
ADAMTS5	-1.55101	4.59772	-18.4788	1.8468e-06	2.5748e-05	5.75725
HNRNPA1L2	1.08783	6.51697	18.4758	1.84857e-06	2.5748e-05	5.75618
SYNE2	3.40133	3.90228	18.4743	1.84943e-06	2.5748e-05	5.75566
CENPO	1.43112	4.1356	18.4587	1.85856e-06	2.58228e-05	5.75016
MTREX	0.960266	5.39764	18.4567	1.85977e-06	2.58228e-05	5.74943
XPO4	1.08144	4.66328	18.455	1.86075e-06	2.58228e-05	5.74885
RBMXL1	1.35566	4.43524	18.445	1.86661e-06	2.58652e-05	5.74534
MVD	-1.5615	4.66642	-18.4376	1.87104e-06	2.58652e-05	5.74269
PGAP3	-1.5902	2.24877	-18.4375	1.8711e-06	2.58652e-05	5.74266
GSN	-1.39231	7.23248	-18.4338	1.87328e-06	2.58652e-05	5.74135
TRAF2	1.09365	3.43274	18.4316	1.87457e-06	2.58652e-05	5.74059
CDC5L	1.02368	5.33952	18.4279	1.87673e-06	2.58652e-05	5.7393
ERCC2	-1.22795	6.09271	-18.4263	1.87768e-06	2.58652e-05	5.73874
LINC01877	-6.44113	-2.58922	-18.4221	1.88019e-06	2.58725e-05	5.73725
CKAP2L	3.6004	2.94374	18.3958	1.89595e-06	2.60282e-05	5.72793
IFT25	1.77651	3.41029	18.392	1.89819e-06	2.60282e-05	5.72661
LINC01630	-4.71332	-2.27168	-18.3918	1.89835e-06	2.60282e-05	5.72651
MSH4	-3.65148	-1.56491	-18.3868	1.90134e-06	2.60282e-05	5.72476
HNRNPA1	0.951898	8.41821	18.3849	1.90248e-06	2.60282e-05	5.72409
CPS1	1.12124	2.75768	18.3833	1.90348e-06	2.60282e-05	5.7235
DIPK2A	1.37206	3.67001	18.3767	1.90744e-06	2.60411e-05	5.72119
MYL9	-1.26097	9.43559	-18.3751	1.90842e-06	2.60411e-05	5.72061
ARL6IP5	-1.12963	6.67215	-18.3604	1.91736e-06	2.61358e-05	5.71539
EXTL1	-2.29834	2.76295	-18.3498	1.92381e-06	2.61698e-05	5.71164
C3orf70	1.60401	1.84105	18.3465	1.92585e-06	2.61698e-05	5.71046
CNTLN	1.72581	2.81036	18.3464	1.92587e-06	2.61698e-05	5.71045
TTLL5	1.60258	4.29084	18.3097	1.94852e-06	2.645e-05	5.69739
RUSF1	-1.59659	4.30633	-18.3015	1.95357e-06	2.64719e-05	5.6945
FMR1	1.59027	4.08834	18.3005	1.95419e-06	2.64719e-05	5.69414
ASL	-1.14429	3.70319	-18.2963	1.95684e-06	2.64802e-05	5.69263
TOM1	-1.52524	4.91305	-18.2839	1.96461e-06	2.65306e-05	5.68821
NUDT15	1.54762	3.64673	18.2836	1.96474e-06	2.65306e-05	5.68813
PCNT	1.48629	4.0626	18.2806	1.96666e-06	2.65306e-05	5.68704
TOM1L2	-1.62064	6.30518	-18.2669	1.97529e-06	2.66194e-05	5.68215
KBTBD8	1.15386	2.57017	18.2553	1.98256e-06	2.66899e-05	5.67804
NUP153	1.05215	5.72842	18.2461	1.98843e-06	2.67242e-05	5.67474
EHD1	-1.20022	8.42633	-18.2449	1.98921e-06	2.67242e-05	5.6743
SRPX2	-0.998792	4.57738	-18.235	1.99551e-06	2.67813e-05	5.67077
RSU1	-1.26194	6.88503	-18.2278	2.00011e-06	2.68154e-05	5.6682
H4C15	1.68264	3.48299	18.2196	2.00531e-06	2.68276e-05	5.6653
WDR35-DT	-3.53996	-1.51905	-18.2172	2.00684e-06	2.68276e-05	5.66444
KIAA1671	-2.38727	0.10733	-18.2167	2.00719e-06	2.68276e-05	5.66425
AHCTF1	1.23876	5.64121	18.2049	2.01478e-06	2.68806e-05	5.66003
ARMC1	1.01244	4.81874	18.2041	2.01527e-06	2.68806e-05	5.65976
SLC39A13	-2.1486	6.0263	-18.197	2.01987e-06	2.69041e-05	5.65721
ACADL	-6.97538	-2.07643	-18.195	2.02116e-06	2.69041e-05	5.6565
HNRNPA1L3	0.939233	7.62725	18.1781	2.03219e-06	2.70095e-05	5.65042
LAYN	-0.987621	5.65781	-18.1729	2.03555e-06	2.70095e-05	5.64858
AFG2A	1.54814	3.30212	18.1718	2.0363e-06	2.70095e-05	5.64816
KCNJ2	-1.97428	3.10456	-18.1653	2.04051e-06	2.70095e-05	5.64585
OLA1	0.960749	5.57352	18.1647	2.04092e-06	2.70095e-05	5.64563
NET1	1.54835	4.40543	18.1636	2.04165e-06	2.70095e-05	5.64523
PLIN2	1.13156	5.89157	18.1606	2.04357e-06	2.70095e-05	5.64418
IRAG1	-1.43511	4.12396	-18.1524	2.04901e-06	2.7054e-05	5.64121
SPIN4	3.44815	2.53373	18.1438	2.05466e-06	2.70881e-05	5.63813
GEM	1.54304	3.2749	18.1421	2.05574e-06	2.70881e-05	5.63754
FIBIN	-2.15546	3.20308	-18.1352	2.06032e-06	2.71009e-05	5.63506
ZBTB7B	-1.56141	4.5094	-18.1344	2.06088e-06	2.71009e-05	5.63476
SASS6	2.05266	1.58547	18.1277	2.06529e-06	2.71022e-05	5.63236
PPARGC1A	-1.6799	-1.36054	-18.1272	2.06563e-06	2.71022e-05	5.63218
ZFPL1	-1.34731	2.43195	-18.1224	2.06885e-06	2.71022e-05	5.63044
FAM120B	-1.1032	4.64334	-18.1217	2.06928e-06	2.71022e-05	5.6302
NEK2	3.17374	3.04673	18.1079	2.0785e-06	2.71956e-05	5.62524
LDLRAD4	-2.60794	-0.752759	-18.1015	2.0828e-06	2.72015e-05	5.62293
NTRK3	-6.3028	-2.65838	-18.101	2.08312e-06	2.72015e-05	5.62276
POMT1	-1.40777	5.09649	-18.0962	2.08633e-06	2.72162e-05	5.62103
BRI3BP	1.80365	3.89653	18.0632	2.10866e-06	2.7376e-05	5.60913
FBXO44	-1.36517	3.598	-18.0632	2.10867e-06	2.7376e-05	5.60913
H4C14	1.67362	3.49429	18.0595	2.11121e-06	2.7376e-05	5.60778
SAPCD2	2.14318	2.16726	18.0581	2.11216e-06	2.7376e-05	5.60728
POLE2	3.12554	0.933427	18.0576	2.11246e-06	2.7376e-05	5.60712
MMP3	-2.11636	2.75345	-18.0556	2.11381e-06	2.7376e-05	5.60641
PCDHA10	-2.82299	-0.667453	-18.0544	2.11468e-06	2.7376e-05	5.60595
VPS53	-1.06368	6.31215	-18.0531	2.11551e-06	2.7376e-05	5.60551
ODC1	0.959684	7.01189	18.0503	2.11747e-06	2.7376e-05	5.60447
ACSF2	-1.45627	3.77204	-18.045	2.1211e-06	2.73818e-05	5.60256
STUB1	-1.11594	5.65822	-18.0435	2.12212e-06	2.73818e-05	5.60202
MEX3A	1.24042	4.112	18.0391	2.12515e-06	2.73938e-05	5.60043
ARFGAP1	-1.32102	6.36452	-18.0321	2.12995e-06	2.74286e-05	5.5979
COL25A1	-3.65368	0.711195	-18.0282	2.13263e-06	2.7436e-05	5.5965
MARCHF4	-0.976869	6.49557	-18.0217	2.13713e-06	2.74535e-05	5.59414
SEMA4D	3.82103	1.5993	18.0191	2.13889e-06	2.74535e-05	5.59322
CDS1	-1.35362	-0.726498	-18.0171	2.1403e-06	2.74535e-05	5.59248
LINC01721	-3.02991	-1.67757	-18.012	2.14379e-06	2.74712e-05	5.59066
SIX1	0.979894	3.84218	17.9952	2.15551e-06	2.75893e-05	5.58456
CDC7	3.12617	1.86325	17.9927	2.15726e-06	2.75893e-05	5.58366
H3-3B	0.897222	7.42992	17.9897	2.15934e-06	2.75893e-05	5.58258
ARSA	-1.45259	3.81321	-17.9822	2.1646e-06	2.76074e-05	5.57985
TRPM4	-2.38267	4.82622	-17.9816	2.165e-06	2.76074e-05	5.57965
STRN	0.942191	4.51035	17.9469	2.18949e-06	2.78848e-05	5.56707
CYBA	-2.11104	7.32853	-17.9448	2.19102e-06	2.78848e-05	5.56629
CTBP2	0.966352	5.27218	17.9382	2.19569e-06	2.7917e-05	5.5639
MYPN	-1.19859	4.09138	-17.931	2.20083e-06	2.79551e-05	5.56129
CD248	-2.10693	8.40733	-17.9228	2.20676e-06	2.8003e-05	5.55828
FAR1	1.0616	4.91909	17.9184	2.20987e-06	2.80153e-05	5.55671
CASP2	1.32903	5.0113	17.9131	2.21369e-06	2.80366e-05	5.55477
SGIP1	-1.32255	4.35207	-17.9017	2.22193e-06	2.81136e-05	5.55061
USP3	1.02525	2.99221	17.8986	2.22419e-06	2.81148e-05	5.54948
SLC35F2	1.2267	4.49124	17.8928	2.22838e-06	2.81406e-05	5.54737
DCTPP1	1.10831	4.43717	17.8882	2.23171e-06	2.81504e-05	5.5457
ZNF367	2.59164	3.15475	17.8858	2.23347e-06	2.81504e-05	5.54482
CASP6	1.49404	2.98679	17.862	2.25085e-06	2.83421e-05	5.53614
NOL6	-1.10516	6.86867	-17.8557	2.25546e-06	2.83727e-05	5.53386
HULC	-2.83278	0.227975	-17.8498	2.25983e-06	2.83847e-05	5.53169
TSBP1	-6.56833	-2.52562	-17.8485	2.26076e-06	2.83847e-05	5.53123
ILF3	0.894668	7.5072	17.8411	2.26627e-06	2.84264e-05	5.52851
SLC16A1	1.24696	6.52454	17.836	2.26998e-06	2.84457e-05	5.52667
RNF38	1.31888	4.27353	17.8329	2.27229e-06	2.84473e-05	5.52554
XRCC5	1.09511	7.82361	17.8221	2.28036e-06	2.85209e-05	5.52157
NEFH	1.57775	1.23437	17.8143	2.2862e-06	2.85665e-05	5.51871
SNX29	-0.870156	4.38338	-17.7986	2.29796e-06	2.8686e-05	5.51297
DHX15	0.998552	6.45117	17.7844	2.30862e-06	2.87354e-05	5.50779
ACAA1	-1.47421	4.43715	-17.7842	2.30882e-06	2.87354e-05	5.50769
TUBGCP3	1.1729	3.99132	17.782	2.31048e-06	2.87354e-05	5.50689
TCEA1	1.07772	5.70507	17.781	2.31122e-06	2.87354e-05	5.50653
KNSTRN	1.34843	4.36874	17.7781	2.31341e-06	2.87354e-05	5.50547
CLN8	-1.52351	4.92458	-17.7757	2.3152e-06	2.87354e-05	5.5046
EHD2	-1.39229	8.59537	-17.7729	2.31733e-06	2.87354e-05	5.50357
YIF1B	-1.40452	6.453	-17.7647	2.32358e-06	2.87855e-05	5.50056
SRPRA	-0.904977	7.35038	-17.7608	2.32655e-06	2.87949e-05	5.49913
MRE11	1.38142	3.5193	17.7575	2.32911e-06	2.87993e-05	5.49789
ATP6V1G1	-1.1523	5.65565	-17.7361	2.34551e-06	2.89631e-05	5.49004
REEP5	-1.09898	6.39342	-17.7297	2.35042e-06	2.89631e-05	5.4877
PARP12	1.8581	1.55087	17.7296	2.35054e-06	2.89631e-05	5.48764
DCLRE1B	2.51719	3.37361	17.7287	2.35124e-06	2.89631e-05	5.48731
ZC3HAV1	0.914188	5.3915	17.7196	2.35827e-06	2.90223e-05	5.48396
SH2B3	0.99837	5.38721	17.7146	2.36216e-06	2.90427e-05	5.48212
TMEM104	-1.46212	5.69558	-17.6969	2.37593e-06	2.91766e-05	5.47561
ZNHIT1	-1.39914	5.57438	-17.6949	2.37752e-06	2.91766e-05	5.47486
PPM1D	1.32027	4.05875	17.6819	2.38768e-06	2.92026e-05	5.47009
GLMP	-1.2537	4.69137	-17.6809	2.38846e-06	2.92026e-05	5.46972
TBC1D4	1.33217	4.78505	17.6784	2.39041e-06	2.92026e-05	5.46881
TMEM120B	-1.13223	4.74304	-17.6775	2.39117e-06	2.92026e-05	5.46845
RGMB	-1.39274	6.72133	-17.6756	2.39261e-06	2.92026e-05	5.46778
OSBPL6	1.88642	2.99259	17.675	2.39307e-06	2.92026e-05	5.46756
ZNF639	1.18765	3.52631	17.6455	2.41652e-06	2.94613e-05	5.45664
SMIM3	-0.947681	4.83128	-17.6334	2.42621e-06	2.95517e-05	5.45216
C6orf89	-1.06007	6.39001	-17.6303	2.42868e-06	2.95542e-05	5.45102
CD151	-1.21476	8.70383	-17.6205	2.43653e-06	2.96221e-05	5.44741
POFUT2	-1.28684	6.42864	-17.616	2.44014e-06	2.96384e-05	5.44575
SET	1.06697	7.85306	17.604	2.44986e-06	2.97288e-05	5.4413
SIM1	-4.23408	-1.45466	-17.5926	2.45912e-06	2.97898e-05	5.43707
EML2	-1.59451	3.44622	-17.5905	2.46084e-06	2.97898e-05	5.43628
DBNL	-1.06084	6.3787	-17.5894	2.46174e-06	2.97898e-05	5.43588
SNX5	1.03878	5.27633	17.583	2.46691e-06	2.98107e-05	5.43352
SLC35A2	-1.1679	5.04753	-17.5817	2.46804e-06	2.98107e-05	5.43302
CAND1	0.914994	6.56284	17.5732	2.47493e-06	2.98492e-05	5.42989
GALNT10	-1.23002	7.20844	-17.5708	2.47695e-06	2.98492e-05	5.42898
DENND3	-1.13258	5.07763	-17.5694	2.47809e-06	2.98492e-05	5.42846
CERS5	-1.03052	5.81659	-17.5657	2.48108e-06	2.98576e-05	5.42711
PDCD1LG2	-1.31764	4.65022	-17.5628	2.48349e-06	2.98576e-05	5.42602
FRMPD2	-2.04213	-1.23291	-17.5588	2.48678e-06	2.98576e-05	5.42454
TRAPPC1	-1.22534	5.80375	-17.5574	2.48794e-06	2.98576e-05	5.42402
WDR62	1.98872	3.92691	17.5465	2.49694e-06	2.99226e-05	5.41997
DERA	1.15555	3.96998	17.5453	2.49795e-06	2.99226e-05	5.41952
TCTA	-1.43208	4.83215	-17.5301	2.51057e-06	3.00462e-05	5.41387
CAV2	-0.850522	6.31558	-17.516	2.52242e-06	3.01487e-05	5.4086
LDAF1	-1.14541	5.33331	-17.514	2.52402e-06	3.01487e-05	5.40788
EVX2	-3.68086	-0.985589	-17.5116	2.52606e-06	3.01487e-05	5.40698
PGM2	1.60816	4.68419	17.5068	2.5301e-06	3.01693e-05	5.40519
EN1	-5.95618	-2.58603	-17.5033	2.53303e-06	3.01766e-05	5.40389
GMIP	-1.17095	3.76073	-17.5005	2.53537e-06	3.0177e-05	5.40285
PPP1R7	-1.00815	5.35682	-17.4876	2.54627e-06	3.02748e-05	5.39805
NAV2	1.30245	5.70848	17.4853	2.54824e-06	3.02748e-05	5.39718
ARMT1	0.908395	4.55927	17.4664	2.56433e-06	3.04383e-05	5.39013
BAZ1A	1.4708	5.40102	17.4571	2.57231e-06	3.05053e-05	5.38664
TMED9	-0.953939	7.73497	-17.4422	2.5851e-06	3.06231e-05	5.38109
ATP7B	-1.87407	2.6585	-17.4395	2.58745e-06	3.06231e-05	5.38007
BCLAF1	1.11103	6.34066	17.4374	2.58929e-06	3.06231e-05	5.37927
PWRN1	-6.40793	-2.0775	-17.4323	2.59369e-06	3.06473e-05	5.37737
FIRRM	2.73459	2.17247	17.4249	2.60008e-06	3.06709e-05	5.37461
TECPR1	-1.63178	4.38431	-17.4246	2.60038e-06	3.06709e-05	5.37448
F10	-2.3132	2.311	-17.4127	2.61076e-06	3.07654e-05	5.37002
MAP2K3	-1.2514	7.39625	-17.4004	2.62146e-06	3.08636e-05	5.36543
C1QTNF2	1.77393	2.57193	17.3887	2.63178e-06	3.09532e-05	5.36103
CD36	-1.64692	0.933862	-17.3834	2.63646e-06	3.09532e-05	5.35903
TPRG1	-7.10044	-1.85209	-17.3823	2.63745e-06	3.09532e-05	5.35861
SINHCAF	1.67508	4.14	17.381	2.63855e-06	3.09532e-05	5.35814
CITED2	-1.42234	8.68017	-17.377	2.64211e-06	3.0967e-05	5.35663
TNFRSF12A	-1.16411	7.98469	-17.3468	2.66895e-06	3.12535e-05	5.3453
DLGAP5	3.18936	3.9047	17.3402	2.67489e-06	3.12691e-05	5.34281
PITX1	-1.29707	5.53879	-17.34	2.67507e-06	3.12691e-05	5.34273
SECTM1	2.51861	0.392287	17.307	2.70487e-06	3.15602e-05	5.33031
RNASET2	-1.64499	2.90188	-17.3048	2.70692e-06	3.15602e-05	5.32946
SLC40A1	2.28066	1.66017	17.3014	2.70994e-06	3.15602e-05	5.32821
CDIPT	-1.59616	6.35263	-17.2953	2.71555e-06	3.15602e-05	5.32589
UBXN2B	1.09902	2.7332	17.2935	2.7172e-06	3.15602e-05	5.32521
INPPL1	-1.17805	6.83943	-17.2931	2.71756e-06	3.15602e-05	5.32506
IL18	2.07515	0.554527	17.2904	2.72002e-06	3.15602e-05	5.32405
MRPL41	-0.915868	5.1743	-17.2883	2.722e-06	3.15602e-05	5.32323
SLC39A8	2.45697	1.41485	17.2869	2.72322e-06	3.15602e-05	5.32273
TMT1A	1.72701	1.44618	17.2859	2.72417e-06	3.15602e-05	5.32233
SPATA20	-1.76078	4.26973	-17.2815	2.7282e-06	3.15748e-05	5.32068
BTBD9	-1.41206	4.15367	-17.2723	2.73664e-06	3.15748e-05	5.31721
APAF1	1.05901	5.25948	17.2706	2.73826e-06	3.15748e-05	5.31655
SGO1	2.84948	1.53694	17.2686	2.7401e-06	3.15748e-05	5.31579
ZNF497	-2.10464	0.518248	-17.2666	2.74193e-06	3.15748e-05	5.31505
CRAT	-1.20384	5.46467	-17.2665	2.74201e-06	3.15748e-05	5.31501
TASOR2	0.866968	5.232	17.2661	2.74237e-06	3.15748e-05	5.31486
ERI2	1.4783	2.02401	17.2359	2.77046e-06	3.18277e-05	5.30343
AVPR1A	-6.48838	-2.56559	-17.2352	2.77111e-06	3.18277e-05	5.30317
COPS3	0.985767	5.36523	17.2346	2.77166e-06	3.18277e-05	5.30295
NAV1	-1.1272	7.16561	-17.2317	2.77437e-06	3.18308e-05	5.30185
ORMDL3	-1.15358	5.72573	-17.226	2.77977e-06	3.18508e-05	5.29967
SCYL1	-1.25829	6.03327	-17.223	2.78258e-06	3.18508e-05	5.29854
OSTN-AS1	-1.90599	2.05904	-17.2164	2.78873e-06	3.18508e-05	5.29606
TNKS1BP1	-1.0704	6.56923	-17.2163	2.78886e-06	3.18508e-05	5.29601
SESTD1	1.43689	3.78438	17.2143	2.79074e-06	3.18508e-05	5.29525
RPA2	1.31544	4.61512	17.2119	2.79302e-06	3.18508e-05	5.29433
OBI1	1.75075	2.53007	17.2117	2.7932e-06	3.18508e-05	5.29426
ZNF697	1.26961	4.16974	17.2008	2.80348e-06	3.194e-05	5.29014
ABCD1	-1.67565	4.78774	-17.1783	2.8249e-06	3.21482e-05	5.2816
SH3D19	0.979187	3.74455	17.1726	2.83041e-06	3.21482e-05	5.27941
BLM	3.65577	1.72525	17.171	2.83193e-06	3.21482e-05	5.27881
GNAI2	-1.1848	9.08121	-17.1698	2.83308e-06	3.21482e-05	5.27835
RECK	-1.37091	6.06816	-17.1676	2.83523e-06	3.21482e-05	5.2775
MAP3K7CL	1.35985	3.11031	17.165	2.83768e-06	3.21482e-05	5.27654
SLC12A2	1.07979	5.23892	17.1636	2.839e-06	3.21482e-05	5.27601
ELOVL1	-1.1637	7.10034	-17.1584	2.84405e-06	3.21532e-05	5.27402
FCSK	-1.24224	2.07095	-17.1581	2.84437e-06	3.21532e-05	5.27389
ATP10A	-1.32877	5.83398	-17.1508	2.85137e-06	3.22044e-05	5.27113
PCM1	1.41814	5.56182	17.1476	2.8545e-06	3.22119e-05	5.2699
GPATCH11	1.19545	3.74993	17.1429	2.85901e-06	3.22181e-05	5.26813
GINS4	2.35244	3.74979	17.1412	2.86069e-06	3.22181e-05	5.26747
RPL7L1	0.942927	6.04641	17.1381	2.86374e-06	3.22181e-05	5.26628
COPZ2	-1.37235	5.17917	-17.1368	2.86493e-06	3.22181e-05	5.26581
RPP30	1.6286	3.94104	17.1226	2.87877e-06	3.23459e-05	5.2604
SURF4	-1.10413	9.33805	-17.108	2.89312e-06	3.24649e-05	5.25482
PSMB9	1.46791	0.307076	17.1068	2.89434e-06	3.24649e-05	5.25435
RAB5B	-0.83751	6.87143	-17.0914	2.90946e-06	3.25957e-05	5.2485
OSBPL2	-1.09855	4.65834	-17.087	2.91387e-06	3.25957e-05	5.2468
SIN3A	1.12347	4.92932	17.0863	2.91453e-06	3.25957e-05	5.24655
RAB8B	1.41957	4.4075	17.0848	2.916e-06	3.25957e-05	5.24598
H4C8	1.52044	3.6543	17.0822	2.91866e-06	3.25975e-05	5.24496
CLASP2	0.856137	4.87794	17.0575	2.94326e-06	3.28442e-05	5.23553
TPD52L1	-1.26525	2.25677	-17.052	2.94882e-06	3.28781e-05	5.23341
CTAG2	-1.92027	5.63894	-17.0395	2.96144e-06	3.29671e-05	5.22862
MIS18BP1	3.05272	2.70037	17.0391	2.96186e-06	3.29671e-05	5.22846
NOL3	-1.41718	2.11183	-17.0359	2.96506e-06	3.29746e-05	5.22725
FAM98A	-0.86823	6.74047	-17.0214	2.97973e-06	3.31096e-05	5.22171
PROSER1	1.48781	4.24338	17.0106	2.99082e-06	3.32045e-05	5.21754
CRY1	1.05101	3.75604	17.0007	3.00096e-06	3.32887e-05	5.21373
RB1	1.2029	5.14786	16.9968	3.005e-06	3.33052e-05	5.21223
NDUFA3	-1.24158	4.36432	-16.9938	3.00802e-06	3.33104e-05	5.2111
SLC36A1	-1.35076	5.00976	-16.9857	3.01637e-06	3.33606e-05	5.20798
ABCC10	-1.44154	4.73883	-16.9818	3.02043e-06	3.33606e-05	5.20647
R3HDM4	-1.41363	4.8968	-16.9785	3.02385e-06	3.33606e-05	5.2052
CEP192	1.25102	3.49567	16.9775	3.02483e-06	3.33606e-05	5.20484
TXNDC17	-0.868791	5.29896	-16.977	3.02534e-06	3.33606e-05	5.20465
TPRKB	1.23294	3.15554	16.9713	3.03135e-06	3.33986e-05	5.20242
ATP8B2	-1.31409	6.96223	-16.9653	3.03757e-06	3.34225e-05	5.20012
PRPF4	1.12232	5.5052	16.9621	3.04089e-06	3.34225e-05	5.19889
VPS28	-1.46385	4.57751	-16.9618	3.04121e-06	3.34225e-05	5.19878
BDKRB1	-1.8097	6.26657	-16.9516	3.05183e-06	3.3511e-05	5.19486
HAND2-AS1	-3.71955	-0.297395	-16.9391	3.06499e-06	3.36272e-05	5.19003
CLGN	2.25	3.63338	16.9315	3.07295e-06	3.36862e-05	5.18711
SCAMP4	-1.43903	6.69033	-16.9172	3.08813e-06	3.38242e-05	5.18158
CPT1C	-1.6318	4.38087	-16.9105	3.09526e-06	3.38476e-05	5.17899
FUOM	-1.46345	2.40686	-16.9084	3.0974e-06	3.38476e-05	5.17821
PGAM5	0.95378	5.01168	16.9078	3.09805e-06	3.38476e-05	5.17797
KRT5	-7.13333	-0.779009	-16.9032	3.10302e-06	3.38735e-05	5.17618
PRP4K	1.11809	4.74722	16.8992	3.10729e-06	3.38833e-05	5.17463
NAGLU	-0.931129	3.93704	-16.8966	3.11e-06	3.38833e-05	5.17365
NAP1L4	0.936158	6.54648	16.8951	3.1117e-06	3.38833e-05	5.17304
ZNF622	-1.18316	5.6857	-16.8879	3.11941e-06	3.39388e-05	5.17026
OPN3	-2.07174	1.27576	-16.8836	3.12403e-06	3.39603e-05	5.16859
TRA2B	0.836795	6.07476	16.8812	3.12659e-06	3.39603e-05	5.16768
BRIX1	1.6365	3.97578	16.8689	3.13984e-06	3.40485e-05	5.16292
TMEM187	-2.27106	2.24037	-16.8688	3.13993e-06	3.40485e-05	5.16289
ZC3H12C	1.29402	3.19233	16.8635	3.14572e-06	3.40798e-05	5.16082
TRIML2	1.81915	-0.177784	16.8614	3.14804e-06	3.40798e-05	5.15999
TPRA1	-1.18613	5.00048	-16.8561	3.15373e-06	3.41131e-05	5.15796
PLIN3	-1.32094	7.62224	-16.8497	3.16076e-06	3.41338e-05	5.15546
COPA	-0.856616	8.18768	-16.8495	3.16088e-06	3.41338e-05	5.15542
HNRNPR	0.848031	6.30461	16.8368	3.17476e-06	3.42554e-05	5.1505
ARID3B	1.75826	1.31431	16.8222	3.19083e-06	3.44003e-05	5.14482
CDC20	2.40277	5.2573	16.8189	3.19446e-06	3.4411e-05	5.14355
PAX1	-6.05182	-2.53822	-16.8054	3.20942e-06	3.45436e-05	5.1383
TCF12	1.03238	5.15751	16.7997	3.21577e-06	3.45835e-05	5.13607
SRRM3	2.14358	0.203799	16.7964	3.21942e-06	3.45942e-05	5.1348
AGPAT1	-1.11651	5.62217	-16.7903	3.22629e-06	3.46066e-05	5.1324
MIR1244-3	2.1995	3.3621	16.7896	3.22708e-06	3.46066e-05	5.13213
PPIF	1.15442	6.42835	16.7883	3.22854e-06	3.46066e-05	5.13162
ST8SIA3	-5.93642	-2.84157	-16.7793	3.23856e-06	3.46139e-05	5.12814
UBE2S	1.0605	7.84863	16.7783	3.23965e-06	3.46139e-05	5.12776
DHCR7	-1.56824	6.58584	-16.7768	3.24138e-06	3.46139e-05	5.12716
LPCAT4	-1.34391	4.73138	-16.7744	3.24406e-06	3.46139e-05	5.12623
SYT12	-2.25299	-0.384568	-16.7733	3.24527e-06	3.46139e-05	5.12581
SLK	0.980831	5.25851	16.7721	3.24666e-06	3.46139e-05	5.12533
CLCF1	-1.7089	3.26073	-16.7711	3.24779e-06	3.46139e-05	5.12494
CLPTM1	-1.46458	7.71899	-16.7554	3.26556e-06	3.46729e-05	5.11881
MXD4	-1.30099	6.06902	-16.755	3.26592e-06	3.46729e-05	5.11868
DDRGK1	-1.00946	5.34728	-16.7542	3.26685e-06	3.46729e-05	5.11836
SLC22A17	-1.55199	4.85053	-16.754	3.26705e-06	3.46729e-05	5.11829
PITPNM3	-1.43686	4.41685	-16.7537	3.26748e-06	3.46729e-05	5.11815
CPAMD8	-4.96356	-0.421347	-16.7511	3.2704e-06	3.46729e-05	5.11714
XDH	2.12457	1.13196	16.7485	3.27337e-06	3.46729e-05	5.11612
PEX11B	-1.15153	3.69359	-16.7474	3.27459e-06	3.46729e-05	5.1157
SCAMP5	-1.37057	0.841528	-16.7349	3.28885e-06	3.47956e-05	5.11082
MIR1244-4	2.20202	3.35085	16.7321	3.29208e-06	3.48016e-05	5.10972
GABRG2	-6.34117	-2.6392	-16.7127	3.31433e-06	3.50085e-05	5.10214
ADNP2	0.911457	4.14613	16.6932	3.3369e-06	3.52082e-05	5.09451
TRIB2	-0.936613	4.29225	-16.6917	3.33864e-06	3.52082e-05	5.09393
ANP32B	1.11755	6.40651	16.6885	3.34232e-06	3.52185e-05	5.09269
ILF2	0.908811	6.95902	16.6789	3.35356e-06	3.53084e-05	5.08892
EMP3	-1.1124	7.21606	-16.6667	3.36778e-06	3.54295e-05	5.08416
CKAP5	1.15064	6.634	16.6634	3.3717e-06	3.54422e-05	5.08285
HNRNPH1	1.04341	7.28847	16.6546	3.38207e-06	3.55125e-05	5.0794
B4GALT7	-1.51126	4.92929	-16.6516	3.3856e-06	3.55125e-05	5.07822
YWHAH	0.914841	6.89326	16.6508	3.38655e-06	3.55125e-05	5.07791
GRHL2	-6.32043	-2.64957	-16.6483	3.38947e-06	3.55146e-05	5.07694
MT-ND6	-1.69083	10.271	-16.6424	3.39645e-06	3.55253e-05	5.07463
CDH13	1.16496	3.60826	16.6423	3.39656e-06	3.55253e-05	5.07459
CCDC18	2.38881	1.50963	16.6384	3.40119e-06	3.55253e-05	5.07306
RNF121	-0.832672	4.52056	-16.6383	3.40139e-06	3.55253e-05	5.07299
ALG3	-1.14376	5.06838	-16.6264	3.41557e-06	3.56373e-05	5.06831
LRPPRC	0.869053	6.3234	16.6247	3.41757e-06	3.56373e-05	5.06765
DYNC2I1	-0.849381	2.78476	-16.6005	3.44659e-06	3.59111e-05	5.05815
NUP35	1.83093	2.46774	16.5833	3.46745e-06	3.60996e-05	5.05136
ANKRD34A	-1.79053	2.92416	-16.568	3.48609e-06	3.62343e-05	5.04533
LINC02371	-4.72914	-2.14291	-16.5668	3.48755e-06	3.62343e-05	5.04486
VEPH1	0.993426	3.68362	16.5658	3.48871e-06	3.62343e-05	5.04448
SDHAF3	1.10545	1.64114	16.5612	3.4944e-06	3.62563e-05	5.04265
ALG10B	1.50693	1.7596	16.559	3.49713e-06	3.62563e-05	5.04177
SEC13	-0.964989	6.96602	-16.5573	3.49917e-06	3.62563e-05	5.04112
STOML1	-1.69808	4.65276	-16.5525	3.5051e-06	3.62889e-05	5.03921
SLC25A5	0.998019	6.98826	16.5423	3.51771e-06	3.63906e-05	5.03517
BTG2	1.54463	3.86398	16.5375	3.52355e-06	3.64221e-05	5.03331
NUP62	1.32126	5.23012	16.5274	3.53614e-06	3.65154e-05	5.0293
ARPIN	1.32078	2.99042	16.5198	3.54559e-06	3.65154e-05	5.02629
PPM1G	0.799228	6.95701	16.5174	3.54858e-06	3.65154e-05	5.02535
ARHGAP20	1.67088	2.25204	16.5163	3.54989e-06	3.65154e-05	5.02493
MICOS13	-1.51667	4.5846	-16.5157	3.55063e-06	3.65154e-05	5.02469
FTL	-1.0407	9.90851	-16.5121	3.55517e-06	3.65154e-05	5.02326
MGAT1	-1.34966	8.10945	-16.5114	3.55612e-06	3.65154e-05	5.02296
FYB2	-6.49588	-2.56184	-16.5108	3.55685e-06	3.65154e-05	5.02272
SLC38A7	-1.20013	4.79691	-16.51	3.55777e-06	3.65154e-05	5.02244
TCEA2	-1.48343	3.9075	-16.4993	3.57124e-06	3.66248e-05	5.01818
CREB5	1.3237	1.9664	16.4967	3.57456e-06	3.66301e-05	5.01714
ANGEL1	-1.27583	3.45122	-16.4893	3.58383e-06	3.66963e-05	5.01422
SDR42E1	-1.18617	0.537945	-16.4865	3.58741e-06	3.67041e-05	5.0131
PHTF2	1.20814	5.81035	16.4657	3.61372e-06	3.69108e-05	5.00488
GRINA	-1.36829	7.07769	-16.4639	3.61602e-06	3.69108e-05	5.00416
CSDC2	-2.00589	3.79609	-16.4639	3.6161e-06	3.69108e-05	5.00414
MOSPD3	-1.50233	3.14019	-16.4549	3.62754e-06	3.69987e-05	5.00058
HSPA12A	1.0337	4.15103	16.4516	3.63179e-06	3.7013e-05	4.99927
SNRPE	1.02622	5.0813	16.4474	3.63721e-06	3.70393e-05	4.99759
ZNF300	2.34012	0.585778	16.4384	3.64879e-06	3.71283e-05	4.99401
SLC26A11	-1.76412	3.57463	-16.4357	3.65221e-06	3.71341e-05	4.99296
SRSF7	1.06392	5.90688	16.4316	3.65755e-06	3.71595e-05	4.99131
FUT8	0.922163	4.91033	16.4229	3.66878e-06	3.72242e-05	4.98786
SYPL2	-1.70977	1.9547	-16.4223	3.66963e-06	3.72242e-05	4.9876
SLC25A40	2.76119	2.52986	16.4159	3.67789e-06	3.72567e-05	4.98507
C2CD3	1.24237	4.84498	16.4143	3.68002e-06	3.72567e-05	4.98442
XRCC3	1.35686	2.06663	16.4132	3.6814e-06	3.72567e-05	4.984
TOMM34	1.06941	5.55326	16.4033	3.69438e-06	3.73591e-05	4.98003
RER1	-1.04369	6.87009	-16.3846	3.71891e-06	3.75187e-05	4.97259
UPF3B	1.7073	2.53937	16.3841	3.7196e-06	3.75187e-05	4.97238
ADAM19	-1.30812	8.45881	-16.3834	3.72054e-06	3.75187e-05	4.9721
RGL3	-1.66898	-0.14124	-16.3825	3.72167e-06	3.75187e-05	4.97175
ACOT8	-1.34617	3.32556	-16.377	3.72888e-06	3.75604e-05	4.96957
LIN7B	-1.79426	1.8676	-16.375	3.73157e-06	3.75604e-05	4.96876
FZD8	-1.45238	4.98905	-16.3537	3.75989e-06	3.78163e-05	4.96025
TENT5C	-0.828649	3.55501	-16.3479	3.76766e-06	3.78652e-05	4.95793
TIMM21	1.0647	4.05694	16.3309	3.79049e-06	3.80654e-05	4.95113
TMEM219	-1.29036	4.78694	-16.3238	3.80008e-06	3.81104e-05	4.94828
LINC00861	-6.04942	-2.53941	-16.3232	3.80082e-06	3.81104e-05	4.94806
P3H4	-0.881992	5.13341	-16.3181	3.80772e-06	3.81503e-05	4.94602
KCNH5	-4.66437	-2.0788	-16.3118	3.81633e-06	3.81883e-05	4.94348
C1orf116	-2.72671	-0.814229	-16.311	3.81736e-06	3.81883e-05	4.94317
EXD2	-1.11755	4.48105	-16.3068	3.82318e-06	3.82172e-05	4.94146
SLC35E1	-0.99355	6.03026	-16.2969	3.83668e-06	3.83227e-05	4.93749
PAQR7	-1.05809	4.66617	-16.289	3.84744e-06	3.83599e-05	4.93434
SMARCD3	-1.31977	3.66167	-16.2865	3.85081e-06	3.83599e-05	4.93335
TECPR2	-0.887357	4.70858	-16.2859	3.85174e-06	3.83599e-05	4.93308
DIO2	-1.20266	1.80265	-16.2856	3.85217e-06	3.83599e-05	4.93295
APOE	1.67532	1.13421	16.2809	3.85862e-06	3.83602e-05	4.93107
TMED8	1.07511	3.71284	16.2791	3.86105e-06	3.83602e-05	4.93036
TOPBP1	2.29886	4.56228	16.2781	3.86241e-06	3.83602e-05	4.92996
IPO5	0.927193	7.60684	16.2761	3.86524e-06	3.83602e-05	4.92914
ITPRIPL1	2.82314	0.59566	16.2749	3.86689e-06	3.83602e-05	4.92866
USP49	1.89726	2.08023	16.2628	3.88359e-06	3.84718e-05	4.92381
CYB5R1	-1.3639	5.77505	-16.2625	3.88404e-06	3.84718e-05	4.92368
IPO7	0.989254	7.55653	16.2597	3.8879e-06	3.84742e-05	4.92256
TNFAIP8L1	1.02327	2.21213	16.258	3.89019e-06	3.84742e-05	4.9219
TMEM179B	-1.33149	3.72331	-16.2455	3.90764e-06	3.85944e-05	4.91685
NUDT5	1.01368	4.49602	16.2447	3.90873e-06	3.85944e-05	4.91654
ERAP2	3.09076	1.8254	16.2429	3.91122e-06	3.85944e-05	4.91582
NEFM	3.1972	0.451171	16.2365	3.92022e-06	3.86458e-05	4.91323
ZNF664	0.989684	5.32093	16.235	3.92235e-06	3.86458e-05	4.91262
TMEM25	-1.52801	4.09392	-16.2243	3.93739e-06	3.87647e-05	4.90831
MAP1LC3A	-1.99569	4.31456	-16.2153	3.95003e-06	3.88382e-05	4.9047
CRY2	-1.08421	3.6308	-16.2148	3.95081e-06	3.88382e-05	4.90448
PRSS23	-1.23096	7.33004	-16.2054	3.96415e-06	3.894e-05	4.90068
PREX1	1.79086	2.49844	16.2002	3.97144e-06	3.89709e-05	4.89862
FHIP2B	-1.52309	4.49801	-16.1962	3.97723e-06	3.89709e-05	4.89697
RETREG2	-0.989028	6.44182	-16.1959	3.97759e-06	3.89709e-05	4.89687
MEF2D	-1.4583	6.10089	-16.1948	3.97925e-06	3.89709e-05	4.8964
PSMG3-AS1	-2.24576	1.57319	-16.1909	3.98469e-06	3.8995e-05	4.89486
DLG4	-1.11124	4.80549	-16.186	3.99181e-06	3.90353e-05	4.89285
SH3BGRL3	-1.44791	8.1015	-16.1765	4.00543e-06	3.91392e-05	4.88902
AMPD2	-1.41577	5.90541	-16.1558	4.0353e-06	3.94016e-05	4.88065
DNAJA1	0.920303	7.34837	16.1448	4.05126e-06	3.95063e-05	4.8762
ALG1	-0.93731	4.5918	-16.1416	4.05594e-06	3.95063e-05	4.8749
DOCK11	1.1752	2.98554	16.141	4.0568e-06	3.95063e-05	4.87466
WASF1	0.831683	3.25427	16.1399	4.05842e-06	3.95063e-05	4.87421
DDX18	1.09192	5.5539	16.138	4.06117e-06	3.95063e-05	4.87345
LRRC27	-2.31266	0.983692	-16.1358	4.06441e-06	3.95084e-05	4.87255
TEX264	-1.25146	4.72527	-16.1318	4.07023e-06	3.95355e-05	4.87094
PKMYT1	1.69669	3.68614	16.1226	4.08367e-06	3.96125e-05	4.86722
LMOD1	-1.53154	4.20789	-16.1215	4.08541e-06	3.96125e-05	4.86674
WBP2	-1.4906	6.01393	-16.1201	4.08747e-06	3.96125e-05	4.86617
GORASP1	-1.25643	5.09886	-16.1181	4.0903e-06	3.96125e-05	4.86539
CEP152	2.65685	1.57204	16.1037	4.11162e-06	3.97893e-05	4.85954
EIF5	0.953027	6.60152	16.0989	4.11882e-06	3.98281e-05	4.85757
MINDY1	-1.60134	1.60936	-16.0969	4.12173e-06	3.98281e-05	4.85677
DPAGT1	-1.05901	4.76022	-16.0937	4.12653e-06	3.9845e-05	4.85546
CD320	1.07645	4.74877	16.0901	4.13189e-06	3.98672e-05	4.854
POLH	1.09206	4.96114	16.0865	4.13714e-06	3.98884e-05	4.85257
IQCB1	1.3459	3.15229	16.0816	4.14452e-06	3.99012e-05	4.85056
TSPO	-1.30546	6.2466	-16.0811	4.14522e-06	3.99012e-05	4.85037
USP39	0.784689	5.50263	16.0795	4.14764e-06	3.99012e-05	4.84971
TFAP2C	-5.93499	-0.520356	-16.0695	4.16268e-06	4.00163e-05	4.84563
LRRC3	-1.30512	1.8719	-16.06	4.17702e-06	4.01003e-05	4.84175
B3GLCT	1.29392	3.01781	16.0596	4.17756e-06	4.01003e-05	4.84161
PCA3	-4.41387	-1.31272	-16.0542	4.18577e-06	4.01393e-05	4.8394
SLC8A1	-0.927065	5.34231	-16.0517	4.18948e-06	4.01393e-05	4.8384
PLPPR2	-1.74946	6.3765	-16.0497	4.19254e-06	4.01393e-05	4.83757
POSTN	1.56384	1.88379	16.0488	4.19393e-06	4.01393e-05	4.8372
PLK4	3.07781	2.23119	16.0427	4.20318e-06	4.01757e-05	4.83472
MAP3K4	0.983599	3.58982	16.0398	4.20757e-06	4.01757e-05	4.83354
IPO13	-1.13622	5.01711	-16.0384	4.20976e-06	4.01757e-05	4.83295
PHF23	-1.03295	5.19975	-16.038	4.21038e-06	4.01757e-05	4.83279
CADM1	-0.96953	5.60889	-16.0362	4.21314e-06	4.01757e-05	4.83205
ZFHX4	1.34812	4.5178	16.0334	4.21736e-06	4.01866e-05	4.83092
MLH1	0.838957	4.55147	16.0285	4.22483e-06	4.02264e-05	4.82893
GGA2	1.01839	4.70905	16.0266	4.2277e-06	4.02264e-05	4.82816
BMI1	0.961548	3.4202	16.0191	4.23928e-06	4.02768e-05	4.82508
KLHL15	1.28016	3.46713	16.013	4.24855e-06	4.02768e-05	4.82262
GFUS	-1.27648	5.00149	-16.0128	4.24889e-06	4.02768e-05	4.82253
SCML1	1.36795	2.23923	16.0124	4.2496e-06	4.02768e-05	4.82234
ERI1	1.50313	4.19875	16.0112	4.25136e-06	4.02768e-05	4.82187
ARL8A	-1.40011	4.92003	-16.0111	4.25153e-06	4.02768e-05	4.82183
ZDHHC8	-1.74047	6.07869	-16.0002	4.26831e-06	4.04065e-05	4.81739
CNOT1	0.822813	6.93612	15.993	4.27952e-06	4.04832e-05	4.81443
GBP2	2.05513	1.27071	15.9884	4.28676e-06	4.05223e-05	4.81253
LBH	-1.03574	6.80057	-15.9818	4.29689e-06	4.05593e-05	4.80986
ESCO2	3.98619	2.28003	15.9818	4.29689e-06	4.05593e-05	4.80986
DDA1	-0.921198	6.41356	-15.9774	4.3038e-06	4.05951e-05	4.80805
NRBP2	-1.6229	3.94424	-15.9732	4.31042e-06	4.06282e-05	4.80632
RASD1	1.779	2.29265	15.9682	4.3183e-06	4.0653e-05	4.80426
ASS1	-1.82909	3.31954	-15.9675	4.31928e-06	4.0653e-05	4.80401
RAC2	-0.945893	4.9443	-15.9655	4.32254e-06	4.06543e-05	4.80316
WARS2	1.11964	2.42337	15.9628	4.32669e-06	4.0664e-05	4.80207
CCDC134	1.21244	4.04744	15.9578	4.33455e-06	4.07085e-05	4.80003
NRM	1.39574	3.4928	15.9457	4.35365e-06	4.08452e-05	4.79507
ENDOV	-1.18703	2.34659	-15.9432	4.35773e-06	4.08452e-05	4.79402
COTL1	-1.12157	9.53706	-15.9427	4.35849e-06	4.08452e-05	4.79382
ADGRG1	-2.90273	2.54242	-15.9406	4.36174e-06	4.08463e-05	4.79298
VKORC1	-1.09082	3.54921	-15.9339	4.37251e-06	4.09178e-05	4.7902
MTBP	1.69637	1.21797	15.9243	4.38776e-06	4.1031e-05	4.78627
UBXN6	-1.57659	5.9457	-15.9186	4.39696e-06	4.10876e-05	4.78391
LRRC41	-0.995619	6.44637	-15.9139	4.4045e-06	4.11286e-05	4.78198
EPB41L1	-1.168	5.00318	-15.898	4.42997e-06	4.13369e-05	4.77548
THAP12	1.04867	4.4062	15.8937	4.43693e-06	4.13476e-05	4.77371
EIF2AK2	1.09287	5.01842	15.8934	4.43745e-06	4.13476e-05	4.77357
MMP24OS	-1.91738	5.48064	-15.8905	4.44209e-06	4.13613e-05	4.7724
YWHAQ	0.872542	8.19874	15.8874	4.44728e-06	4.13614e-05	4.77108
HLA-E	-1.30623	7.30639	-15.8866	4.44845e-06	4.13614e-05	4.77078
GOLGA8G	-4.37375	0.197758	-15.8803	4.45874e-06	4.14276e-05	4.76818
ZNF280B	1.94194	1.57045	15.8751	4.46723e-06	4.14659e-05	4.76603
FKBP8	-1.57384	7.4967	-15.8739	4.46923e-06	4.14659e-05	4.76553
EVI5L	-1.74205	5.19782	-15.8678	4.47914e-06	4.15283e-05	4.76303
C8orf88	2.72899	0.479211	15.863	4.48698e-06	4.15708e-05	4.76106
CCT6A	0.899276	7.66425	15.8611	4.49009e-06	4.15708e-05	4.76028
SRSF2	0.97166	5.49942	15.8577	4.49579e-06	4.15729e-05	4.75884
REV3L	1.38798	3.8801	15.8571	4.49669e-06	4.15729e-05	4.75862
MGA	1.10792	4.80112	15.8455	4.51583e-06	4.17203e-05	4.75383
GDA	-5.9705	-2.57887	-15.8411	4.5231e-06	4.17579e-05	4.75202
TMEM42	-0.976725	1.74512	-15.8324	4.5376e-06	4.18425e-05	4.7484
XPO5	0.822558	5.12083	15.8317	4.53868e-06	4.18425e-05	4.74814
KATNIP	-1.04034	3.25781	-15.8274	4.54586e-06	4.18791e-05	4.74635
BBC3	1.69637	2.62248	15.8232	4.55292e-06	4.19145e-05	4.7446
PAX8-AS1	-1.29423	3.58439	-15.8171	4.56312e-06	4.19787e-05	4.74208
TOLLIP	-1.17626	5.8235	-15.813	4.56987e-06	4.20113e-05	4.74041
MBOAT7	-1.36018	7.88235	-15.8018	4.58867e-06	4.21354e-05	4.73578
PLEKHN1	-1.37888	2.16006	-15.8012	4.58983e-06	4.21354e-05	4.7355
PLEKHM1	-1.52866	4.92759	-15.7914	4.60627e-06	4.22303e-05	4.73146
ZNF317	0.778887	4.32496	15.7912	4.60664e-06	4.22303e-05	4.73137
MOGS	-1.43763	5.90886	-15.7881	4.61181e-06	4.22479e-05	4.73011
GRHPR	-1.13863	5.79525	-15.7783	4.62855e-06	4.23715e-05	4.72602
CCNDBP1	-0.896974	3.93486	-15.7736	4.63661e-06	4.23988e-05	4.72406
HDGFL3	1.31406	5.40055	15.7713	4.64053e-06	4.23988e-05	4.72311
LSM3	0.930428	4.96868	15.7708	4.64128e-06	4.23988e-05	4.72292
TRIM59	1.49886	3.85244	15.7663	4.64892e-06	4.24325e-05	4.72107
PAPOLA	0.827688	6.24411	15.7644	4.65232e-06	4.24325e-05	4.72024
ALDH7A1	0.820266	5.20469	15.7625	4.65554e-06	4.24325e-05	4.71946
RSRC1	1.12633	3.16104	15.761	4.65798e-06	4.24325e-05	4.71887
CUEDC1	-1.08491	4.63517	-15.7547	4.66885e-06	4.24871e-05	4.71624
COPG1	-0.868425	7.40519	-15.7522	4.6731e-06	4.24871e-05	4.71521
ABHD10	0.833473	4.26715	15.7514	4.67462e-06	4.24871e-05	4.71485
MT-ND3	-1.43681	9.08848	-15.75	4.677e-06	4.24871e-05	4.71427
TBC1D9B	-1.08104	6.4202	-15.7434	4.68829e-06	4.256e-05	4.71155
ANXA6	-0.848994	8.8138	-15.7405	4.69333e-06	4.25762e-05	4.71034
EDF1	-0.870015	6.71815	-15.7326	4.70702e-06	4.26707e-05	4.70705
PALM	-1.28499	4.4737	-15.7182	4.73217e-06	4.28689e-05	4.70104
MT-CO3	-1.33165	11.5407	-15.7137	4.73997e-06	4.28981e-05	4.69918
HAGLR	-5.26733	-2.64779	-15.7125	4.74197e-06	4.28981e-05	4.69871
PCYT2	-1.11331	5.30959	-15.7012	4.7618e-06	4.30476e-05	4.694
FST	-1.0604	8.83597	-15.6868	4.78724e-06	4.32476e-05	4.68799
TRIM14	0.944254	3.86479	15.6826	4.79472e-06	4.32567e-05	4.68622
TMEM19	0.792746	4.06175	15.6825	4.79488e-06	4.32567e-05	4.68619
STXBP1	-0.916749	5.90086	-15.679	4.80117e-06	4.32621e-05	4.68471
TBC1D13	-0.814902	5.28126	-15.6784	4.80211e-06	4.32621e-05	4.68449
NR1D2	0.973217	5.14825	15.6716	4.81417e-06	4.33408e-05	4.68166
SLC25A15	1.36107	2.41458	15.6674	4.8217e-06	4.33787e-05	4.67989
ENOSF1	1.43595	1.88216	15.6592	4.83639e-06	4.34439e-05	4.67646
XPOT	0.82769	6.14716	15.6587	4.83736e-06	4.34439e-05	4.67623
TBC1D25	-0.886046	3.55274	-15.657	4.84035e-06	4.34439e-05	4.67553
KIF18A	2.23256	2.76732	15.6557	4.8426e-06	4.34439e-05	4.67501
ZC3H7B	-1.0988	7.29832	-15.6514	4.85039e-06	4.34439e-05	4.6732
KDM2B	0.920235	4.17491	15.6501	4.85276e-06	4.34439e-05	4.67265
HHIP	1.17918	4.08348	15.6493	4.8542e-06	4.34439e-05	4.67231
PDGFRB	-1.56351	6.40042	-15.6443	4.86315e-06	4.34439e-05	4.67023
MT-CO2	-1.26712	11.7887	-15.6424	4.86662e-06	4.34439e-05	4.66943
TAF9B	1.55591	3.03504	15.641	4.86916e-06	4.34439e-05	4.66884
CBX8	-1.55247	2.8972	-15.6405	4.87008e-06	4.34439e-05	4.66862
CCDC66	1.73078	1.19546	15.6398	4.87126e-06	4.34439e-05	4.66835
SREBF2	-1.178	6.16682	-15.6391	4.87255e-06	4.34439e-05	4.66805
TBC1D17	-1.40505	4.13534	-15.6364	4.87739e-06	4.34439e-05	4.66693
NDUFB7	-1.24905	5.17293	-15.6345	4.88081e-06	4.34439e-05	4.66614
NXPE3	-0.947071	5.52204	-15.6323	4.88476e-06	4.34439e-05	4.66523
MRPL42	1.13405	4.95853	15.627	4.89436e-06	4.34439e-05	4.66301
FAM3A	-1.2636	4.46779	-15.6253	4.89751e-06	4.34439e-05	4.66229
TDRD12	-5.2538	-0.876594	-15.625	4.89804e-06	4.34439e-05	4.66216
OR2W3	-2.40038	0.232477	-15.6248	4.8984e-06	4.34439e-05	4.66208
NRG1	-1.06316	6.0561	-15.6245	4.89889e-06	4.34439e-05	4.66197
E2F6	1.18168	3.00028	15.6174	4.9119e-06	4.35297e-05	4.65897
SALRNA2	-2.90127	-0.887585	-15.6092	4.92681e-06	4.36322e-05	4.65555
EHD3	-1.17428	4.3572	-15.6061	4.9326e-06	4.36539e-05	4.65423
SCAMP2	-1.32851	6.33956	-15.6019	4.94017e-06	4.36777e-05	4.6525
TP53INP2	-1.24116	5.78721	-15.6005	4.94285e-06	4.36777e-05	4.65188
USP28	1.32506	2.63693	15.5976	4.94811e-06	4.36777e-05	4.65068
TAOK2	-1.0669	6.66536	-15.5973	4.94869e-06	4.36777e-05	4.65055
NR4A2	-1.41413	1.57793	-15.5859	4.96963e-06	4.37574e-05	4.64578
PDS5B	1.84447	4.25052	15.5856	4.97034e-06	4.37574e-05	4.64562
G6PD	-1.0352	6.24195	-15.5855	4.97037e-06	4.37574e-05	4.64562
DHRS1	-1.63909	3.44136	-15.5851	4.97114e-06	4.37574e-05	4.64544
MOXD1	1.33927	3.60338	15.5762	4.98775e-06	4.3874e-05	4.64168
SKIDA1	-1.83197	1.6515	-15.569	5.00103e-06	4.39612e-05	4.63867
PSRC1	1.44386	3.96309	15.565	5.00845e-06	4.39968e-05	4.637
HACD3	0.911767	6.98494	15.5592	5.01933e-06	4.40564e-05	4.63455
CAMK2N1	-1.01542	6.49557	-15.5578	5.02199e-06	4.40564e-05	4.63395
ATP11C	1.19826	5.13132	15.5527	5.0316e-06	4.4111e-05	4.63179
ZFTRAF1	-1.32428	4.42088	-15.5474	5.04154e-06	4.41685e-05	4.62957
UCHL5	1.47649	4.37411	15.5406	5.05433e-06	4.42336e-05	4.6267
DPY19L1	1.24753	5.06448	15.5398	5.05576e-06	4.42336e-05	4.62639
UBA2	1.21787	5.95528	15.5374	5.06036e-06	4.42443e-05	4.62536
BAZ1B	1.24563	6.88218	15.5303	5.07378e-06	4.43319e-05	4.62237
KCTD10	-0.860868	6.64925	-15.5283	5.07749e-06	4.43346e-05	4.62154
ADAM23	1.47522	3.04726	15.5114	5.10956e-06	4.45847e-05	4.61443
GABRP	-8.54215	0.291915	-15.5085	5.11528e-06	4.4597e-05	4.61317
SNAI3-AS1	-2.16669	1.71357	-15.5065	5.11901e-06	4.4597e-05	4.61235
KLF5	1.27691	3.81279	15.5053	5.12122e-06	4.4597e-05	4.61186
SERINC3	-0.914797	7.3902	-15.4977	5.13588e-06	4.46811e-05	4.60863
IRGQ	-0.890714	5.88382	-15.4958	5.13945e-06	4.46811e-05	4.60785
DDR1	-1.58398	5.63679	-15.4938	5.14331e-06	4.46811e-05	4.607
NAT9	-1.09562	4.13224	-15.4932	5.14458e-06	4.46811e-05	4.60672
TMPRSS2	-6.06329	-2.77813	-15.4899	5.15091e-06	4.47063e-05	4.60533
PA2G4	0.884172	6.4754	15.4728	5.18387e-06	4.49625e-05	4.59813
ATF7IP	1.06552	4.99302	15.4663	5.19662e-06	4.50432e-05	4.59535
MED1	0.908587	5.60538	15.4633	5.20251e-06	4.50643e-05	4.59408
UHRF2	1.06804	4.67898	15.4605	5.20788e-06	4.50674e-05	4.59291
TRAPPC14	-1.50131	4.03407	-15.4571	5.21443e-06	4.50674e-05	4.59149
MALT1	1.1343	3.82116	15.4557	5.21736e-06	4.50674e-05	4.59086
TMEM9B	-0.896538	5.35659	-15.4549	5.21876e-06	4.50674e-05	4.59055
KIF2A	0.994809	4.81093	15.4542	5.22015e-06	4.50674e-05	4.59025
ALKBH7	-1.31967	3.58353	-15.4501	5.22822e-06	4.51072e-05	4.58851
HDAC5	-0.979721	5.33028	-15.4457	5.23694e-06	4.51526e-05	4.58663
PRELID3B	0.872139	5.06832	15.4415	5.24522e-06	4.51941e-05	4.58484
EPHA4	-1.46449	5.07513	-15.4382	5.25161e-06	4.52164e-05	4.58347
ZBTB21	0.985354	4.02089	15.4366	5.25474e-06	4.52164e-05	4.58279
PIGX	1.24157	3.26448	15.4327	5.26249e-06	4.52369e-05	4.58113
APOBEC3A	1.92244	1.01061	15.4319	5.26406e-06	4.52369e-05	4.58079
IDUA	-1.87713	2.47011	-15.4287	5.27039e-06	4.52472e-05	4.57944
CCNG1	0.988347	6.17914	15.4278	5.27219e-06	4.52472e-05	4.57905
MYH4	-5.88972	-2.86492	-15.4255	5.2767e-06	4.52562e-05	4.57808
CCDC137	0.905495	4.61181	15.4198	5.28809e-06	4.5324e-05	4.57565
GIPC1	-1.22744	7.38146	-15.4168	5.29408e-06	4.53455e-05	4.57437
FOXF1	-1.21507	6.2542	-15.4112	5.30515e-06	4.53764e-05	4.57201
ABRACL	0.987214	4.16737	15.411	5.30546e-06	4.53764e-05	4.57194
NBR1	-0.903639	6.24144	-15.4097	5.30812e-06	4.53764e-05	4.57138
REX1BD	-1.12646	3.43688	-15.4029	5.32183e-06	4.54638e-05	4.56846
C19orf53	-0.753077	5.84357	-15.4009	5.32575e-06	4.54675e-05	4.56763
CHAMP1	0.877613	4.84471	15.3942	5.3392e-06	4.55526e-05	4.56478
RFLNB	0.943551	5.91269	15.3853	5.35719e-06	4.56762e-05	4.56098
RCC1	1.25764	4.88066	15.38	5.36783e-06	4.5737e-05	4.55874
SEC61B	-0.874169	6.00942	-15.3753	5.37733e-06	4.57772e-05	4.55675
ARFRP1	-1.17269	4.18289	-15.3742	5.37957e-06	4.57772e-05	4.55628
CTSD	-1.20612	5.90615	-15.3581	5.41218e-06	4.60207e-05	4.54945
ZNF469	-1.58872	5.04335	-15.3566	5.41524e-06	4.60207e-05	4.54881
R3HDM1	0.823058	4.61954	15.3528	5.42311e-06	4.60576e-05	4.54717
MARCHF3	1.53619	3.32916	15.3475	5.43395e-06	4.60926e-05	4.54491
TST	-1.45023	4.46441	-15.3457	5.43761e-06	4.60926e-05	4.54415
TCHP	0.822451	3.52849	15.344	5.44119e-06	4.60926e-05	4.54341
DMRT2	-5.39904	-2.86461	-15.3439	5.44137e-06	4.60926e-05	4.54337
MEAK7	-0.807551	5.87329	-15.3325	5.46474e-06	4.62606e-05	4.53853
TVP23B	-1.15219	5.64833	-15.3268	5.47656e-06	4.63305e-05	4.53609
EIF4A3	0.831805	6.20991	15.324	5.48244e-06	4.63401e-05	4.53487
RNF187	-1.07942	6.33011	-15.3229	5.48479e-06	4.63401e-05	4.53439
NDUFA2	-0.899977	4.00794	-15.3193	5.49216e-06	4.63723e-05	4.53287
MTFR2	1.7381	1.21529	15.3124	5.50641e-06	4.64626e-05	4.52994
FAM114A1	-0.75222	6.77836	-15.3061	5.51972e-06	4.65447e-05	4.52722
CHML	0.872361	4.53375	15.2984	5.53577e-06	4.665e-05	4.52393
TM4SF1	-1.16234	8.59158	-15.2957	5.54141e-06	4.66673e-05	4.52279
CDK19	1.08056	4.18614	15.283	5.56806e-06	4.68369e-05	4.51736
EXD3	-1.49606	2.78838	-15.2821	5.56998e-06	4.68369e-05	4.51697
WFS1	-1.42892	6.6888	-15.281	5.57232e-06	4.68369e-05	4.5165
FANCA	2.41333	3.18949	15.279	5.5765e-06	4.68419e-05	4.51565
PLPP6	-0.932578	2.57402	-15.2658	5.6045e-06	4.70207e-05	4.50999
BUD13	1.26932	2.65436	15.2656	5.605e-06	4.70207e-05	4.50989
ANO10	-1.20153	6.3753	-15.2589	5.61915e-06	4.71092e-05	4.50704
TMEM184B	-1.45525	7.33656	-15.2549	5.62783e-06	4.71241e-05	4.5053
EML4	0.860229	5.16648	15.2547	5.62817e-06	4.71241e-05	4.50523
FAM230J	-5.43713	-2.84556	-15.2467	5.64541e-06	4.72382e-05	4.50177
API5	1.03373	5.99832	15.2437	5.65173e-06	4.72607e-05	4.50051
GEMIN5	0.919678	4.74024	15.2329	5.67512e-06	4.73826e-05	4.49584
TNFRSF1A	-1.17006	6.72907	-15.2314	5.6783e-06	4.73826e-05	4.49521
ARL1	-0.757942	5.42805	-15.2304	5.68049e-06	4.73826e-05	4.49477
PYCR1	-1.52081	5.70023	-15.2272	5.68724e-06	4.73826e-05	4.49343
SLFN13	3.58353	1.3236	15.2255	5.6909e-06	4.73826e-05	4.4927
BMPER	-1.35247	4.24851	-15.2254	5.69119e-06	4.73826e-05	4.49264
ABCE1	1.22275	5.7828	15.2205	5.70195e-06	4.73826e-05	4.49051
SEC62	-0.89733	7.12532	-15.22	5.70282e-06	4.73826e-05	4.49034
MAN1A1	0.861426	3.76579	15.2196	5.70371e-06	4.73826e-05	4.49016
CEBPZ	1.57512	4.60433	15.2177	5.70795e-06	4.73826e-05	4.48932
ADAT2	1.40757	1.03672	15.2168	5.70981e-06	4.73826e-05	4.48895
PIK3C2A	0.996548	5.05761	15.2146	5.71469e-06	4.73826e-05	4.48799
HOXB-AS3	-1.33629	2.8655	-15.2133	5.7175e-06	4.73826e-05	4.48743
DCLRE1C	1.09239	2.4154	15.2131	5.71797e-06	4.73826e-05	4.48734
SNRPB	0.930027	6.6188	15.2118	5.72078e-06	4.73826e-05	4.48678
PFAS	1.25028	5.17839	15.2049	5.73583e-06	4.74437e-05	4.48381
ZBTB4	-1.45741	6.77746	-15.2047	5.73614e-06	4.74437e-05	4.48375
IL32	1.39878	3.12443	15.2034	5.73906e-06	4.74437e-05	4.48318
SNRPA1	0.960331	5.37471	15.1955	5.75632e-06	4.75561e-05	4.47978
SLC38A5	2.1401	1.7435	15.1934	5.76092e-06	4.75641e-05	4.47888
ISYNA1	1.41477	2.12338	15.1905	5.7674e-06	4.75874e-05	4.47761
DDX4	-6.01764	-1.33686	-15.1882	5.77239e-06	4.75985e-05	4.47663
MYC	-0.980907	4.60724	-15.185	5.7795e-06	4.7627e-05	4.47524
CHAF1B	3.14067	3.16444	15.1823	5.78546e-06	4.7646e-05	4.47407
GPR158	-4.19072	-2.41212	-15.1793	5.79209e-06	4.76705e-05	4.47278
SRSF1	1.41683	5.11539	15.1748	5.80189e-06	4.7697e-05	4.47087
B3GNT5	2.89449	0.898064	15.1745	5.80261e-06	4.7697e-05	4.47073
C18orf54	2.39893	2.85951	15.1642	5.82557e-06	4.78555e-05	4.46626
ZMYM1	1.22287	2.3605	15.1621	5.83025e-06	4.78638e-05	4.46536
MOCOS	1.43021	1.45049	15.1584	5.8383e-06	4.78862e-05	4.46379
PGRMC2	-1.02914	6.27117	-15.1568	5.8419e-06	4.78862e-05	4.4631
CREB3	-0.92067	6.41225	-15.1543	5.84752e-06	4.78862e-05	4.46201
DGKQ	-1.49233	4.05713	-15.1543	5.84766e-06	4.78862e-05	4.46198
DNAL4	-1.07012	2.27449	-15.1472	5.86354e-06	4.79581e-05	4.45892
LYPD6	2.84132	1.18821	15.147	5.86379e-06	4.79581e-05	4.45887
KPNB1	0.735019	8.6064	15.1444	5.86971e-06	4.79764e-05	4.45773
ZNF532	0.923149	4.52281	15.1404	5.87863e-06	4.80193e-05	4.45601
H1-4	2.46113	0.0247728	15.1382	5.88367e-06	4.80303e-05	4.45504
S100A6	-0.981411	8.07555	-15.1297	5.9029e-06	4.81572e-05	4.45135
SLC25A29	1.35327	3.66109	15.1256	5.91204e-06	4.82016e-05	4.44961
CDC25C	3.37191	1.61543	15.1176	5.9302e-06	4.83194e-05	4.44614
RHBDL1	-2.56051	0.0710996	-15.109	5.9498e-06	4.84489e-05	4.44241
PEX14	-1.05188	4.50639	-15.1062	5.95606e-06	4.84696e-05	4.44122
QSOX1	-1.17061	10.1221	-15.09	5.99321e-06	4.86953e-05	4.43419
TMTC1	-1.07248	6.22835	-15.0894	5.99471e-06	4.86953e-05	4.4339
MYO3A	-5.24671	-2.6581	-15.0892	5.99499e-06	4.86953e-05	4.43385
CCDC81	1.13435	1.74057	15.0837	6.00781e-06	4.8769e-05	4.43144
LMNB2	1.01203	7.32867	15.0808	6.01455e-06	4.87934e-05	4.43017
LINC01670	1.56615	0.36148	15.0757	6.02621e-06	4.88577e-05	4.42798
ZBTB44	1.10292	4.05445	15.0735	6.03126e-06	4.88682e-05	4.42703
POLR2H	0.787275	4.09977	15.0692	6.04138e-06	4.88958e-05	4.42513
CISD2	1.25448	3.91008	15.0684	6.04309e-06	4.88958e-05	4.42481
SPG7	-0.895348	5.88069	-15.0664	6.04784e-06	4.88958e-05	4.42393
PRPF19	1.059	5.74764	15.0628	6.05628e-06	4.88958e-05	4.42235
FES	1.49756	1.15631	15.0616	6.05888e-06	4.88958e-05	4.42186
SLC37A3	-1.01236	5.08931	-15.0611	6.06018e-06	4.88958e-05	4.42162
NUDCD1	0.98478	4.80242	15.0608	6.06091e-06	4.88958e-05	4.42148
DAD1	-0.897791	6.91464	-15.0579	6.06755e-06	4.89191e-05	4.42025
EIF1AX	1.2364	6.73194	15.0558	6.07259e-06	4.89296e-05	4.41931
GPS1	-1.14069	6.57123	-15.0513	6.08288e-06	4.89822e-05	4.41739
LSM11	1.18367	2.64638	15.0409	6.1074e-06	4.91493e-05	4.41284
WNT5B	-1.25932	7.14538	-15.0391	6.11165e-06	4.91523e-05	4.41206
FTH1	-1.03918	8.28359	-15.0375	6.1153e-06	4.91523e-05	4.41138
SNCAIP	2.03797	2.67082	15.0347	6.122e-06	4.91758e-05	4.41014
ATP6V0D1	-1.13622	6.77836	-15.0211	6.15404e-06	4.93677e-05	4.40424
SMC2	2.60533	4.90504	15.0208	6.15487e-06	4.93677e-05	4.40409
FRMD3	-2.77794	0.499946	-15.0197	6.1575e-06	4.93677e-05	4.4036
GPNMB	-2.90834	1.23179	-15.0182	6.16103e-06	4.93677e-05	4.40295
PSMC3IP	2.25942	2.60602	15.0135	6.17223e-06	4.94271e-05	4.4009
SMARCA5	0.940479	6.03314	15.0079	6.18555e-06	4.94891e-05	4.39846
ALDH18A1	-0.779734	6.99151	-15.0056	6.19096e-06	4.94891e-05	4.39747
TBC1D10A	-1.26913	3.10725	-15.0011	6.20177e-06	4.94891e-05	4.3955
MAST1	2.28723	0.380581	15.001	6.20205e-06	4.94891e-05	4.39545
GREM2	-1.30978	2.48427	-15.0005	6.2032e-06	4.94891e-05	4.39524
MFHAS1	1.25686	4.2281	14.9985	6.20799e-06	4.94891e-05	4.39437
BCLAF1P2	1.06394	5.03066	14.9985	6.20806e-06	4.94891e-05	4.39435
EXOSC2	1.72512	3.82012	14.9975	6.21032e-06	4.94891e-05	4.39394
ZBTB34	0.971746	2.66809	14.9932	6.22067e-06	4.95413e-05	4.39206
ASMTL	-1.45714	3.86732	-14.9873	6.23482e-06	4.96237e-05	4.38949
TM4SF4	-3.35136	0.63976	-14.9855	6.23919e-06	4.96282e-05	4.38869
RAB11FIP5	-1.23567	7.12432	-14.9826	6.2462e-06	4.96537e-05	4.38742
PLK3	-1.02119	4.69673	-14.9803	6.25176e-06	4.96676e-05	4.38642
DIRAS3	1.28257	-0.23473	14.9778	6.25783e-06	4.96778e-05	4.38532
CACNG4	-3.34057	-0.437309	-14.9753	6.26393e-06	4.96778e-05	4.38422
TERF2IP	-0.857654	5.89539	-14.9744	6.26589e-06	4.96778e-05	4.38386
DNASE1L1	-1.21888	4.11736	-14.9735	6.26827e-06	4.96778e-05	4.38343
ARHGAP19	1.63211	2.4904	14.9684	6.28064e-06	4.97456e-05	4.3812
ETFB	-0.771755	4.14504	-14.9631	6.29339e-06	4.98163e-05	4.37891
TMEM259	-1.27509	6.76038	-14.956	6.31065e-06	4.98818e-05	4.37581
SDC4	-0.9222	7.81676	-14.9542	6.31512e-06	4.98818e-05	4.37501
GPSM2	2.09205	3.24131	14.9522	6.31995e-06	4.98818e-05	4.37415
MIEF2	-1.67341	4.36165	-14.952	6.32042e-06	4.98818e-05	4.37406
PORCN	-1.5531	2.60267	-14.9519	6.32078e-06	4.98818e-05	4.374
SENCR	2.38128	-0.618534	14.945	6.33756e-06	4.99839e-05	4.371
FNDC3A	0.943288	5.79456	14.9384	6.35383e-06	5.0082e-05	4.3681
NOG	-1.34195	5.40471	-14.9316	6.37072e-06	5.01848e-05	4.36509
CLDN23	2.60629	1.35065	14.9269	6.38225e-06	5.02453e-05	4.36305
LINC01554	5.13773	-0.716476	14.9231	6.39175e-06	5.02685e-05	4.36136
ADAMTS9	-4.01082	-0.557778	-14.919	6.40179e-06	5.02685e-05	4.35959
CCT5	0.740278	7.33146	14.9176	6.40529e-06	5.02685e-05	4.35897
HECTD3	-0.919574	4.77553	-14.9173	6.40601e-06	5.02685e-05	4.35884
CASS4	-1.42421	3.80876	-14.9166	6.4077e-06	5.02685e-05	4.35855
NUCKS1	1.0108	7.83169	14.9133	6.41603e-06	5.02685e-05	4.35708
RASD2	1.49689	2.32863	14.9124	6.41831e-06	5.02685e-05	4.35667
APBB1	-1.13836	4.90969	-14.9118	6.4197e-06	5.02685e-05	4.35643
FANCD2	2.32583	2.72159	14.9117	6.41988e-06	5.02685e-05	4.3564
LINC03122	-5.62537	-2.75144	-14.9083	6.42836e-06	5.03047e-05	4.3549
CHRNA5	3.84294	0.224365	14.9015	6.44535e-06	5.03787e-05	4.35192
SEMA3E	-1.98832	0.771804	-14.899	6.45167e-06	5.03787e-05	4.35081
MAPK13	1.09426	2.84323	14.8986	6.45255e-06	5.03787e-05	4.35065
MAP3K10	-1.60824	3.83657	-14.8962	6.45877e-06	5.03787e-05	4.34956
DUXAP8	-3.34826	0.201948	-14.8941	6.464e-06	5.03787e-05	4.34865
ACTL6A	1.10639	4.67502	14.8938	6.46476e-06	5.03787e-05	4.34851
PGF	3.83124	1.07069	14.8924	6.46832e-06	5.03787e-05	4.34789
NUDT16	-1.0354	4.34427	-14.8906	6.47283e-06	5.03787e-05	4.3471
ATOH8	-0.865265	4.47195	-14.8893	6.47613e-06	5.03787e-05	4.34653
DEPDC1B	3.12378	1.29901	14.8891	6.47643e-06	5.03787e-05	4.34647
STX4	-1.08717	4.56422	-14.8848	6.48735e-06	5.04336e-05	4.34457
FOXRED2	1.16249	3.38499	14.8692	6.52681e-06	5.07101e-05	4.3377
SSR4	-1.00247	6.10113	-14.8645	6.53873e-06	5.07725e-05	4.33564
GEMIN4	0.931242	4.64886	14.8605	6.54907e-06	5.08225e-05	4.33385
PTBP3	1.11971	5.252	14.8549	6.56323e-06	5.09004e-05	4.33141
BNC1	2.16456	-0.0729066	14.8535	6.56691e-06	5.09004e-05	4.33077
GRIN2B	-7.21229	-1.67531	-14.8438	6.59176e-06	5.10418e-05	4.3265
SKP2	1.28635	4.9816	14.8433	6.59298e-06	5.10418e-05	4.32629
FLRT2	-1.02596	6.06567	-14.8401	6.6012e-06	5.10751e-05	4.32488
PARP2	2.17225	2.98538	14.8352	6.61378e-06	5.11422e-05	4.32272
TNFAIP8L3	2.54608	0.774786	14.8273	6.63426e-06	5.12701e-05	4.31922
CTHRC1	1.48578	3.33672	14.8203	6.65236e-06	5.1334e-05	4.31614
KLHL42	1.1263	4.5881	14.8188	6.65628e-06	5.1334e-05	4.31547
OTUD5	-1.0455	5.56755	-14.8184	6.65733e-06	5.1334e-05	4.31529
CYRIB	1.17541	4.5539	14.8166	6.66194e-06	5.1334e-05	4.31451
COG6	-0.858834	4.33731	-14.8165	6.66221e-06	5.1334e-05	4.31447
ITGA1	0.863328	5.05138	14.812	6.67406e-06	5.13717e-05	4.31245
TALDO1	-0.761363	6.78121	-14.8116	6.67498e-06	5.13717e-05	4.3123
DHDDS	-0.871421	5.15718	-14.8025	6.69886e-06	5.14999e-05	4.30826
GOLGA8CP	-4.7229	0.126412	-14.8022	6.69953e-06	5.14999e-05	4.30814
NR5A2	-3.52445	0.184985	-14.7954	6.71725e-06	5.15629e-05	4.30515
PIAS3	-1.0041	4.73804	-14.7946	6.71954e-06	5.15629e-05	4.30477
C9orf40	1.56677	3.59658	14.7946	6.71958e-06	5.15629e-05	4.30476
CDH1	-5.02222	0.516967	-14.7797	6.75876e-06	5.1833e-05	4.29818
SKA2	0.991067	5.16669	14.7779	6.76361e-06	5.18398e-05	4.29737
CCDC80	-0.988344	8.44771	-14.774	6.77393e-06	5.18884e-05	4.29564
ANK2	-2.12422	1.28119	-14.7694	6.78615e-06	5.19515e-05	4.2936
DBN1	-0.89626	8.6141	-14.767	6.79241e-06	5.19689e-05	4.29256
TRPC4AP	-0.853756	6.39767	-14.7627	6.80394e-06	5.20266e-05	4.29064
SAP130	0.976415	4.5841	14.753	6.82975e-06	5.21453e-05	4.28635
RPL36A	1.62939	1.18678	14.7529	6.83014e-06	5.21453e-05	4.28629
PRSS12	0.878027	4.43114	14.7511	6.83484e-06	5.21453e-05	4.28551
PPM1H	-2.68983	0.607824	-14.7509	6.83545e-06	5.21453e-05	4.28541
DNAJC5	-0.938696	7.32961	-14.7397	6.86551e-06	5.23027e-05	4.28044
RCOR2	2.4828	0.426594	14.739	6.86743e-06	5.23027e-05	4.28012
RTL3	2.53128	0.0785493	14.7367	6.87363e-06	5.23027e-05	4.2791
FBXO22	0.85545	4.5949	14.7365	6.8741e-06	5.23027e-05	4.27903
SLF1	2.27036	2.63741	14.7357	6.87613e-06	5.23027e-05	4.27869
TMEM63A	-1.0684	4.37767	-14.7335	6.88232e-06	5.23119e-05	4.27767
XRN2	0.797373	5.85216	14.7323	6.88536e-06	5.23119e-05	4.27717
GJC1	1.567	5.72382	14.7263	6.90161e-06	5.24048e-05	4.2745
DUSP16	0.905363	3.41331	14.7237	6.90884e-06	5.24292e-05	4.27332
TRIM6	2.24612	0.888582	14.715	6.93245e-06	5.25695e-05	4.26946
MYL6	-0.914376	8.99247	-14.7129	6.93804e-06	5.25695e-05	4.26854
DOT1L	0.918797	4.53076	14.7111	6.94295e-06	5.25695e-05	4.26774
MT-CYB	-1.1979	10.628	-14.7109	6.94344e-06	5.25695e-05	4.26766
PELO	-0.822998	5.90708	-14.7055	6.95837e-06	5.26394e-05	4.26523
GATA6	1.27708	1.14269	14.7044	6.9614e-06	5.26394e-05	4.26474
MYOT	-5.4325	-2.84787	-14.7031	6.96479e-06	5.26394e-05	4.26419
CDC42EP4	0.816812	4.87484	14.6978	6.97931e-06	5.27187e-05	4.26183
PTGES3	1.1781	7.22614	14.6915	6.99675e-06	5.28198e-05	4.259
ALDH3B1	-1.59016	4.08754	-14.6891	7.00324e-06	5.28247e-05	4.25795
ORC2	1.42051	3.05165	14.6883	7.0055e-06	5.28247e-05	4.25759
SURF1	-1.30757	3.02604	-14.6783	7.03323e-06	5.29989e-05	4.25311
ENO3	-1.64631	1.85732	-14.677	7.03672e-06	5.29989e-05	4.25255
VSTM4	-1.63697	3.21344	-14.6732	7.04722e-06	5.30302e-05	4.25086
DCTN1	-0.803827	7.79161	-14.6707	7.05421e-06	5.30302e-05	4.24974
TDP1	1.12658	3.30658	14.6699	7.05638e-06	5.30302e-05	4.24939
CEP135	1.31032	2.14552	14.6697	7.05714e-06	5.30302e-05	4.24927
SEH1L	0.916748	4.86176	14.6613	7.0804e-06	5.31596e-05	4.24554
EIF4EBP1	1.19397	5.20647	14.6606	7.08251e-06	5.31596e-05	4.24521
DELE1	-0.97008	4.0708	-14.6585	7.08821e-06	5.31717e-05	4.2443
TMEM150A	-1.68494	2.52569	-14.6545	7.09935e-06	5.32228e-05	4.24252
LPIN1	-0.954733	4.66994	-14.6532	7.10318e-06	5.32228e-05	4.24191
SLC44A2	-0.826772	7.36831	-14.6482	7.11712e-06	5.32967e-05	4.23969
TMEM200B	2.98759	1.50224	14.645	7.12622e-06	5.33342e-05	4.23824
EPS8	1.07178	5.19595	14.6276	7.17529e-06	5.36592e-05	4.23047
CYB561	-1.68034	3.12604	-14.6267	7.17787e-06	5.36592e-05	4.23006
RANBP9	0.839592	5.20743	14.624	7.18534e-06	5.36699e-05	4.22888
SYNCRIP	0.791824	6.86885	14.6233	7.18753e-06	5.36699e-05	4.22854
GCNT1	1.40331	3.05636	14.6199	7.19697e-06	5.37096e-05	4.22705
ROBO4	1.51929	0.783419	14.6101	7.225e-06	5.3888e-05	4.22265
FANCM	1.20463	2.515	14.6079	7.23121e-06	5.38894e-05	4.22168
ENTPD4	-1.01877	6.09062	-14.6069	7.23417e-06	5.38894e-05	4.22121
HASPIN	2.49489	2.17518	14.6057	7.23758e-06	5.38894e-05	4.22068
BCL2L11	2.55102	1.49247	14.6032	7.24474e-06	5.39041e-05	4.21956
HSPB1	-1.65566	9.09072	-14.6021	7.24782e-06	5.39041e-05	4.21908
NAA15	1.13859	6.05478	14.6	7.25404e-06	5.39197e-05	4.21811
ZNF468	0.939102	3.26464	14.5947	7.2692e-06	5.40016e-05	4.21574
DNAH8	-6.50354	-1.14203	-14.5857	7.29518e-06	5.41637e-05	4.2117
ZDHHC24	-1.66946	4.78412	-14.5825	7.30436e-06	5.4201e-05	4.21028
TTC33	0.94364	2.69433	14.5714	7.33655e-06	5.44089e-05	4.20529
PRKAR2B	1.53521	2.89854	14.5615	7.36546e-06	5.45774e-05	4.20084
SCN11A	-1.92676	-1.1233	-14.5608	7.36763e-06	5.45774e-05	4.20051
SLC19A1	0.903725	4.82734	14.5563	7.38059e-06	5.46424e-05	4.19852
RHEB	0.770981	5.95569	14.5534	7.38917e-06	5.46748e-05	4.1972
ADGRL1	-1.71728	1.93675	-14.5493	7.40139e-06	5.47342e-05	4.19533
IDH1	-0.821614	5.20433	-14.5476	7.40628e-06	5.47393e-05	4.19458
LRRC40	1.27046	3.68258	14.5455	7.4124e-06	5.47535e-05	4.19364
EXOSC3	1.08499	3.20189	14.5436	7.41812e-06	5.47648e-05	4.19277
CARHSP1	0.856174	5.44358	14.5381	7.43438e-06	5.48538e-05	4.19029
GPR137B	-1.17203	3.19841	-14.5343	7.44548e-06	5.48936e-05	4.1886
PBXIP1	-1.11346	4.46867	-14.5334	7.4482e-06	5.48936e-05	4.18819
KHDRBS3	0.94857	3.73166	14.529	7.46123e-06	5.49586e-05	4.18621
ADAMTS4	3.54421	1.02072	14.5216	7.48329e-06	5.50728e-05	4.18286
MRPL28	-1.00397	5.71037	-14.5209	7.48517e-06	5.50728e-05	4.18258
KLHL36	-0.859724	5.74778	-14.5049	7.53297e-06	5.53075e-05	4.17536
ACSS2	-0.993885	4.07958	-14.5046	7.53415e-06	5.53075e-05	4.17519
DOCK10	0.938107	4.65738	14.504	7.5358e-06	5.53075e-05	4.17494
WARS2-AS1	1.26876	1.93768	14.5023	7.54103e-06	5.53075e-05	4.17415
CUL7	-0.789191	4.64641	-14.502	7.54197e-06	5.53075e-05	4.17401
PDE7A	1.88112	2.87987	14.4996	7.54898e-06	5.53075e-05	4.17296
KIAA0930	-1.03968	5.83991	-14.499	7.55089e-06	5.53075e-05	4.17267
CEP250	1.00441	4.03272	14.499	7.55099e-06	5.53075e-05	4.17266
ATP2B1	1.13934	6.28939	14.4948	7.56357e-06	5.53685e-05	4.17077
EPIC1	-3.1352	-0.121438	-14.4918	7.57265e-06	5.5404e-05	4.16941
EIF2S3	0.766114	7.27592	14.49	7.57803e-06	5.54122e-05	4.16861
C8orf82	-1.37633	3.93642	-14.4825	7.60062e-06	5.55463e-05	4.16523
PPP4R3A	0.943726	5.29293	14.4754	7.6223e-06	5.56484e-05	4.16201
BRD7	1.04842	4.37243	14.4751	7.62313e-06	5.56484e-05	4.16188
CDK5	-0.72649	3.99414	-14.4723	7.63158e-06	5.56789e-05	4.16063
CD99L2	-1.04889	6.25752	-14.4702	7.63815e-06	5.56914e-05	4.15965
PPP1R9A	-5.88218	-1.52544	-14.469	7.64182e-06	5.56914e-05	4.15911
MT-ATP6	-1.3832	11.1563	-14.4566	7.67972e-06	5.58561e-05	4.1535
SPOCD1	-0.951469	4.77756	-14.4554	7.68346e-06	5.58561e-05	4.15295
APOB	-6.58223	-2.51867	-14.4552	7.68405e-06	5.58561e-05	4.15287
FZD2	-0.998269	6.8689	-14.4536	7.68892e-06	5.58561e-05	4.15215
CCDC107	-2.1902	2.23734	-14.4526	7.6919e-06	5.58561e-05	4.15171
SMURF2	-0.73896	8.35613	-14.4518	7.69452e-06	5.58561e-05	4.15132
TBC1D22A	-1.39122	4.08593	-14.45	7.70004e-06	5.58561e-05	4.15051
GGT7	-0.740869	3.31631	-14.4499	7.70042e-06	5.58561e-05	4.15045
ANXA5	-0.77734	9.63859	-14.449	7.70297e-06	5.58561e-05	4.15008
TMEM39A	-0.913603	4.70871	-14.4406	7.72899e-06	5.59981e-05	4.14626
HSPE1	1.35468	4.12748	14.4399	7.73112e-06	5.59981e-05	4.14594
ENO2	0.764632	5.44832	14.4384	7.73569e-06	5.60001e-05	4.14527
EGR1	1.01356	4.59778	14.4349	7.7467e-06	5.60487e-05	4.14366
ZNF347	1.30621	3.38595	14.4297	7.76285e-06	5.61264e-05	4.1413
SMAD5	0.918029	5.4168	14.4286	7.76605e-06	5.61264e-05	4.14084
RPA3	1.55225	2.50588	14.4256	7.7756e-06	5.61643e-05	4.13944
DRAP1	-1.02702	8.02361	-14.4226	7.78497e-06	5.62008e-05	4.13808
OBI1-AS1	-5.90206	-2.6131	-14.4194	7.79484e-06	5.6241e-05	4.13664
DHRS3	-1.78008	3.83411	-14.4141	7.81146e-06	5.63297e-05	4.13423
PGAP1	1.1128	3.27624	14.4118	7.81851e-06	5.63494e-05	4.13321
ARHGEF5	-2.15569	0.325561	-14.4092	7.82677e-06	5.63515e-05	4.13201
ZNF518B	0.878279	4.0411	14.409	7.82744e-06	5.63515e-05	4.13191
RRBP1	-0.92476	8.47733	-14.4049	7.8402e-06	5.64123e-05	4.13007
MMAA	-1.1062	1.89017	-14.3934	7.8765e-06	5.66196e-05	4.12483
UMPS	1.0272	4.54253	14.393	7.8777e-06	5.66196e-05	4.12466
LINC02235	-5.73823	-2.69501	-14.3884	7.89242e-06	5.66942e-05	4.12254
LINC02609	-6.48343	-0.886598	-14.3843	7.90527e-06	5.67458e-05	4.1207
RHOC	-1.13264	7.83982	-14.3834	7.90831e-06	5.67458e-05	4.12026
VSIG10	1.37691	3.7646	14.3745	7.93635e-06	5.69157e-05	4.11625
RNF181	-1.11704	4.85191	-14.3688	7.95482e-06	5.70169e-05	4.11362
NAT14	-1.53919	4.26288	-14.3568	7.99324e-06	5.72063e-05	4.10816
TMEM161A	-1.61049	4.43732	-14.3564	7.99432e-06	5.72063e-05	4.108
RNF41	-0.694572	5.7457	-14.3564	7.99441e-06	5.72063e-05	4.10799
STEAP1B	1.02635	2.20105	14.3484	8.02023e-06	5.73596e-05	4.10434
NPDC1	-1.9005	5.4892	-14.342	8.0408e-06	5.74669e-05	4.10143
MYDGF	-1.00267	7.30555	-14.341	8.04404e-06	5.74669e-05	4.10097
ANP32A	0.778858	5.21139	14.3346	8.06478e-06	5.75835e-05	4.09806
KLHL22	-1.00027	2.94167	-14.33	8.07982e-06	5.76325e-05	4.09594
TJP2	1.29658	1.59543	14.3298	8.08047e-06	5.76325e-05	4.09585
ASF1A	0.862717	2.99997	14.3205	8.11086e-06	5.78176e-05	4.0916
GPR137	-1.29581	4.791	-14.3147	8.12993e-06	5.79219e-05	4.08893
PIP4K2A	0.761661	5.22521	14.3108	8.14265e-06	5.79552e-05	4.08716
NDE1	1.46127	3.58761	14.3105	8.14349e-06	5.79552e-05	4.08705
TMPRSS4	-3.20611	-1.78759	-14.3018	8.17211e-06	5.8113e-05	4.08307
RNF7	-0.805502	5.18753	-14.3011	8.17458e-06	5.8113e-05	4.08273
ADNP	0.829309	5.55203	14.2968	8.18863e-06	5.81812e-05	4.08078
TUBB2B	-0.997473	7.8272	-14.281	8.24137e-06	5.85198e-05	4.0735
SLC27A1	-1.75408	3.45167	-14.2798	8.24526e-06	5.85198e-05	4.07296
ERLEC1	-0.830131	5.90173	-14.2775	8.25279e-06	5.85414e-05	4.07193
APOL6	1.61345	2.12686	14.2759	8.2584e-06	5.85427e-05	4.07116
UNC13D	-2.16036	0.727802	-14.2748	8.26195e-06	5.85427e-05	4.07067
FOS	1.94993	1.43091	14.2648	8.2954e-06	5.8689e-05	4.06609
FIGNL1	2.32406	3.2254	14.2646	8.29598e-06	5.8689e-05	4.06601
CNPPD1	-1.56395	5.6777	-14.2646	8.29609e-06	5.8689e-05	4.066
FLOT2	-0.801282	6.11679	-14.2612	8.30758e-06	5.87384e-05	4.06443
EIF3G	-0.944739	6.6192	-14.2542	8.33111e-06	5.88729e-05	4.06122
PIANP	-1.41425	3.445	-14.2516	8.33974e-06	5.89019e-05	4.06005
TBPL1	0.721147	3.02818	14.2496	8.34657e-06	5.89183e-05	4.05912
NRXN1	-4.49228	-0.700734	-14.2461	8.35855e-06	5.89429e-05	4.05749
IPO9	0.971563	6.04879	14.245	8.36228e-06	5.89429e-05	4.05699
NIPBL	1.0911	4.73583	14.2437	8.36656e-06	5.89429e-05	4.05641
SCAND3	-3.55197	0.0612433	-14.2432	8.36814e-06	5.89429e-05	4.05619
VPS13A	0.948515	4.8675	14.2377	8.38686e-06	5.9043e-05	4.05366
SAC3D1	1.39932	3.95809	14.2347	8.39712e-06	5.90833e-05	4.05227
SIVA1	0.710303	4.50824	14.2309	8.41016e-06	5.91432e-05	4.05051
KIAA1191	-0.760364	6.60385	-14.226	8.42686e-06	5.92287e-05	4.04826
HAUS2	1.85566	4.01009	14.2233	8.43614e-06	5.92619e-05	4.04702
FAM216A	1.50839	2.89202	14.2139	8.46833e-06	5.9456e-05	4.0427
GEN1	1.85524	2.71646	14.2071	8.49158e-06	5.95872e-05	4.03959
HSPH1	0.692712	6.8895	14.2018	8.51001e-06	5.96845e-05	4.03713
LHX1	-3.07367	-1.8175	-14.1969	8.52704e-06	5.96851e-05	4.03486
GTF3C4	1.22688	5.15683	14.196	8.53008e-06	5.96851e-05	4.03446
MINK1	-1.14819	5.89623	-14.1953	8.53242e-06	5.96851e-05	4.03415
RFXAP	1.442	0.288843	14.1947	8.5347e-06	5.96851e-05	4.03384
BUD23	-0.908666	5.55517	-14.1932	8.53989e-06	5.96851e-05	4.03315
MDC1	1.52998	3.97969	14.1926	8.54201e-06	5.96851e-05	4.03287
GNPDA2	0.875986	3.4271	14.1925	8.54213e-06	5.96851e-05	4.03286
PLAGL2	0.860737	4.22568	14.1892	8.55368e-06	5.97338e-05	4.03132
ZSCAN12	1.55148	1.30515	14.1837	8.57286e-06	5.98357e-05	4.02878
ZFP1	1.08014	2.17795	14.1773	8.59537e-06	5.99607e-05	4.02581
P4HA1	-0.794236	7.105	-14.1741	8.60652e-06	6.00064e-05	4.02434
KRT10	-0.757017	4.88381	-14.1626	8.64672e-06	6.02545e-05	4.01905
FAM8A1	-1.0056	4.92626	-14.1601	8.65554e-06	6.02648e-05	4.0179
ALDOC	-1.17813	2.60503	-14.1596	8.65744e-06	6.02648e-05	4.01765
PPFIBP2	-0.975917	1.04707	-14.1574	8.66517e-06	6.02865e-05	4.01664
CEP57	1.34628	3.22438	14.1484	8.69708e-06	6.04659e-05	4.01247
TMEM94	-0.78265	4.58404	-14.1468	8.70265e-06	6.04659e-05	4.01174
THOC3	0.934954	5.21903	14.1462	8.70487e-06	6.04659e-05	4.01145
SRSF3	1.19613	6.99449	14.1442	8.712e-06	6.04833e-05	4.01052
AP5Z1	-1.38355	4.83452	-14.1423	8.71869e-06	6.04975e-05	4.00965
SMYD4	1.6976	2.6957	14.1399	8.72735e-06	6.05141e-05	4.00853
MBNL3	2.17485	0.803973	14.1367	8.73862e-06	6.05141e-05	4.00706
DGCR2	-1.39675	6.48021	-14.1365	8.73936e-06	6.05141e-05	4.00697
HLTF	1.08484	4.00565	14.1352	8.74401e-06	6.05141e-05	4.00636
LINC00402	-2.37903	-0.100381	-14.1342	8.74761e-06	6.05141e-05	4.0059
DCXR	-0.986982	4.41981	-14.1331	8.75168e-06	6.05141e-05	4.00537
TBC1D30	-3.6842	-1.24941	-14.1325	8.75355e-06	6.05141e-05	4.00513
SIN3B	-1.01409	5.78093	-14.1291	8.76599e-06	6.05588e-05	4.00352
LY86-AS1	-2.22383	-1.09729	-14.1269	8.77386e-06	6.05588e-05	4.0025
VPS39	-0.82133	5.33748	-14.1268	8.77394e-06	6.05588e-05	4.00249
ETV4	1.13984	3.41648	14.1252	8.77988e-06	6.05677e-05	4.00172
GFPT2	1.32516	3.49275	14.1181	8.80539e-06	6.07116e-05	3.99843
NRIP1	0.908156	5.11033	14.1123	8.82612e-06	6.08169e-05	3.99576
TK1	1.11053	6.03909	14.1113	8.82998e-06	6.08169e-05	3.99527
GPN3	0.980588	3.75924	14.1092	8.8374e-06	6.08359e-05	3.99431
RAB3A	-2.23836	3.06046	-14.0999	8.87115e-06	6.09945e-05	3.98999
RPP25	3.73606	0.482124	14.099	8.87435e-06	6.09945e-05	3.98958
NFATC4	-1.21186	4.01759	-14.099	8.87448e-06	6.09945e-05	3.98956
ROPN1	-5.5431	-2.50991	-14.097	8.8817e-06	6.1012e-05	3.98864
HOXC11	-6.0578	-2.37342	-14.0951	8.88839e-06	6.10258e-05	3.98779
VMA21	1.07768	5.30291	14.0909	8.9037e-06	6.10988e-05	3.98583
ZNF721	1.52583	2.52776	14.0855	8.92369e-06	6.12038e-05	3.98329
FAM210A	0.873735	3.60804	14.0814	8.93855e-06	6.12721e-05	3.9814
TC2N	-2.60506	1.26771	-14.0802	8.94305e-06	6.12721e-05	3.98083
TCF25	-1.01573	5.51995	-14.0742	8.96488e-06	6.13391e-05	3.97807
YKT6	-0.69931	7.27192	-14.072	8.97305e-06	6.13391e-05	3.97703
PSKH1	-1.17449	4.78893	-14.0719	8.9734e-06	6.13391e-05	3.97699
H3-5	0.925701	5.02984	14.0704	8.97897e-06	6.13391e-05	3.97628
GBF1	-0.852037	7.07422	-14.0678	8.98851e-06	6.13391e-05	3.97508
RXRB	-1.27938	4.69178	-14.0677	8.98883e-06	6.13391e-05	3.97504
NAE1	1.06505	4.18315	14.0665	8.99331e-06	6.13391e-05	3.97447
VASN	-1.42207	7.24044	-14.0631	9.00572e-06	6.13391e-05	3.97291
C5orf47	-5.69243	-2.5561	-14.0631	9.00575e-06	6.13391e-05	3.97291
MAST2	0.795868	5.66453	14.0629	9.00654e-06	6.13391e-05	3.9728
PRIM1	4.19479	0.723123	14.0622	9.00914e-06	6.13391e-05	3.97248
PAK1	0.875337	5.21263	14.0601	9.01688e-06	6.13391e-05	3.9715
LINC01973	-5.81404	-2.49529	-14.06	9.01728e-06	6.13391e-05	3.97145
ATF4	0.865023	6.20516	14.0596	9.01866e-06	6.13391e-05	3.97128
EXOSC8	2.37761	2.87604	14.0583	9.02357e-06	6.13405e-05	3.97066
GTF3C3	0.852359	3.98239	14.0553	9.03477e-06	6.13847e-05	3.96925
CAPZB	-0.691835	8.16798	-14.0485	9.05995e-06	6.15237e-05	3.9661
CREB3L1	-1.57058	7.60466	-14.0467	9.0667e-06	6.15322e-05	3.96525
CSRP1	-0.892027	9.05765	-14.0451	9.07253e-06	6.15322e-05	3.96452
WBP11	0.921592	5.80928	14.044	9.07665e-06	6.15322e-05	3.96401
NHERF1	0.891358	4.79131	14.0431	9.08013e-06	6.15322e-05	3.96357
GNPDA1	0.879573	4.41305	14.0409	9.08814e-06	6.15322e-05	3.96257
TOP2B	0.988631	5.85962	14.0406	9.0895e-06	6.15322e-05	3.9624
WNK2	-5.06005	-1.81565	-14.0382	9.09837e-06	6.15603e-05	3.9613
TSPAN17	-0.992969	5.79309	-14.0348	9.11125e-06	6.16155e-05	3.95969
CABLES2	1.19739	3.31714	14.0266	9.14197e-06	6.17912e-05	3.95587
GOLGA8F	-4.29286	0.239727	-14.0203	9.16566e-06	6.19003e-05	3.95294
POLR2B	0.82977	6.28924	14.0195	9.16876e-06	6.19003e-05	3.95255
HNRNPA2B1	0.945879	8.49067	14.0173	9.17698e-06	6.19003e-05	3.95153
CYFIP2	0.975135	4.37385	14.0173	9.1771e-06	6.19003e-05	3.95152
OSTC	-0.906907	6.06738	-14.0123	9.19599e-06	6.19524e-05	3.94919
CCNT1	0.770085	5.09043	14.011	9.20058e-06	6.19524e-05	3.94862
ARHGAP26	1.6652	1.05273	14.0106	9.20215e-06	6.19524e-05	3.94843
USP12	1.04566	5.02391	14.0102	9.20382e-06	6.19524e-05	3.94822
MPHOSPH9	1.93789	2.6289	13.9984	9.24855e-06	6.22214e-05	3.94272
SLC35B2	-1.03505	6.66265	-13.9929	9.26958e-06	6.23308e-05	3.94014
C4orf3	-0.947212	6.09127	-13.9911	9.27635e-06	6.23389e-05	3.93931
VAX1	-5.57977	-2.61243	-13.9901	9.28035e-06	6.23389e-05	3.93882
KIAA0825	-2.40955	0.247545	-13.9839	9.30418e-06	6.24668e-05	3.93591
PALS2	1.13589	3.14234	13.9819	9.31191e-06	6.24866e-05	3.93497
PLCL2	3.55771	0.376029	13.9763	9.33332e-06	6.2598e-05	3.93237
PAK1IP1	1.05136	3.64807	13.9664	9.37136e-06	6.28208e-05	3.92775
AMPD3	-1.11538	3.91997	-13.9648	9.37785e-06	6.28321e-05	3.92696
TRABD2A	0.952616	4.63692	13.9558	9.41265e-06	6.30329e-05	3.92276
RGL1	0.692363	4.30945	13.952	9.4273e-06	6.30986e-05	3.921
EPB41L3	-0.905563	6.41705	-13.9502	9.43448e-06	6.31143e-05	3.92013
PALB2	1.52333	2.51922	13.9456	9.45236e-06	6.31804e-05	3.91798
PPP6R2	-1.12173	5.23978	-13.9445	9.45652e-06	6.31804e-05	3.91748
U2SURP	1.58587	5.05878	13.9439	9.45891e-06	6.31804e-05	3.9172
CDC25B	1.03948	5.3333	13.9427	9.46375e-06	6.31804e-05	3.91662
RING1	-0.979002	4.57314	-13.939	9.47836e-06	6.32136e-05	3.91487
ZNF714	2.26486	2.93384	13.938	9.48224e-06	6.32136e-05	3.9144
CAVIN3	-0.904729	5.19453	-13.9377	9.48325e-06	6.32136e-05	3.91428
WDR43	0.8064	5.59952	13.9332	9.501e-06	6.32995e-05	3.91216
KBTBD12	-5.23711	-2.94557	-13.9251	9.53303e-06	6.34806e-05	3.90834
DKC1	1.05952	5.55317	13.9188	9.55787e-06	6.36135e-05	3.90538
CYTOR	-0.750057	6.06456	-13.9171	9.56445e-06	6.36248e-05	3.9046
ZNF256	0.897332	0.946576	13.915	9.57265e-06	6.36469e-05	3.90363
HIVEP3	1.37944	2.91658	13.9126	9.58241e-06	6.36794e-05	3.90247
GRPEL2	1.20242	3.82361	13.9093	9.59544e-06	6.37335e-05	3.90093
ZDHHC13	1.10664	3.35414	13.9062	9.60774e-06	6.37827e-05	3.89948
CCN2	-0.796579	9.52533	-13.9007	9.6297e-06	6.38959e-05	3.89689
FGFR3	1.82197	1.58157	13.8898	9.67359e-06	6.41378e-05	3.89172
HMGN1	0.759441	6.90468	13.8892	9.67598e-06	6.41378e-05	3.89144
FBXW4	-1.06738	3.18119	-13.8813	9.70765e-06	6.42974e-05	3.88774
ZNF430	1.18473	2.1958	13.8788	9.71782e-06	6.42974e-05	3.88655
C21orf58	1.82341	1.50913	13.8787	9.71798e-06	6.42974e-05	3.88653
RTL8C	-1.77563	7.94763	-13.8783	9.71978e-06	6.42974e-05	3.88632
ILKAP	0.895504	3.48004	13.863	9.78166e-06	6.4674e-05	3.87911
OR2AG1	-5.89936	-2.45264	-13.8606	9.79135e-06	6.47052e-05	3.87799
WBP1L	-1.12746	5.29576	-13.8549	9.81471e-06	6.48268e-05	3.87528
KIF3C	-0.709949	5.48346	-13.8528	9.82342e-06	6.48312e-05	3.87428
CASC19	-3.11671	-0.24109	-13.8515	9.82867e-06	6.48312e-05	3.87367
TTYH1	-3.71537	-0.101365	-13.8511	9.83029e-06	6.48312e-05	3.87348
HAGH	-1.20724	4.62531	-13.8498	9.83554e-06	6.48331e-05	3.87288
HNRNPU	0.791632	8.22406	13.8484	9.84139e-06	6.48388e-05	3.8722
NXT1	1.13983	2.94579	13.8434	9.86177e-06	6.48796e-05	3.86985
ACAP1	-1.8644	0.529809	-13.8433	9.86202e-06	6.48796e-05	3.86983
TBKBP1	-2.15783	3.15779	-13.8423	9.86632e-06	6.48796e-05	3.86933
CYB5RL	1.07593	1.28574	13.842	9.86748e-06	6.48796e-05	3.8692
TLR5	-4.65459	-2.18019	-13.836	9.8921e-06	6.50053e-05	3.86637
ANAPC1	0.862193	5.43255	13.835	9.89655e-06	6.50053e-05	3.86586
YPEL5	-0.807317	5.50942	-13.8308	9.91387e-06	6.50863e-05	3.86387
UAP1	0.791304	6.83555	13.826	9.93352e-06	6.51824e-05	3.86162
SERPINE2	-0.895377	8.1554	-13.8224	9.94848e-06	6.52329e-05	3.85992
U2AF1	0.798375	5.76915	13.8213	9.95284e-06	6.52329e-05	3.85942
MACROH2A2	2.35926	1.98001	13.8196	9.96009e-06	6.52329e-05	3.85859
SPPL2B	-1.83378	4.291	-13.8193	9.96121e-06	6.52329e-05	3.85846
EFCAB6	-3.02261	-1.27139	-13.8146	9.98103e-06	6.53299e-05	3.85621
ZNF280C	1.26203	1.70014	13.8099	1.00003e-05	6.54229e-05	3.85402
ADCY9	-1.07241	6.07695	-13.806	1.00168e-05	6.54531e-05	3.85214
GNA13	0.744678	5.23329	13.8059	1.00171e-05	6.54531e-05	3.85211
FADS3	-1.33439	5.66909	-13.8045	1.0023e-05	6.54531e-05	3.85144
SEC61A1	-0.853278	9.40602	-13.804	1.00249e-05	6.54531e-05	3.85122
APEX2	1.19924	3.94	13.8021	1.00332e-05	6.54744e-05	3.85029
[truncated: 11,046 more rows]
