# Supplementary material for: Integrative analysis reveals therapeutic potential of pyrvinium pamoate in Merkel cell carcinoma
Source: J Clin Invest. 2025 Feb 11;135(7):e177724. doi: 10.1172/JCI177724 (PMC11957690; doi:10.1172/JCI177724)
Supplement: Supplemental data set 3 [file jci-135-177724-s203.xlsx]

## Sheet: IMR90_48H_ER_vs_GFP_GO_TERMS
	ID	Description	GeneRatio	BgRatio	pvalue	p.adjust	qvalue	geneID	Count
GO:0006260	GO:0006260	DNA replication	191/6360	286/18903	1.08505e-30	7.00182e-27	5.81472e-27	RRM2/PCNA/BRCA1/FEN1/GMNN/ORC1/MCM7/SLFN11/BRCA2/DBF4B/NASP/CDK1/E2F7/ORC6/RRM1/POLA1/CCNA2/GINS1/DUT/CDC6/DTL/RFC3/GINS2/FBXO5/MCM3/RFWD3/MMS22L/RBBP8/SUPT16H/CDC45/SSRP1/MCM6/WDHD1/FAM111B/CDK2/MCMBP/RPA1/SETMAR/MCM2/RBBP7/CCNE2/POLQ/MCM5/DONSON/TIMELESS/TIPIN/MCM4/POLD3/TICRR/PARP1/PCLAF/RFC4/MGME1/RMI1/DSCC1/POLE/GINS3/BARD1/CCNE1/USP37/SMC3/POLE3/CDT1/DBF4/FAF1/DHX9/ATAD5/RECQL/FAM111A/RFC1/…	191
GO:0006261	GO:0006261	DNA-dependent DNA replication	125/6360	166/18903	3.53617e-28	1.14094e-24	9.47506e-25	PCNA/BRCA1/FEN1/GMNN/ORC1/MCM7/SLFN11/BRCA2/DBF4B/E2F7/ORC6/RRM1/POLA1/GINS1/CDC6/RFC3/GINS2/FBXO5/MCM3/RFWD3/MMS22L/RBBP8/CDC45/MCM6/WDHD1/CDK2/MCMBP/RPA1/SETMAR/MCM2/CCNE2/POLQ/MCM5/DONSON/TIMELESS/TIPIN/MCM4/POLD3/TICRR/PARP1/RFC4/MGME1/DSCC1/POLE/GINS3/BARD1/CCNE1/POLE3/CDT1/DBF4/ATAD5/RECQL/FAM111A/RFC1/RFC5/E2F8/DNA2/ALYREF/DDX11/LIG1/PRIM2/POLD4/POLD1/POLE2/CDC7/MRE11/BAZ1A/BLM/GINS4/EXD2/…	125
GO:0140014	GO:0140014	mitotic nuclear division	195/6360	325/18903	1.0803e-22	2.32374e-19	1.92977e-19	KIF2C/ANLN/NCAPH/NUF2/CDCA8/ZWINT/KIF14/TPX2/NCAPD2/CCNB1/NCAPG2/ESPL1/TTK/NDC80/NCAPG/RACGAP1/CEP85/KIF23/CDC6/CENPK/MKI67/UBE2C/MAD2L1/BUB1/FBXO5/CEP97/CDCA2/KIFC1/BIRC5/EDN1/MZT1/SPC25/NAA50/TPR/MYBL2/NAA10/PLK1/TRIP13/AURKB/CDCA5/AURKA/SPAG5/SMC4/KIF18B/NSL1/SLF2/NCAPD3/DSCC1/TACC3/GOLGA2/BUB1B/KIF22/KIF4A/ZWILCH/SMC3/CDT1/DSN1/SMC1A/RAD21/KIF4B/BUB3/INCENP/RANBP1/CENPF/SIRT2/CHEK1/CHMP2A/SGO…	195
GO:0006302	GO:0006302	double-strand break repair	181/6360	300/18903	1.56187e-21	2.51969e-18	2.0925e-18	BRCA1/FEN1/MCM7/HMGB2/BRCA2/NSD2/POLA1/MSH2/GINS2/SMCHD1/MCM3/RFWD3/MMS22L/RBBP8/CDC45/MCM6/RIF1/RAD54L/NUDT16L1/RPA1/SETMAR/MCM2/FOXM1/PARPBP/TRIP13/CDCA5/POLQ/MCM5/RAD51AP1/TIMELESS/MCM4/RAD51C/PARP1/SLF2/HMGB1/RMI1/CGAS/RADX/FANCB/H2AX/RNF168/POT1/BRIP1/KDM1A/RECQL/DTX3L/RAD21/DCLRE1A/DNA2/TOP3A/DDX11/CHEK1/PARP9/SMARCC1/DEK/MEIOB/PRKDC/DPF1/CDC7/XRCC5/MRE11/DCLRE1B/TNKS1BP1/RPA2/BLM/GINS4/XRC…	181
GO:0007059	GO:0007059	chromosome segregation	217/6360	382/18903	6.52778e-21	8.42476e-18	6.99641e-18	KIF2C/NCAPH/BRCA1/FEN1/NUF2/CDCA8/ZWINT/KIF14/KNL1/NCAPD2/CENPH/CCNB1/NCAPG2/ESPL1/TTK/FAM83D/NDC80/NCAPG/HJURP/RACGAP1/CEP85/KIF23/CDC6/CENPK/MKI67/UBE2C/MAD2L1/BUB1/SKA1/SKA3/FBXO5/CDCA2/KIFC1/CENPN/ECT2/BIRC5/TOP2A/CENPW/SPC25/RAD18/MCMBP/RCC2/NAA50/NDC1/TPR/NAA10/PLK1/TRIP13/AURKB/CDCA5/NUP43/SPAG5/CCNE2/SMC4/KIF18B/RAD51C/NSL1/SLF2/NCAPD3/RMI1/DSCC1/TACC3/BUB1B/KIF22/KIF4A/CCNE1/ZWILCH/SMC3/…	217
GO:0000280	GO:0000280	nuclear division	253/6360	481/18903	3.92697e-18	4.22345e-15	3.5074e-15	KIF2C/ANLN/NCAPH/NUF2/CDCA8/BRCA2/ZWINT/WNT5A/KIF14/TPX2/NCAPD2/CCNB1/NCAPG2/ESPL1/TTK/NDC80/NCAPG/RACGAP1/CEP85/KIF23/MASTL/CDC6/CENPK/MKI67/UBE2C/MAD2L1/BUB1/FBXO5/CEP97/CDCA2/KIFC1/BIRC5/EDN1/TOP2A/MZT1/RAD54L/SPC25/NAA50/NDC1/TPR/CKS2/MYBL2/NAA10/PLK1/TRIP13/AURKB/CDCA5/ASPM/AURKA/SPAG5/CCNE2/SMC4/RAD51AP1/CCNB2/KIF18B/RAD51C/NSL1/SLF2/NCAPD3/RMI1/DSCC1/TACC3/GOLGA2/BUB1B/KIF22/KIF4A/CCNE1/ZW…	253
GO:0000819	GO:0000819	sister chromatid segregation	145/6360	239/18903	7.94523e-18	7.32437e-15	6.08258e-15	KIF2C/NCAPH/FEN1/NUF2/CDCA8/ZWINT/KIF14/NCAPD2/CCNB1/NCAPG2/ESPL1/TTK/NDC80/NCAPG/RACGAP1/KIF23/CDC6/CENPK/UBE2C/MAD2L1/BUB1/FBXO5/KIFC1/BIRC5/TOP2A/SPC25/MCMBP/NAA50/TPR/NAA10/PLK1/TRIP13/AURKB/CDCA5/SPAG5/SMC4/KIF18B/RAD51C/NSL1/SLF2/NCAPD3/DSCC1/TACC3/BUB1B/KIF22/KIF4A/ZWILCH/SMC3/CDT1/DSN1/SMC1A/RAD21/KIF4B/BUB3/INCENP/DDX11/CENPF/CHMP2A/SGO2/SMARCC1/SPC24/KIF11/KNTC1/KAT2B/PTTG1/STAG2/DPF1/P…	145
GO:0006310	GO:0006310	DNA recombination	187/6360	332/18903	1.12754e-17	9.09502e-15	7.55304e-15	BRCA1/FEN1/MCM7/HMGB2/BRCA2/NSD2/MSH2/GINS2/SMCHD1/MCM3/RFWD3/MMS22L/RBBP8/CDC45/TOP2A/MCM6/RIF1/RAD54L/RPA1/TFRC/MCM2/MSH6/PARPBP/TRIP13/POLQ/KPNA2/MCM5/RAD51AP1/TIMELESS/MCM4/RAD51C/PARP1/SLF2/HMGB1/RMI1/CGAS/RADX/FANCB/H2AX/HSPD1/RNF168/HROB/BARD1/UNG/BRIP1/KDM1A/ATAD5/RECQL/RAD21/TOP3A/EXO1/ALYREF/CHEK1/MEIOB/PRKDC/ERCC2/MSH4/CDC7/XRCC5/MRE11/RPA2/BLM/GINS4/TPRKB/CLCF1/XRCC3/EXD2/TOPBP1/MLH1/…	187
GO:0000070	GO:0000070	mitotic sister chromatid segregation	128/6360	204/18903	1.37868e-17	9.88517e-15	8.20922e-15	KIF2C/NCAPH/NUF2/CDCA8/ZWINT/KIF14/NCAPD2/CCNB1/NCAPG2/ESPL1/TTK/NDC80/NCAPG/RACGAP1/KIF23/CDC6/CENPK/UBE2C/MAD2L1/BUB1/FBXO5/KIFC1/BIRC5/SPC25/NAA50/TPR/NAA10/PLK1/TRIP13/AURKB/CDCA5/SPAG5/SMC4/KIF18B/NSL1/SLF2/NCAPD3/DSCC1/TACC3/BUB1B/KIF22/KIF4A/ZWILCH/SMC3/CDT1/DSN1/SMC1A/RAD21/KIF4B/BUB3/INCENP/CENPF/CHMP2A/SGO2/SMARCC1/SPC24/KIF11/KNTC1/KAT2B/PTTG1/DPF1/PDS5A/NEK2/KNSTRN/DLGAP5/SGO1/RB1/CDC…	128
GO:0000075	GO:0000075	cell cycle checkpoint	119/6360	186/18903	2.11011e-17	1.36165e-14	1.1308e-14	BRCA1/NUF2/ORC1/CLSPN/WDR76/CDCA8/BRCA2/ZWINT/GTSE1/CDK1/CCNB1/TTK/NDC80/MSH2/CDC6/DTL/MAD2L1/BUB1/RFWD3/RBBP8/BIRC5/CDC45/SPC25/CDK2/TPR/SETMAR/PLK1/TRIP13/AURKB/DONSON/TIMELESS/TIPIN/PBK/TICRR/BUB1B/H2AX/BARD1/CCND1/ZWILCH/CDT1/BRIP1/INTS7/BUB3/INCENP/DNA2/PLK2/MDM2/CENPF/CHEK1/SPC24/KNTC1/PRKDC/CDC5L/CASP2/MRE11/RPA2/BLM/CRY1/CDC20/XRCC3/TOPBP1/USP28/TAOK2/CCNG1/PRPF19/PLK3/FANCD2/DOT1L/HASPIN…	119
GO:0044772	GO:0044772	mitotic cell cycle phase transition	247/6360	473/18903	3.16679e-17	1.85775e-14	1.54279e-14	RRM2/ANLN/BRCA1/NUF2/ORC1/CLSPN/CDCA8/SLFN11/ZWINT/DBF4B/CCNF/NASP/KIF14/GTSE1/CDK1/E2F7/CCNB1/ESPL1/TTK/RRM1/NDC80/CCNA2/MASTL/CDC6/DTL/UBE2C/MAD2L1/BUB1/FBXO5/RFWD3/RBBP8/BIRC5/NPAT/CCL2/SPC25/CDK2/IQGAP3/RCC2/TPR/CKS2/CCND2/FOXM1/PLK1/TRIP13/AURKB/CDCA5/AURKA/CCNE2/WEE1/STIL/DONSON/CCNB2/RAD51C/TICRR/CDK14/POLE/CDKN3/TACC3/BUB1B/MELK/BARD1/CCND1/CCNE1/USP37/ZWILCH/CDT1/DBF4/BCL2/CIT/ATAD5/CDC2…	247
GO:0000725	GO:0000725	recombinational repair	112/6360	173/18903	5.05858e-17	2.72025e-14	2.25906e-14	BRCA1/FEN1/MCM7/BRCA2/GINS2/SMCHD1/MCM3/RFWD3/MMS22L/RBBP8/CDC45/MCM6/RIF1/RAD54L/RPA1/MCM2/PARPBP/POLQ/MCM5/RAD51AP1/TIMELESS/MCM4/RAD51C/PARP1/SLF2/RMI1/CGAS/RADX/FANCB/H2AX/HROB/KDM1A/RECQL/RAD21/TOP3A/CHEK1/MEIOB/CDC7/XRCC5/MRE11/RPA2/BLM/GINS4/XRCC3/EXD2/KLHL15/REV3L/TERF2IP/NUCKS1/ACTL6A/SLF1/FANCM/RPA3/FIGNL1/NIPBL/GEN1/AP5Z1/PALB2/TEX15/RUVBL1/RAD51D/SAMHD1/RNF138/RHNO1/ARID2/NABP2/SETD2/…	112
GO:0010948	GO:0010948	negative regulation of cell cycle process	179/6360	318/18903	6.13283e-17	3.04424e-14	2.52812e-14	BRCA1/NUF2/ORC1/CLSPN/WDR76/CDCA8/SLFN11/BRCA2/ZWINT/CCNF/GTSE1/CDK1/E2F7/CCNB1/ESPL1/TTK/NDC80/MSH2/CDC6/CCP110/DTL/MAD2L1/BUB1/FBXO5/RFWD3/RBBP8/BIRC5/CDC45/CCL2/SPC25/CDK2/TPR/NAA10/SETMAR/PLK1/TRIP13/AURKB/WEE1/DONSON/TIMELESS/TIPIN/PBK/TICRR/BUB1B/H2AX/BARD1/CCND1/ZWILCH/CDT1/BRIP1/BCL2/INTS7/RAD21/PPP2R5B/E2F8/BUB3/INCENP/DNA2/PLK2/MDM2/CENPF/CHEK1/CHMP2A/EZH2/SPC24/RBL1/KNTC1/KAT2B/PTTG1/P…	179
GO:0098813	GO:0098813	nuclear chromosome segregation	180/6360	321/18903	8.42502e-17	3.88333e-14	3.22495e-14	KIF2C/NCAPH/FEN1/NUF2/CDCA8/ZWINT/KIF14/KNL1/NCAPD2/CCNB1/NCAPG2/ESPL1/TTK/FAM83D/NDC80/NCAPG/RACGAP1/KIF23/CDC6/CENPK/UBE2C/MAD2L1/BUB1/FBXO5/KIFC1/ECT2/BIRC5/TOP2A/SPC25/MCMBP/RCC2/NAA50/NDC1/TPR/NAA10/PLK1/TRIP13/AURKB/CDCA5/SPAG5/CCNE2/SMC4/KIF18B/RAD51C/NSL1/SLF2/NCAPD3/RMI1/DSCC1/TACC3/BUB1B/KIF22/KIF4A/CCNE1/ZWILCH/SMC3/CDT1/DSN1/BRIP1/SMC1A/TTL/RAD21/KIF4B/BUB3/INCENP/DDX11/CENPF/SIRT2/CH…	180
GO:0000724	GO:0000724	double-strand break repair via homologous recombination	108/6360	169/18903	7.12806e-16	3.06649e-13	2.54659e-13	BRCA1/FEN1/MCM7/BRCA2/GINS2/SMCHD1/MCM3/RFWD3/MMS22L/RBBP8/CDC45/MCM6/RIF1/RAD54L/RPA1/MCM2/PARPBP/POLQ/MCM5/RAD51AP1/TIMELESS/MCM4/RAD51C/PARP1/SLF2/RMI1/CGAS/RADX/FANCB/H2AX/KDM1A/RECQL/RAD21/TOP3A/CHEK1/MEIOB/CDC7/MRE11/RPA2/BLM/GINS4/XRCC3/EXD2/KLHL15/REV3L/TERF2IP/NUCKS1/ACTL6A/SLF1/FANCM/RPA3/FIGNL1/NIPBL/GEN1/AP5Z1/PALB2/TEX15/RUVBL1/RAD51D/SAMHD1/RNF138/ARID2/NABP2/SETD2/FUS/POLL/EPC2/REC…	108
GO:0006403	GO:0006403	RNA localization	123/6360	202/18903	1.6573e-15	6.68409e-13	5.55086e-13	PEG10/NUP155/NUP58/NDC1/TPR/NUP50/NUP43/NUP85/HNRNPAB/NUP107/MVP/FBL/ARC/NUP160/DDX39A/SIDT2/DCP2/XPO1/TGFBR2/DHX9/POLR2D/NUP205/SLBP/ALYREF/NOP58/MAGOHB/HNRNPA1L2/HNRNPA1/FMR1/NUP153/AHCTF1/NOL6/CKAP5/LRPPRC/NUP35/SEC13/NUP62/SRSF7/UPF3B/CCT6A/XPO5/XPOT/TST/EIF4A3/SRSF1/KPNB1/CCT5/SEH1L/THOC3/SRSF3/HNRNPA2B1/DKC1/HNRNPU/NXT1/CCT2/NUP88/EXOSC10/PNPT1/IGF2BP1/NPM1/RUVBL1/KHDRBS1/ZFP36L1/ENY2/NAF1/…	123
GO:0034502	GO:0034502	protein localization to chromosome	80/6360	115/18903	3.42969e-15	1.30187e-12	1.08115e-12	BRCA2/CDK1/KNL1/TTK/NDC80/VRK1/MSH2/RCC2/RPA1/PLK1/AURKB/CDCA5/CENPA/SLF2/H4C5/BUB1B/POT1/ZWILCH/CDT1/H2AC8/RAD21/BUB3/EZH2/KNTC1/H4C15/H4C14/XRCC5/RPA2/H4C8/RB1/WBP2/ESCO2/MTBP/CCT6A/CHAMP1/TERF2IP/CCT5/SLF1/HASPIN/NIPBL/DKC1/MACROH2A2/CCT2/CTCF/ZW10/WAPL/CCT8/NABP2/CDK9/SETD2/H4C3/GNL3/MCM8/CCT4/TCP1/VCP/TASOR/CENPQ/ESR1/H4C9/H1-5/SIRT6/LEMD2/GNL3L/MAU2/MCM9/WRAP53/TRAPPC12/SMC5/ATR/IFFO1/H2BC1…	80
GO:0007098	GO:0007098	centrosome cycle	90/6360	135/18903	4.0659e-15	1.45762e-12	1.2105e-12	BRCA1/BRCA2/CCNF/CDK1/NDC80/CEP85/CCP110/HAUS3/HAUS6/HAUS1/CDK2/PLK1/AURKA/STIL/SIRT1/PCLAF/SSX2IP/GOLGA2/HAUS4/XPO1/RTTN/RANBP1/PLK2/ALMS1/CHEK1/CHMP2A/CEP120/KIF11/KAT2B/NIN/CNTLN/SASS6/NEK2/SLC16A1/WDR62/UBXN2B/SGO1/PCM1/CEP192/CKAP5/NUP62/C2CD3/XRCC3/CEP152/PLK4/FES/DCTN1/CEP135/CEP250/NDE1/SAC3D1/HAUS2/GEN1/MCPH1/MARK4/BRSK1/GADD45A/PARD6A/NPM1/TRIM37/CEP76/RBM14/PARD6G/ROCK2/HEPACAM2/CDK5RA…	90
GO:1901987	GO:1901987	regulation of cell cycle phase transition	232/6360	453/18903	5.11485e-15	1.73717e-12	1.44264e-12	RRM2/ANLN/BRCA1/NUF2/ORC1/CLSPN/WDR76/CDCA8/SLFN11/BRCA2/ZWINT/DBF4B/KIF14/GTSE1/CDK1/E2F7/CCNB1/ESPL1/TTK/FAM83D/RRM1/NDC80/MSH2/CDC6/DTL/UBE2C/MAD2L1/BUB1/FBXO5/RFWD3/RBBP8/BIRC5/CDC45/CCL2/SPC25/CDK2/RCC2/TPR/CCND2/SETMAR/PLK1/TRIP13/AURKB/CDCA5/AURKA/WEE1/STIL/DONSON/TIMELESS/TIPIN/RAD51C/PBK/TICRR/BUB1B/H2AX/BARD1/CCND1/ZWILCH/CDT1/DBF4/BRIP1/ATP2B4/BCL2/INTS7/ATAD5/CDC25A/RAD21/BUB3/CDK4/IN…	232
GO:0045786	GO:0045786	negative regulation of cell cycle	211/6360	405/18903	9.0729e-15	2.92737e-12	2.43106e-12	BRCA1/GMNN/NUF2/ORC1/CLSPN/WDR76/CDCA8/SLFN11/BRCA2/ZWINT/CCNF/GTSE1/CDK1/E2F7/CCNB1/ESPL1/TTK/NDC80/MSH2/CDC6/CCP110/DTL/MAD2L1/BUB1/FBXO5/RFWD3/RBBP8/BIRC5/CDC45/CCL2/SPC25/CDK2/TPR/NAA10/SETMAR/PLK1/TRIP13/AURKB/WEE1/DONSON/TIMELESS/TIPIN/SIRT1/PBK/TICRR/BUB1B/H2AX/BARD1/CCND1/ZWILCH/CDT1/BRIP1/BCL2/INTS7/RAD21/PPP2R5B/E2F8/BUB3/INCENP/DNA2/PLK2/BTG3/MDM2/CDKN2C/CENPF/CHEK1/CHMP2A/EZH2/SPC24/R…	211
GO:0007093	GO:0007093	mitotic cell cycle checkpoint	92/6360	141/18903	1.51115e-14	4.64356e-12	3.85628e-12	BRCA1/NUF2/ORC1/CLSPN/CDCA8/ZWINT/GTSE1/CDK1/CCNB1/TTK/NDC80/MSH2/CDC6/DTL/MAD2L1/BUB1/RFWD3/RBBP8/BIRC5/SPC25/CDK2/TPR/SETMAR/PLK1/TRIP13/AURKB/DONSON/TIPIN/PBK/TICRR/BUB1B/BARD1/CCND1/ZWILCH/CDT1/BUB3/INCENP/PLK2/MDM2/CENPF/CHEK1/SPC24/KNTC1/PRKDC/CASP2/MRE11/RPA2/BLM/CDC20/XRCC3/TOPBP1/TAOK2/CCNG1/PLK3/FANCD2/HASPIN/KLHL22/GEN1/MDC1/NAE1/NEK11/BRSK1/ZW10/FOXO4/FBXO31/NABP2/CDK5RAP2/INIP/EME2/M…	92
GO:1901988	GO:1901988	negative regulation of cell cycle phase transition	152/6360	272/18903	3.10215e-14	9.09918e-12	7.55649e-12	BRCA1/NUF2/ORC1/CLSPN/WDR76/CDCA8/SLFN11/BRCA2/ZWINT/GTSE1/CDK1/E2F7/CCNB1/TTK/NDC80/MSH2/CDC6/DTL/MAD2L1/BUB1/FBXO5/RFWD3/RBBP8/BIRC5/CDC45/CCL2/SPC25/CDK2/TPR/SETMAR/PLK1/TRIP13/AURKB/WEE1/DONSON/TIMELESS/TIPIN/PBK/TICRR/BUB1B/H2AX/BARD1/CCND1/ZWILCH/CDT1/BRIP1/BCL2/INTS7/RAD21/BUB3/INCENP/DNA2/PLK2/MDM2/CENPF/CHEK1/EZH2/SPC24/RBL1/KNTC1/PRKDC/INHBA/CDC5L/CASP2/MRE11/RPA2/BLM/CRY1/RB1/TPRA1/CDC…	152
GO:0045005	GO:0045005	DNA-dependent DNA replication maintenance of fidelity	47/6360	57/18903	4.24785e-14	1.1918e-11	9.89739e-12	PCNA/BRCA1/SLFN11/BRCA2/RFWD3/MMS22L/RBBP8/SETMAR/DONSON/TIMELESS/TIPIN/PARP1/POLE/BARD1/FAM111A/DNA2/ALYREF/DDX11/POLD1/MRE11/BLM/EXD2/NUCKS1/FANCM/GEN1/ETAA1/TRAIP/SAMHD1/BOD1L1/CDK9/MCM8/PRIMPOL/EME2/TONSL/EME1/FBH1/RAD51/NBN/THOC1/WRN/CENPS/MCM9/RAD50/ATR/CARM1/ZGRF1/ZRANB3	47
GO:0015931	GO:0015931	nucleobase-containing compound transport	129/6360	223/18903	8.67358e-14	2.33211e-11	1.93672e-11	PEG10/NUP155/SLC17A9/NUP58/NDC1/TPR/SLC25A19/NUP50/NUP43/NUP85/NUP107/MVP/ARC/NUP160/DDX39A/SIDT2/XPO1/TGFBR2/SLC25A23/DHX9/SLC25A42/POLR2D/NUP205/SLBP/ALYREF/LRRC8C/MAGOHB/HNRNPA1L2/HNRNPA1/FMR1/NUP153/AHCTF1/NOL6/SLC35A2/ABCD1/CKAP5/LRPPRC/NUP35/SEC13/SLC25A5/NUP62/SRSF7/UPF3B/XPO5/XPOT/TST/EIF4A3/SRSF1/KPNB1/SEH1L/SLC19A1/THOC3/SRSF3/HNRNPA2B1/SLC35B2/NXT1/EPG5/NUP88/PNPT1/IGF2BP1/NPM1/SLC29A4…	129
GO:0033044	GO:0033044	regulation of chromosome organization	141/6360	252/18903	2.30048e-13	5.93799e-11	4.93125e-11	NCAPH/FEN1/NUF2/CDCA8/ZWINT/NCAPD2/CCNB1/ESPL1/TTK/NDC80/NCAPG/CDC6/UBE2C/MAD2L1/BUB1/FBXO5/BIRC5/TOP2A/DNMT1/SPC25/CDK2/TPR/NAA10/SETMAR/MCM2/PLK1/TRIP13/AURKB/CDCA5/SMC4/PARP1/SLF2/TACC3/MAPK3/BUB1B/DCP2/POT1/ZWILCH/CDT1/RAD21/BUB3/INCENP/DDX11/CENPF/SMARCC1/CENPV/HNRNPD/SPC24/KNTC1/KAT2B/PTTG1/DPF1/HNRNPA1/NEK2/H3-3B/XRCC5/MRE11/DLGAP5/SIN3A/RB1/CDC20/XRCC3/SMARCD3/MAP3K4/CCT6A/UCHL5/BAZ1B/ATF…	141
GO:0031023	GO:0031023	microtubule organizing center organization	94/6360	150/18903	3.01142e-13	7.47412e-11	6.20694e-11	BRCA1/BRCA2/CCNF/CDK1/NDC80/CEP85/CCP110/HAUS3/HAUS6/HAUS1/CDK2/PLK1/AURKA/STIL/SIRT1/PCLAF/SSX2IP/GOLGA2/HAUS4/XPO1/RTTN/RANBP1/PLK2/ALMS1/CHEK1/CHMP2A/BCAS3/CEP120/KIF11/KAT2B/NIN/CNTLN/SASS6/NEK2/SLC16A1/WDR62/UBXN2B/SGO1/PCM1/CLASP2/CEP192/CKAP5/NUP62/C2CD3/XRCC3/CEP152/PLK4/FES/DCTN1/CEP135/CEP250/NDE1/SAC3D1/HAUS2/GEN1/MCPH1/MARK4/BRSK1/GADD45A/PARD6A/NPM1/TRIM37/CEP76/RBM14/PARD6G/ROCK2/HE…	94
GO:0006275	GO:0006275	regulation of DNA replication	87/6360	136/18903	4.20857e-13	1.00585e-10	8.35315e-11	PCNA/GMNN/MCM7/SLFN11/BRCA2/DBF4B/CDK1/E2F7/CCNA2/GINS1/CDC6/RFC3/GINS2/FBXO5/MCM3/MCM6/CDK2/MCM2/MCM5/DONSON/TIMELESS/TIPIN/MCM4/TICRR/RFC4/DSCC1/GINS3/USP37/SMC3/POLE3/CDT1/DBF4/FAF1/DHX9/ATAD5/RFC5/E2F8/DNA2/PDS5A/CDC7/BAZ1A/OBI1/BLM/GINS4/ESCO2/UCHL5/SMARCA5/NUCKS1/ACTL6A/LPIN1/JADE3/RBBP6/RFC2/RUVBL1/WAPL/STOML2/ESCO1/S100A11/INO80C/TNFAIP1/ORC5/JADE1/ATF1/PPP2CA/KCTD13/FBH1/ZMPSTE24/METTL4/…	87
GO:0051054	GO:0051054	positive regulation of DNA metabolic process	161/6360	301/18903	8.16691e-13	1.88218e-10	1.56307e-10	PCNA/BRCA1/DBF4B/CDK1/NSD2/E2F7/CYP1B1/GINS1/USP1/MSH2/RFC3/GINS2/SMCHD1/RBBP8/RIF1/CDK2/TFRC/SETMAR/FOXM1/AURKB/HNRNPAB/RAD51AP1/TIMELESS/SIRT1/PARP1/SLF2/RFC4/HMGB1/DSCC1/MAPK3/GINS3/FANCB/H2AX/RNF168/POT1/CDT1/DBF4/FAF1/DHX9/ATAD5/DTX3L/RFC5/E2F8/DNA2/DDX11/PARP9/PRIM2/SMARCC1/HNRNPD/PRKDC/DPF1/ERCC2/HNRNPA1/PPARGC1A/NEK2/CDC7/XRCC5/MRE11/BAZ1A/GINS4/CLCF1/GRHL2/SMARCD3/MAP3K4/MLH1/CCT6A/PDGFR…	161
GO:0007051	GO:0007051	spindle organization	114/6360	195/18903	8.99002e-13	2.00043e-10	1.66128e-10	NUF2/CDCA8/TPX2/CENPH/CCNB1/ESPL1/TTK/NDC80/RACGAP1/KIF23/FBXO5/CEP97/KIFC1/BIRC5/HAUS3/MZT1/HAUS6/HAUS1/SPC25/TPR/MYBL2/PLK1/AURKB/ASPM/AURKA/SPAG5/MAPRE3/STIL/CCNB2/STMN1/TACC3/GOLGA2/HAUS4/KIF4A/SMC3/SMC1A/KIF4B/INCENP/PLK2/CHMP2A/CEP120/KIF11/EZR/STAG2/PCNT/SASS6/NEK2/TUBGCP3/KNSTRN/WDR62/DLGAP5/CLASP2/CEP192/CDC20/CKAP5/NUP62/MLH1/PSRC1/KIF2A/RCC1/KPNB1/GPSM2/DCTN1/SAC3D1/HAUS2/HNRNPU/TUBGCP…	114
GO:2001020	GO:2001020	regulation of response to DNA damage stimulus	165/6360	312/18903	1.49638e-12	3.21871e-10	2.673e-10	PCNA/BRCA1/WDR76/DDIAS/BRCA2/NSD2/USP1/SMCHD1/FBXO5/RFWD3/RBBP8/RIF1/NUDT16L1/SETMAR/FOXM1/PARPBP/POLQ/RAD51AP1/TIMELESS/SIRT1/PBK/PARP1/SLF2/HMGB1/CGAS/RADX/FANCB/H2AX/RNF168/BARD1/POT1/KDM1A/BCL2/DHX9/ATAD5/DTX3L/CASP9/ANKRD1/DDX11/MDM2/CHEK1/PARP9/SMARCC1/DEK/CD44/KAT2B/PRKDC/DPF1/FMR1/ZNHIT1/ARMT1/BCLAF1/COPS3/RPA2/CRY1/SMARCD3/POLH/KLHL15/TAF9B/UCHL5/BAZ1B/MYC/SMARCA5/TERF2IP/ACTL6A/SLF1/BRD…	165
GO:0051236	GO:0051236	establishment of RNA localization	100/6360	166/18903	1.80332e-12	3.75382e-10	3.11739e-10	PEG10/NUP155/NUP58/NDC1/TPR/NUP50/NUP43/NUP85/NUP107/MVP/ARC/NUP160/DDX39A/SIDT2/XPO1/TGFBR2/DHX9/POLR2D/NUP205/SLBP/ALYREF/MAGOHB/HNRNPA1L2/HNRNPA1/FMR1/NUP153/AHCTF1/NOL6/CKAP5/LRPPRC/NUP35/SEC13/NUP62/SRSF7/UPF3B/XPO5/XPOT/TST/EIF4A3/SRSF1/KPNB1/SEH1L/THOC3/SRSF3/HNRNPA2B1/NXT1/NUP88/PNPT1/IGF2BP1/NPM1/KHDRBS1/ZFP36L1/ENY2/KIF5C/NUP54/RTRAF/SETD2/SMG1/RFTN1/YTHDC1/AGFG1/MYO1C/NCBP1/FLOT1/NUP93…	100
GO:0031570	GO:0031570	DNA integrity checkpoint	82/6360	129/18903	3.24358e-12	6.54089e-10	5.43194e-10	BRCA1/ORC1/CLSPN/WDR76/BRCA2/GTSE1/CDK1/MSH2/CDC6/DTL/RFWD3/CDC45/CDK2/SETMAR/PLK1/DONSON/TIMELESS/TIPIN/PBK/TICRR/H2AX/BARD1/CCND1/CDT1/BRIP1/INTS7/DNA2/PLK2/MDM2/CHEK1/PRKDC/CDC5L/CASP2/MRE11/RPA2/BLM/CRY1/TOPBP1/USP28/TAOK2/CCNG1/PRPF19/PLK3/FANCD2/DOT1L/MDC1/NAE1/ETAA1/E2F1/NEK11/BRSK1/TTI1/RNASEH2B/ATRIP/FOXO4/RHNO1/FBXO31/CLOCK/FEM1B/FBXO6/EME2/EME1/BRCC3/RAD51/CRADD/NBN/BABAM2/THOC1/WAC/RA…	82
GO:0050657	GO:0050657	nucleic acid transport	98/6360	163/18903	3.53619e-12	6.71147e-10	5.5736e-10	PEG10/NUP155/NUP58/NDC1/TPR/NUP50/NUP43/NUP85/NUP107/MVP/ARC/NUP160/DDX39A/SIDT2/XPO1/TGFBR2/DHX9/POLR2D/NUP205/SLBP/ALYREF/MAGOHB/HNRNPA1L2/HNRNPA1/FMR1/NUP153/AHCTF1/NOL6/CKAP5/LRPPRC/NUP35/SEC13/NUP62/SRSF7/UPF3B/XPO5/XPOT/TST/EIF4A3/SRSF1/KPNB1/SEH1L/THOC3/SRSF3/HNRNPA2B1/NXT1/NUP88/PNPT1/IGF2BP1/NPM1/KHDRBS1/ZFP36L1/ENY2/KIF5C/NUP54/RTRAF/SETD2/SMG1/RFTN1/YTHDC1/AGFG1/MYO1C/NCBP1/FLOT1/NUP93…	98
GO:0050658	GO:0050658	RNA transport	98/6360	163/18903	3.53619e-12	6.71147e-10	5.5736e-10	PEG10/NUP155/NUP58/NDC1/TPR/NUP50/NUP43/NUP85/NUP107/MVP/ARC/NUP160/DDX39A/SIDT2/XPO1/TGFBR2/DHX9/POLR2D/NUP205/SLBP/ALYREF/MAGOHB/HNRNPA1L2/HNRNPA1/FMR1/NUP153/AHCTF1/NOL6/CKAP5/LRPPRC/NUP35/SEC13/NUP62/SRSF7/UPF3B/XPO5/XPOT/TST/EIF4A3/SRSF1/KPNB1/SEH1L/THOC3/SRSF3/HNRNPA2B1/NXT1/NUP88/PNPT1/IGF2BP1/NPM1/KHDRBS1/ZFP36L1/ENY2/KIF5C/NUP54/RTRAF/SETD2/SMG1/RFTN1/YTHDC1/AGFG1/MYO1C/NCBP1/FLOT1/NUP93…	98
GO:0042770	GO:0042770	signal transduction in response to DNA damage	106/6360	181/18903	4.82696e-12	8.89953e-10	7.39069e-10	BRCA1/CLSPN/WDR76/BRCA2/GTSE1/CDK1/E2F7/MSH2/DTL/RFWD3/CDK2/FOXM1/PLK1/DONSON/TIPIN/SIRT1/PBK/TICRR/H2AX/BARD1/CCND1/BRIP1/KDM1A/INTS7/ATAD5/CASP9/ANKRD1/PLK2/MDM2/CHEK1/CD44/PRKDC/CDC5L/CASP2/MRE11/ZNHIT1/PPM1D/COPS3/RPA2/BLM/CRY1/TOPBP1/USP28/TAOK2/CCNG1/PRPF19/PLK3/FANCD2/DOT1L/MDC1/ETAA1/E2F1/TWIST1/NEK11/BRSK1/HIPK2/TTI1/GADD45A/NPM1/RNASEH2B/ATRIP/FOXO4/RHNO1/FBXO31/CLOCK/FEM1B/FBXO6/DYRK1A…	106
GO:1902850	GO:1902850	microtubule cytoskeleton organization involved in mitosis	97/6360	163/18903	1.0592e-11	1.89862e-09	1.57672e-09	NUF2/CDCA8/TPX2/CENPH/CCNB1/ESPL1/TTK/NDC80/RACGAP1/KIF23/MAD2L1/CEP97/KIFC1/BIRC5/MZT1/SPC25/TPR/MYBL2/PLK1/AURKB/CENPA/AURKA/STIL/STMN1/TACC3/GOLGA2/KIF4A/SMC3/SMC1A/KIF4B/INCENP/PLK2/CHMP2A/KIF11/STAG2/PCNT/SASS6/NEK2/SAPCD2/WDR62/DLGAP5/UBXN2B/CLASP2/CEP192/CDC20/CKAP5/NUP62/PSRC1/KIF2A/RCC1/KPNB1/GPSM2/DCTN1/NDE1/HNRNPU/MCPH1/ZW10/PRC1/CENPE/PAX6/SETD2/CDK5RAP2/BORA/NEK6/STAG1/KIF15/BCCIP/RA…	97
GO:0032200	GO:0032200	telomere organization	107/6360	185/18903	1.12363e-11	1.95966e-09	1.62742e-09	PCNA/FEN1/BRCA2/RIF1/RPA1/AURKB/CCNE2/RAD51C/PARP1/SLF2/HAT1/H4C5/MAPK3/DCP2/POT1/CCNE1/RFC1/DCLRE1A/DNA2/EXO1/SIRT2/EZH2/HNRNPD/PRKDC/HNRNPA1/H4C15/NEK2/H4C14/H3-3B/XRCC5/MRE11/DCLRE1B/TNKS1BP1/RPA2/BLM/H4C8/TPRKB/XRCC3/MAP3K4/CCT6A/UCHL5/DCLRE1C/MYC/TERF2IP/CCT5/ACTL6A/SLF1/DOT1L/PTGES3/RPA3/HNRNPA2B1/DKC1/HNRNPU/CCT2/EXOSC10/EZH1/RUVBL1/RAD51D/NAF1/CCT8/NABP2/H4C3/SMG1/RECQL4/GNL3/H3C3/SMC6/CC…	107
GO:1901991	GO:1901991	negative regulation of mitotic cell cycle phase transition	111/6360	194/18903	1.19748e-11	2.03351e-09	1.68875e-09	BRCA1/NUF2/ORC1/CLSPN/CDCA8/SLFN11/ZWINT/GTSE1/CDK1/E2F7/CCNB1/TTK/NDC80/CDC6/DTL/MAD2L1/BUB1/FBXO5/RFWD3/RBBP8/BIRC5/CCL2/SPC25/CDK2/TPR/PLK1/TRIP13/AURKB/WEE1/DONSON/TICRR/BUB1B/BARD1/CCND1/ZWILCH/CDT1/BCL2/RAD21/BUB3/INCENP/PLK2/MDM2/CENPF/CHEK1/EZH2/SPC24/RBL1/KNTC1/PRKDC/INHBA/CASP2/MRE11/RPA2/BLM/RB1/TPRA1/CDC20/XRCC3/TOPBP1/TAOK2/CCNG1/GPNMB/PLK3/HASPIN/BRD7/KLHL22/GEN1/NAE1/BRSK1/ZW10/ZFP…	111
GO:1901990	GO:1901990	regulation of mitotic cell cycle phase transition	180/6360	354/18903	1.29591e-11	2.14423e-09	1.78069e-09	RRM2/ANLN/BRCA1/NUF2/ORC1/CLSPN/CDCA8/SLFN11/ZWINT/DBF4B/KIF14/GTSE1/CDK1/E2F7/CCNB1/ESPL1/TTK/RRM1/NDC80/CDC6/DTL/UBE2C/MAD2L1/BUB1/FBXO5/RFWD3/RBBP8/BIRC5/CCL2/SPC25/CDK2/RCC2/TPR/CCND2/PLK1/TRIP13/AURKB/CDCA5/AURKA/WEE1/STIL/DONSON/RAD51C/TICRR/BUB1B/BARD1/CCND1/ZWILCH/CDT1/BCL2/ATAD5/CDC25A/RAD21/BUB3/CDK4/INCENP/PLK2/MDM2/CDKN2C/CENPF/SIRT2/CHEK1/TFDP1/SMARCC1/EZH2/SPC24/RBL1/HSPA2/KNTC1/PRK…	180
GO:0031297	GO:0031297	replication fork processing	39/6360	48/18903	1.57366e-11	2.5387e-09	2.10829e-09	PCNA/BRCA1/BRCA2/RFWD3/MMS22L/RBBP8/SETMAR/PARP1/BARD1/FAM111A/DNA2/ALYREF/DDX11/MRE11/BLM/EXD2/NUCKS1/FANCM/GEN1/ETAA1/TRAIP/SAMHD1/BOD1L1/CDK9/PRIMPOL/EME2/TONSL/EME1/FBH1/RAD51/NBN/THOC1/WRN/CENPS/RAD50/ATR/CARM1/ZGRF1/ZRANB3	39
GO:0034508	GO:0034508	centromere complex assembly	29/6360	32/18903	2.80266e-11	4.41111e-09	3.66324e-09	HELLS/NASP/CENPH/HJURP/CENPK/CENPN/CENPW/CENPA/MIS18A/CENPF/CENPI/CENPV/KNTC1/CENPO/H3-3B/DLGAP5/RB1/CENPP/ITGB3BP/CENPE/RNF4/H3-3A/OIP5/SIRT6/CENPC/CENPS/TRAPPC12/CENPT/MIS12	29
GO:0045930	GO:0045930	negative regulation of mitotic cell cycle	133/6360	246/18903	2.92905e-11	4.50028e-09	3.73729e-09	BRCA1/NUF2/ORC1/CLSPN/CDCA8/SLFN11/ZWINT/GTSE1/CDK1/E2F7/CCNB1/TTK/NDC80/MSH2/CDC6/DTL/MAD2L1/BUB1/FBXO5/RFWD3/RBBP8/BIRC5/CCL2/SPC25/CDK2/TPR/SETMAR/PLK1/TRIP13/AURKB/WEE1/DONSON/TIPIN/PBK/TICRR/BUB1B/BARD1/CCND1/ZWILCH/CDT1/BCL2/RAD21/BUB3/INCENP/PLK2/BTG3/MDM2/CENPF/CHEK1/EZH2/SPC24/RBL1/KNTC1/PRKDC/INHBA/TOM1L2/CASP2/MRE11/RPA2/BLM/RB1/TPRA1/CDC20/BTG2/XRCC3/TOPBP1/MTBP/TAOK2/CCNG1/GPNMB/PLK3…	133
GO:0140694	GO:0140694	NA	192/6360	386/18903	3.29109e-11	4.93894e-09	4.10158e-09	ANLN/BRCA1/CDCA8/TPX2/CENPH/NDC80/RACGAP1/KIF23/CCP110/CENPK/FBXO5/CEP97/KIFC1/CENPN/BIRC5/HAUS3/EDN1/MZT1/CENPW/HAUS6/HAUS1/CDK2/TPR/MYBL2/PLK1/AURKB/ASPM/CENPA/AURKA/SPAG5/MAPRE3/STIL/CCNB2/TIA1/FITM2/GOLGA2/HAUS4/KIF4A/SMC3/RTTN/SMC1A/KIF4B/INCENP/ANKRD1/PLK2/ALMS1/MRTO4/CENPF/CHMP2A/CEP120/KIF11/KNTC1/KAT2B/NEBL/EZR/PRKDC/STAG2/GSN/MYL9/SASS6/NEK2/CDS1/MYPN/XRCC5/TUBGCP3/DBNL/WDR62/LDAF1/DLGA…	192
GO:0006338	GO:0006338	chromatin remodeling	186/6360	373/18903	5.08992e-11	7.46483e-09	6.19923e-09	ASF1B/HELLS/HMGB2/LMNB1/NASP/HJURP/SUV39H2/SMCHD1/DNAJC9/SUPT16H/SSRP1/TADA2A/CENPW/RIF1/RAD54L/DNMT1/CDK2/TPR/MCM2/RBBP7/SIRT1/H3C13/HMGB1/HAT1/H4C5/LIN54/H2AX/ERCC6L/ANP32E/CHD1/POLE3/MIS18A/KDM1A/CHAF1A/RBBP4/PADI2/SIRT2/CHEK1/SMARCC1/EZH2/DEK/H3C14/H3C15/CENPV/KAT2B/SATB1/CBX3/DPF1/H4C15/H4C14/H3-3B/ZNHIT1/PPM1D/SET/BAZ1A/SIN3A/H4C8/RB1/NAP1L4/ANP32B/SMARCD3/NUDT5/WBP2/UCHL5/BAZ1B/ATF7IP/HDAC…	186
GO:0007052	GO:0007052	mitotic spindle organization	81/6360	133/18903	1.04401e-10	1.4971e-08	1.24328e-08	NUF2/CDCA8/TPX2/CENPH/CCNB1/TTK/NDC80/RACGAP1/KIF23/CEP97/KIFC1/BIRC5/MZT1/SPC25/TPR/MYBL2/PLK1/AURKB/AURKA/STIL/STMN1/TACC3/GOLGA2/KIF4A/SMC3/SMC1A/KIF4B/INCENP/PLK2/CHMP2A/KIF11/STAG2/PCNT/SASS6/NEK2/WDR62/DLGAP5/CLASP2/CEP192/CDC20/CKAP5/NUP62/PSRC1/KIF2A/RCC1/KPNB1/GPSM2/DCTN1/HNRNPU/PRC1/CENPE/BORA/NEK6/STAG1/KIF15/BCCIP/RAE1/VCP/CENPJ/TASOR/RAN/TACC1/EML3/CHMP1A/NUMA1/CCSAP/INTS13/TUBG1/CHE…	81
GO:0044839	GO:0044839	cell cycle G2/M phase transition	92/6360	157/18903	1.15992e-10	1.62716e-08	1.35129e-08	BRCA1/ORC1/CLSPN/DBF4B/KIF14/CDK1/CCNB1/RRM1/NDC80/CCNA2/MASTL/CDC6/DTL/FBXO5/RBBP8/CDK2/RCC2/FOXM1/PLK1/AURKB/AURKA/WEE1/DONSON/CCNB2/RAD51C/TICRR/CDK14/MELK/BARD1/CCND1/CIT/ATAD5/CDC25A/RAD21/CDK4/CENPF/CHEK1/HSPA2/CDC7/MRE11/PPM1D/BLM/SIN3A/TPD52L1/KCNH5/TOPBP1/PKMYT1/TAOK2/CCNG1/CDC25C/PLK3/SKP2/NAE1/CDC25B/BACH1/PKIA/BRSK1/NPM1/RNASEH2B/NES/KHDRBS1/FOXO4/FBXL12/ARPP19/NABP2/INIP/DYRK3/FBXL7/…	92
GO:0090329	GO:0090329	regulation of DNA-dependent DNA replication	43/6360	57/18903	1.24884e-10	1.71462e-08	1.42392e-08	PCNA/GMNN/MCM7/SLFN11/BRCA2/DBF4B/E2F7/GINS1/RFC3/GINS2/FBXO5/MCM3/MCM6/CDK2/MCM2/MCM5/DONSON/TIMELESS/TIPIN/MCM4/TICRR/RFC4/DSCC1/GINS3/CDT1/DBF4/RFC5/E2F8/CDC7/BLM/GINS4/RFC2/STOML2/FBH1/ZMPSTE24/METTL4/CHTF18/NBN/KAT7/WIZ/ENDOG/POLG2/ZRANB3	43
GO:0071459	GO:0071459	protein localization to chromosome, centromeric region	35/6360	43/18903	1.61634e-10	2.17297e-08	1.80456e-08	CDK1/KNL1/TTK/NDC80/RCC2/AURKB/CENPA/H4C5/BUB1B/ZWILCH/CDT1/H2AC8/BUB3/KNTC1/H4C15/H4C14/H4C8/RB1/MTBP/CHAMP1/HASPIN/CTCF/ZW10/H4C3/CENPQ/H4C9/TRAPPC12/SMC5/H2BC11/SPDL1/H4C2/MIS12/H4C16/H4C1/H4C11	35
GO:0071897	GO:0071897	DNA biosynthetic process	110/6360	198/18903	1.72172e-10	2.2674e-08	1.88298e-08	PCNA/TYMS/CYP1B1/RRM1/POLA1/GINS1/USP1/DTL/RFC3/GINS2/RPA1/AURKB/POLQ/SIRT1/POLD3/PCLAF/RFC4/DSCC1/POLE/MAPK3/GINS3/HROB/DCP2/POT1/POLE3/RFC1/RFC5/ANKRD1/CENPF/CHEK1/LIG1/TFDP1/HNRNPD/POLD4/POLD1/HNRNPA1/NEK2/POLE2/XRCC5/MRE11/TNKS1BP1/GINS4/GRHL2/POLH/MAP3K4/CCT6A/REV3L/PDGFRB/MYC/TERF2IP/CCT5/PTGES3/TK1/HNRNPA2B1/DKC1/CCN2/HNRNPU/CCT2/JADE3/ARRB2/EXOSC10/TK2/SYCP1/RFC2/NAF1/CCT8/SPHK1/NIBAN2/PO…	110
GO:0006270	GO:0006270	DNA replication initiation	32/6360	38/18903	1.80548e-10	2.33015e-08	1.93509e-08	GMNN/ORC1/MCM7/ORC6/POLA1/CDC6/MCM3/CDC45/MCM6/CDK2/MCM2/CCNE2/MCM5/MCM4/TICRR/GINS3/CCNE1/CDT1/PRIM2/TOPBP1/ORC2/PRIM1/MCM10/NOC3L/ORC5/POLA2/NBN/KAT7/CDC34/ORC4/ORC3/LRWD1	32
GO:0010639	GO:0010639	negative regulation of organelle organization	181/6360	366/18903	2.1871e-10	2.76733e-08	2.29815e-08	BRCA1/NUF2/CDCA8/TMSB15A/ZWINT/CCNF/TPX2/CCNB1/CKAP2/ESPL1/TTK/NDC80/CLIP3/CCP110/MAD2L1/BUB1/SLIT2/FBXO5/CEP97/BIRC5/TOP2A/SPC25/TPR/NAA10/TFRC/SETMAR/MCM2/PLK1/TRIP13/AURKB/MYADM/PINK1/STMN1/PARP1/BUB1B/DCP2/POT1/ZWILCH/CDT1/CORO1B/RAD21/BUB3/INCENP/PLEKHH2/CENPF/TMSB15B/CHEK1/SHANK1/MUL1/SPC24/KNTC1/KAT2B/MET/PTTG1/GSN/HNRNPA1/TOM1L2/H3-3B/TBC1D4/EML2/CLASP2/NOL3/CDC20/PPIF/SLC25A5/ARPIN/XRCC3…	181
GO:0007088	GO:0007088	regulation of mitotic nuclear division	73/6360	118/18903	3.10844e-10	3.85745e-08	3.20346e-08	NUF2/CDCA8/ZWINT/CCNB1/ESPL1/TTK/NDC80/MKI67/MAD2L1/BUB1/FBXO5/CDCA2/BIRC5/EDN1/SPC25/TPR/PLK1/TRIP13/AURKB/AURKA/BUB1B/ZWILCH/CDT1/RAD21/BUB3/INCENP/CENPF/CHEK1/SPC24/KNTC1/TOM1L2/NEK2/CAV2/DLGAP5/RB1/CDC20/NUP62/XRCC3/PKMYT1/MTBP/PDGFRB/RCC1/CDC25C/HASPIN/CUL7/KLHL22/GEN1/KIF20B/ZW10/BMP7/SPHK1/CDK5RAP2/BORA/PDXP/PIN1/MAD2L2/FBXW5/LRP5/INSR/DAPK3/SH2B1/PSMG2/CCDC8/OBSL1/PHIP/EREG/ATM/SPDL1/EGF/…	73
GO:0000077	GO:0000077	DNA damage checkpoint	74/6360	121/18903	5.03985e-10	6.13625e-08	5.0959e-08	BRCA1/CLSPN/WDR76/BRCA2/GTSE1/CDK1/MSH2/DTL/RFWD3/CDK2/PLK1/DONSON/TIPIN/PBK/TICRR/H2AX/BARD1/CCND1/BRIP1/INTS7/PLK2/MDM2/CHEK1/PRKDC/CDC5L/CASP2/MRE11/RPA2/BLM/CRY1/TOPBP1/USP28/TAOK2/CCNG1/PRPF19/PLK3/FANCD2/DOT1L/MDC1/ETAA1/E2F1/NEK11/BRSK1/TTI1/RNASEH2B/ATRIP/FOXO4/RHNO1/FBXO31/CLOCK/FEM1B/FBXO6/EME2/EME1/BRCC3/RAD51/CRADD/NBN/BABAM2/THOC1/WAC/RAD1/PIDD1/ATF2/ATR/BABAM1/CDKN1B/CHEK2/FZR1/TP53…	74
GO:0051983	GO:0051983	regulation of chromosome segregation	79/6360	132/18903	5.82294e-10	6.95841e-08	5.77867e-08	KIF2C/NCAPH/NUF2/CDCA8/ZWINT/CCNB1/NCAPG2/ESPL1/TTK/NDC80/NCAPG/CDC6/MKI67/UBE2C/MAD2L1/BUB1/FBXO5/CDCA2/BIRC5/SPC25/RAD18/RCC2/TPR/PLK1/TRIP13/AURKB/SMC4/TACC3/BUB1B/ZWILCH/CDT1/RAD21/BUB3/INCENP/CENPF/SIRT2/SMARCC1/SPC24/KNTC1/KAT2B/PTTG1/DPF1/DLGAP5/RB1/CDC20/XRCC3/SMARCD3/SMC2/ACTL6A/HASPIN/BRD7/KLHL22/GEN1/HNRNPU/ANAPC1/ZW10/PLSCR1/WAPL/BCL7A/PUM2/ARID2/NCAPH2/CENPE/PHF10/CDK5RAP2/ANAPC2/SMC…	79
GO:0051028	GO:0051028	mRNA transport	78/6360	130/18903	6.31217e-10	7.4059e-08	6.15029e-08	PEG10/NUP155/NUP58/NDC1/TPR/NUP50/NUP43/NUP85/NUP107/MVP/ARC/NUP160/DDX39A/XPO1/DHX9/POLR2D/NUP205/SLBP/ALYREF/MAGOHB/HNRNPA1L2/HNRNPA1/FMR1/NUP153/AHCTF1/LRPPRC/NUP35/SEC13/NUP62/SRSF7/UPF3B/EIF4A3/SRSF1/SEH1L/THOC3/SRSF3/HNRNPA2B1/NXT1/NUP88/IGF2BP1/ZFP36L1/ENY2/KIF5C/NUP54/SETD2/SMG1/YTHDC1/AGFG1/MYO1C/NCBP1/NUP93/RAE1/GLE1/NUP188/SUPT6H/RANBP2/G3BP2/IGF2BP2/QKI/THOC1/NUP133/MAGOH/NXF1/KHSRP/N…	78
GO:0036297	GO:0036297	interstrand cross-link repair	33/6360	41/18903	9.53461e-10	1.09869e-07	9.12419e-08	RFWD3/RAD51AP1/FANCB/RNF168/HROB/NEIL3/DCLRE1A/FANCI/DCLRE1B/XRCC3/FANCA/DCLRE1C/NUCKS1/FANCD2/FANCM/FANCC/RAD51D/EXO5/MCM8/RNF8/VCP/RAD51/ERCC1/FAAP24/CENPS/MCM9/FANCE/ATR/FANCG/FANCL/FAAP100/FAAP20/ERCC6L2	33
GO:0045839	GO:0045839	negative regulation of mitotic nuclear division	41/6360	56/18903	1.5964e-09	1.8073e-07	1.50088e-07	NUF2/CDCA8/ZWINT/CCNB1/TTK/NDC80/MAD2L1/BUB1/FBXO5/BIRC5/SPC25/TPR/PLK1/TRIP13/AURKB/BUB1B/ZWILCH/CDT1/RAD21/BUB3/INCENP/CENPF/CHEK1/SPC24/KNTC1/TOM1L2/CDC20/XRCC3/MTBP/HASPIN/KLHL22/GEN1/ZW10/BMP7/CDK5RAP2/MAD2L2/PSMG2/ATM/SPDL1/BMP4/TOM1L1	41
GO:0034655	GO:0034655	nucleobase-containing compound catabolic process	203/6360	428/18903	1.71108e-09	1.90373e-07	1.58097e-07	FEN1/DUT/PNP/SETMAR/APOBEC3B/EXOSC9/HPRT1/HNRNPAB/CNOT9/PDE5A/FITM2/SIDT2/CNOT10/LSM5/DCP2/UNG/DHX9/POLR2D/PRR5L/DNA2/CTIF/MRTO4/HNRNPM/HNRNPD/VIM/MAGOHB/MTREX/TRAF2/FMR1/NUDT15/DCTPP1/ZC3HAV1/DERA/RNASET2/APAF1/TNKS1BP1/ABCD1/XDH/LRPPRC/BTG2/MGAT1/CSDC2/UPF3B/TENT5C/NUDT5/MLH1/CNOT1/GDA/PLEKHN1/APOBEC3A/EIF4A3/SLFN13/EXOSC2/DNASE1L1/NUDT16/XRN2/PELO/SYNCRIP/ENTPD4/EXOSC3/CARHSP1/PDE7A/EXOSC8/AMP…	203
GO:0044270	GO:0044270	cellular nitrogen compound catabolic process	221/6360	474/18903	2.15616e-09	2.35825e-07	1.95843e-07	FEN1/DUT/QPRT/PNP/SETMAR/APOBEC3B/EXOSC9/HPRT1/HNRNPAB/CNOT9/PDE5A/FITM2/SIDT2/CNOT10/LSM5/DCP2/UNG/DHX9/POLR2D/PRR5L/DNA2/CTIF/MRTO4/HNRNPM/HNRNPD/VIM/MAGOHB/MTREX/TRAF2/FMR1/NUDT15/ACADL/DCTPP1/ZC3HAV1/DERA/RNASET2/APAF1/TNKS1BP1/ABCD1/XDH/LRPPRC/BTG2/MGAT1/CSDC2/UPF3B/TENT5C/NUDT5/MLH1/CNOT1/GDA/PLEKHN1/APOBEC3A/TST/EIF4A3/SLFN13/EXOSC2/DNASE1L1/NUDT16/XRN2/PELO/SYNCRIP/ENTPD4/EXOSC3/CARHSP1/P…	221
GO:0051298	GO:0051298	centrosome duplication	50/6360	74/18903	2.5054e-09	2.69456e-07	2.23772e-07	BRCA1/BRCA2/CCNF/NDC80/CCP110/CDK2/STIL/SIRT1/XPO1/RTTN/PLK2/ALMS1/CHMP2A/CEP120/KAT2B/SASS6/WDR62/CEP192/CKAP5/NUP62/C2CD3/XRCC3/CEP152/PLK4/CEP135/NDE1/SAC3D1/GEN1/BRSK1/NPM1/TRIM37/CEP76/RBM14/ROCK2/CDK5RAP2/POC1B/FBXW5/CENPJ/PKHD1/CHMP1A/MDM1/CEP131/CEP44/KIAA0753/CHMP1B/TMEM67/CEP72/CETN2/CEP295/ARHGEF10	50
GO:0046700	GO:0046700	heterocycle catabolic process	218/6360	468/18903	3.05606e-09	3.23291e-07	2.6848e-07	FEN1/DUT/QPRT/PNP/SETMAR/APOBEC3B/EXOSC9/HPRT1/HNRNPAB/CNOT9/PDE5A/FITM2/SIDT2/CNOT10/LSM5/DCP2/UNG/DHX9/POLR2D/PRR5L/DNA2/CTIF/MRTO4/HNRNPM/HNRNPD/VIM/MAGOHB/MTREX/TRAF2/FMR1/NUDT15/DCTPP1/ZC3HAV1/DERA/RNASET2/APAF1/TNKS1BP1/ABCD1/XDH/LRPPRC/BTG2/MGAT1/CSDC2/UPF3B/TENT5C/NUDT5/MLH1/CNOT1/GDA/PLEKHN1/APOBEC3A/EIF4A3/SLFN13/EXOSC2/DNASE1L1/NUDT16/XRN2/PELO/SYNCRIP/ENTPD4/EXOSC3/CARHSP1/PDE7A/EXOSC…	218
GO:0032392	GO:0032392	DNA geometric change	62/6360	99/18903	3.31321e-09	3.44841e-07	2.86376e-07	MCM7/HMGB2/GINS1/RFC3/GINS2/MCM3/CDC45/TOP2A/MCM6/RAD54L/RPA1/MCM2/POLQ/MCM5/MCM4/RFC4/HMGB1/DSCC1/GINS3/ERCC6L/CHD1/POT1/BRIP1/DHX9/RECQL/RFC5/DNA2/DDX11/ERCC2/XRCC5/MRE11/NAV2/BLM/GINS4/FANCM/HNRNPA2B1/SMARCAD1/RFC2/RUVBL1/ERCC3/RECQL4/MCM8/G3BP1/XRCC6/GTF2H2/FBH1/RAD51/CHTF18/NBN/DHX36/WRN/RAD54L2/RAD54B/MCM9/MTERF1/RAD50/HMGB3/TWNK/GTF2F2/RECQL5/PIF1/ZRANB3	62
GO:2001251	GO:2001251	negative regulation of chromosome organization	61/6360	97/18903	3.50031e-09	3.58532e-07	2.97746e-07	NUF2/CDCA8/ZWINT/CCNB1/ESPL1/TTK/NDC80/MAD2L1/BUB1/FBXO5/BIRC5/TOP2A/SPC25/TPR/NAA10/SETMAR/MCM2/PLK1/TRIP13/AURKB/PARP1/BUB1B/DCP2/POT1/ZWILCH/CDT1/RAD21/BUB3/INCENP/CENPF/SPC24/KNTC1/PTTG1/HNRNPA1/H3-3B/CDC20/XRCC3/BAZ1B/SMARCA5/TERF2IP/HASPIN/KLHL22/GEN1/HNRNPU/EXOSC10/ZW10/WAPL/CDK5RAP2/HNRNPC/H3-3A/MAD2L2/ERCC1/NBN/PSMG2/GNL3L/RAD50/ATM/SPDL1/XRCC1/PINX1/PIF1	61
GO:0008380	GO:0008380	RNA splicing	218/6360	469/18903	3.82765e-09	3.85934e-07	3.20502e-07	HNRNPF/CELF2/SNRNP40/DDX39A/PSIP1/TIA1/RBMX/DBR1/PRDX6/RRP1B/LSM5/KDM1A/DHX9/TGS1/ALYREF/SNRPD1/SF3A3/SRPK1/HNRNPM/KAT2B/MAGOHB/RBM17/HNRNPA1L2/MTREX/RBMXL1/CDC5L/HNRNPA1/FMR1/PPARGC1A/DHX15/NOL3/FAM98A/PRPF4/TRA2B/HNRNPR/HNRNPH1/SNRPE/SRSF7/USP49/USP39/SRSF2/LSM3/RSRC1/EIF4A3/BUD13/GEMIN5/HOXB-AS3/SNRPB/SNRPA1/SRSF1/PRPF19/GEMIN4/PTBP3/SYNCRIP/KHDRBS3/THOC3/SRSF3/MBNL3/WBP11/HNRNPA2B1/HNRNPU/U2A…	218
GO:0051783	GO:0051783	regulation of nuclear division	83/6360	145/18903	4.38096e-09	4.34928e-07	3.61189e-07	NUF2/CDCA8/ZWINT/WNT5A/CCNB1/ESPL1/TTK/NDC80/MKI67/MAD2L1/BUB1/FBXO5/CDCA2/BIRC5/EDN1/SPC25/TPR/PLK1/TRIP13/AURKB/AURKA/RAD51AP1/BUB1B/ZWILCH/CDT1/RAD21/BUB3/INCENP/CENPF/SIRT2/CHEK1/SPC24/KNTC1/TOM1L2/NEK2/CAV2/DLGAP5/RB1/CDC20/NUP62/XRCC3/PKMYT1/MTBP/PDGFRB/RCC1/CDC25C/HASPIN/CUL7/KLHL22/GEN1/KIF20B/ZW10/BMP7/SPHK1/CDK5RAP2/BORA/PDXP/PIN1/MAD2L2/FBXW5/LRP5/INSR/DAPK3/SH2B1/RPS6KA2/PSMG2/RAD1/LI…	83
GO:0051784	GO:0051784	negative regulation of nuclear division	44/6360	63/18903	4.61185e-09	4.50914e-07	3.74465e-07	NUF2/CDCA8/ZWINT/CCNB1/TTK/NDC80/MAD2L1/BUB1/FBXO5/BIRC5/SPC25/TPR/PLK1/TRIP13/AURKB/BUB1B/ZWILCH/CDT1/RAD21/BUB3/INCENP/CENPF/CHEK1/SPC24/KNTC1/TOM1L2/CDC20/XRCC3/MTBP/HASPIN/KLHL22/GEN1/ZW10/BMP7/CDK5RAP2/MAD2L2/RPS6KA2/PSMG2/RAD1/LIF/ATM/SPDL1/BMP4/TOM1L1	44
GO:0071103	GO:0071103	DNA conformation change	65/6360	106/18903	4.81048e-09	4.63314e-07	3.84763e-07	MCM7/HMGB2/GINS1/RFC3/GINS2/MCM3/CDC45/TOP2A/MCM6/RAD54L/RPA1/MCM2/POLQ/MCM5/MCM4/RFC4/HMGB1/DSCC1/GINS3/ERCC6L/CHD1/POT1/BRIP1/DHX9/RECQL/RFC5/DNA2/TOP3A/DDX11/ERCC2/XRCC5/MRE11/NAV2/BLM/GINS4/FANCM/TOP2B/HNRNPA2B1/SMARCAD1/RFC2/RUVBL1/ERCC3/RECQL4/MCM8/G3BP1/XRCC6/GTF2H2/FBH1/RAD51/CHTF18/NBN/DHX36/WRN/RAD54L2/RAD54B/MCM9/MTERF1/RAD50/HMGB3/TWNK/GTF2F2/RECQL5/TOP1/PIF1/ZRANB3	65
GO:0051304	GO:0051304	chromosome separation	78/6360	135/18903	7.14341e-09	6.77889e-07	5.62958e-07	NCAPH/NUF2/CDCA8/ZWINT/CCNB1/NCAPG2/ESPL1/TTK/NDC80/NCAPG/CDC6/UBE2C/MAD2L1/BUB1/FBXO5/BIRC5/TOP2A/SPC25/TPR/PLK1/TRIP13/AURKB/SMC4/RMI1/TACC3/BUB1B/ZWILCH/CDT1/RAD21/BUB3/INCENP/TOP3A/CENPF/SMARCC1/SPC24/KNTC1/MEIOB/PTTG1/DPF1/DLGAP5/RB1/CDC20/XRCC3/SMARCD3/MLH1/SMC2/ACTL6A/FANCM/HASPIN/BRD7/KLHL22/GEN1/TOP2B/ANAPC1/SMARCAD1/ZW10/PLSCR1/BCL7A/ARID2/NCAPH2/CENPE/PHF10/CDK5RAP2/ANAPC2/NEK6/PBRM1/E…	78
GO:0072698	GO:0072698	protein localization to microtubule cytoskeleton	39/6360	54/18903	7.6397e-09	7.14478e-07	5.93344e-07	TTK/FAM83D/AURKA/SPAG5/MAPRE3/STIL/MAP1A/DIAPH1/UBXN2B/PCM1/CEP192/NUP62/C2CD3/CHAMP1/CEP250/HNRNPU/MCPH1/MARK4/KIF20B/PARD6A/MAPRE2/CEP350/ABHD17C/NUDCD3/HOOK3/ABHD17B/CSNK1D/CEP131/ABHD17A/CEP83/GAS2L1/KIAA0753/NUMA1/SNX10/PIBF1/CEP72/DVL1/CRIPT/CCDC14	39
GO:0033047	GO:0033047	regulation of mitotic sister chromatid segregation	40/6360	56/18903	8.27179e-09	7.58408e-07	6.29826e-07	NUF2/CDCA8/ZWINT/CCNB1/TTK/NDC80/MAD2L1/BUB1/FBXO5/BIRC5/SPC25/TPR/PLK1/TRIP13/AURKB/BUB1B/ZWILCH/CDT1/RAD21/BUB3/INCENP/CENPF/SPC24/KNTC1/KAT2B/PTTG1/CDC20/XRCC3/HASPIN/KLHL22/GEN1/HNRNPU/ZW10/CDK5RAP2/MAD2L2/BECN1/PSMG2/NUMA1/ATM/SPDL1	40
GO:0000086	GO:0000086	G2/M transition of mitotic cell cycle	81/6360	142/18903	8.34449e-09	7.58408e-07	6.29826e-07	BRCA1/ORC1/CLSPN/DBF4B/KIF14/CDK1/CCNB1/RRM1/CCNA2/MASTL/CDC6/DTL/FBXO5/RBBP8/CDK2/RCC2/FOXM1/PLK1/AURKB/AURKA/WEE1/DONSON/RAD51C/TICRR/CDK14/MELK/BARD1/CCND1/CIT/CDC25A/RAD21/CDK4/CENPF/CHEK1/HSPA2/CDC7/MRE11/PPM1D/BLM/SIN3A/TPD52L1/KCNH5/TOPBP1/PKMYT1/TAOK2/CCNG1/CDC25C/PLK3/SKP2/NAE1/CDC25B/BACH1/PKIA/BRSK1/RNASEH2B/NES/KHDRBS1/FOXO4/FBXL12/ARPP19/NABP2/INIP/FBXL7/PBX1/BRCC3/NABP1/NBN/BABAM2/F…	81
GO:0044380	GO:0044380	protein localization to cytoskeleton	41/6360	58/18903	8.82378e-09	7.90831e-07	6.56752e-07	TTK/FAM83D/AURKA/SPAG5/MAPRE3/STIL/MAP1A/DIAPH1/UBXN2B/PCM1/CEP192/NUP62/C2CD3/CHAMP1/CEP250/HNRNPU/MCPH1/MARK4/KIF20B/PARD6A/MAPRE2/CEP350/ABHD17C/NUDCD3/HOOK3/ABHD17B/CSNK1D/CEP131/ABHD17A/CEP83/GAS2L1/PPP1R9B/KIAA0753/NUMA1/KLHL21/SNX10/PIBF1/CEP72/DVL1/CRIPT/CCDC14	41
GO:0019439	GO:0019439	aromatic compound catabolic process	224/6360	489/18903	1.09769e-08	9.70326e-07	8.05815e-07	FEN1/DUT/PNP/SETMAR/APOBEC3B/EXOSC9/HPRT1/HNRNPAB/COMT/CNOT9/PDE5A/FITM2/SIDT2/CNOT10/LSM5/DCP2/UNG/DHX9/POLR2D/PRR5L/DNA2/CTIF/MRTO4/HNRNPM/HNRNPD/VIM/MAGOHB/MTREX/TRAF2/FMR1/NUDT15/DCTPP1/ACAA1/ZC3HAV1/DERA/RNASET2/APAF1/TNKS1BP1/ABCD1/XDH/LRPPRC/BTG2/MGAT1/CSDC2/UPF3B/TENT5C/DIO2/NUDT5/MLH1/CNOT1/GDA/PLEKHN1/MOXD1/APOBEC3A/EIF4A3/SLFN13/EXOSC2/DNASE1L1/NUDT16/XRN2/PELO/SYNCRIP/ENTPD4/EXOSC3/CA…	224
GO:1902749	GO:1902749	regulation of cell cycle G2/M phase transition	66/6360	110/18903	1.28466e-08	1.12026e-06	9.30327e-07	BRCA1/ORC1/CLSPN/DBF4B/KIF14/CDK1/CCNB1/RRM1/CDC6/DTL/FBXO5/RBBP8/CDK2/RCC2/PLK1/AURKB/AURKA/DONSON/RAD51C/TICRR/BARD1/CCND1/ATAD5/CDC25A/RAD21/CDK4/CENPF/CHEK1/HSPA2/CDC7/MRE11/BLM/SIN3A/KCNH5/TOPBP1/TAOK2/CCNG1/CDC25C/NAE1/CDC25B/PKIA/BRSK1/NPM1/RNASEH2B/FOXO4/NABP2/INIP/DYRK3/PBX1/BRCC3/NABP1/NBN/BABAM2/ING4/RAD50/BABAM1/MECP2/CCNQ/PAXIP1/FZR1/TP53/ATM/VPS4A/PABIR1/PINX1/NEK10	66
GO:0034504	GO:0034504	protein localization to nucleus	150/6360	306/18903	1.57904e-08	1.3586e-06	1.12826e-06	LMNB1/CDK1/NUP155/ECT2/GLI3/NUP58/TPR/STK4/TFRC/PLK1/NUP50/NUP85/KPNA2/NUP107/NOLC1/PARP1/MAGED1/BARD1/XPO1/DTX3L/MDM2/PARP9/CSE1L/NUP153/SIX1/CD36/ORMDL3/SIN3A/NUP35/SEC13/NUP62/IPO5/IPO7/CRY2/IPO13/GBP2/CCT6A/MED1/KPNB1/LMNB2/MFHAS1/CCT5/CDH1/CDK5/IPO9/DKC1/HNRNPU/NXT1/CCT2/PKIA/PTGS2/NUP88/ANGPT1/PLRG1/SUFU/ATP13A2/NPM1/LIMK2/MDFIC/SOX9/STK3/SQSTM1/BAG3/RRP7A/CHCHD10/BMP7/CCT8/TSC2/NUP54/IPO8/…	150
GO:0071824	GO:0071824	protein-DNA complex subunit organization	138/6360	277/18903	1.64512e-08	1.39684e-06	1.16002e-06	ASF1B/GMNN/HELLS/HMGB2/NASP/CENPH/HJURP/POLR1E/CENPK/DNAJC9/SUPT16H/CENPN/CDC45/SSRP1/CENPW/MCM2/CENPA/RAD51C/H3C13/HMGB1/H4C5/LIN54/H2AX/ANP32E/CHD1/POLE3/CDT1/MIS18A/CHAF1A/CENPF/CENPI/SMARCC1/H3C14/H3C15/CENPV/KNTC1/CENPO/H4C15/H4C14/H3-3B/ZNHIT1/SET/CAND1/BAZ1A/DLGAP5/H4C8/RB1/NAP1L4/ANP32B/SMARCD3/ATF7IP/MED1/MYC/CHAF1B/H1-4/SMARCA5/ACTL6A/ASF1A/MACROH2A2/TAF1B/THRA/MED14/NPM1/SETSIP/SOX9/RU…	138
GO:0009123	GO:0009123	nucleoside monophosphate metabolic process	50/6360	77/18903	1.91335e-08	1.60349e-06	1.33163e-06	PAICS/TYMS/GMPS/DUT/SHMT1/PNP/HPRT1/GART/MAGI3/PRPS2/DTYMK/DCK/UCK2/DLG2/PPAT/XDH/AMPD2/GDA/PFAS/UMPS/TJP2/TK1/AMPD3/PRPS1/APRT/TK2/GUK1/CAD/ATIC/ADK/AK5/AK1/AK3/AK4/ADSL/DNPH1/AK6/IMPDH1/CARD11/UPP1/DPYD/ADSS2/CDA/TYMP/ADSS1/UCK1/PRPS1L1/DHODH/UCKL1/NT5C	50
GO:0065004	GO:0065004	protein-DNA complex assembly	123/6360	242/18903	2.24947e-08	1.861e-06	1.54548e-06	ASF1B/GMNN/HELLS/HMGB2/NASP/CENPH/HJURP/POLR1E/CENPK/DNAJC9/SUPT16H/CENPN/CDC45/SSRP1/CENPW/MCM2/CENPA/RAD51C/H3C13/HMGB1/H4C5/H2AX/POLE3/CDT1/MIS18A/CHAF1A/CENPF/CENPI/H3C14/H3C15/CENPV/KNTC1/CENPO/H4C15/H4C14/H3-3B/SET/CAND1/BAZ1A/DLGAP5/H4C8/RB1/NAP1L4/ANP32B/ATF7IP/MED1/CHAF1B/H1-4/SMARCA5/ASF1A/MACROH2A2/TAF1B/THRA/MED14/NPM1/SETSIP/SOX9/TAF5/CENPP/ITGB3BP/TCF4/H1-10/CENPE/H2BC9/H4C3/RNF4/NA…	123
GO:0051984	GO:0051984	positive regulation of chromosome segregation	22/6360	25/18903	2.75167e-08	2.24766e-06	1.86659e-06	NCAPH/CDCA8/CCNB1/NCAPG2/NCAPG/CDC6/BIRC5/RAD18/RCC2/AURKB/SMC4/CDT1/INCENP/SIRT2/KAT2B/SMC2/HNRNPU/NCAPH2/SMC6/BECN1/NUMA1/SMC5	22
GO:0000723	GO:0000723	telomere maintenance	85/6360	154/18903	2.9473e-08	2.34789e-06	1.94982e-06	PCNA/FEN1/BRCA2/RIF1/RPA1/AURKB/CCNE2/RAD51C/PARP1/SLF2/MAPK3/DCP2/POT1/CCNE1/RFC1/DCLRE1A/DNA2/EXO1/HNRNPD/PRKDC/HNRNPA1/NEK2/XRCC5/MRE11/DCLRE1B/TNKS1BP1/RPA2/BLM/TPRKB/XRCC3/MAP3K4/CCT6A/UCHL5/DCLRE1C/MYC/TERF2IP/CCT5/ACTL6A/SLF1/PTGES3/RPA3/HNRNPA2B1/DKC1/HNRNPU/CCT2/EXOSC10/RUVBL1/RAD51D/NAF1/CCT8/NABP2/SMG1/RECQL4/GNL3/SMC6/CCT4/HNRNPC/XRCC6/TCP1/MAD2L2/HSP90AA1/RAD51/ZBTB48/ERCC1/NBN/NSMCE…	85
GO:0006282	GO:0006282	regulation of DNA repair	110/6360	212/18903	2.96881e-08	2.34789e-06	1.94982e-06	PCNA/BRCA1/NSD2/USP1/SMCHD1/RBBP8/RIF1/NUDT16L1/SETMAR/FOXM1/PARPBP/POLQ/RAD51AP1/TIMELESS/SIRT1/PARP1/SLF2/HMGB1/CGAS/RADX/FANCB/H2AX/RNF168/BARD1/POT1/KDM1A/DHX9/DTX3L/DDX11/CHEK1/PARP9/SMARCC1/DEK/KAT2B/PRKDC/DPF1/RPA2/SMARCD3/POLH/KLHL15/UCHL5/TERF2IP/ACTL6A/SLF1/BRD7/TMEM161A/FIGNL1/TWIST1/FMN2/TEX15/CEBPG/RUVBL1/OTUB2/ATRIP/TAF5/ENY2/BCL7A/ARID2/PHF10/CDK9/SETD2/FUS/EPC2/PBRM1/CCDC117/TAF10…	110
GO:0000375	GO:0000375	RNA splicing, via transesterification reactions	160/6360	333/18903	3.01007e-08	2.34789e-06	1.94982e-06	HNRNPF/CELF2/SNRNP40/DDX39A/PSIP1/TIA1/RBMX/DBR1/PRDX6/LSM5/KDM1A/DHX9/TGS1/ALYREF/SNRPD1/SF3A3/SRPK1/HNRNPM/MAGOHB/RBM17/HNRNPA1L2/MTREX/RBMXL1/CDC5L/HNRNPA1/FMR1/NOL3/PRPF4/TRA2B/HNRNPR/HNRNPH1/SNRPE/SRSF7/USP49/USP39/SRSF2/LSM3/RSRC1/EIF4A3/BUD13/GEMIN5/SNRPB/SNRPA1/SRSF1/PRPF19/GEMIN4/SYNCRIP/KHDRBS3/SRSF3/MBNL3/WBP11/HNRNPA2B1/HNRNPU/U2AF1/PPWD1/PTBP2/RBM38/WTAP/PLRG1/METTL16/NPM1/SNRPD3/LSM…	160
GO:0045841	GO:0045841	negative regulation of mitotic metaphase/anaphase transition	35/6360	48/18903	3.01991e-08	2.34789e-06	1.94982e-06	NUF2/CDCA8/ZWINT/CCNB1/TTK/NDC80/MAD2L1/BUB1/FBXO5/BIRC5/SPC25/TPR/PLK1/TRIP13/AURKB/BUB1B/ZWILCH/CDT1/RAD21/BUB3/INCENP/CENPF/SPC24/KNTC1/CDC20/XRCC3/HASPIN/KLHL22/GEN1/ZW10/CDK5RAP2/MAD2L2/PSMG2/ATM/SPDL1	35
GO:0051225	GO:0051225	spindle assembly	73/6360	128/18903	4.52057e-08	3.47276e-06	2.88398e-06	CDCA8/TPX2/NDC80/RACGAP1/KIF23/FBXO5/CEP97/KIFC1/BIRC5/HAUS3/MZT1/HAUS6/HAUS1/TPR/MYBL2/PLK1/AURKB/ASPM/AURKA/SPAG5/MAPRE3/STIL/CCNB2/GOLGA2/HAUS4/KIF4A/SMC3/SMC1A/KIF4B/INCENP/CHMP2A/KIF11/STAG2/SASS6/NEK2/TUBGCP3/CLASP2/CEP192/CDC20/MLH1/KIF2A/RCC1/KPNB1/GPSM2/SAC3D1/HAUS2/HNRNPU/TUBGCP4/MAPRE2/PRC1/LZTS2/RNF4/TUBGCP6/NEK6/STAG1/KIF15/BCCIP/CENPJ/TASOR/HAUS8/EML3/CHMP1A/CSNK1D/HAUS5/NUMA1/CCSAP…	73
GO:0009124	GO:0009124	nucleoside monophosphate biosynthetic process	32/6360	43/18903	5.30936e-08	4.03074e-06	3.34736e-06	PAICS/TYMS/GMPS/DUT/SHMT1/HPRT1/GART/PRPS2/DCK/UCK2/PPAT/AMPD2/PFAS/UMPS/TK1/AMPD3/PRPS1/APRT/TK2/CAD/ATIC/ADK/ADSL/IMPDH1/UPP1/ADSS2/CDA/ADSS1/UCK1/PRPS1L1/DHODH/UCKL1	32
GO:1903829	GO:1903829	positive regulation of cellular protein localization	206/6360	451/18903	5.56314e-08	4.1401e-06	3.43818e-06	WNT5A/CDK1/NDC80/VRK1/CLIP3/ECT2/GLI3/OXCT1/ABAT/MYH10/TPR/TFRC/PLK1/PINK1/ERBB2/FZD5/PARP1/TGFB2/LRP4/GAS6/BCAP31/VAMP2/CDT1/ATP2B4/DTX3L/PRR5L/ANKRD1/CTDSPL2/PARP9/MAP1A/FIS1/BCAS3/EPHB2/CEP120/LEPROT/ABLIM3/EZR/NNAT/XPO4/PCNT/TRPM4/ORMDL3/PCM1/VPS28/DDRGK1/ANP32B/NUP62/RER1/IPO5/DLG4/ZDHHC8/RAC2/CCT6A/BBC3/SREBF2/MEAK7/PLK3/GPSM2/MIEF2/CCT5/APBB1/STX4/CDH1/CEP135/GPR137B/CEP250/CDK5/ARHGEF5/DK…	206
GO:0044774	GO:0044774	mitotic DNA integrity checkpoint	53/6360	85/18903	5.58172e-08	4.1401e-06	3.43818e-06	BRCA1/ORC1/CLSPN/GTSE1/CDK1/MSH2/CDC6/DTL/RFWD3/CDK2/SETMAR/PLK1/DONSON/TIPIN/PBK/TICRR/CCND1/PLK2/MDM2/CHEK1/PRKDC/CASP2/MRE11/RPA2/BLM/TOPBP1/TAOK2/CCNG1/PLK3/FANCD2/MDC1/NAE1/NEK11/BRSK1/FOXO4/FBXO31/EME2/EME1/BRCC3/CRADD/NBN/BABAM2/WAC/PIDD1/ATF2/BABAM1/CDKN1B/CHEK2/FZR1/TP53/ATM/MUC1/RAD9A	53
GO:0009156	GO:0009156	ribonucleoside monophosphate biosynthetic process	27/6360	34/18903	5.70408e-08	4.18277e-06	3.47362e-06	PAICS/GMPS/HPRT1/GART/PRPS2/DCK/UCK2/PPAT/AMPD2/PFAS/UMPS/AMPD3/PRPS1/APRT/CAD/ATIC/ADK/ADSL/IMPDH1/UPP1/ADSS2/CDA/ADSS1/UCK1/PRPS1L1/DHODH/UCKL1	27
GO:1905818	GO:1905818	regulation of chromosome separation	65/6360	111/18903	6.18332e-08	4.48326e-06	3.72316e-06	NCAPH/NUF2/CDCA8/ZWINT/CCNB1/NCAPG2/ESPL1/TTK/NDC80/NCAPG/CDC6/UBE2C/MAD2L1/BUB1/FBXO5/BIRC5/SPC25/TPR/PLK1/TRIP13/AURKB/SMC4/TACC3/BUB1B/ZWILCH/CDT1/RAD21/BUB3/INCENP/CENPF/SMARCC1/SPC24/KNTC1/PTTG1/DPF1/DLGAP5/RB1/CDC20/XRCC3/SMARCD3/SMC2/ACTL6A/HASPIN/BRD7/KLHL22/GEN1/ANAPC1/ZW10/PLSCR1/BCL7A/ARID2/NCAPH2/CENPE/PHF10/CDK5RAP2/ANAPC2/NEK6/PBRM1/MAD2L2/SMARCA2/PSMG2/NUMA1/DPF2/ATM/SPDL1	65
GO:0000377	GO:0000377	RNA splicing, via transesterification reactions with bulged adenosine as nucleophile	157/6360	329/18903	7.0924e-08	5.02937e-06	4.17668e-06	HNRNPF/CELF2/SNRNP40/DDX39A/PSIP1/TIA1/RBMX/DBR1/PRDX6/LSM5/KDM1A/DHX9/TGS1/ALYREF/SNRPD1/SF3A3/SRPK1/HNRNPM/MAGOHB/RBM17/HNRNPA1L2/MTREX/RBMXL1/CDC5L/HNRNPA1/FMR1/NOL3/PRPF4/TRA2B/HNRNPR/HNRNPH1/SNRPE/SRSF7/USP49/USP39/SRSF2/LSM3/RSRC1/EIF4A3/BUD13/GEMIN5/SNRPB/SNRPA1/SRSF1/PRPF19/GEMIN4/SYNCRIP/KHDRBS3/SRSF3/MBNL3/WBP11/HNRNPA2B1/HNRNPU/U2AF1/PPWD1/PTBP2/RBM38/WTAP/PLRG1/METTL16/NPM1/SNRPD3/LSM…	157
GO:0000398	GO:0000398	mRNA splicing, via spliceosome	157/6360	329/18903	7.0924e-08	5.02937e-06	4.17668e-06	HNRNPF/CELF2/SNRNP40/DDX39A/PSIP1/TIA1/RBMX/DBR1/PRDX6/LSM5/KDM1A/DHX9/TGS1/ALYREF/SNRPD1/SF3A3/SRPK1/HNRNPM/MAGOHB/RBM17/HNRNPA1L2/MTREX/RBMXL1/CDC5L/HNRNPA1/FMR1/NOL3/PRPF4/TRA2B/HNRNPR/HNRNPH1/SNRPE/SRSF7/USP49/USP39/SRSF2/LSM3/RSRC1/EIF4A3/BUD13/GEMIN5/SNRPB/SNRPA1/SRSF1/PRPF19/GEMIN4/SYNCRIP/KHDRBS3/SRSF3/MBNL3/WBP11/HNRNPA2B1/HNRNPU/U2AF1/PPWD1/PTBP2/RBM38/WTAP/PLRG1/METTL16/NPM1/SNRPD3/LSM…	157
GO:0033046	GO:0033046	negative regulation of sister chromatid segregation	36/6360	51/18903	7.59586e-08	5.21448e-06	4.33041e-06	NUF2/CDCA8/ZWINT/CCNB1/TTK/NDC80/MAD2L1/BUB1/FBXO5/BIRC5/SPC25/TPR/PLK1/TRIP13/AURKB/BUB1B/ZWILCH/CDT1/RAD21/BUB3/INCENP/CENPF/SPC24/KNTC1/PTTG1/CDC20/XRCC3/HASPIN/KLHL22/GEN1/ZW10/CDK5RAP2/MAD2L2/PSMG2/ATM/SPDL1	36
GO:0033048	GO:0033048	negative regulation of mitotic sister chromatid segregation	36/6360	51/18903	7.59586e-08	5.21448e-06	4.33041e-06	NUF2/CDCA8/ZWINT/CCNB1/TTK/NDC80/MAD2L1/BUB1/FBXO5/BIRC5/SPC25/TPR/PLK1/TRIP13/AURKB/BUB1B/ZWILCH/CDT1/RAD21/BUB3/INCENP/CENPF/SPC24/KNTC1/PTTG1/CDC20/XRCC3/HASPIN/KLHL22/GEN1/ZW10/CDK5RAP2/MAD2L2/PSMG2/ATM/SPDL1	36
GO:2000816	GO:2000816	negative regulation of mitotic sister chromatid separation	36/6360	51/18903	7.59586e-08	5.21448e-06	4.33041e-06	NUF2/CDCA8/ZWINT/CCNB1/TTK/NDC80/MAD2L1/BUB1/FBXO5/BIRC5/SPC25/TPR/PLK1/TRIP13/AURKB/BUB1B/ZWILCH/CDT1/RAD21/BUB3/INCENP/CENPF/SPC24/KNTC1/PTTG1/CDC20/XRCC3/HASPIN/KLHL22/GEN1/ZW10/CDK5RAP2/MAD2L2/PSMG2/ATM/SPDL1	36
GO:0051310	GO:0051310	metaphase plate congression	46/6360	71/18903	7.80069e-08	5.29872e-06	4.40037e-06	KIF2C/NUF2/CDCA8/KIF14/CCNB1/FAM83D/NDC80/KIFC1/BIRC5/AURKB/CDCA5/SPAG5/KIF22/CDT1/TTL/INCENP/CENPF/CHMP2A/KAT2B/GEM/NUP62/MLH1/KIF18A/PSRC1/CHAMP1/EML4/KPNB1/SEH1L/HNRNPU/ZW10/CENPE/CENPQ/EML3/CHMP1A/BECN1/CENPC/TRAPPC12/NUMA1/CHMP1B/SPDL1/PIBF1/VPS4A/CHMP6/PINX1/MIS12/MAP1S	46
GO:0009161	GO:0009161	ribonucleoside monophosphate metabolic process	40/6360	59/18903	8.52649e-08	5.7314e-06	4.75969e-06	PAICS/GMPS/PNP/HPRT1/GART/MAGI3/PRPS2/DCK/UCK2/DLG2/PPAT/XDH/AMPD2/GDA/PFAS/UMPS/TJP2/AMPD3/PRPS1/APRT/GUK1/CAD/ATIC/ADK/AK1/AK3/AK4/ADSL/IMPDH1/CARD11/UPP1/DPYD/ADSS2/CDA/ADSS1/UCK1/PRPS1L1/DHODH/UCKL1/NT5C	40
GO:0034501	GO:0034501	protein localization to kinetochore	17/6360	18/18903	1.09938e-07	7.23905e-06	6.01173e-06	CDK1/KNL1/TTK/NDC80/RCC2/AURKB/ZWILCH/CDT1/BUB3/KNTC1/MTBP/CHAMP1/ZW10/CENPQ/TRAPPC12/SPDL1/MIS12	17
GO:1903083	GO:1903083	protein localization to condensed chromosome	17/6360	18/18903	1.09938e-07	7.23905e-06	6.01173e-06	CDK1/KNL1/TTK/NDC80/RCC2/AURKB/ZWILCH/CDT1/BUB3/KNTC1/MTBP/CHAMP1/ZW10/CENPQ/TRAPPC12/SPDL1/MIS12	17
GO:0007099	GO:0007099	centriole replication	31/6360	42/18903	1.18458e-07	7.6824e-06	6.37991e-06	BRCA1/CCP110/CDK2/STIL/RTTN/PLK2/ALMS1/CHMP2A/CEP120/KAT2B/SASS6/WDR62/CEP192/NUP62/C2CD3/CEP152/PLK4/CEP135/NPM1/TRIM37/CEP76/RBM14/CDK5RAP2/POC1B/CENPJ/MDM1/CEP44/KIAA0753/CEP72/CETN2/CEP295	31
GO:0018205	GO:0018205	peptidyl-lysine modification	190/6360	414/18903	1.19052e-07	7.6824e-06	6.37991e-06	BRCA1/BRCA2/NSD2/SUV39H2/MTF2/TADA2A/GATA2/RIF1/DNMT1/NAA50/SETMAR/PHF19/SIRT1/SLF2/HAT1/HDAC9/POLE3/KDM1A/MDM2/SIRT2/CHEK1/CPA4/EZH2/DEK/MUL1/KAT2B/NNAT/PPARGC1A/TRPM4/SET/SIN3A/P3H4/WBP2/BMI1/TOLLIP/UBA2/BAZ1B/UHRF2/H1-4/SMARCA5/RASD2/APBB1/ACTL6A/PIAS3/SLF1/DOT1L/PBXIP1/BRD7/EGR1/GTF3C4/JADE3/DDX21/AUTS2/NFYB/TWIST1/CTCF/EZH1/SPHK2/PHF1/MSL2/RBBP5/NFYA/BCOR/RUVBL1/HMG20A/BOD1L1/SUV39H1/HDAC2/S…	190
GO:0006401	GO:0006401	RNA catabolic process	144/6360	299/18903	1.21245e-07	7.74648e-06	6.43313e-06	FEN1/EXOSC9/HNRNPAB/CNOT9/SIDT2/CNOT10/LSM5/DCP2/DHX9/POLR2D/PRR5L/DNA2/CTIF/MRTO4/HNRNPM/HNRNPD/VIM/MAGOHB/MTREX/TRAF2/FMR1/ZC3HAV1/RNASET2/TNKS1BP1/LRPPRC/BTG2/CSDC2/UPF3B/TENT5C/MLH1/CNOT1/PLEKHN1/EIF4A3/SLFN13/EXOSC2/NUDT16/XRN2/PELO/SYNCRIP/EXOSC3/CARHSP1/EXOSC8/DKC1/HNRNPU/E2F1/RBM38/EXOSC10/PNPT1/KCNQ1OT1/SND1/IGF2BP1/METTL16/PNRC2/NPM1/RNASEH2B/LSM2/ZFP36L1/CNOT6L/ZHX2/CIRBP/MTPAP/GDNF/ZC…	144
GO:1903311	GO:1903311	regulation of mRNA metabolic process	148/6360	309/18903	1.25141e-07	7.91703e-06	6.57476e-06	NUDT21/EXOSC9/CELF2/HNRNPAB/TIA1/RBMX/PRDX6/CNOT9/CNOT10/BARD1/DCP2/DHX9/POLR2D/PRR5L/SRPK1/HNRNPM/HNRNPD/VIM/RBMXL1/TRAF2/HNRNPA1/FMR1/ZC3HAV1/TNKS1BP1/TRA2B/BTG2/CSDC2/SRSF7/TENT5C/MLH1/CNOT1/SRSF2/PLEKHN1/PAPOLA/EIF4A3/PRPF19/EXOSC2/SYNCRIP/EXOSC3/CARHSP1/KHDRBS3/SRSF3/MBNL3/EXOSC8/HNRNPA2B1/HNRNPU/E2F1/RBM38/SAFB/WTAP/PNPT1/IGF2BP1/METTL16/NPM1/KHDRBS1/MBNL1/ZFP36L1/CNOT6L/CIRBP/GDNF/SERBP1/C…	148
GO:2000779	GO:2000779	regulation of double-strand break repair	75/6360	135/18903	1.31304e-07	8.22629e-06	6.83159e-06	NSD2/SMCHD1/RBBP8/RIF1/NUDT16L1/SETMAR/FOXM1/PARPBP/POLQ/RAD51AP1/TIMELESS/PARP1/SLF2/CGAS/RADX/FANCB/POT1/KDM1A/DTX3L/DDX11/CHEK1/PARP9/SMARCC1/DEK/PRKDC/DPF1/RPA2/SMARCD3/KLHL15/TERF2IP/ACTL6A/SLF1/BRD7/FIGNL1/TWIST1/FMN2/TEX15/RUVBL1/OTUB2/ATRIP/BCL7A/ARID2/PHF10/SETD2/FUS/EPC2/PBRM1/MGMT/MAD2L2/FBH1/RAD51/PPP4R3B/YEATS4/PPP4C/TRRAP/UBE2N/SIRT6/SMARCA2/OTUB1/WRAP53/SHLD2/MAGEF1/ATR/DPF2/AUNIP/…	75
GO:0032508	GO:0032508	DNA duplex unwinding	56/6360	93/18903	1.34137e-07	8.32295e-06	6.91186e-06	MCM7/GINS1/RFC3/GINS2/MCM3/CDC45/TOP2A/MCM6/RAD54L/RPA1/MCM2/POLQ/MCM5/MCM4/RFC4/DSCC1/GINS3/ERCC6L/CHD1/POT1/BRIP1/DHX9/RECQL/RFC5/DNA2/DDX11/ERCC2/XRCC5/MRE11/NAV2/BLM/GINS4/FANCM/SMARCAD1/RFC2/RUVBL1/ERCC3/RECQL4/MCM8/G3BP1/XRCC6/GTF2H2/FBH1/RAD51/CHTF18/NBN/DHX36/WRN/RAD54L2/RAD54B/MCM9/RAD50/TWNK/GTF2F2/RECQL5/PIF1	56
GO:0090305	GO:0090305	nucleic acid phosphodiester bond hydrolysis	125/6360	253/18903	1.38592e-07	8.4833e-06	7.04503e-06	FEN1/RBBP8/AZGP1/UTP20/NUDT21/SETMAR/EXOSC9/DBR1/MGME1/POLE/DCP2/TOE1/ATAD5/DCLRE1A/DNA2/EXO1/MEIOB/POLD1/ERCC2/MRE11/DCLRE1B/RNASET2/ERI2/RPP30/ZC3H12C/ANGEL1/EXD2/ERI1/CNOT1/ENDOV/EXD3/SLFN13/DCLRE1C/EXOSC2/DNASE1L1/NUDT16/XRN2/PELO/TDP1/FANCM/EXOSC3/GEN1/RPP25/EXOSC8/APEX2/EXOSC10/PNPT1/SND1/PNRC2/EXO5/SAMHD1/DROSHA/PLSCR1/CNOT6L/ENPP1/ERCC3/NOP14/CNOT7/POP7/EXOSC5/PLD6/PGBD5/NYNRIN/CPSF4/CNOT…	125
GO:0007094	GO:0007094	mitotic spindle assembly checkpoint	33/6360	46/18903	1.43295e-07	8.4833e-06	7.04503e-06	NUF2/CDCA8/ZWINT/CCNB1/TTK/NDC80/MAD2L1/BUB1/BIRC5/SPC25/TPR/PLK1/TRIP13/AURKB/BUB1B/ZWILCH/CDT1/BUB3/INCENP/CENPF/SPC24/KNTC1/CDC20/XRCC3/HASPIN/KLHL22/GEN1/ZW10/CDK5RAP2/MAD2L2/PSMG2/ATM/SPDL1	33
GO:0071173	GO:0071173	spindle assembly checkpoint	33/6360	46/18903	1.43295e-07	8.4833e-06	7.04503e-06	NUF2/CDCA8/ZWINT/CCNB1/TTK/NDC80/MAD2L1/BUB1/BIRC5/SPC25/TPR/PLK1/TRIP13/AURKB/BUB1B/ZWILCH/CDT1/BUB3/INCENP/CENPF/SPC24/KNTC1/CDC20/XRCC3/HASPIN/KLHL22/GEN1/ZW10/CDK5RAP2/MAD2L2/PSMG2/ATM/SPDL1	33
GO:0071174	GO:0071174	mitotic spindle checkpoint	33/6360	46/18903	1.43295e-07	8.4833e-06	7.04503e-06	NUF2/CDCA8/ZWINT/CCNB1/TTK/NDC80/MAD2L1/BUB1/BIRC5/SPC25/TPR/PLK1/TRIP13/AURKB/BUB1B/ZWILCH/CDT1/BUB3/INCENP/CENPF/SPC24/KNTC1/CDC20/XRCC3/HASPIN/KLHL22/GEN1/ZW10/CDK5RAP2/MAD2L2/PSMG2/ATM/SPDL1	33
GO:0098534	GO:0098534	centriole assembly	33/6360	46/18903	1.43295e-07	8.4833e-06	7.04503e-06	BRCA1/CCP110/CDK2/STIL/RTTN/PLK2/ALMS1/CHMP2A/CEP120/KAT2B/SASS6/WDR62/CEP192/NUP62/C2CD3/CEP152/PLK4/CEP135/NPM1/TRIM37/CEP76/RBM14/CDK5RAP2/POC1B/CENPJ/MDM1/CEP44/KIAA0753/E2F4/CCDC78/CEP72/CETN2/CEP295	33
GO:1902100	GO:1902100	negative regulation of metaphase/anaphase transition of cell cycle	35/6360	50/18903	1.60907e-07	9.4394e-06	7.83903e-06	NUF2/CDCA8/ZWINT/CCNB1/TTK/NDC80/MAD2L1/BUB1/FBXO5/BIRC5/SPC25/TPR/PLK1/TRIP13/AURKB/BUB1B/ZWILCH/CDT1/RAD21/BUB3/INCENP/CENPF/SPC24/KNTC1/CDC20/XRCC3/HASPIN/KLHL22/GEN1/ZW10/CDK5RAP2/MAD2L2/PSMG2/ATM/SPDL1	35
GO:0019915	GO:0019915	lipid storage	53/6360	87/18903	1.68834e-07	9.81517e-06	8.15109e-06	ITGB3/SIRT1/FITM2/SOAT1/PPARA/EHD1/PLIN2/CDS1/LDAF1/CD36/CRY1/PLIN3/APOE/CRY2/SREBF2/ALKBH7/APOB/NRIP1/AUP1/PTPN2/SQLE/PNPLA2/GBA1/ENPP1/ABHD5/IKBKE/DGAT1/ACACB/FBXW7/CDS2/HILPDA/OSBPL8/NR1H2/ITGAV/CPT1A/MSR1/ABCA1/FTO/SREBF1/ZFYVE1/NFKB1/DGAT2/B4GALNT1/GM2A/C3/OSBPL11/PPARG/PLA2G4C/TTC39B/ABCG1/HEXA/BSCL2/NR1H3	53
GO:0071168	GO:0071168	protein localization to chromatin	37/6360	54/18903	1.70812e-07	9.84149e-06	8.17295e-06	VRK1/MSH2/PLK1/CDCA5/CENPA/H4C5/H2AC8/RAD21/EZH2/H4C15/H4C14/H4C8/RB1/WBP2/ESCO2/NIPBL/MACROH2A2/WAPL/CDK9/SETD2/H4C3/MCM8/VCP/TASOR/ESR1/H4C9/H1-5/SIRT6/LEMD2/MAU2/MCM9/H2BC11/H4C2/LRWD1/H4C16/H4C1/H4C11	37
GO:0051383	GO:0051383	kinetochore organization	20/6360	23/18903	1.8912e-07	1.07999e-05	8.96888e-06	NUF2/CENPH/NDC80/CENPK/CENPN/CENPW/CENPA/SMC4/CDT1/CENPF/KNTC1/DLGAP5/SMC2/CENPE/RNF4/CENPC/CENPS/TRAPPC12/CENPT/MIS12	20
GO:0033045	GO:0033045	regulation of sister chromatid segregation	62/6360	107/18903	2.10008e-07	1.18876e-05	9.87213e-06	NUF2/CDCA8/ZWINT/CCNB1/ESPL1/TTK/NDC80/CDC6/UBE2C/MAD2L1/BUB1/FBXO5/BIRC5/SPC25/TPR/PLK1/TRIP13/AURKB/TACC3/BUB1B/ZWILCH/CDT1/RAD21/BUB3/INCENP/CENPF/SMARCC1/SPC24/KNTC1/KAT2B/PTTG1/DPF1/DLGAP5/RB1/CDC20/XRCC3/SMARCD3/ACTL6A/HASPIN/BRD7/KLHL22/GEN1/HNRNPU/ANAPC1/ZW10/BCL7A/ARID2/CENPE/PHF10/CDK5RAP2/ANAPC2/NEK6/PBRM1/MAD2L2/BECN1/SMARCA2/PSMG2/NUMA1/DPF2/ATM/SPDL1/RMI2	62
GO:0006999	GO:0006999	nuclear pore organization	14/6360	14/18903	2.35962e-07	1.32405e-05	1.09957e-05	NDC1/TPR/NUP107/NUP205/NUP153/AHCTF1/NUP35/SEH1L/NUP54/RTN4/NUP93/NUP133/NUP98/TMEM170A	14
GO:0051306	GO:0051306	mitotic sister chromatid separation	59/6360	101/18903	2.78763e-07	1.55074e-05	1.28783e-05	NUF2/CDCA8/ZWINT/CCNB1/ESPL1/TTK/NDC80/CDC6/UBE2C/MAD2L1/BUB1/FBXO5/BIRC5/SPC25/TPR/PLK1/TRIP13/AURKB/TACC3/BUB1B/ZWILCH/CDT1/RAD21/BUB3/INCENP/CENPF/SMARCC1/SPC24/KNTC1/PTTG1/DPF1/DLGAP5/RB1/CDC20/XRCC3/SMARCD3/ACTL6A/HASPIN/BRD7/KLHL22/GEN1/ANAPC1/ZW10/BCL7A/ARID2/NCAPH2/CENPE/PHF10/CDK5RAP2/ANAPC2/NEK6/PBRM1/MAD2L2/SMARCA2/PSMG2/PPP2R1A/DPF2/ATM/SPDL1	59
GO:0008608	GO:0008608	attachment of spindle microtubules to kinetochore	31/6360	43/18903	2.87315e-07	1.58465e-05	1.31599e-05	KIF2C/NUF2/CDCA8/KNL1/CCNB1/NDC80/RACGAP1/ECT2/BIRC5/SPC25/RCC2/AURKB/SPAG5/CDT1/BUB3/INCENP/SIRT2/SPC24/KAT2B/NEK2/KNSTRN/SGO1/RB1/CHAMP1/EML4/SEH1L/HNRNPU/CENPE/BECN1/CENPC/MIS12	31
GO:0010389	GO:0010389	regulation of G2/M transition of mitotic cell cycle	58/6360	99/18903	3.05736e-07	1.67196e-05	1.38849e-05	BRCA1/ORC1/CLSPN/DBF4B/KIF14/CDK1/CCNB1/RRM1/CDC6/DTL/FBXO5/RBBP8/CDK2/RCC2/PLK1/AURKB/AURKA/DONSON/RAD51C/TICRR/BARD1/CCND1/CDC25A/RAD21/CDK4/CENPF/CHEK1/HSPA2/CDC7/MRE11/BLM/SIN3A/KCNH5/TOPBP1/TAOK2/CCNG1/CDC25C/NAE1/CDC25B/PKIA/BRSK1/RNASEH2B/FOXO4/NABP2/INIP/PBX1/BRCC3/NABP1/NBN/BABAM2/RAD50/BABAM1/MECP2/FZR1/ATM/VPS4A/PABIR1/PINX1	58
GO:0031577	GO:0031577	spindle checkpoint	33/6360	47/18903	3.25406e-07	1.76458e-05	1.46541e-05	NUF2/CDCA8/ZWINT/CCNB1/TTK/NDC80/MAD2L1/BUB1/BIRC5/SPC25/TPR/PLK1/TRIP13/AURKB/BUB1B/ZWILCH/CDT1/BUB3/INCENP/CENPF/SPC24/KNTC1/CDC20/XRCC3/HASPIN/KLHL22/GEN1/ZW10/CDK5RAP2/MAD2L2/PSMG2/ATM/SPDL1	33
GO:0051985	GO:0051985	negative regulation of chromosome segregation	36/6360	53/18903	3.51467e-07	1.87439e-05	1.55661e-05	NUF2/CDCA8/ZWINT/CCNB1/TTK/NDC80/MAD2L1/BUB1/FBXO5/BIRC5/SPC25/TPR/PLK1/TRIP13/AURKB/BUB1B/ZWILCH/CDT1/RAD21/BUB3/INCENP/CENPF/SPC24/KNTC1/PTTG1/CDC20/XRCC3/HASPIN/KLHL22/GEN1/ZW10/CDK5RAP2/MAD2L2/PSMG2/ATM/SPDL1	36
GO:1905819	GO:1905819	negative regulation of chromosome separation	36/6360	53/18903	3.51467e-07	1.87439e-05	1.55661e-05	NUF2/CDCA8/ZWINT/CCNB1/TTK/NDC80/MAD2L1/BUB1/FBXO5/BIRC5/SPC25/TPR/PLK1/TRIP13/AURKB/BUB1B/ZWILCH/CDT1/RAD21/BUB3/INCENP/CENPF/SPC24/KNTC1/PTTG1/CDC20/XRCC3/HASPIN/KLHL22/GEN1/ZW10/CDK5RAP2/MAD2L2/PSMG2/ATM/SPDL1	36
GO:0007091	GO:0007091	metaphase/anaphase transition of mitotic cell cycle	56/6360	95/18903	3.6649e-07	1.93849e-05	1.60984e-05	NUF2/CDCA8/ZWINT/CCNB1/ESPL1/TTK/NDC80/CDC6/UBE2C/MAD2L1/BUB1/FBXO5/BIRC5/SPC25/TPR/PLK1/TRIP13/AURKB/TACC3/BUB1B/ZWILCH/CDT1/RAD21/BUB3/INCENP/CENPF/SMARCC1/SPC24/KNTC1/DPF1/DLGAP5/RB1/CDC20/XRCC3/SMARCD3/ACTL6A/HASPIN/BRD7/KLHL22/GEN1/ANAPC1/ZW10/BCL7A/ARID2/CENPE/PHF10/CDK5RAP2/ANAPC2/NEK6/PBRM1/MAD2L2/SMARCA2/PSMG2/DPF2/ATM/SPDL1	56
GO:0016570	GO:0016570	histone modification	211/6360	474/18903	4.21925e-07	2.18403e-05	1.81375e-05	UHRF1/BRCA1/BRCA2/NSD2/NCAPG2/SUV39H2/MTF2/TADA2A/GATA2/RIF1/DNMT1/NAA50/SETMAR/PHF19/RBBP7/AURKB/DDB2/PINK1/FBL/SIRT1/HAT1/HDAC9/RNF168/BARD1/POLE3/KDM1A/SUZ12/DTX3L/RBBP4/SIRT2/CHEK1/CPA4/EZH2/DEK/KAT2B/ZBTB7B/PPARGC1A/USP3/C6orf89/SET/SIN3A/USP49/WBP2/BMI1/KDM2B/CBX8/BAZ1B/HDAC5/H1-4/SMARCA5/APBB1/ACTL6A/PARP2/RCOR2/DOT1L/PBXIP1/BRD7/NIPBL/GTF3C4/SIN3B/RING1/JADE3/DDX21/AUTS2/NFYB/PCGF5/TWIST1…	211
GO:0006913	GO:0006913	nucleocytoplasmic transport	154/6360	329/18903	4.23065e-07	2.18403e-05	1.81375e-05	CDK1/NUP155/ECT2/GLI3/NUP58/NDC1/TPR/STK4/NUP50/NUP43/NUP85/KPNA2/NUP107/NUP160/DDX39A/NOLC1/BARD1/GAS6/XPO1/DHX9/POLR2D/NUP205/RANBP1/ALYREF/CTDSPL2/CSE1L/MAGOHB/PPP1CC/XPO4/HNRNPA1/NUP153/AHCTF1/NOL6/CD36/ANP32B/NUP35/SEC13/NUP62/UPF3B/IPO5/IPO7/CRY2/IPO13/XPO5/RSRC1/XPOT/MED1/MALT1/EIF4A3/ABCE1/KPNB1/CDH1/FBXO22/DUSP16/SEH1L/CDK5/ANP32A/IPO9/THOC3/SRSF3/HNRNPA2B1/NXT1/PKIA/PTGS2/NUP88/HSPA9/AN…	154
GO:0051169	GO:0051169	nuclear transport	154/6360	329/18903	4.23065e-07	2.18403e-05	1.81375e-05	CDK1/NUP155/ECT2/GLI3/NUP58/NDC1/TPR/STK4/NUP50/NUP43/NUP85/KPNA2/NUP107/NUP160/DDX39A/NOLC1/BARD1/GAS6/XPO1/DHX9/POLR2D/NUP205/RANBP1/ALYREF/CTDSPL2/CSE1L/MAGOHB/PPP1CC/XPO4/HNRNPA1/NUP153/AHCTF1/NOL6/CD36/ANP32B/NUP35/SEC13/NUP62/UPF3B/IPO5/IPO7/CRY2/IPO13/XPO5/RSRC1/XPOT/MED1/MALT1/EIF4A3/ABCE1/KPNB1/CDH1/FBXO22/DUSP16/SEH1L/CDK5/ANP32A/IPO9/THOC3/SRSF3/HNRNPA2B1/NXT1/PKIA/PTGS2/NUP88/HSPA9/AN…	154
GO:0050000	GO:0050000	chromosome localization	53/6360	89/18903	4.76269e-07	2.43918e-05	2.02564e-05	KIF2C/NUF2/CDCA8/KIF14/CCNB1/FAM83D/NDC80/KIFC1/BIRC5/AURKB/CDCA5/SPAG5/KIF22/CDT1/TTL/INCENP/CENPF/CHMP2A/KAT2B/GEM/DLGAP5/NUP62/MLH1/KIF18A/PSRC1/CHAMP1/EML4/KPNB1/SEH1L/NDE1/HNRNPU/FMN2/ZW10/CENPE/CENPQ/EML3/CHMP1A/LMNA/BECN1/CENPC/TRAPPC12/NUMA1/KATNB1/IFFO1/CHMP1B/ATM/SPDL1/PIBF1/VPS4A/CHMP6/PINX1/MIS12/MAP1S	53
GO:0006268	GO:0006268	DNA unwinding involved in DNA replication	19/6360	22/18903	4.9148e-07	2.49726e-05	2.07387e-05	MCM7/GINS1/GINS2/MCM3/CDC45/MCM6/RPA1/MCM2/MCM5/MCM4/GINS3/RECQL/BLM/GINS4/RECQL4/RAD51/WRN/TWNK/RECQL5	19
GO:0001701	GO:0001701	in utero embryonic development	179/6360	393/18903	5.10829e-07	2.57529e-05	2.13867e-05	ASF1B/RRM2/BRCA2/NASP/E2F7/CCNB1/NCAPG2/GINS1/MSH2/RBBP8/NPAT/EDN1/GLI3/GATA2/STK4/STIL/CCNB2/FZD5/SP3/STMN3/PHF6/HM13/TGFBR2/E2F8/ST14/CHEK1/ELF3/SEC24C/VASH2/ERCC2/NEK2/CITED2/COPS3/GINS4/RPL7L1/SIN3A/GRHL2/MGAT1/FUT8/C2CD3/TENT5C/PLK4/BMI1/CNOT1/MED1/FOXF1/NDUFA2/TM4SF1/DAD1/NOG/ACTL6A/DBN1/PELO/GATA6/BCL2L11/APOB/PALB2/ADCY9/GNA13/CCNB1IP1/TWIST1/FURIN/CAMSAP3/SEC24D/ANGPT1/SLC25A20/BCOR/RNAS…	179
GO:0010965	GO:0010965	regulation of mitotic sister chromatid separation	57/6360	98/18903	5.39115e-07	2.69683e-05	2.2396e-05	NUF2/CDCA8/ZWINT/CCNB1/ESPL1/TTK/NDC80/CDC6/UBE2C/MAD2L1/BUB1/FBXO5/BIRC5/SPC25/TPR/PLK1/TRIP13/AURKB/TACC3/BUB1B/ZWILCH/CDT1/RAD21/BUB3/INCENP/CENPF/SMARCC1/SPC24/KNTC1/PTTG1/DPF1/DLGAP5/RB1/CDC20/XRCC3/SMARCD3/ACTL6A/HASPIN/BRD7/KLHL22/GEN1/ANAPC1/ZW10/BCL7A/ARID2/CENPE/PHF10/CDK5RAP2/ANAPC2/NEK6/PBRM1/MAD2L2/SMARCA2/PSMG2/DPF2/ATM/SPDL1	57
GO:0051656	GO:0051656	establishment of organelle localization	196/6360	437/18903	5.70909e-07	2.83391e-05	2.35344e-05	KIF2C/NUF2/CDCA8/LMNB1/KIF14/CCNB1/ESPL1/FAM83D/NDC80/SDC1/MAD2L1/KIFC1/BIRC5/GATA2/ITGA4/PLK1/AURKB/RAB27A/CDCA5/CENPA/SPAG5/CDH3/PINK1/ATP9A/WIPI1/KIF22/ARMCX3/CDT1/XPO1/TTL/INCENP/TRIM58/CENPF/CHMP2A/EXOC7/CEP120/KAT2B/MYO19/EZR/SYNE2/GEM/SAPCD2/NEFH/TRAPPC1/TMED9/UBXN2B/PCM1/CLASP2/LRPPRC/NUP62/WASF1/MLH1/RAC2/COPG1/STXBP1/KIF18A/PSRC1/FOXF1/CHAMP1/EML4/ABCE1/KPNB1/PEX14/LMNB2/FES/SDC4/GPSM2/…	196
GO:0044786	GO:0044786	cell cycle DNA replication	30/6360	42/18903	6.21588e-07	3.06192e-05	2.54279e-05	PCNA/FEN1/GMNN/BRCA2/DBF4B/E2F7/POLA1/GINS1/FBXO5/MCM3/CDC45/MCM6/MCM2/DONSON/TIPIN/MCM4/GINS3/CDT1/DBF4/ATAD5/E2F8/DNA2/LIG1/CDC7/BLM/RAD51/ZMPSTE24/RTF2/WRN/WIZ	30
GO:0006997	GO:0006997	nucleus organization	75/6360	139/18903	6.28586e-07	3.07293e-05	2.55194e-05	HMGB2/LMNB1/CDK1/NEMP1/VRK1/NUP155/NDC1/TPR/PLK1/GOLM1/NUP107/SIRT1/DMPK/NOLC1/ETS1/NUP205/DDX11/SIRT2/CHEK1/CHMP2A/SRPK1/NUP153/AHCTF1/H3-3B/UBXN2B/NUP35/RCC1/LMNB2/SMARCA5/DCTN1/SEH1L/LPIN1/TBPL1/HIPK2/NECTIN2/PITPNB/SYCP1/SUV39H1/SERBP1/NUP54/UBE2I/RTN4/PYGO1/REEP3/AGFG1/DYRK3/NEK6/NUP93/H3-3A/PLEC/EMG1/ZMPSTE24/CHMP1A/LMNA/POLR1B/NUP133/BEND3/LEMD2/TARDBP/NUP98/USPL1/SUMO1/WRAP53/NUMA1/MFSD14…	75
GO:0044773	GO:0044773	mitotic DNA damage checkpoint	49/6360	81/18903	6.6032e-07	3.20379e-05	2.66062e-05	BRCA1/CLSPN/GTSE1/CDK1/MSH2/DTL/RFWD3/CDK2/PLK1/DONSON/TIPIN/PBK/TICRR/CCND1/PLK2/MDM2/CHEK1/PRKDC/CASP2/MRE11/RPA2/BLM/TOPBP1/TAOK2/CCNG1/PLK3/FANCD2/MDC1/NEK11/BRSK1/FOXO4/FBXO31/EME2/EME1/BRCC3/CRADD/NBN/BABAM2/WAC/PIDD1/ATF2/BABAM1/CDKN1B/CHEK2/FZR1/TP53/ATM/MUC1/RAD9A	49
GO:2000278	GO:2000278	regulation of DNA biosynthetic process	67/6360	121/18903	7.08147e-07	3.40708e-05	2.82944e-05	PCNA/CYP1B1/GINS1/USP1/RFC3/GINS2/AURKB/RFC4/DSCC1/MAPK3/GINS3/DCP2/POT1/RFC5/ANKRD1/CHEK1/TFDP1/HNRNPD/HNRNPA1/NEK2/XRCC5/GINS4/GRHL2/MAP3K4/CCT6A/PDGFRB/MYC/CCT5/PTGES3/HNRNPA2B1/DKC1/HNRNPU/CCT2/JADE3/ARRB2/EXOSC10/RFC2/NAF1/CCT8/NIBAN2/JADE1/CCT4/HNRNPC/TCP1/DNAJC2/GREM1/HSP90AA1/CHTF18/KAT7/PRKD2/SH2B1/GNL3L/ING4/NVL/WRAP53/ATR/TP53/ATM/MAP2K7/ACVRL1/HGF/POLG2/NPPC/PINX1/NOX4/PIF1/FBXO4	67
GO:0046605	GO:0046605	regulation of centrosome cycle	36/6360	54/18903	7.12778e-07	3.40708e-05	2.82944e-05	BRCA1/CCNF/AURKA/STIL/SIRT1/XPO1/PLK2/ALMS1/CHMP2A/CEP120/KAT2B/SASS6/WDR62/NUP62/XRCC3/PLK4/GEN1/MCPH1/MARK4/NPM1/TRIM37/CEP76/RBM14/ROCK2/CDK5RAP2/CCNL1/FBXW5/CENPJ/PKHD1/CHMP1A/MDM1/CEP131/CCNL2/CHMP1B/TMEM67/CEP295	36
GO:0006575	GO:0006575	cellular modified amino acid metabolic process	92/6360	180/18903	9.25863e-07	4.39308e-05	3.64827e-05	SLC1A1/TYMS/MBOAT1/SHMT1/DHFR/MTHFD1/FOXE1/MTHFD2/GCH1/SLC16A2/GART/GLO1/SERINC2/PTDSS2/GSTK1/GGH/OSBPL10/GSTM2/ARL6IP5/ACADL/CRAT/CPT1C/LPCAT4/DIO2/ASS1/ALDH7A1/G6PD/SERINC3/MED1/SLC19A1/IDH1/GGT7/SLC27A1/HAGH/ALDH1L2/SLC22A4/PLSCR1/ACADM/MTHFD1L/CHAC2/ATIC/POR/OSBPL5/ALDH4A1/ICMT/OSBPL8/MBOAT2/PANK2/GSTM1/CPT1A/GSS/GLRX2/PAX8/SERINC1/SLC6A8/ABHD12/CPQ/PLOD3/CHAC1/MTHFR/SERINC5/NFE2L2/GSTM4/GGAC…	92
GO:0006402	GO:0006402	mRNA catabolic process	120/6360	248/18903	9.75985e-07	4.5971e-05	3.8177e-05	EXOSC9/HNRNPAB/CNOT9/CNOT10/LSM5/DCP2/DHX9/POLR2D/PRR5L/CTIF/MRTO4/HNRNPM/HNRNPD/VIM/MAGOHB/TRAF2/FMR1/ZC3HAV1/TNKS1BP1/BTG2/CSDC2/UPF3B/TENT5C/MLH1/CNOT1/PLEKHN1/EIF4A3/EXOSC2/NUDT16/XRN2/PELO/SYNCRIP/EXOSC3/CARHSP1/EXOSC8/HNRNPU/E2F1/RBM38/EXOSC10/PNPT1/SND1/IGF2BP1/METTL16/PNRC2/NPM1/LSM2/ZFP36L1/CNOT6L/ZHX2/CIRBP/MTPAP/GDNF/SERBP1/CNOT7/IKBKE/ROCK2/PUM2/EXOSC5/SAMD4A/A1CF/FASTK/FUS/SMG1/DAZL/…	120
GO:2001022	GO:2001022	positive regulation of response to DNA damage stimulus	86/6360	166/18903	9.97253e-07	4.66324e-05	3.87263e-05	PCNA/BRCA1/USP1/SMCHD1/RBBP8/RIF1/SETMAR/FOXM1/RAD51AP1/TIMELESS/SIRT1/PBK/PARP1/SLF2/HMGB1/FANCB/H2AX/RNF168/DHX9/DTX3L/ANKRD1/DDX11/PARP9/SMARCC1/PRKDC/DPF1/FMR1/ZNHIT1/BCLAF1/SMARCD3/UCHL5/MYC/ACTL6A/SLF1/BRD7/TMEM161A/FMN2/TTI1/CEBPG/RUVBL1/BCL7A/ARID2/PHF10/FUS/EPC2/PBRM1/CCDC117/MGMT/MAD2L2/NACC2/RNF8/NKX3-1/BRCC3/FBH1/YEATS4/TRRAP/UBE2N/NSMCE4A/SIRT6/BABAM2/SMARCA2/HDAC10/TIGAR/ING4/WRAP53…	86
GO:0007062	GO:0007062	sister chromatid cohesion	40/6360	63/18903	1.19234e-06	5.53538e-05	4.5969e-05	FEN1/ESPL1/BUB1/MCMBP/NAA50/NAA10/PLK1/CDCA5/RAD51C/SLF2/DSCC1/BUB1B/KIF22/SMC3/SMC1A/RAD21/DDX11/SGO2/STAG2/PDS5A/MRE11/SGO1/RB1/CDC20/ESCO2/PDS5B/SLF1/HASPIN/NIPBL/CTCF/WAPL/ESCO1/FBXW7/STAG1/MAU2/PPP2R1A/SMC5/AXIN2/SFPQ/RAD21L1	40
GO:0044784	GO:0044784	metaphase/anaphase transition of cell cycle	56/6360	98/18903	1.48393e-06	6.83983e-05	5.6802e-05	NUF2/CDCA8/ZWINT/CCNB1/ESPL1/TTK/NDC80/CDC6/UBE2C/MAD2L1/BUB1/FBXO5/BIRC5/SPC25/TPR/PLK1/TRIP13/AURKB/TACC3/BUB1B/ZWILCH/CDT1/RAD21/BUB3/INCENP/CENPF/SMARCC1/SPC24/KNTC1/DPF1/DLGAP5/RB1/CDC20/XRCC3/SMARCD3/ACTL6A/HASPIN/BRD7/KLHL22/GEN1/ANAPC1/ZW10/BCL7A/ARID2/CENPE/PHF10/CDK5RAP2/ANAPC2/NEK6/PBRM1/MAD2L2/SMARCA2/PSMG2/DPF2/ATM/SPDL1	56
GO:2000573	GO:2000573	positive regulation of DNA biosynthetic process	45/6360	74/18903	1.5239e-06	6.97428e-05	5.79185e-05	PCNA/CYP1B1/GINS1/USP1/RFC3/GINS2/AURKB/RFC4/DSCC1/MAPK3/GINS3/POT1/RFC5/HNRNPA1/NEK2/XRCC5/GINS4/GRHL2/MAP3K4/CCT6A/PDGFRB/MYC/CCT5/PTGES3/DKC1/CCT2/ARRB2/RFC2/NAF1/CCT8/CCT4/TCP1/GREM1/HSP90AA1/CHTF18/PRKD2/NVL/WRAP53/ATR/ATM/MAP2K7/HGF/POLG2/NOX4/FBXO4	45
GO:0030071	GO:0030071	regulation of mitotic metaphase/anaphase transition	53/6360	92/18903	2.0029e-06	9.10193e-05	7.55877e-05	NUF2/CDCA8/ZWINT/CCNB1/ESPL1/TTK/NDC80/CDC6/UBE2C/MAD2L1/BUB1/FBXO5/BIRC5/SPC25/TPR/PLK1/TRIP13/AURKB/BUB1B/ZWILCH/CDT1/RAD21/BUB3/INCENP/CENPF/SMARCC1/SPC24/KNTC1/DPF1/DLGAP5/RB1/CDC20/XRCC3/SMARCD3/ACTL6A/HASPIN/BRD7/KLHL22/GEN1/ZW10/BCL7A/ARID2/CENPE/PHF10/CDK5RAP2/NEK6/PBRM1/MAD2L2/SMARCA2/PSMG2/DPF2/ATM/SPDL1	53
GO:0000018	GO:0000018	regulation of DNA recombination	71/6360	133/18903	2.08452e-06	9.36532e-05	7.77751e-05	NSD2/MSH2/SMCHD1/RBBP8/RIF1/TFRC/MSH6/PARPBP/POLQ/KPNA2/RAD51AP1/TIMELESS/PARP1/CGAS/RADX/FANCB/KDM1A/ATAD5/ALYREF/CHEK1/ERCC2/MRE11/RPA2/BLM/CLCF1/MLH1/KLHL15/H1-4/TERF2IP/ACTL6A/EXOSC3/FIGNL1/SMARCAD1/TEX15/RUVBL1/ARID2/H1-10/SETD2/STAT6/FUS/EPC2/TNFSF4/MAD2L2/FBH1/RAD51/NDFIP1/SUPT6H/YEATS4/PPP4C/TRRAP/H1-5/SIRT6/THOC1/WRAP53/SHLD2/RAD50/MAGEF1/TGFB1/PAXIP1/EPC1/H1-3/ING3/RMI2/IL27RA/APLF/RECQ…	71
GO:0140719	GO:0140719	NA	1629318	12/18903	2.08989e-06	9.36532e-05	7.77751e-05	HELLS/SMCHD1/RIF1/HAT1/SIRT2/EZH2/CENPV/H3-3B/EZH1/TSIX/H3-3A/SIRT6	12
GO:0031109	GO:0031109	microtubule polymerization or depolymerization	67/6360	124/18903	2.28698e-06	0.000101778	8.45228e-05	KIF2C/TPX2/CKAP2/CLIP3/SKA1/SKA3/FBXO5/MZT1/MAPRE3/KIF18B/STMN1/GOLGA2/STMN3/NEDD1/MAP1A/NIN/MET/TUBGCP3/EML2/CLASP2/CEP192/CKAP5/HDGFL3/KIF18A/PSRC1/KIF2A/FES/SKA2/DCTN1/RANBP9/NDE1/HAUS2/PAK1/CAMSAP3/TUBGCP4/TUBB4A/ARHGEF2/MAPRE2/CAMSAP2/CAMSAP1/DYRK1A/CDK5RAP2/TUBGCP6/KIF24/NCKAP5L/CENPJ/HDAC6/CSNK1D/SSNA1/GAS2L1/TRPV4/NUMA1/CCSAP/CDK5R1/KATNB1/TUBG1/CDKN1B/MECP2/MAP6D1/NCKAP5/BMERB1/PRUNE1/MA…	67
GO:0070085	GO:0070085	glycosylation	117/6360	244/18903	2.33136e-06	0.000103043	8.55729e-05	B3GAT1/GALNT6/DPM3/MGAT5/GALNT15/GOLGA2/OST4/EXT1/GXYLT1/GALNT5/ST6GALNAC4/EXTL1/POMT1/POFUT2/GALNT10/SLC39A8/FUOM/ST8SIA3/B4GALT7/ALG3/ALG10B/MGAT1/FUT8/ALG1/GORASP1/DPAGT1/B3GLCT/MOGS/DPY19L1/MAN1A1/B3GNT5/TMTC1/DAD1/COG6/DHDDS/GCNT1/GFPT2/OSTC/MGAT4D/POGLUT3/DOLK/POMT2/GBA1/GFPT1/PMM1/NUDT14/UGGT2/ST8SIA1/POMK/TMEM165/ST6GAL1/COG7/B4GALT5/ALG2/TRAK1/GALNT3/UGGT1/B4GALT2/ALG10/GALNT18/TET1/POMG…	117
GO:0033260	GO:0033260	nuclear DNA replication	27/6360	38/18903	2.69981e-06	0.000118516	9.84229e-05	PCNA/FEN1/GMNN/BRCA2/DBF4B/POLA1/GINS1/MCM3/CDC45/MCM6/MCM2/DONSON/TIPIN/MCM4/GINS3/CDT1/DBF4/ATAD5/DNA2/LIG1/CDC7/BLM/RAD51/ZMPSTE24/RTF2/WRN/WIZ	27
GO:0006486	GO:0006486	protein glycosylation	109/6360	225/18903	2.79752e-06	0.000121157	0.000100616	B3GAT1/GALNT6/DPM3/MGAT5/GALNT15/GOLGA2/OST4/EXT1/GXYLT1/GALNT5/ST6GALNAC4/EXTL1/POMT1/POFUT2/GALNT10/SLC39A8/ST8SIA3/B4GALT7/ALG3/ALG10B/MGAT1/FUT8/ALG1/GORASP1/DPAGT1/B3GLCT/MOGS/DPY19L1/MAN1A1/B3GNT5/TMTC1/DAD1/DHDDS/GCNT1/GFPT2/OSTC/MGAT4D/POGLUT3/DOLK/POMT2/GFPT1/PMM1/NUDT14/UGGT2/ST8SIA1/POMK/TMEM165/ST6GAL1/COG7/B4GALT5/ALG2/TRAK1/GALNT3/UGGT1/B4GALT2/ALG10/GALNT18/TET1/POMGNT1/LARGE1/MAN1…	109
GO:0043413	GO:0043413	macromolecule glycosylation	109/6360	225/18903	2.79752e-06	0.000121157	0.000100616	B3GAT1/GALNT6/DPM3/MGAT5/GALNT15/GOLGA2/OST4/EXT1/GXYLT1/GALNT5/ST6GALNAC4/EXTL1/POMT1/POFUT2/GALNT10/SLC39A8/ST8SIA3/B4GALT7/ALG3/ALG10B/MGAT1/FUT8/ALG1/GORASP1/DPAGT1/B3GLCT/MOGS/DPY19L1/MAN1A1/B3GNT5/TMTC1/DAD1/DHDDS/GCNT1/GFPT2/OSTC/MGAT4D/POGLUT3/DOLK/POMT2/GFPT1/PMM1/NUDT14/UGGT2/ST8SIA1/POMK/TMEM165/ST6GAL1/COG7/B4GALT5/ALG2/TRAK1/GALNT3/UGGT1/B4GALT2/ALG10/GALNT18/TET1/POMGNT1/LARGE1/MAN1…	109
GO:0000082	GO:0000082	G1/S transition of mitotic cell cycle	119/6360	250/18903	3.02732e-06	0.000130235	0.000108155	RRM2/SLFN11/NASP/KIF14/GTSE1/E2F7/RRM1/CDC6/RFWD3/RBBP8/NPAT/CCL2/CDK2/IQGAP3/CCND2/CCNE2/WEE1/STIL/CDK14/POLE/CDKN3/CCND1/CCNE1/USP37/DBF4/BCL2/CDC25A/CDK4/PLK2/MDM2/KLF11/CDKN2C/TFDP1/SMARCC1/EZH2/RBL1/PRKDC/INHBA/DPF1/SASS6/CDC7/CASP2/RPA2/RB1/SMARCD3/MTBP/E2F6/RCC1/MYC/LSM11/GPNMB/PLK3/ACTL6A/SKP2/EIF4EBP1/BRD7/CDK5/E2F1/LSM10/BACH1/PLRG1/KHDRBS1/BCL7A/FBXO31/ARID2/CDKN2A/CCND3/PHF10/APPL1/CD…	119
GO:0090068	GO:0090068	positive regulation of cell cycle process	123/6360	260/18903	3.07059e-06	0.000131222	0.000108974	RRM2/NCAPH/FEN1/CDCA8/WNT5A/DBF4B/KIF14/CDK1/E2F7/CCNB1/NCAPG2/ESPL1/FAM83D/RRM1/NDC80/NCAPG/RACGAP1/KIF23/CDC6/DTL/UBE2C/MAD2L1/FBXO5/ECT2/BIRC5/EDN1/RCC2/TPR/CCND2/AURKB/CDCA5/AURKA/SPAG5/SMC4/STIL/RAD51AP1/RAD51C/PBK/SLF2/CCND1/CDT1/DBF4/CIT/ATAD5/CDC25A/RAD21/E2F8/CDK4/INCENP/RANBP1/DDX11/MDM2/SIRT2/TFDP1/EZH2/CENPV/CEP120/HSPA2/KAT2B/SASS6/CDC7/DLGAP5/UBXN2B/SIN3A/RB1/DDRGK1/NUP62/XRCC3/PLK4…	123
GO:0051303	GO:0051303	establishment of chromosome localization	48/6360	82/18903	3.23826e-06	0.000136578	0.000113423	KIF2C/NUF2/CDCA8/KIF14/CCNB1/FAM83D/NDC80/KIFC1/BIRC5/AURKB/CDCA5/SPAG5/KIF22/CDT1/TTL/INCENP/CENPF/CHMP2A/KAT2B/GEM/NUP62/MLH1/KIF18A/PSRC1/CHAMP1/EML4/KPNB1/SEH1L/NDE1/HNRNPU/ZW10/CENPE/CENPQ/EML3/CHMP1A/BECN1/CENPC/TRAPPC12/NUMA1/CHMP1B/ATM/SPDL1/PIBF1/VPS4A/CHMP6/PINX1/MIS12/MAP1S	48
GO:0072527	GO:0072527	pyrimidine-containing compound metabolic process	48/6360	82/18903	3.23826e-06	0.000136578	0.000113423	TYMS/DUT/SHMT1/SLC25A19/APOBEC3B/DTYMK/DCK/UNG/UCK2/CPS1/DCTPP1/APOBEC3A/ENTPD4/UMPS/TBPL1/TK1/ALDH6A1/PRPS1/MBD4/ERH/TK2/NT5C3A/CAD/AK5/AK3/TET1/NME3/NME4/NEIL2/ENTPD5/UPP1/DPYD/TET3/THTPA/APOBEC3F/TET2/CDA/TDG/TYMP/CTPS2/NTHL1/UCK1/SMUG1/DHODH/UCKL1/CDADC1/APOBEC3G/NT5C	48
GO:0031589	GO:0031589	cell-substrate adhesion	166/6360	369/18903	3.26871e-06	0.000136968	0.000113746	TEK/KIF14/THSD1/CD63/RCC2/ITGB3/STK4/ITGA4/FBLN1/MYADM/LPXN/THBS1/USH2A/EMP2/ITGB4/NID1/GAS6/COL8A1/BCL2/GBP1/RRAS/LIMS2/HAS2/BCAS3/CD44/EFNA1/FBLN5/RSU1/CD36/CLASP2/SLK/CDH13/PREX1/GFUS/RAC2/TAOK2/DDR1/FOXF1/SDC4/ADAMTS9/CASS4/SEMA3E/ITGA1/CCDC80/BCL2L11/CDK5/UNC13D/MINK1/CCN2/TTYH1/PHLDB2/SRGAP2/FZD7/PTPRO/CTTN/CAMSAP3/PARVB/CX3CL1/NID2/ANGPT1/ITGA2/ITGBL1/UTRN/DUSP3/ROCK2/PRKX/THY1/SKAP1/FREM1…	166
GO:0006303	GO:0006303	double-strand break repair via nonhomologous end joining	41/6360	67/18903	3.51353e-06	0.000146276	0.000121476	HMGB2/NSD2/POLA1/SMCHD1/RIF1/NUDT16L1/SETMAR/POLQ/HMGB1/POT1/DTX3L/DCLRE1A/PARP9/DEK/PRKDC/XRCC5/MRE11/DCLRE1B/MLH1/DCLRE1C/PRPF19/POLL/ZBTB7A/XRCC6/MAD2L2/RNF8/ERCC1/WRAP53/SHLD2/IFFO1/POLB/AUNIP/PSMD14/ATM/HSF1/APLF/XRCC1/SIRT7/SHLD1/ATP23/USP51	41
GO:0051053	GO:0051053	negative regulation of DNA metabolic process	77/6360	149/18903	4.0589e-06	0.000167898	0.000139432	GMNN/SLFN11/BRCA2/MSH2/CDC6/SMCHD1/FBXO5/RIF1/NUDT16L1/MSH6/PARPBP/POLQ/DONSON/TIMELESS/TIPIN/PARP1/CGAS/RADX/FANCB/DCP2/POT1/CDT1/ANKRD1/CHEK1/PDS5A/HNRNPA1/XRCC5/BLM/MLH1/KLHL15/H1-4/TERF2IP/HNRNPU/TWIST1/EXOSC10/OTUB2/WAPL/S100A11/NIBAN2/H1-10/DFFA/HNRNPC/DNAJC2/MAD2L2/FBH1/NDFIP1/ERCC1/NBN/H1-5/ZNF91/THOC1/SUB1/GNL3L/OTUB1/SHLD2/KMT2A/RAD50/MAGEF1/ATR/AUNIP/H1-3/ZNF93/TP53/ATM/HSF1/RMI2/ACVRL…	77
GO:0001822	GO:0001822	kidney development	142/6360	309/18903	4.11577e-06	0.000169166	0.000140485	HELLS/WNT5A/TEK/SOX11/SDC1/SLIT2/GLI3/ITGB3/NUP85/NUP107/CD24/NUP160/MME/TGFB2/KIRREL3/NID1/ACTA2/MAGED1/TCF21/LRP4/BCL2/DCHS2/CASP9/EXT1/ROBO2/CENPF/HAS2/GDF6/PODXL/ODC1/SIX1/SIM1/APAF1/ASS1/PDGFRB/EPHA4/WFS1/BMPER/MYC/SDC4/NOG/GCNT1/BCL2L11/EGR1/SMAD5/NIPBL/LHX1/HOXC11/SEC61A1/SULF1/PTPRO/STAT1/ANGPT1/SOX9/DCHS1/SNX17/PCSK5/PLCE1/GDNF/ADAMTS6/BMP7/FGF1/MAGI2/PRKX/ERBB4/TACSTD2/AGTR1/PYGO1/IRX3/…	142
GO:0001655	GO:0001655	urogenital system development	162/6360	360/18903	4.1779e-06	0.000170633	0.000141704	HELLS/WNT5A/TEK/SOX11/SDC1/SLIT2/GLI3/GATA2/ITGB3/NUP85/NUP107/CD24/NUP160/MME/TGFB2/KIRREL3/NID1/ACTA2/MAGED1/TCF21/LRP4/BCL2/DCHS2/CASP9/EXT1/ROBO2/CENPF/HAS2/EPHB2/GDF6/PODXL/ODC1/SIX1/SIM1/APAF1/ASS1/PDGFRB/EPHA4/FOXF1/WFS1/BMPER/MYC/SDC4/NOG/GCNT1/BCL2L11/EGR1/SMAD5/NIPBL/LHX1/HOXC11/SEC61A1/SULF1/COL4A1/PTPRO/HOXA10/STAT1/ANGPT1/SOX9/DCHS1/SNX17/PCSK5/PLCE1/GDNF/ADAMTS6/BMP7/FGF1/MAGI2/PRKX…	162
GO:0061013	GO:0061013	regulation of mRNA catabolic process	94/6360	190/18903	4.35832e-06	0.000176882	0.000146893	EXOSC9/HNRNPAB/CNOT9/CNOT10/DCP2/DHX9/POLR2D/PRR5L/HNRNPM/HNRNPD/VIM/TRAF2/FMR1/ZC3HAV1/TNKS1BP1/BTG2/CSDC2/TENT5C/MLH1/CNOT1/PLEKHN1/EIF4A3/EXOSC2/SYNCRIP/EXOSC3/CARHSP1/EXOSC8/HNRNPU/E2F1/RBM38/PNPT1/IGF2BP1/METTL16/NPM1/ZFP36L1/CNOT6L/CIRBP/GDNF/SERBP1/CNOT7/IKBKE/ROCK2/PUM2/EXOSC5/SAMD4A/A1CF/FASTK/FUS/DAZL/CNOT6/HNRNPC/PATL1/CNOT8/DAZ1/ZC3H14/PAIP1/DCPS/DAZ4/FTO/IGF2BP2/ELAVL1/DAZ2/TNRC6A/DH…	94
GO:0007080	GO:0007080	mitotic metaphase plate congression	36/6360	57/18903	4.85131e-06	0.000195659	0.000162487	KIF2C/NUF2/CDCA8/KIF14/CCNB1/NDC80/KIFC1/BIRC5/AURKB/CDCA5/KIF22/CDT1/INCENP/CHMP2A/KAT2B/NUP62/KIF18A/PSRC1/CHAMP1/EML4/KPNB1/SEH1L/HNRNPU/ZW10/CENPE/EML3/CHMP1A/BECN1/CENPC/CHMP1B/SPDL1/PIBF1/VPS4A/CHMP6/PINX1/MIS12	36
GO:0044843	GO:0044843	cell cycle G1/S phase transition	130/6360	280/18903	5.45482e-06	0.000218633	0.000181566	RRM2/SLFN11/NASP/KIF14/GTSE1/E2F7/FAM83D/RRM1/CCNA2/CDC6/RFWD3/RBBP8/NPAT/CCL2/CDK2/IQGAP3/CCND2/CCNE2/WEE1/STIL/CDK14/POLE/CDKN3/CCND1/CCNE1/USP37/DBF4/ATP2B4/BCL2/CDC25A/CDK4/PLK2/MDM2/KLF11/CDKN2C/TFDP1/SMARCC1/EZH2/RBL1/PRKDC/INHBA/DPF1/SASS6/CDC7/CASP2/RPA2/RB1/DDRGK1/SMARCD3/MTBP/E2F6/RCC1/MYC/LSM11/GPNMB/PLK3/APBB1/ACTL6A/SKP2/EIF4EBP1/BRD7/CDK5/E2F1/LSM10/BACH1/PLRG1/KHDRBS1/BCL7A/FBXO31/…	130
GO:0072001	GO:0072001	renal system development	145/6360	318/18903	5.52423e-06	0.000220049	0.000182741	HELLS/WNT5A/TEK/SOX11/SDC1/SLIT2/GLI3/ITGB3/NUP85/NUP107/CD24/NUP160/MME/TGFB2/KIRREL3/NID1/ACTA2/MAGED1/TCF21/LRP4/BCL2/DCHS2/CASP9/EXT1/ROBO2/CENPF/HAS2/GDF6/PODXL/ODC1/SIX1/SIM1/APAF1/ASS1/PDGFRB/EPHA4/FOXF1/WFS1/BMPER/MYC/SDC4/NOG/GCNT1/BCL2L11/EGR1/SMAD5/NIPBL/LHX1/HOXC11/SEC61A1/SULF1/COL4A1/PTPRO/STAT1/ANGPT1/SOX9/DCHS1/SNX17/PCSK5/PLCE1/GDNF/ADAMTS6/BMP7/FGF1/MAGI2/PRKX/ERBB4/TACSTD2/AGTR…	145
GO:0009262	GO:0009262	deoxyribonucleotide metabolic process	30/6360	45/18903	6.03461e-06	0.000237447	0.00019719	RRM2/TYMS/RRM1/DUT/SHMT1/PNP/DTYMK/DCK/UNG/NUDT15/DCTPP1/DERA/XDH/GDA/NUDT16/TBPL1/MBD4/GUK1/SAMHD1/ADK/AK5/NUDT18/NEIL2/UPP1/DPYD/TDG/TYMP/NTHL1/SMUG1/NT5C	30
GO:0019692	GO:0019692	deoxyribose phosphate metabolic process	30/6360	45/18903	6.03461e-06	0.000237447	0.00019719	RRM2/TYMS/RRM1/DUT/SHMT1/PNP/DTYMK/DCK/UNG/NUDT15/DCTPP1/DERA/XDH/GDA/NUDT16/TBPL1/MBD4/GUK1/SAMHD1/ADK/AK5/NUDT18/NEIL2/UPP1/DPYD/TDG/TYMP/NTHL1/SMUG1/NT5C	30
GO:0060623	GO:0060623	regulation of chromosome condensation	1629288	11/18903	6.21865e-06	0.000243206	0.000201972	NCAPH/NCAPD2/NCAPG/SMC4/H3-3B/BAZ1B/SMC2/SMARCA5/MCPH1/WAPL/H3-3A	11
GO:1902969	GO:1902969	mitotic DNA replication	13/6360	14/18903	6.76431e-06	0.000262952	0.000218371	BRCA2/POLA1/GINS1/MCM3/CDC45/MCM6/MCM2/MCM4/GINS3/LIG1/RAD51/ZMPSTE24/RTF2	13
GO:1902099	GO:1902099	regulation of metaphase/anaphase transition of cell cycle	53/6360	95/18903	7.40058e-06	0.000285964	0.000237481	NUF2/CDCA8/ZWINT/CCNB1/ESPL1/TTK/NDC80/CDC6/UBE2C/MAD2L1/BUB1/FBXO5/BIRC5/SPC25/TPR/PLK1/TRIP13/AURKB/BUB1B/ZWILCH/CDT1/RAD21/BUB3/INCENP/CENPF/SMARCC1/SPC24/KNTC1/DPF1/DLGAP5/RB1/CDC20/XRCC3/SMARCD3/ACTL6A/HASPIN/BRD7/KLHL22/GEN1/ZW10/BCL7A/ARID2/CENPE/PHF10/CDK5RAP2/NEK6/PBRM1/MAD2L2/SMARCA2/PSMG2/DPF2/ATM/SPDL1	53
GO:0040029	GO:0040029	regulation of gene expression, epigenetic	82/6360	163/18903	7.76613e-06	0.000298303	0.000247728	BRCA1/HELLS/LMNB1/SMCHD1/RIF1/DNMT1/CDK2/TPR/SIRT1/IFI16/HMGB1/HAT1/POLE3/KDM1A/SUZ12/PADI2/SIRT2/CHEK1/EZH2/CENPV/KAT2B/CBX3/H3-3B/PPM1D/BAZ1A/TASOR2/SIN3A/RB1/WBP2/TFAP2C/BMI1/ATF7IP/HDAC5/LMNB2/SMARCA5/DIRAS3/DOT1L/HNRNPU/MACROH2A2/PCGF5/CTCF/EXOSC10/EZH1/KCNQ1OT1/SPHK2/MSL2/CDKN2B-AS1/TSIX/SUV39H1/CREBZF/TET1/YTHDC1/H3C3/GLMN/H3-3A/H3C8/ZNFX1/TASOR/CGGBP1/ZNF445/CTCFL/HDAC6/SIRT6/LMNA/BEND3/R…	82
GO:0070828	GO:0070828	heterochromatin organization	51/6360	91/18903	9.18639e-06	0.000350768	0.000291298	HELLS/LMNB1/SMCHD1/RIF1/DNMT1/CDK2/TPR/SIRT1/HMGB1/HAT1/POLE3/KDM1A/SIRT2/EZH2/CENPV/CBX3/H3-3B/PPM1D/BAZ1A/SIN3A/RB1/ATF7IP/HDAC5/LMNB2/SMARCA5/DOT1L/CTCF/EZH1/KCNQ1OT1/CDKN2B-AS1/TSIX/SUV39H1/HDAC2/TET1/H3-3A/ZNFX1/TASOR/ZNF445/MTHFR/SIRT6/LMNA/BEND3/RESF1/NDN/LOXL2/MECP2/DNMT3A/MECOM/L3MBTL3/SAMD1/SNAI1	51
GO:0051321	GO:0051321	meiotic cell cycle	131/6360	285/18903	9.39688e-06	0.000356695	0.00029622	NCAPH/NUF2/BRCA2/WNT5A/NCAPD2/ESPL1/TTK/NDC80/MASTL/BUB1/FBXO5/RBBP8/EDN1/TOP2A/RAD54L/CDK2/RPA1/NDC1/CKS2/PLK1/MSH6/TRIP13/ASPM/AURKA/CCNE2/SMC4/RAD51AP1/CCNB2/RAD51C/NCAPD3/RMI1/GOLGA2/BUB1B/H2AX/CCNE1/SMC3/BRIP1/CDC25A/SMC1A/RAD21/BUB3/INCENP/TOP3A/EXO1/SIRT2/SGO2/HSPA2/MEIOB/PTTG1/STAG2/MSH4/NEK2/TUBGCP3/MRE11/SGO1/CDC20/P3H4/PKMYT1/MLH1/KIF18A/TDRD12/FANCA/DDX4/CDC25C/SMC2/PSMC3IP/FANCD2/FAN…	131
GO:0071539	GO:0071539	protein localization to centrosome	23/6360	32/18903	1.10924e-05	0.000418592	0.000347623	AURKA/SPAG5/STIL/UBXN2B/PCM1/CEP192/NUP62/C2CD3/CEP250/MCPH1/MARK4/PARD6A/CEP350/NUDCD3/HOOK3/CSNK1D/CEP131/CEP83/KIAA0753/SNX10/PIBF1/CEP72/CCDC14	23
GO:1905508	GO:1905508	protein localization to microtubule organizing center	24/6360	34/18903	1.17433e-05	0.000440579	0.000365882	AURKA/SPAG5/STIL/UBXN2B/PCM1/CEP192/NUP62/C2CD3/CEP250/MCPH1/MARK4/PARD6A/CEP350/NUDCD3/HOOK3/CSNK1D/CEP131/CEP83/KIAA0753/NUMA1/SNX10/PIBF1/CEP72/CCDC14	24
GO:0009126	GO:0009126	purine nucleoside monophosphate metabolic process	29/6360	44/18903	1.21047e-05	0.000448919	0.000372808	PAICS/GMPS/PNP/HPRT1/GART/MAGI3/PRPS2/DCK/DLG2/PPAT/XDH/AMPD2/GDA/PFAS/TJP2/AMPD3/APRT/GUK1/ATIC/ADK/AK1/AK3/AK4/ADSL/IMPDH1/CARD11/ADSS2/ADSS1/NT5C	29
GO:0009394	GO:0009394	2'-deoxyribonucleotide metabolic process	29/6360	44/18903	1.21047e-05	0.000448919	0.000372808	RRM2/TYMS/RRM1/DUT/SHMT1/PNP/DTYMK/DCK/UNG/NUDT15/DCTPP1/XDH/GDA/NUDT16/TBPL1/MBD4/GUK1/SAMHD1/ADK/AK5/NUDT18/NEIL2/UPP1/DPYD/TDG/TYMP/NTHL1/SMUG1/NT5C	29
GO:0022411	GO:0022411	cellular component disassembly	207/6360	483/18903	1.2251e-05	0.000451745	0.000375156	KIF2C/KLK5/CDK1/TPX2/CKAP2/VRK1/SUPT16H/TOP2A/SSRP1/GABARAPL1/MMP1/PLK1/AURKA/PINK1/BLCAP/KIF18B/FZD5/STMN1/WIPI1/DDIT4/GOLGA2/STMN3/PLEKHH2/TRIM58/CHMP2A/SMARCC1/MAP1A/MUL1/FIS1/RETREG3/HSPA2/ADAMTS5/GSN/TOM1/PLIN2/MMP3/SET/TECPR1/APAF1/CLASP2/PLIN3/DDRGK1/CKAP5/SLC25A5/SMARCD3/MAP1LC3A/RETREG2/TEX264/LMOD1/TSPO/PHF23/HDGFL3/TBC1D25/KIF18A/SREBF2/DDR1/KIF2A/EPHA4/ABCE1/MYC/PEX14/CISD2/PLK3/PELO/…	207
GO:0009167	GO:0009167	purine ribonucleoside monophosphate metabolic process	28/6360	42/18903	1.23397e-05	0.000452362	0.000375667	PAICS/GMPS/PNP/HPRT1/GART/MAGI3/PRPS2/DLG2/PPAT/XDH/AMPD2/GDA/PFAS/TJP2/AMPD3/APRT/GUK1/ATIC/ADK/AK1/AK3/AK4/ADSL/IMPDH1/CARD11/ADSS2/ADSS1/NT5C	28
GO:1903312	GO:1903312	negative regulation of mRNA metabolic process	52/6360	94/18903	1.24509e-05	0.000452362	0.000375667	HNRNPAB/RBMX/BARD1/DHX9/HNRNPD/TRAF2/FMR1/SRSF7/TENT5C/SYNCRIP/HNRNPA2B1/HNRNPU/E2F1/RBM38/IGF2BP1/METTL16/NPM1/CIRBP/GDNF/IKBKE/A1CF/DYRK1A/FUS/SRSF10/DAZL/HNRNPC/SRSF4/DAZ1/ZC3H14/SRSF6/PAIP1/HNRNPK/DAZ4/IGF2BP2/ELAVL1/DAZ2/RNPS1/SAP18/DAZ3/TARDBP/PKP3/PTBP1/NBAS/AXIN2/ELAVL4/TENT5B/TENT5A/RBM20/ANGEL2/ZFP36/PKP1/TIRAP	52
GO:0010212	GO:0010212	response to ionizing radiation	73/6360	143/18903	1.2478e-05	0.000452362	0.000375667	BRCA1/BRCA2/MSH2/RFWD3/ECT2/RAD54L/CCND2/RAD51AP1/SIRT1/TICRR/PARP1/IFI16/H2AX/RNF168/BARD1/CCND1/KDM1A/BCL2/INTS7/MDM2/PRKDC/NET1/CYBA/XRCC5/TNKS1BP1/BLM/TOPBP1/USP28/DCLRE1C/MYC/NUCKS1/FANCD2/EGR1/FIGNL1/NIPBL/GADD45A/RHNO1/CLOCK/NABP2/INIP/RHOB/XRCC6/XRCC2/MGMT/RNF8/BRCC3/RAD51/ZMPSTE24/NABP1/ERCC1/ALAD/BABAM2/WRN/RAD54B/RAD1/AEN/TMEM109/BCL2L1/TIGAR/ATR/BABAM1/CXCL10/CHEK2/POLB/PAXIP1/TP53/AT…	73
GO:0030330	GO:0030330	DNA damage response, signal transduction by p53 class mediator	43/6360	74/18903	1.3425e-05	0.000483976	0.000401921	BRCA2/GTSE1/E2F7/FOXM1/SIRT1/KDM1A/ANKRD1/PLK2/MDM2/CD44/CASP2/ZNHIT1/PPM1D/COPS3/PLK3/TWIST1/HIPK2/NPM1/DYRK1A/DYRK3/ZMPSTE24/SESN2/CRADD/NBN/ACER2/ING4/PIDD1/PMAIP1/SP100/ATR/ZNF385A/CDKN1B/CHEK2/TFAP4/PAXIP1/SOX4/TP53/ATM/EEF1E1/MDM4/SNAI1/MUC1/PLA2R1	43
GO:0035518	GO:0035518	histone H2A monoubiquitination	18/6360	23/18903	1.49898e-05	0.000537383	0.000446274	BRCA1/BRCA2/DDB2/RNF168/BARD1/BMI1/KDM2B/RING1/PCGF5/RNF2/BCOR/DDB1/TRIM37/BRCC3/RAD51/BABAM2/PCGF6/RYBP	18
GO:1902115	GO:1902115	regulation of organelle assembly	99/6360	207/18903	1.54182e-05	0.000549689	0.000456494	BRCA1/CCP110/SDC1/CEP97/TPR/PLK1/LRSAM1/SPAG5/PINK1/STIL/WIPI1/PLK2/ALMS1/CHMP2A/CEP120/KAT2B/EZR/SYNE2/GSN/SASS6/NTRK3/NUP62/PLK4/PHF23/CNOT1/EVI5L/TCHP/SDC4/GPSM2/CEP135/TMEM39A/ARHGEF5/PIP4K2A/TBC1D30/MPHOSPH9/HNRNPU/MARK4/NPM1/LIMK2/SEPTIN9/TRIM37/CNOT6L/MOAP1/CEP76/RBM14/FSCN1/PIP4K2C/RNF4/CDK5RAP2/RAB1B/VDAC3/CNOT6/MNS1/KIF24/KIF15/G3BP1/RDX/CENPJ/ARHGEF9/NBDY/SNX7/G3BP2/EML3/ABI3/MSN/FEZ2/…	99
GO:0043928	GO:0043928	exonucleolytic nuclear-transcribed mRNA catabolic process involved in deadenylation-dependent decay	1629318	13/18903	1.87413e-05	0.00065727	0.000545835	EXOSC9/DCP2/EXOSC2/EXOSC3/EXOSC8/CNOT7/EXOSC5/CNOT6/CNOT8/DCPS/DIS3/EXOSC7	12
GO:1900262	GO:1900262	regulation of DNA-directed DNA polymerase activity	1629318	13/18903	1.87413e-05	0.00065727	0.000545835	PCNA/GINS1/RFC3/GINS2/RFC4/DSCC1/GINS3/RFC5/GINS4/RFC2/CHTF18/POLG2	12
GO:1900264	GO:1900264	positive regulation of DNA-directed DNA polymerase activity	1629318	13/18903	1.87413e-05	0.00065727	0.000545835	PCNA/GINS1/RFC3/GINS2/RFC4/DSCC1/GINS3/RFC5/GINS4/RFC2/CHTF18/POLG2	12
GO:0007160	GO:0007160	cell-matrix adhesion	111/6360	238/18903	2.00038e-05	0.000697755	0.000579456	TEK/THSD1/CD63/RCC2/ITGB3/ITGA4/THBS1/EMP2/ITGB4/NID1/BCL2/RRAS/BCAS3/CD44/FBLN5/CD36/CLASP2/SLK/CDH13/GFUS/TAOK2/DDR1/SDC4/ADAMTS9/SEMA3E/ITGA1/BCL2L11/CDK5/MINK1/CCN2/PHLDB2/CTTN/CAMSAP3/CX3CL1/NID2/ITGA2/ITGBL1/UTRN/DUSP3/ROCK2/THY1/SKAP1/FREM1/CDKN2A/LIMCH1/CDK6/RHOD/ZYX/FGB/FGG/MAP4K4/ONECUT2/ITGB5/PTPRA/ITGAV/GREM1/PKHD1/VEGFA/FGA/FERMT1/TMEM8B/ITGB1/SERPINE1/VCL/FN1/ACTN1/FMN1/PXN/EFEMP2/A…	111
GO:1900180	GO:1900180	regulation of protein localization to nucleus	69/6360	135/18903	2.02317e-05	0.00070191	0.000582907	CDK1/ECT2/GLI3/NUP58/TPR/TFRC/PLK1/NOLC1/PARP1/MAGED1/DTX3L/PARP9/CD36/ORMDL3/SIN3A/IPO5/CCT6A/MFHAS1/CCT5/CDH1/DKC1/CCT2/PKIA/PTGS2/ANGPT1/SUFU/ATP13A2/NPM1/LIMK2/MDFIC/BAG3/CCT8/NUP54/TRIM29/CCT4/TCP1/LATS2/PIN1/GLUL/EFCAB7/RAN/HSP90AA1/RAB23/FERMT1/SESN2/CACNB4/SIRT6/LMNA/KAT7/TMEM98/TARDBP/LIF/NVL/SUMO1/PRKD1/CD2AP/JUP/RASSF5/GLIS2/TGFB1/PSEN1/NF2/LATS1/LARP7/RBM22/PINX1/BMP4/DCLK1/FBXO4	69
GO:0045814	GO:0045814	negative regulation of gene expression, epigenetic	51/6360	93/18903	2.07801e-05	0.000708107	0.000588054	HELLS/LMNB1/SMCHD1/RIF1/DNMT1/CDK2/TPR/SIRT1/HMGB1/HAT1/POLE3/KDM1A/SIRT2/EZH2/CENPV/CBX3/H3-3B/PPM1D/BAZ1A/TASOR2/SIN3A/RB1/BMI1/ATF7IP/HDAC5/LMNB2/SMARCA5/DOT1L/MACROH2A2/CTCF/EZH1/KCNQ1OT1/CDKN2B-AS1/TSIX/SUV39H1/CREBZF/TET1/H3-3A/ZNFX1/TASOR/ZNF445/SIRT6/LMNA/BEND3/RESF1/NDN/MECP2/EPC1/DNMT3A/L3MBTL3/SAMD1	51
GO:0046040	GO:0046040	IMP metabolic process	15/6360	18/18903	2.08493e-05	0.000708107	0.000588054	PAICS/PNP/HPRT1/GART/PPAT/XDH/AMPD2/PFAS/AMPD3/APRT/ATIC/ADSL/ADSS2/ADSS1/NT5C	15
GO:0051382	GO:0051382	kinetochore assembly	15/6360	18/18903	2.08493e-05	0.000708107	0.000588054	CENPH/CENPK/CENPN/CENPW/CENPA/CENPF/KNTC1/DLGAP5/CENPE/RNF4/CENPC/CENPS/TRAPPC12/CENPT/MIS12	15
GO:0051988	GO:0051988	regulation of attachment of spindle microtubules to kinetochore	15/6360	18/18903	2.08493e-05	0.000708107	0.000588054	CDCA8/CCNB1/RACGAP1/ECT2/BIRC5/RCC2/AURKB/SPAG5/INCENP/SIRT2/KAT2B/NEK2/KNSTRN/HNRNPU/BECN1	15
GO:0071479	GO:0071479	cellular response to ionizing radiation	43/6360	75/18903	2.12638e-05	0.000718405	0.000596605	BRCA1/BRCA2/ECT2/CCND2/RAD51AP1/SIRT1/IFI16/H2AX/BARD1/KDM1A/INTS7/MDM2/NET1/CYBA/XRCC5/TNKS1BP1/BLM/NUCKS1/EGR1/FIGNL1/NIPBL/GADD45A/RHNO1/CLOCK/RHOB/XRCC6/MGMT/BRCC3/RAD51/ZMPSTE24/BABAM2/WRN/RAD1/TMEM109/BCL2L1/ATR/CHEK2/TP53/ATM/HSF1/GATA3/FBXO4/RAD9A	43
GO:0006513	GO:0006513	protein monoubiquitination	47/6360	84/18903	2.15517e-05	0.000724339	0.000601533	UHRF1/BRCA1/BRCA2/DTL/UBE2T/RAD18/FBXL2/DDB2/FANCB/RNF168/BARD1/DTX3L/KBTBD8/OBI1/BMI1/KDM2B/FANCA/FANCM/KLHL22/RING1/PCGF5/FANCC/RNF2/BCOR/DDB1/TRIM37/MGRN1/BRCC3/RAD51/CUL1/BABAM2/UBE2O/WAC/TRIM41/PCGF6/FANCE/TRIM25/RNF20/RAG1/FANCG/TOPORS/FANCL/RYBP/PEF1/FAAP100/ZC4H2/FAAP20	47
GO:0010824	GO:0010824	regulation of centrosome duplication	30/6360	47/18903	2.20688e-05	0.000737875	0.000612774	BRCA1/CCNF/STIL/SIRT1/XPO1/PLK2/ALMS1/CHMP2A/CEP120/KAT2B/SASS6/NUP62/XRCC3/PLK4/GEN1/NPM1/TRIM37/CEP76/RBM14/ROCK2/CDK5RAP2/FBXW5/CENPJ/PKHD1/CHMP1A/MDM1/CEP131/CHMP1B/TMEM67/CEP295	30
GO:0000002	GO:0000002	mitochondrial genome maintenance	22/6360	31/18903	2.3964e-05	0.000794893	0.000660126	RRM1/PARP1/MGME1/DNA2/TOP3A/PPARGC1A/AKT3/STOML2/PRIMPOL/OPA1/SESN2/METTL4/MEF2A/MPV17/SLC25A36/SLC25A33/TYMP/TP53/TWNK/ENDOG/POLG2/PIF1	22
GO:0090503	GO:0090503	RNA phosphodiester bond hydrolysis, exonucleolytic	28/6360	43/18903	2.40205e-05	0.000794893	0.000660126	EXOSC9/DCP2/TOE1/ERI2/ANGEL1/EXD2/ERI1/CNOT1/EXOSC2/XRN2/EXOSC3/EXOSC8/EXOSC10/PNPT1/CNOT6L/CNOT7/EXOSC5/CNOT6/CPSF3/CNOT8/DCPS/PAN3/CNOT2/DIS3/EXOSC7/EXOSC4/ANGEL2/DIS3L	28
GO:0022616	GO:0022616	DNA strand elongation	25/6360	37/18903	2.55269e-05	0.000840433	0.000697944	PCNA/MCM7/POLA1/GINS1/RFC3/MCM3/MCM4/POLD3/RFC4/POLE/POT1/POLE3/DNA2/LIG1/MRE11/DCLRE1B/UCHL5/NUCKS1/ACTL6A/RUVBL1/INO80C/NBN/RAD50/TFPT/ACTR5	25
GO:0006487	GO:0006487	protein N-linked glycosylation	41/6360	71/18903	2.60033e-05	0.000851774	0.000707363	MGAT5/OST4/SLC39A8/B4GALT7/ALG3/ALG10B/MGAT1/FUT8/ALG1/GORASP1/DPAGT1/MOGS/DAD1/DHDDS/GFPT2/OSTC/MGAT4D/DOLK/GFPT1/PMM1/NUDT14/UGGT2/TMEM165/ST6GAL1/ALG2/UGGT1/ALG10/B4GALNT2/ALG6/STT3B/ALG12/MGAT2/ENTPD5/RPN2/MAGT1/MGAT4B/DOLPP1/MAN1C1/ALG14/ALG9/MGAT4C	41
GO:0007409	GO:0007409	axonogenesis	188/6360	438/18903	2.70692e-05	0.000881128	0.00073174	WNT5A/BDNF/TRPV2/SLIT2/EMB/EDN1/GLI3/APLP2/LHX9/ITGA4/SEMA6D/ERBB2/STMN1/PLXNA3/LRP4/LAMA1/BCL2/TTL/EXT1/ROBO2/SEMA6A/FBXO45/MAP1A/NFASC/EPHB2/NIN/GDI1/EFNA1/SEMA4D/MYPN/NEFH/DBNL/SIN3A/APOE/RAC2/STXBP1/TAOK2/NR4A2/EPHA4/S100A6/NOG/APBB1/SEMA3E/FLRT2/CDH1/DBN1/MYOT/ROBO4/CDK5/ADNP/TUBB2B/NRXN1/LHX1/RAB3A/PAK1/TOP2B/VAX1/ANK3/AUTS2/AMIGO1/PTPRO/CTTN/VASP/BRSK1/SIAH1/UCHL1/NUMB/GDNF/CHN1/LAMC2/BMP7…	188
GO:0043487	GO:0043487	regulation of RNA stability	90/6360	187/18903	2.71726e-05	0.000881128	0.00073174	EXOSC9/CNOT9/CNOT10/DCP2/DHX9/POLR2D/HNRNPM/HNRNPD/VIM/TRAF2/FMR1/TNKS1BP1/BTG2/CSDC2/TENT5C/MLH1/CNOT1/PLEKHN1/EXOSC2/SYNCRIP/EXOSC3/CARHSP1/EXOSC8/DKC1/HNRNPU/E2F1/RBM38/PNPT1/IGF2BP1/METTL16/NPM1/ZFP36L1/CNOT6L/CIRBP/GDNF/SERBP1/NAF1/CNOT7/IKBKE/ROCK2/PUM2/EXOSC5/SAMD4A/FASTK/FUS/DAZL/CNOT6/HNRNPC/PATL1/CNOT8/DAZ1/ZC3H14/PAIP1/DCPS/DAZ4/FTO/IGF2BP2/ELAVL1/DAZ2/TNRC6A/DHX36/PAN3/CNOT2/PHAX/KHSR…	90
GO:0009168	GO:0009168	purine ribonucleoside monophosphate biosynthetic process	16/6360	20/18903	2.83458e-05	0.000914576	0.000759517	PAICS/GMPS/HPRT1/GART/PRPS2/PPAT/AMPD2/PFAS/AMPD3/APRT/ATIC/ADK/ADSL/IMPDH1/ADSS2/ADSS1	16
GO:0016072	GO:0016072	rRNA metabolic process	122/6360	268/18903	3.22882e-05	0.00103402	0.000858707	POLR1E/UTP20/EXOSC9/FBL/NOLC1/TCOF1/RRP1B/NOL11/DDX11/MRTO4/UTP18/NOP58/KAT2B/PRKDC/MTREX/ERCC2/NOL6/ERI2/RPL7L1/RPP30/BRIX1/DDX18/ERI1/PA2G4/EIF4A3/SLFN13/EXOSC2/NUDT16/GEMIN4/XRN2/PELO/EXOSC3/GTF3C4/BUD23/RPP25/EXOSC8/GTF3C3/WBP11/WDR43/DKC1/MACROH2A2/TAF1B/DDX21/EXOSC10/METTL16/SPIN1/RRP15/SUV39H1/HEATR1/UTP11/DROSHA/WDR75/RRP7A/UTP4/NAF1/NOP14/POP7/NCL/EXOSC5/CAVIN1/DDX52/RCL1/TSR1/NOL8/MPHOS…	122
GO:0010883	GO:0010883	regulation of lipid storage	33/6360	54/18903	3.23681e-05	0.00103402	0.000858707	ITGB3/SIRT1/FITM2/PPARA/EHD1/PLIN2/CD36/PLIN3/SREBF2/ALKBH7/APOB/PTPN2/PNPLA2/ABHD5/IKBKE/ACACB/FBXW7/HILPDA/OSBPL8/NR1H2/ITGAV/CPT1A/MSR1/ABCA1/FTO/SREBF1/NFKB1/C3/OSBPL11/PPARG/TTC39B/ABCG1/NR1H3	33
GO:0006220	GO:0006220	pyrimidine nucleotide metabolic process	32/6360	52/18903	3.48555e-05	0.00110523	0.000917851	TYMS/DUT/SHMT1/DTYMK/DCK/UNG/UCK2/DCTPP1/ENTPD4/UMPS/TBPL1/PRPS1/MBD4/CAD/AK5/AK3/NME3/NME4/NEIL2/ENTPD5/UPP1/DPYD/CDA/TDG/TYMP/CTPS2/NTHL1/UCK1/SMUG1/DHODH/UCKL1/NT5C	32
GO:0006271	GO:0006271	DNA strand elongation involved in DNA replication	13/6360	15/18903	3.494e-05	0.00110523	0.000917851	PCNA/MCM7/POLA1/GINS1/RFC3/MCM3/MCM4/POLD3/RFC4/POLE/POLE3/DNA2/LIG1	13
GO:0009127	GO:0009127	purine nucleoside monophosphate biosynthetic process	17/6360	22/18903	3.51962e-05	0.00110791	0.000920071	PAICS/GMPS/HPRT1/GART/PRPS2/DCK/PPAT/AMPD2/PFAS/AMPD3/APRT/ATIC/ADK/ADSL/IMPDH1/ADSS2/ADSS1	17
GO:2001252	GO:2001252	positive regulation of chromosome organization	56/6360	106/18903	3.55433e-05	0.0011134	0.000924633	NCAPH/FEN1/NCAPD2/NCAPG/DNMT1/CDK2/TPR/AURKB/SMC4/SLF2/MAPK3/POT1/CDT1/RAD21/DDX11/HNRNPD/HNRNPA1/NEK2/XRCC5/MRE11/SIN3A/MAP3K4/CCT6A/UCHL5/ATF7IP/SMC2/TERF2IP/CCT5/ACTL6A/SLF1/HNRNPA2B1/DKC1/CCT2/RUVBL1/NAF1/CCT8/NABP2/GNL3/CCT4/TCP1/GTF2H2/TASOR/ERCC1/NBN/DHX36/SIRT6/RESF1/NUMA1/SMC5/RAD50/ATR/SFPQ/TFPT/ATM/MAP2K7/FBXO4	56
GO:0031507	GO:0031507	heterochromatin assembly	46/6360	83/18903	3.63938e-05	0.00113454	0.000942187	HELLS/LMNB1/SMCHD1/RIF1/DNMT1/CDK2/TPR/SIRT1/HMGB1/HAT1/POLE3/KDM1A/SIRT2/EZH2/CENPV/CBX3/H3-3B/PPM1D/BAZ1A/SIN3A/RB1/ATF7IP/HDAC5/LMNB2/SMARCA5/DOT1L/CTCF/EZH1/KCNQ1OT1/CDKN2B-AS1/TSIX/SUV39H1/TET1/H3-3A/ZNFX1/TASOR/ZNF445/SIRT6/LMNA/BEND3/RESF1/NDN/MECP2/DNMT3A/L3MBTL3/SAMD1	46
GO:0090307	GO:0090307	mitotic spindle assembly	42/6360	74/18903	3.67863e-05	0.00114126	0.000947768	CDCA8/TPX2/RACGAP1/KIF23/CEP97/KIFC1/BIRC5/MZT1/TPR/MYBL2/PLK1/AURKB/GOLGA2/KIF4A/SMC3/SMC1A/KIF4B/INCENP/CHMP2A/KIF11/STAG2/NEK2/CLASP2/CEP192/CDC20/KIF2A/KPNB1/HNRNPU/PRC1/STAG1/KIF15/BCCIP/TASOR/EML3/CHMP1A/CCSAP/CHEK2/KIFC2/CHMP1B/PIBF1/CHMP6/ARHGEF10	42
GO:0044818	GO:0044818	mitotic G2/M transition checkpoint	31/6360	50/18903	3.73914e-05	0.00115448	0.000958748	BRCA1/ORC1/CLSPN/CDK1/CDC6/DTL/RBBP8/PLK1/DONSON/TICRR/BARD1/CHEK1/MRE11/BLM/TOPBP1/TAOK2/CCNG1/NAE1/BRSK1/FOXO4/NABP2/INIP/BRCC3/NABP1/NBN/BABAM2/RAD50/BABAM1/FZR1/ATM/PABIR1	31
GO:1901976	GO:1901976	regulation of cell cycle checkpoint	30/6360	48/18903	3.99394e-05	0.00122728	0.0010192	BRCA1/WDR76/CDCA8/BRCA2/CCNB1/NDC80/MAD2L1/RFWD3/BIRC5/TPR/AURKB/PBK/BARD1/CDT1/INCENP/RPA2/CRY1/XRCC3/GEN1/ETAA1/TTI1/RNASEH2B/FEM1B/CDK5RAP2/BRCC3/RAD51/BABAM2/THOC1/CHEK2/FBXO4	30
GO:0010569	GO:0010569	regulation of double-strand break repair via homologous recombination	41/6360	72/18903	4.0847e-05	0.00124922	0.00103743	SMCHD1/RBBP8/RIF1/PARPBP/POLQ/RAD51AP1/TIMELESS/PARP1/CGAS/RADX/FANCB/KDM1A/CHEK1/RPA2/KLHL15/TERF2IP/ACTL6A/FIGNL1/TEX15/RUVBL1/ARID2/SETD2/FUS/EPC2/MAD2L2/FBH1/RAD51/YEATS4/PPP4C/TRRAP/SIRT6/WRAP53/SHLD2/MAGEF1/EPC1/ING3/RMI2/RECQL5/SHLD1/MBTD1/USP51	41
GO:0051170	GO:0051170	import into nucleus	82/6360	169/18903	4.215e-05	0.00128299	0.00106547	CDK1/NUP155/ECT2/GLI3/NUP58/TPR/STK4/NUP50/NUP85/KPNA2/NUP107/NOLC1/CSE1L/HNRNPA1/NUP153/CD36/NUP35/SEC13/NUP62/IPO5/IPO7/CRY2/IPO13/MED1/KPNB1/CDH1/IPO9/NXT1/PKIA/PTGS2/NUP88/ANGPT1/SUFU/MDFIC/STK3/SQSTM1/BAG3/TSC2/NUP54/IPO8/APPL1/HEATR3/PRKAG1/POLA2/NUP93/KPNA3/NUP188/EFCAB7/RAN/HSP90AA1/RAB23/FERMT1/RANBP2/ELAVL1/E2F3/SIRT6/LMNA/NUP133/KPNA4/TARDBP/NUP98/RGPD1/ATF2/SUMO1/PRKD1/RGPD3/ING1/JUP/…	82
GO:0009101	GO:0009101	glycoprotein biosynthetic process	142/6360	321/18903	4.49867e-05	0.00136291	0.00113184	B3GAT1/GALNT6/SLC2A10/XYLT1/CSGALNACT1/DPM3/MGAT5/XYLT2/GALNT15/GOLGA2/OST4/BCL2/EXT1/CHPF2/SOAT1/GXYLT1/TMEM106A/GALNT5/ST6GALNAC4/EXTL1/POMT1/POFUT2/GALNT10/SLC39A8/ST8SIA3/B4GALT7/ALG3/ALG10B/MGAT1/FUT8/ACOT8/ALG1/GORASP1/DPAGT1/B3GLCT/MOGS/DPY19L1/MAN1A1/B3GNT5/TMTC1/DAD1/DHDDS/GCNT1/GFPT2/OSTC/MGAT4D/POGLUT3/NDST1/BACE2/DOLK/POMT2/CHST7/GFPT1/PMM1/NUDT14/UGGT2/NCSTN/ST8SIA1/POMK/TMEM165/ST6G…	142
GO:0006312	GO:0006312	mitotic recombination	19/6360	26/18903	4.56168e-05	0.00136914	0.00113701	BRCA2/MSH2/RAD51C/ERCC2/MRE11/TPRKB/XRCC3/MLH1/GEN1/RAD51D/SMC6/RAD51/ERCC1/RAD54B/SMC5/RAD50/XRCC1/DMC1/MSH3	19
GO:0007064	GO:0007064	mitotic sister chromatid cohesion	19/6360	26/18903	4.56168e-05	0.00136914	0.00113701	NAA50/NAA10/CDCA5/SLF2/DSCC1/SMC3/SMC1A/PDS5A/SGO1/RB1/CDC20/ESCO2/PDS5B/SLF1/HASPIN/NIPBL/ESCO1/MAU2/SMC5	19
GO:0009314	GO:0009314	response to radiation	192/6360	452/18903	4.65137e-05	0.0013896	0.001154	PCNA/BRCA1/FEN1/BRCA2/B3GAT1/USP1/MSH2/DTL/RFWD3/ECT2/MMP1/RAD54L/ITGB3/CCND2/MSH6/AURKB/DDB2/RAD51AP1/TIPIN/SIRT1/PBK/POLD3/TICRR/PARP1/PCLAF/MME/IFI16/CASP7/H2AX/RNF168/BARD1/CCND1/KDM1A/BCL2/INTS7/CDC25A/CASP9/SMC1A/EXT1/SCARA3/MDM2/CHEK1/POLD1/PRKDC/PPP1CC/ERCC2/NET1/MMP3/CDS1/CYBA/XRCC5/PPM1D/COPS3/TNKS1BP1/BLM/CRY1/OPN3/TOPBP1/CRY2/POLH/MAP3K4/CCDC66/USP28/DCLRE1C/MYC/PLK3/NOG/NUCKS1/FANCD2…	192
GO:0032886	GO:0032886	regulation of microtubule-based process	115/6360	252/18903	4.69814e-05	0.0013971	0.00116023	BRCA1/CCNF/TPX2/CKAP2/CLIP3/SKA1/SKA3/CEP97/TPR/PLK1/AURKA/SPAG5/ERBB2/MAPRE3/STIL/SIRT1/STMN1/TACC3/STMN3/XPO1/TRIM58/PLK2/ALMS1/CHMP2A/MAP1A/CEP120/KAT2B/DIAPH1/MET/SASS6/NEFH/EML2/WDR62/CLASP2/CKAP5/NUP62/XRCC3/PLK4/HDGFL3/KIF18A/PSRC1/FES/GPSM2/KLHL42/SKA2/DCTN1/GEN1/PAK1/HNRNPU/PHLDB2/MCPH1/MARK4/CAMSAP3/TUBB4A/NPM1/PHLDB1/ARHGEF2/TRIM37/MAPRE2/CAMSAP2/CEP76/RBM14/ROCK2/CAMSAP1/DYRK1A/RNF4/C…	115
GO:1990778	GO:1990778	protein localization to cell periphery	148/6360	337/18903	4.89038e-05	0.0014476	0.00120217	SLC1A1/CLIP3/PLK1/MYADM/EMP2/TMBIM1/GAS6/VAMP2/ATP2B4/LYPD1/GBP1/RAB15/NFASC/EPHB2/GPC6/EZR/ARL6IP5/EHD1/SAPCD2/EHD2/RAB8B/CLASP2/FYB2/RER1/LIN7B/DLG4/GORASP1/GGA2/ZDHHC8/PALM/STXBP1/EHD3/ARFRP1/TNFRSF1A/GPR158/GPSM2/STX4/CDH1/ANK2/TMEM150A/CDK5/FLOT2/RAB3A/TSPAN17/EPB41L3/ANK3/ATP6AP1/RHOQ/GGA1/HYCC1/NUMB/ZDHHC5/ARL13B/AP2M1/DCHS1/SQSTM1/PACS2/RAB31/ROCK2/GORASP2/AFDN/TNIK/CNPY4/LDLRAP1/SKAP1/ZD…	148
GO:0000731	GO:0000731	DNA synthesis involved in DNA repair	26/6360	40/18903	4.91284e-05	0.00144761	0.00120218	PCNA/RRM1/POLA1/USP1/DTL/RFC3/SIRT1/POLD3/PCLAF/POLE/HROB/POLD4/POLD1/POLE2/POLH/REV3L/SYCP1/PRIMPOL/MAD2L2/VCP/RCHY1/WRN/REV1/ZBTB1/FAAP20/POLK	26
GO:1903046	GO:1903046	meiotic cell cycle process	99/6360	212/18903	5.12781e-05	0.00150408	0.00124908	NCAPH/NUF2/BRCA2/WNT5A/NCAPD2/ESPL1/TTK/NDC80/MASTL/BUB1/FBXO5/EDN1/TOP2A/RAD54L/NDC1/CKS2/PLK1/MSH6/TRIP13/ASPM/AURKA/CCNE2/SMC4/RAD51AP1/CCNB2/RAD51C/NCAPD3/RMI1/GOLGA2/BUB1B/CCNE1/SMC3/BRIP1/CDC25A/SMC1A/RAD21/INCENP/SIRT2/SGO2/HSPA2/MEIOB/PTTG1/STAG2/MSH4/MRE11/SGO1/CDC20/P3H4/MLH1/KIF18A/TDRD12/FANCA/DDX4/CDC25C/SMC2/PSMC3IP/FANCD2/FANCM/BCL2L11/FIGNL1/TOP2B/CDC25B/CCNB1IP1/FMN2/MYBL1/TEX15/…	99
GO:0006335	GO:0006335	DNA replication-dependent nucleosome assembly	22/6360	32/18903	5.22814e-05	0.00151969	0.00126204	ASF1B/NASP/HAT1/H4C5/CHAF1A/RBBP4/H4C15/H4C14/H4C8/CHAF1B/ASF1A/H4C3/H3C3/H3C8/H4C9/H3C10/H3C6/H4C2/H4C16/H4C1/H3C2/H4C11	22
GO:0033522	GO:0033522	histone H2A ubiquitination	22/6360	32/18903	5.22814e-05	0.00151969	0.00126204	BRCA1/BRCA2/DDB2/RNF168/BARD1/DTX3L/BMI1/KDM2B/RING1/PCGF5/RNF2/BCOR/DDB1/OTUB2/TRIM37/RNF8/BRCC3/RAD51/BABAM2/OTUB1/PCGF6/RYBP	22
GO:0060562	GO:0060562	epithelial tube morphogenesis	147/6360	335/18903	5.4379e-05	0.00157358	0.00130679	WNT5A/SOX11/SLIT2/EDN1/GLI3/MTHFD1/STK4/STIL/TIMELESS/TGFB2/AREG/MAGED1/TCF21/LAMA1/TGFBR2/BCL2/EXT1/ST14/PODXL/MET/SIX1/CITED2/APAF1/GRHL2/C2CD3/KDM2B/HHIP/DDR1/MED1/EPHA4/FOXF1/MYC/SDC4/NOG/SEMA3E/CTHRC1/FZD2/LHX1/NFATC4/PAK1/GNA13/TWIST1/COL4A1/VASP/KIF20B/SUFU/TBX3/SOX9/LMO4/ARL13B/PHACTR4/DCHS1/STK3/MTHFD1L/GDNF/ADM/BMP7/FGF1/PRKX/TSC2/ENG/TACSTD2/RARG/DVL3/IRX3/SETD2/GLMN/RHOB/FOXP1/MESP1/A…	147
GO:0043488	GO:0043488	regulation of mRNA stability	84/6360	175/18903	5.5749e-05	0.00160602	0.00133373	EXOSC9/CNOT9/CNOT10/DCP2/DHX9/POLR2D/HNRNPM/HNRNPD/VIM/TRAF2/FMR1/TNKS1BP1/BTG2/CSDC2/TENT5C/MLH1/CNOT1/PLEKHN1/EXOSC2/SYNCRIP/EXOSC3/CARHSP1/EXOSC8/HNRNPU/E2F1/RBM38/PNPT1/IGF2BP1/METTL16/NPM1/ZFP36L1/CNOT6L/CIRBP/GDNF/SERBP1/CNOT7/IKBKE/ROCK2/PUM2/EXOSC5/SAMD4A/FASTK/FUS/DAZL/CNOT6/HNRNPC/PATL1/CNOT8/DAZ1/ZC3H14/PAIP1/DCPS/DAZ4/FTO/IGF2BP2/ELAVL1/DAZ2/TNRC6A/DHX36/PAN3/CNOT2/KHSRP/DAZ3/TARDBP/R…	84
GO:0032259	GO:0032259	methylation	168/6360	390/18903	5.61904e-05	0.00161154	0.00133832	BRCA1/HELLS/TYMS/NSD2/SUV39H2/MTF2/RIF1/DNMT1/SETMAR/PHF19/MTAP/HEMK1/COMT/FBL/SIRT1/PARP1/MIS18A/KDM1A/SUZ12/TGS1/SNRPD1/TYW3/EZH2/PPM1D/ARMT1/FAM98A/GRHL2/BTG2/SNRPE/BMI1/TDRD12/ATF7IP/SNRPB/DDX4/MYC/H1-4/SMARCA5/ASMTL/DOT1L/SPOCD1/FOS/BUD23/SMYD4/FAM98B/AUTS2/NFYB/CTCF/WTAP/EZH1/EED/PHF1/RBBP5/METTL16/NFYA/BCOR/SNRPD3/TEX15/BOD1L1/SUV39H1/NSD3/HSD17B10/SNRPG/PRDM8/DNMT3B/WDR82/NIBAN2/PLD6/PAX6…	168
GO:0072331	GO:0072331	signal transduction by p53 class mediator	83/6360	173/18903	6.2846e-05	0.00179445	0.00149021	BRCA2/GTSE1/E2F7/MSH2/FOXM1/URB2/AURKB/AURKA/SIRT1/DDIT4/IFI16/KDM1A/BCL2/ATAD5/ANKRD1/PLK2/MDM2/CHEK1/BDKRB2/CD44/E2F2/SHISA5/CASP2/CASP6/ZNHIT1/PPM1D/COPS3/TAF9B/USP28/MYC/PLK3/PAK1IP1/E2F1/TWIST1/HIPK2/PDK2/NPM1/HAPSTR1/POU4F1/PERP/DYRK1A/DYRK2/DYRK3/PRMT6/JMY/ZMPSTE24/TRIM24/HNRNPK/SESN2/CRADD/KAT6A/NBN/ACER2/TAF9/AEN/TMEM109/ING4/PIDD1/MYBBP1A/PMAIP1/SP100/ATR/ZNF385A/CDKN1B/CHEK2/TFAP4/ZNF3…	83
GO:0045787	GO:0045787	positive regulation of cell cycle	157/6360	362/18903	6.41397e-05	0.00182332	0.00151419	RRM2/NCAPH/FEN1/CDCA8/BRCA2/WNT5A/DBF4B/KIF14/CDK1/E2F7/CCNB1/NCAPG2/ESPL1/FAM83D/RRM1/NDC80/NCAPG/RACGAP1/KIF23/CDC6/DTL/UBE2C/MAD2L1/FBXO5/ECT2/BIRC5/EDN1/RCC2/TPR/CKS2/CCND2/AURKB/CDCA5/AURKA/SPAG5/SMC4/MAPRE3/STIL/RAD51AP1/RAD51C/PBK/TGFB2/SLF2/CCND1/CDT1/DBF4/CIT/ATAD5/CDC25A/TTL/RAD21/E2F8/CDK4/INCENP/RANBP1/DDX11/MDM2/SIRT2/CHEK1/TFDP1/EZH2/CENPV/CEP120/HSPA2/KAT2B/SASS6/CDC7/C6orf89/CITED…	157
GO:0048675	GO:0048675	axon extension	62/6360	122/18903	6.47208e-05	0.00183177	0.00152121	WNT5A/TRPV2/SLIT2/EDN1/SEMA6D/PLXNA3/TTL/SEMA6A/GDI1/SEMA4D/DBNL/SIN3A/APOE/SEMA3E/CDH1/DBN1/CDK5/ADNP/AUTS2/CTTN/PTPRS/RTN4/LIMK1/SEMA5A/ANAPC2/SEMA3F/DPYSL2/ZFYVE27/VEGFA/HSP90AA1/ITGB1/VCL/FN1/NTN1/SSNA1/RTN4R/TRIM46/ALCAM/CDH4/WNT3/NDN/ULK2/ULK1/IFRD1/SEMA7A/SEMA6C/TWF2/LAMB2/SEMA3D/EDNRA/DVL1/GOLGA4/SEMA4G/NRCAM/CDKL5/MAP2/NRP2/PLXNA4/SHTN1/C9orf72/DCLK1/SEMA3B	62
GO:0044782	GO:0044782	cilium organization	168/6360	391/18903	6.61058e-05	0.0018628	0.00154698	CCP110/CEP97/AURKA/SSX2IP/CEP78/POC1A/RTTN/SCLT1/TMEM80/CEP120/ABLIM3/SYNE2/GSN/PCNT/EHD1/EHD2/PCM1/DYNC2I1/C2CD3/IQCB1/PLK4/EVI5L/CCDC66/EHD3/TRAPPC14/TCHP/ATP6V0D1/DCTN1/CEP135/DNAH8/CEP250/TBC1D30/ROPN1/GBF1/MPHOSPH9/TXNDC15/MARK4/NECTIN2/ABLIM1/RFX3/LIMK2/SEPTIN9/FNBP1L/ARL13B/KIAA0586/CEP350/TTC29/RRP7A/DYNLL1/CEP20/ARF4/ARMC9/NUDCD3/DNAH1/VDAC3/POC1B/MNS1/KIF24/ONECUT2/PARVA/TTLL3/EHD4/BBS9…	168
GO:0031122	GO:0031122	cytoplasmic microtubule organization	36/6360	62/18903	6.79001e-05	0.00190006	0.00157792	CLIP3/STMN3/CEP120/EZR/TUBGCP3/PCM1/SLK/KPNB1/PLK3/DCTN1/CAMSAP3/TUBGCP4/LIMK2/CAMSAP2/CLIP4/CAMSAP1/TUBGCP6/HOOK1/CENPJ/HOOK3/CLIP2/CCDC88A/TRPV4/NUMA1/KATNB1/TUBG1/KATNBL1/HOOK2/KATNA1/DVL1/CRIPT/CEP126/FSD1/CCDC88C/CCDC88B/KATNAL2	36
GO:2000042	GO:2000042	negative regulation of double-strand break repair via homologous recombination	15/6360	19/18903	6.80172e-05	0.00190006	0.00157792	SMCHD1/RIF1/PARPBP/POLQ/CGAS/RADX/FANCB/KLHL15/MAD2L2/FBH1/SHLD2/MAGEF1/RMI2/RECQL5/SHLD1	15
GO:0002562	GO:0002562	somatic diversification of immune receptors via germline recombination within a single locus	40/6360	71/18903	7.02337e-05	0.00194514	0.00161536	HMGB2/NSD2/MSH2/RIF1/TFRC/MSH6/HMGB1/HSPD1/RNF168/UNG/ATAD5/EXO1/PRKDC/CLCF1/MLH1/DCLRE1C/EXOSC3/SANBR/TCF7/STAT6/SWAP70/TNFSF4/MAD2L2/RNF8/NDFIP1/SUPT6H/ERCC1/NBN/THOC1/SHLD2/TCF3/POLB/RAG1/TGFB1/PAXIP1/ATM/IL27RA/APLF/SHLD1/MSH3	40
GO:0016444	GO:0016444	somatic cell DNA recombination	40/6360	71/18903	7.02337e-05	0.00194514	0.00161536	HMGB2/NSD2/MSH2/RIF1/TFRC/MSH6/HMGB1/HSPD1/RNF168/UNG/ATAD5/EXO1/PRKDC/CLCF1/MLH1/DCLRE1C/EXOSC3/SANBR/TCF7/STAT6/SWAP70/TNFSF4/MAD2L2/RNF8/NDFIP1/SUPT6H/ERCC1/NBN/THOC1/SHLD2/TCF3/POLB/RAG1/TGFB1/PAXIP1/ATM/IL27RA/APLF/SHLD1/MSH3	40
GO:1990823	GO:1990823	response to leukemia inhibitory factor	53/6360	101/18903	7.20975e-05	0.00198654	0.00164974	HELLS/SHMT1/MTF2/RIF1/MYBL2/TFRC/SIRT1/EXT1/PADI2/CACYBP/MAT2A/CTBP2/XRCC5/NEFH/BCLAF1/NUP35/SRSF7/ADAM23/KLF5/SMARCA5/NR5A2/EPS8/SRSF3/GFPT2/HNRNPU/NFYB/VEGFC/PMM1/PCOLCE2/PARP16/NCL/RARG/PAX6/SMAD7/ICAM1/SYNGR1/CACNB4/CTH/MRAS/TRIM25/SNX10/MYNN/PIGA/UBXN2A/WDR35/EEF1E1/POLR1F/LRAT/RFX2/PRDM5/SRM/NRP2/GLDC	53
GO:0043543	GO:0043543	protein acylation	122/6360	272/18903	7.23441e-05	0.00198654	0.00164974	BRCA1/BRCA2/CLIP3/TADA2A/GATA2/NAA50/NAA10/SIRT1/HAT1/DSCC1/ZDHHC9/POLE3/CHEK1/CPA4/DEK/KAT2B/NAA16/PPARGC1A/SET/SIN3A/WBP2/BMI1/ZDHHC8/ESCO2/BAZ1B/NAT9/SMARCA5/TERF2IP/PORCN/APBB1/ACTL6A/NAA15/ZDHHC24/PBXIP1/BRD7/GTF3C4/ZDHHC13/JADE3/DDX21/AUTS2/NFYB/TWIST1/CTCF/SPHK2/MSL2/ZDHHC20/NFYA/ZDHHC5/RUVBL1/HDAC2/ZDHHC1/TAF5/ENY2/NCOA3/CLOCK/POR/ESCO1/OGDH/SPHK1/ZDHHC7/PAX6/NAA38/EPC2/JADE1/ZDHHC18/TAF1…	122
GO:0009411	GO:0009411	response to UV	73/6360	149/18903	7.2955e-05	0.00199483	0.00165662	PCNA/FEN1/BRCA2/USP1/MSH2/DTL/MMP1/MSH6/AURKB/DDB2/TIPIN/SIRT1/PBK/POLD3/PARP1/PCLAF/MME/CASP7/CCND1/KDM1A/BCL2/CDC25A/CASP9/SCARA3/CHEK1/POLD1/ERCC2/MMP3/OPN3/POLH/MAP3K4/USP28/MYC/MAPK13/TMEM161A/NFATC4/ATF4/HMGN1/PTGS2/BRSK1/EIF2S1/NPM1/DDB1/CIRBP/RHNO1/ERCC3/RELA/MFAP4/IL12A/PRIMPOL/TP53INP1/TIMP1/GTF2H2/CAT/ERCC1/DHX36/SIRT6/RHBDD1/WRN/TP53I13/NOC2L/USF1/ATR/REV1/TP53/MAP2K7/ZBTB1/ACTR5/POLK…	73
GO:0051235	GO:0051235	maintenance of location	149/6360	342/18903	7.4493e-05	0.00202828	0.0016844	TMSB15A/ITGB3/ASPM/PINK1/MTLN/SIRT1/SRGN/KDELR1/KDELR3/FITM2/BARD1/FAF1/SLC25A23/TMSB15B/CD4/SOAT1/PPARA/DIAPH1/GAA/GSTM2/GSN/CPS1/EHD1/PLIN2/CDS1/CYBA/LDAF1/ATP7B/CD36/NOL3/CRY1/BDKRB1/PLIN3/FTL/RER1/APOE/CRY2/TSPO/SLC8A1/ANXA6/SREBF2/ALKBH7/FTH1/GPSM2/ANK2/DBN1/CDK5/APOB/VPS13A/NRIP1/HNRNPU/ANK3/AUP1/PTPN2/CX3CL1/ITPR3/CACNA1C/SQLE/SUFU/RASA3/PNPLA2/CEMIP/GBA1/ENPP1/ABHD5/CHCHD10/IKBKE/THY1/DGA…	149
GO:0061640	GO:0061640	cytoskeleton-dependent cytokinesis	58/6360	113/18903	7.67174e-05	0.00208007	0.00172741	ANLN/CDCA8/CKAP2/ESPL1/RACGAP1/KIF23/ECT2/BIRC5/KIF20A/MYH10/PLK1/AURKB/CENPA/STMN1/CEP55/KIF4A/CIT/KIF4B/INCENP/CHMP2A/EXOC7/NUP62/CUL7/RHOC/ANK3/FMN2/KIF20B/SEPTIN9/RTKN/ROCK2/LZTS2/DCDC1/SEPTIN10/RHOB/TRIM36/SEPTIN11/DCTN3/PLEC/ROPN1B/CHMP1A/CFL1/EXOC5/SNX33/ROCK1/KLHDC8B/SEPTIN7/SEPTIN3/TMEM250/UNC119/CHMP1B/USP8/MITD1/VPS4A/CHMP6/SPAST/EXOC3/ALKBH4/SEPTIN1	58
GO:0061564	GO:0061564	axon development	205/6360	490/18903	7.77998e-05	0.0021006	0.00174446	WNT5A/BDNF/DHFR/TRPV2/SLIT2/EMB/EDN1/GLI3/APLP2/LHX9/ITGA4/SEMA6D/ERBB2/STMN1/PLXNA3/LRP4/LAMA1/BCL2/TTL/EXT1/ROBO2/SEMA6A/FBXO45/MAP1A/NFASC/EPHB2/VASH2/NIN/GDI1/EFNA1/SEMA4D/MYPN/NEFH/DBNL/SIN3A/APOE/TSPO/RAC2/STXBP1/TAOK2/NR4A2/DDR1/EPHA4/S100A6/NOG/APBB1/SEMA3E/FLRT2/CDH1/DBN1/MYOT/ROBO4/CDK5/ADNP/TUBB2B/NRXN1/LHX1/RAB3A/PAK1/TOP2B/VAX1/ANK3/AUTS2/AMIGO1/PTPRO/CTTN/VASP/BRSK1/SIAH1/UCHL1/NUMB…	205
GO:0000281	GO:0000281	mitotic cytokinesis	46/6360	85/18903	8.00749e-05	0.00215301	0.00178799	ANLN/CDCA8/CKAP2/ESPL1/RACGAP1/KIF23/ECT2/BIRC5/KIF20A/MYH10/PLK1/AURKB/CENPA/STMN1/CEP55/KIF4A/CIT/KIF4B/INCENP/CHMP2A/EXOC7/NUP62/CUL7/RHOC/ANK3/KIF20B/RTKN/ROCK2/LZTS2/DCDC1/RHOB/TRIM36/CHMP1A/CFL1/EXOC5/SNX33/ROCK1/KLHDC8B/UNC119/CHMP1B/USP8/MITD1/VPS4A/CHMP6/SPAST/EXOC3	46
GO:0045910	GO:0045910	negative regulation of DNA recombination	28/6360	45/18903	8.07232e-05	0.00216144	0.00179499	MSH2/SMCHD1/RIF1/MSH6/PARPBP/POLQ/CGAS/RADX/FANCB/BLM/MLH1/KLHL15/H1-4/TERF2IP/H1-10/MAD2L2/FBH1/NDFIP1/H1-5/THOC1/SHLD2/MAGEF1/H1-3/RMI2/RECQL5/SHLD1/MSH3/ZRANB3	28
GO:0051259	GO:0051259	protein complex oligomerization	112/6360	247/18903	8.116e-05	0.00216416	0.00179724	RRM2/RRM1/PEG10/SHMT1/TMEM120A/ECT2/NUDT21/STK4/TIFA/HPRT1/POLQ/ARC/RBMX/HGSNAT/ALDOA/CLDN1/GOLGA2/ABCA3/LRRC8C/CHMP2A/MAT2A/EHD1/KCNJ2/TRPM4/TMEM120B/BLM/OSBPL2/NOL3/EHD3/KCTD10/GRIN2B/KRT10/CEP57/TK1/VASP/TMEM70/PNPT1/SYCP1/SAMHD1/HSD17B10/STK3/ATL2/STOML2/KCNC3/KCTD11/ACACB/TNFAIP1/MCOLN1/FUS/CRTC1/B2M/EHD4/KCTD3/NACC2/COL1A2/OPA1/TRPM3/KCTD13/G3BP2/KCTD15/KCTD6/FKRP/ELAVL1/KCTD21/ALAD/MICU1/H…	112
GO:0051315	GO:0051315	attachment of mitotic spindle microtubules to kinetochore	16/6360	21/18903	8.16668e-05	0.00216871	0.00180102	KIF2C/NUF2/CDCA8/NDC80/BIRC5/AURKB/CDT1/INCENP/KAT2B/CHAMP1/SEH1L/HNRNPU/CENPE/BECN1/CENPC/MIS12	16
GO:0006284	GO:0006284	base-excision repair	27/6360	43/18903	8.61204e-05	0.0022776	0.00189145	PCNA/FEN1/RPA1/POLQ/POLE/UNG/NEIL3/DNA2/LIG1/POLD1/RPA2/PARP2/RPA3/APEX2/MBD4/POLL/PRMT6/MPG/NEIL2/SIRT6/WRN/POLB/TDG/XRCC1/NTHL1/SMUG1/ERCC5	27
GO:0006167	GO:0006167	AMP biosynthetic process	1629318	14/18903	9.06034e-05	0.00237668	0.00197373	PAICS/HPRT1/GART/PRPS2/PPAT/PFAS/APRT/ATIC/ADK/ADSL/ADSS2/ADSS1	12
GO:0051231	GO:0051231	spindle elongation	1629318	14/18903	9.06034e-05	0.00237668	0.00197373	CDCA8/RACGAP1/KIF23/BIRC5/AURKB/KIF4A/KIF4B/INCENP/KIF11/PRC1/PPP2R1A/NUMA1	12
GO:0046599	GO:0046599	regulation of centriole replication	17/6360	23/18903	9.24478e-05	0.00239957	0.00199274	BRCA1/STIL/PLK2/ALMS1/CEP120/KAT2B/SASS6/NUP62/PLK4/NPM1/TRIM37/CEP76/RBM14/CDK5RAP2/CENPJ/MDM1/CEP295	17
GO:0000910	GO:0000910	cytokinesis	88/6360	187/18903	9.26499e-05	0.00239957	0.00199274	ANLN/CDCA8/BRCA2/KIF14/E2F7/CKAP2/ESPL1/RACGAP1/KIF23/CDC6/CCP110/ECT2/BIRC5/KIF20A/MYH10/PLK1/AURKB/CENPA/AURKA/STMN1/CEP55/KIF4A/CIT/KIF4B/E2F8/INCENP/PLK2/CHMP2A/EXOC7/CENPV/MYO19/AHCTF1/NUP62/PLK4/GIPC1/PLK3/CUL7/RHOC/CDC25B/ANK3/FMN2/KIF20B/SEPTIN9/PRPF40A/PRC1/RTKN/ROCK2/LZTS2/SETD2/DCDC1/SEPTIN10/PDXP/ANXA11/RHOB/TRIM36/PIN1/SEPTIN11/DCTN3/PLEC/ROPN1B/CHMP1A/BECN1/PIK3R4/CFL1/EXOC5/BCL2L1/…	88
GO:0010975	GO:0010975	regulation of neuron projection development	188/6360	446/18903	9.26672e-05	0.00239957	0.00199274	WNT5A/BDNF/MBOAT1/TRPV2/SLIT2/DPYSL3/NEDD4L/SEMA6D/ARC/PLXNA3/LRP4/KDM1A/LPAR1/PPP2R5B/ROBO2/PAQR3/SEMA6A/EZH2/EPHB2/VIM/RETREG3/NIN/GDI1/EFNA1/EHD1/NTRK3/SEMA4D/DBNL/CDC20/YWHAH/APOE/GORASP1/EPHA4/FES/SEMA3E/CDH1/DBN1/CUL7/CDK5/ADNP/TUBB2B/NFATC4/PAK1/AMIGO1/PTPRO/BRSK1/NEGR1/CX3CL1/PRAG1/HECW1/CERS2/HDAC2/ITPKA/ABI2/KNDC1/CAMSAP2/NR2F1/CHN1/BMP7/FBXO31/PTPRS/MAGI2/THY1/ROR1/LZTS1/TNIK/UBE3A/TAN…	188
GO:0045739	GO:0045739	positive regulation of DNA repair	64/6360	128/18903	9.29632e-05	0.00239957	0.00199274	PCNA/BRCA1/USP1/SMCHD1/RBBP8/RIF1/SETMAR/FOXM1/RAD51AP1/TIMELESS/SIRT1/PARP1/SLF2/HMGB1/FANCB/H2AX/RNF168/DHX9/DTX3L/DDX11/PARP9/SMARCC1/PRKDC/DPF1/SMARCD3/UCHL5/ACTL6A/SLF1/BRD7/TMEM161A/FMN2/CEBPG/RUVBL1/BCL7A/ARID2/PHF10/FUS/EPC2/PBRM1/CCDC117/MGMT/MAD2L2/RNF8/BRCC3/YEATS4/TRRAP/UBE2N/SIRT6/BABAM2/SMARCA2/HDAC10/TIGAR/WRAP53/SHLD2/BABAM1/EYA2/DPF2/EPC1/TFPT/ING3/XRCC1/UBE2V2/SHLD1/MBTD1	64
GO:0070507	GO:0070507	regulation of microtubule cytoskeleton organization	75/6360	155/18903	9.80436e-05	0.0025189	0.00209184	TPX2/CKAP2/CLIP3/SKA1/SKA3/CEP97/TPR/PLK1/SPAG5/MAPRE3/STIL/STMN1/TACC3/STMN3/CHMP2A/MAP1A/MET/SASS6/EML2/CLASP2/CKAP5/NUP62/HDGFL3/KIF18A/PSRC1/FES/GPSM2/SKA2/DCTN1/PAK1/HNRNPU/PHLDB2/CAMSAP3/TUBB4A/PHLDB1/ARHGEF2/MAPRE2/CAMSAP2/CAMSAP1/DYRK1A/RNF4/CDK5RAP2/BORA/KIF15/TRIM36/RAE1/CENPJ/EML3/HDAC6/CHMP1A/GAS2L1/TRPV4/NUMA1/CCSAP/CDK5R1/TRAF3IP1/ROCK1/KATNB1/CDKN1B/MECP2/CDK2AP2/MAP6D1/PKD1/CHMP1B…	75
GO:0022613	GO:0022613	ribonucleoprotein complex biogenesis	204/6360	489/18903	9.83671e-05	0.0025189	0.00209184	UTP20/NUDT21/URB2/EXOSC9/CELF2/FBL/PSIP1/RBMX/NOLC1/RRP1B/NOL11/XPO1/DHX9/TGS1/POLR2D/SNRPD1/MRTO4/SF3A3/SRPK1/UTP18/NOP58/KAT2B/PRKDC/MTREX/ERCC2/NOL6/XRCC5/ERI2/RPL7L1/RPP30/NOL3/ZNF622/BRIX1/SNRPE/DDX18/EIF5/USP39/ERI1/PA2G4/EIF4A3/BUD13/GEMIN5/ABCE1/SNRPB/SNRPA1/SRSF1/PRPF19/EXOSC2/NUDT16/GEMIN4/XRN2/PTGES3/EXOSC3/EIF2S3/EIF3G/BUD23/RPP25/EXOSC8/WBP11/PAK1IP1/WDR43/DKC1/DDX21/PTBP2/NUP88/EXOS…	204
GO:0046033	GO:0046033	AMP metabolic process	18/6360	25/18903	0.000100263	0.00255729	0.00212373	PAICS/HPRT1/GART/PRPS2/PPAT/XDH/AMPD2/PFAS/AMPD3/APRT/ATIC/ADK/AK1/AK3/AK4/ADSL/ADSS2/ADSS1	18
GO:0006606	GO:0006606	protein import into nucleus	79/6360	165/18903	0.000101511	0.00257895	0.00214171	CDK1/NUP155/ECT2/GLI3/NUP58/TPR/STK4/NUP50/NUP85/KPNA2/NUP107/NOLC1/CSE1L/NUP153/CD36/NUP35/SEC13/NUP62/IPO5/IPO7/CRY2/IPO13/MED1/KPNB1/CDH1/IPO9/NXT1/PKIA/PTGS2/NUP88/ANGPT1/SUFU/MDFIC/STK3/SQSTM1/BAG3/TSC2/NUP54/IPO8/APPL1/HEATR3/POLA2/NUP93/KPNA3/NUP188/EFCAB7/RAN/HSP90AA1/RAB23/FERMT1/RANBP2/ELAVL1/E2F3/SIRT6/LMNA/NUP133/KPNA4/TARDBP/NUP98/RGPD1/ATF2/SUMO1/PRKD1/RGPD3/ING1/JUP/TGFB1/PSEN1/RPA…	79
GO:0031056	GO:0031056	regulation of histone modification	83/6360	175/18903	0.00010353	0.00261993	0.00217574	BRCA1/NCAPG2/MTF2/TADA2A/GATA2/RIF1/DNMT1/PHF19/PINK1/SIRT1/KDM1A/CHEK1/DEK/ZBTB7B/PPARGC1A/C6orf89/SET/SIN3A/WBP2/BAZ1B/SMARCA5/BRD7/NIPBL/DDX21/AUTS2/NFYB/TWIST1/CTCF/SPHK2/PHF1/NFYA/BCOR/SUV39H1/OTUB2/NSD3/DNMT3B/HPF1/CDK9/TET1/PRMT6/KDM4C/VEGFA/ZNF451/DR1/PWWP2A/ZMPSTE24/SUPT6H/RTF1/PAXBP1/CTCFL/UBE2N/SREBF1/ZZZ3/H1-5/YEATS2/MTHFR/LMNA/KAT7/PRKD2/NOC2L/OTUB1/LIF/MYBBP1A/PRKD1/KMT2A/RNF20/MECP…	83
GO:0006301	GO:0006301	postreplication repair	23/6360	35/18903	0.00010436	0.00262036	0.0021761	PCNA/BRCA1/USP1/MSH2/DTL/RAD18/POLD3/PCLAF/POLD1/POLE2/POLH/REV3L/PRIMPOL/MAD2L2/VCP/UBE2N/RCHY1/REV1/ZBTB1/WDR33/UBE2V2/FAAP20/POLK	23
GO:0010390	GO:0010390	histone monoubiquitination	23/6360	35/18903	0.00010436	0.00262036	0.0021761	UHRF1/BRCA1/BRCA2/DDB2/RNF168/BARD1/DTX3L/BMI1/KDM2B/RING1/PCGF5/RNF2/BCOR/DDB1/TRIM37/BRCC3/RAD51/BABAM2/WAC/PCGF6/RNF20/RAG1/RYBP	23
GO:0009264	GO:0009264	deoxyribonucleotide catabolic process	20/6360	29/18903	0.000107827	0.00268652	0.00223104	DUT/PNP/UNG/NUDT15/DCTPP1/DERA/XDH/GDA/NUDT16/MBD4/SAMHD1/NUDT18/NEIL2/UPP1/DPYD/TDG/TYMP/NTHL1/SMUG1/NT5C	20
GO:0046386	GO:0046386	deoxyribose phosphate catabolic process	20/6360	29/18903	0.000107827	0.00268652	0.00223104	DUT/PNP/UNG/NUDT15/DCTPP1/DERA/XDH/GDA/NUDT16/MBD4/SAMHD1/NUDT18/NEIL2/UPP1/DPYD/TDG/TYMP/NTHL1/SMUG1/NT5C	20
GO:1902751	GO:1902751	positive regulation of cell cycle G2/M phase transition	21/6360	31/18903	0.000108268	0.00268714	0.00223156	DBF4B/CDK1/CCNB1/RRM1/DTL/FBXO5/RCC2/RAD51C/CCND1/ATAD5/CDC25A/CDK4/HSPA2/CDC7/SIN3A/CDC25C/CDC25B/NPM1/DYRK3/PBX1/MECP2	21
GO:1990830	GO:1990830	cellular response to leukemia inhibitory factor	52/6360	100/18903	0.000114359	0.00282744	0.00234807	HELLS/SHMT1/MTF2/RIF1/MYBL2/TFRC/SIRT1/PADI2/CACYBP/MAT2A/CTBP2/XRCC5/NEFH/BCLAF1/NUP35/SRSF7/ADAM23/KLF5/SMARCA5/NR5A2/EPS8/SRSF3/GFPT2/HNRNPU/NFYB/VEGFC/PMM1/PCOLCE2/PARP16/NCL/RARG/PAX6/SMAD7/ICAM1/SYNGR1/CACNB4/CTH/MRAS/TRIM25/SNX10/MYNN/PIGA/UBXN2A/WDR35/EEF1E1/POLR1F/LRAT/RFX2/PRDM5/SRM/NRP2/GLDC	52
GO:0008654	GO:0008654	phospholipid biosynthetic process	116/6360	259/18903	0.000115516	0.00284513	0.00236276	MBOAT1/PIK3R3/AGPAT5/DPM3/FABP5/FITM2/LIPH/PTDSS2/PCYT1A/MVD/PGAP3/CDS1/FAR1/CDIPT/INPPL1/ORMDL3/AGPAT1/LPCAT4/PITPNM3/MBOAT7/PCYT2/PIGX/PIK3C2A/ISYNA1/DGKQ/DHDDS/TMEM150A/LPIN1/SLC44A2/IDH1/PGAP1/PIP4K2A/SLC27A1/MTMR2/DGKA/LPCAT2/SPHK2/PIP5K1C/INPP1/DOLK/HYCC1/INPP4B/IPMK/OSBP/ITPKA/PLSCR1/DGKH/ABHD5/PI4KB/MTMR6/PIGS/ABHD4/PIP4K2C/ITPKC/CDS2/FADS1/PDGFA/SMG1/DHRS7B/PIGQ/MBOAT2/PI4K2B/SLC44A3/PIG…	116
GO:0072659	GO:0072659	protein localization to plasma membrane	126/6360	285/18903	0.000120797	0.00296389	0.00246139	CLIP3/EMP2/TMBIM1/GAS6/VAMP2/ATP2B4/LYPD1/GBP1/RAB15/NFASC/EPHB2/EZR/ARL6IP5/EHD1/EHD2/RAB8B/CLASP2/FYB2/RER1/GORASP1/GGA2/ZDHHC8/PALM/STXBP1/EHD3/ARFRP1/TNFRSF1A/GPR158/STX4/CDH1/ANK2/TMEM150A/CDK5/FLOT2/RAB3A/TSPAN17/EPB41L3/ANK3/ATP6AP1/RHOQ/GGA1/HYCC1/NUMB/ZDHHC5/AP2M1/DCHS1/SQSTM1/PACS2/RAB31/ROCK2/GORASP2/AFDN/TNIK/CNPY4/LDLRAP1/SKAP1/ZDHHC7/APPL1/RAB3B/CD81/RAPGEF6/FLOT1/C2CD5/ATP1B1/RDX/E…	126
GO:0050770	GO:0050770	regulation of axonogenesis	75/6360	156/18903	0.000127176	0.00310858	0.00258154	WNT5A/BDNF/TRPV2/SLIT2/SEMA6D/PLXNA3/LRP4/ROBO2/SEMA6A/EPHB2/NIN/GDI1/EFNA1/SEMA4D/DBNL/EPHA4/SEMA3E/CDH1/DBN1/CDK5/ADNP/PAK1/AMIGO1/BRSK1/CHN1/PTPRS/THY1/RTN4/POU3F2/MAP2K2/LIMK1/SEMA5A/PAK2/ANAPC2/SEMA3F/ZFYVE27/VEGFA/PLXNA1/FN1/NTN1/CDH2/NGF/METRN/PLXNB3/RTN4R/TRIM46/EPHB3/STK25/CDH4/WNT3/TIAM2/ULK2/ULK1/IFRD1/SEMA7A/SEMA6C/TWF2/PSEN1/SEMA3D/CRABP2/GOLGA4/SEMA4G/CDKL5/MARK2/LPAR3/MAP2/MBP/NTRK…	75
GO:0007224	GO:0007224	smoothened signaling pathway	70/6360	144/18903	0.000137682	0.00335268	0.00278426	GLI3/STIL/TGFBR2/EXT1/RB1/C2CD3/FKBP8/HHIP/UCHL5/FOXF1/NOG/MAP3K10/SERPINE2/TXNDC15/NDST1/HIPK2/SUFU/ARL13B/KIAA0586/ENPP1/TEDC1/POR/OTX2/GPR161/ARMC9/DYRK2/PAX6/NSDHL/HERC4/MGRN1/FOXA1/TEDC2/VCP/CENPJ/PTCH1/KCTD6/KCTD21/TTC21B/IFT140/SSNA1/HHAT/BTRC/CFAP410/GAS8/IFT81/TCTN3/PTCHD1/CHSY1/GLIS2/EVC2/TMEM231/IQUB/CDK20/GPC2/PRRX1/CC2D2A/BOC/CPLANE2/IFT80/PDCL/IFT20/DISP2/IFT27/RUNX2/EVC/B9D1/FUZ/TB…	70
GO:0006188	GO:0006188	IMP biosynthetic process	1629257	11/18903	0.000141338	0.00341593	0.00283678	PAICS/HPRT1/GART/PPAT/AMPD2/PFAS/AMPD3/APRT/ATIC/ADSL	10
GO:0051987	GO:0051987	positive regulation of attachment of spindle microtubules to kinetochore	1629257	11/18903	0.000141338	0.00341593	0.00283678	CDCA8/CCNB1/BIRC5/RCC2/AURKB/INCENP/SIRT2/KAT2B/HNRNPU/BECN1	10
GO:0140013	GO:0140013	meiotic nuclear division	90/6360	194/18903	0.000146571	0.00352918	0.00293084	NCAPH/NUF2/BRCA2/WNT5A/ESPL1/TTK/NDC80/MASTL/BUB1/FBXO5/TOP2A/RAD54L/NDC1/CKS2/PLK1/TRIP13/ASPM/AURKA/CCNE2/SMC4/RAD51AP1/CCNB2/RAD51C/RMI1/GOLGA2/BUB1B/CCNE1/SMC3/BRIP1/SMC1A/RAD21/INCENP/SIRT2/SGO2/HSPA2/MEIOB/PTTG1/STAG2/MSH4/MRE11/SGO1/CDC20/P3H4/MLH1/KIF18A/TDRD12/FANCA/DDX4/SMC2/PSMC3IP/FANCD2/FANCM/BCL2L11/FIGNL1/TOP2B/CDC25B/CCNB1IP1/FMN2/MYBL1/TEX15/SYCP1/RAD51D/NCAPH2/BRME1/STAG1/EME2/M…	90
GO:1902369	GO:1902369	negative regulation of RNA catabolic process	44/6360	82/18903	0.000147416	0.00353633	0.00293677	HNRNPAB/DHX9/HNRNPD/TRAF2/FMR1/LRPPRC/TENT5C/SYNCRIP/DKC1/HNRNPU/E2F1/RBM38/IGF2BP1/METTL16/CIRBP/GDNF/NAF1/IKBKE/A1CF/FUS/DAZL/HNRNPC/DAZ1/PAIP1/DAZ4/IGF2BP2/ELAVL1/NRDE2/DAZ2/DHX36/PHAX/DAZ3/TARDBP/PKP3/NBAS/AXIN2/ELAVL4/TENT5B/TENT5A/ANGEL2/ZFP36/PKP1/TIRAP/TRDMT1	44
GO:0043173	GO:0043173	nucleotide salvage	14/6360	18/18903	0.000161216	0.00383438	0.00318429	HPRT1/DCK/UCK2/FCSK/AMPD2/AMPD3/APRT/ADK/ADSL/UPP1/CDA/NAPRT/UCK1/UCKL1	14
GO:0046653	GO:0046653	tetrahydrofolate metabolic process	14/6360	18/18903	0.000161216	0.00383438	0.00318429	TYMS/SHMT1/DHFR/MTHFD1/MTHFD2/GCH1/GART/ALDH1L2/MTHFD1L/ATIC/MTHFR/AASDHPPT/MTHFD2L/MTHFS	14
GO:0042254	GO:0042254	ribosome biogenesis	135/6360	310/18903	0.000161623	0.00383438	0.00318429	UTP20/URB2/EXOSC9/FBL/NOLC1/RRP1B/NOL11/XPO1/MRTO4/UTP18/NOP58/KAT2B/PRKDC/MTREX/ERCC2/NOL6/XRCC5/ERI2/RPL7L1/RPP30/ZNF622/BRIX1/DDX18/ERI1/PA2G4/EIF4A3/ABCE1/EXOSC2/NUDT16/GEMIN4/XRN2/EXOSC3/BUD23/RPP25/EXOSC8/WBP11/PAK1IP1/WDR43/DKC1/DDX21/NUP88/EXOSC10/RPL26L1/METTL16/NPM1/RRP15/MPV17L2/SUV39H1/HEATR1/UTP11/DROSHA/WDR75/RRP7A/UTP4/TMA16/NAF1/NOP14/POP7/EXOSC5/RIOX2/HEATR3/DDX52/METTL17/RCL1/TS…	135
GO:0016049	GO:0016049	cell growth	204/6360	493/18903	0.000170073	0.00402008	0.00333851	TMEM97/WNT5A/BDNF/KIF14/TRPV2/SLIT2/EDN1/NEDD4L/WFDC1/ITGA4/RBBP7/SEMA6D/IGFBP3/AURKA/EXOSC9/ERBB2/SIRT1/TGFB2/CDKN2AIP/RGS4/PLXNA3/TGFBR2/BCL2/TTL/EXT1/SEMA6A/RPS6KA1/CDKN2C/MUL1/DACT3/PPARA/NIN/IGFBP4/GDI1/INHBA/FBLN5/NET1/SEMA4D/H3-3B/CYBA/ZNF639/DBNL/AVPR1A/SIN3A/RB1/BDKRB1/ADNP2/APOE/WASF1/KDM2B/TAF9B/TAOK2/G6PD/PSRC1/DDR1/TCHP/EXOSC2/SEMA3E/PARP2/CDH1/DBN1/CDK5/KLHL22/ADNP/H3-5/CYFIP2/EPB41…	204
GO:0051261	GO:0051261	protein depolymerization	59/6360	118/18903	0.00017129	0.00403407	0.00335013	KIF2C/TPX2/CKAP2/KIF18B/STMN1/STMN3/PLEKHH2/MAP1A/GSN/CLASP2/CKAP5/LMOD1/HDGFL3/KIF18A/KIF2A/EPS8/CAPZB/F2RL1/CAMSAP3/ARHGEF2/NES/DNAJC6/CAMSAP2/CAMSAP1/SEMA5A/SWAP70/WDR1/PDXP/KIF24/ADD1/RDX/NCKAP5L/TRIOBP/MICAL3/HDAC6/FLII/ADD3/CAPG/CFL1/TWF1/TRPV4/PPP1R9B/CCSAP/TMOD3/KATNB1/GAK/TWF2/MICAL1/MAP6D1/NCKAP5/BMERB1/VPS4A/CRACD/TMOD1/SPAST/SH3BP1/SCIN/MAP1S/SPTB	59
GO:0031331	GO:0031331	positive regulation of cellular catabolic process	180/6360	429/18903	0.000172313	0.00404341	0.00335789	PLK1/LRSAM1/AURKA/EXOSC9/PINK1/MTLN/SIRT1/WIPI1/CNOT9/HMGB1/MAPK3/CNOT10/DCP2/BCAP31/DHX9/DTX3L/POLR2D/PRR5L/PLK2/DAGLB/MDM2/SIRT2/HNRNPD/PPARA/TOM1/STUB1/ZC3HAV1/ORMDL3/TNKS1BP1/ABCD1/SH3D19/TRIML2/CDC20/DDRGK1/TRIB2/SLC25A5/BTG2/APOE/MLH1/CNOT1/DDA1/PLEKHN1/TRIM14/TP53INP2/PIK3C2A/EXOSC2/PLK3/FBXO22/TRIM6/SYNCRIP/BCL2L11/EXOSC3/PIP4K2A/EXOSC8/HNRNPU/ZER1/TWIST1/FURIN/SESN1/PNPT1/KCNQ1OT1/IGF2BP…	180
GO:0045740	GO:0045740	positive regulation of DNA replication	25/6360	40/18903	0.000174877	0.0040887	0.0033955	PCNA/DBF4B/CDK1/E2F7/CDK2/CDT1/DBF4/FAF1/DHX9/ATAD5/E2F8/DNA2/CDC7/BAZ1A/SMARCA5/LPIN1/STOML2/TNFAIP1/ATF1/KCTD13/KAT7/EREG/WIZ/ENDOG/EGF	25
GO:0060560	GO:0060560	developmental growth involved in morphogenesis	105/6360	233/18903	0.000178068	0.00414827	0.00344497	WNT5A/BDNF/TRPV2/SLIT2/EDN1/NEDD4L/ITGA4/SEMA6D/AURKA/AREG/PLXNA3/TGFBR2/TTL/EXT1/SEMA6A/MUL1/NIN/GDI1/SEMA4D/SIX1/DBNL/SIN3A/APOE/WASF1/DDR1/MED1/SEMA3E/CDH1/DBN1/CDK5/ADNP/LHX1/CYFIP2/AUTS2/CTTN/SOX9/PTPRS/FGF1/MAGI2/RTN4/SPAG9/LIMK1/RARG/SEMA5A/ANAPC2/SEMA3F/DPYSL2/CPNE1/MESP1/ZFYVE27/VEGFA/HOXD13/HSP90AA1/ITGB1/VCL/PLXNA1/FN1/ESR1/TBX2/NTN1/FMN1/RDH10/NGF/HDAC6/SSNA1/RIMS1/RTN4R/RNF157/TRIM46…	105
GO:0006298	GO:0006298	mismatch repair	24/6360	38/18903	0.000186281	0.00430206	0.00357268	PCNA/MSH2/RPA1/MSH6/POLD3/HMGB1/EXO1/LIG1/MSH4/RPA2/MLH1/RPA3/RNASEH2B/PMS1/SETD2/MCM8/ERCC1/HDAC10/MCM9/AXIN2/MLH3/TDG/TP73/MSH3	24
GO:0072529	GO:0072529	pyrimidine-containing compound catabolic process	24/6360	38/18903	0.000186281	0.00430206	0.00357268	DUT/APOBEC3B/UNG/DCTPP1/APOBEC3A/ENTPD4/ALDH6A1/MBD4/TET1/NEIL2/ENTPD5/UPP1/DPYD/TET3/APOBEC3F/TET2/CDA/TDG/TYMP/NTHL1/SMUG1/CDADC1/APOBEC3G/NT5C	24
GO:0006304	GO:0006304	DNA modification	63/6360	128/18903	0.000186669	0.00430206	0.00357268	BRCA1/HELLS/CYP1B1/DNMT1/HEMK1/APOBEC3B/HNRNPAB/PARP1/UNG/MIS18A/NEIL3/EZH2/PPM1D/GRHL2/BMI1/TDRD12/ATF7IP/APOBEC3A/DDX4/MYC/SMARCA5/PARP2/EXOSC3/SPOCD1/FOS/CTCF/MBD4/TEX15/DNMT3B/EXOSC5/NIBAN2/A1CF/PLD6/PAX6/TET1/OTUD4/TDRD1/MGMT/MAEL/MPG/GATAD2A/ZMPSTE24/NEIL2/FTO/CTCFL/METTL4/BEND3/MTA2/TET3/KMT2A/APOBEC3F/MECP2/TET2/TDG/RLF/EXOSC4/DNMT3A/NTHL1/SMUG1/GATA3/CDADC1/ALKBH4/APOBEC3G	63
GO:0051168	GO:0051168	nuclear export	78/6360	165/18903	0.000187713	0.00431073	0.00357988	NUP155/TPR/NUP85/NUP107/NUP160/DDX39A/BARD1/GAS6/XPO1/DHX9/POLR2D/ALYREF/CTDSPL2/CSE1L/MAGOHB/XPO4/HNRNPA1/NUP153/NOL6/ANP32B/NUP62/XPO5/XPOT/MALT1/EIF4A3/ABCE1/DUSP16/CDK5/THOC3/SRSF3/HNRNPA2B1/NXT1/NUP88/HSPA9/NPM1/KHDRBS1/ENY2/BAG3/STRADB/UBE2I/LZTS2/SETD2/SMG1/YTHDC1/AGFG1/NCBP1/CCHCR1/NUP93/AKAP13/RAE1/GLE1/XPO7/NUP188/UHMK1/RAN/SUPT6H/RANBP2/NRDE2/SIRT6/THOC1/NUP133/MAGOH/NXF1/PHAX/CPSF6/SP…	78
GO:0009112	GO:0009112	nucleobase metabolic process	22/6360	34/18903	0.000206912	0.00471803	0.00391813	PAICS/TYMS/GMPS/SHMT1/HPRT1/GART/KDM1A/PPAT/CPS1/XDH/GDA/UMPS/ALDH6A1/PRPS1/APRT/CAD/ADK/DPYD/CDA/TYMP/CTPS2/DHODH	22
GO:0042558	GO:0042558	pteridine-containing compound metabolic process	22/6360	34/18903	0.000206912	0.00471803	0.00391813	TYMS/SHMT1/DHFR/MTHFD1/MTHFD2/GCH1/GART/GGH/SLC19A1/ALDH1L2/MTHFD1L/QDPR/ATIC/MTHFR/MTR/SLC46A1/AASDHPPT/MTHFD2L/PCBD2/PCBD1/PRKG2/MTHFS	22
GO:0006405	GO:0006405	RNA export from nucleus	47/6360	90/18903	0.000209601	0.00476251	0.00395507	NUP155/TPR/NUP85/NUP107/NUP160/DDX39A/DHX9/POLR2D/ALYREF/MAGOHB/HNRNPA1/NUP153/NOL6/NUP62/XPO5/XPOT/EIF4A3/THOC3/SRSF3/HNRNPA2B1/NXT1/NUP88/NPM1/KHDRBS1/ENY2/SETD2/SMG1/YTHDC1/AGFG1/NCBP1/NUP93/RAE1/GLE1/NUP188/RAN/SUPT6H/NRDE2/THOC1/NUP133/MAGOH/NXF1/PHAX/CPSF6/NCBP3/THOC2/AKAP8L/THOC7	47
GO:0031503	GO:0031503	protein-containing complex localization	83/6360	178/18903	0.000210883	0.00477483	0.0039653	SLC1A1/LMNB1/BIRC5/MZT1/RCC2/NDC1/ITGB3/ARC/SSX2IP/XPO1/SGCD/DLG2/GPC6/EZR/PCM1/DYNC2I1/DLG4/ABCE1/LMNB2/CACNG4/DBN1/SEH1L/IPO9/HNRNPU/NUP88/NPM1/NUMB/AP2M1/DYNLL1/KIF5C/AP3D1/SMAD7/DLG3/NACC2/RAN/CNIH2/GPHN/STX3/AP2A1/TTC21B/IFT140/LMNA/IFT43/CEP131/DYNC2I2/SSNA1/DAG1/AP2A2/IQSEC2/IFT81/KLHL21/TRAF3IP1/LTV1/ATR/CILK1/SFPQ/KIF5B/RPGR/NPTN/OPHN1/ARHGAP44/SNAP25/WDR35/ATM/MIOS/LRRC7/MDN1/CEP72/STX7…	83
GO:0043094	GO:0043094	cellular metabolic compound salvage	20/6360	30/18903	0.000221163	0.0049901	0.00414407	PNP/MTAP/ENOPH1/HPRT1/PRTFDC1/DCK/UCK2/PGM2/FCSK/AMPD2/AMPD3/APRT/TK2/ADK/ADSL/UPP1/CDA/NAPRT/UCK1/UCKL1	20
GO:2000001	GO:2000001	regulation of DNA damage checkpoint	18/6360	26/18903	0.000223216	0.00501886	0.00416796	BRCA1/WDR76/BRCA2/RFWD3/PBK/BARD1/RPA2/CRY1/ETAA1/TTI1/RNASEH2B/FEM1B/BRCC3/RAD51/BABAM2/THOC1/CHEK2/FBXO4	18
GO:0060271	GO:0060271	cilium assembly	154/6360	362/18903	0.000229284	0.0051374	0.0042664	CCP110/CEP97/SSX2IP/POC1A/SCLT1/TMEM80/CEP120/ABLIM3/SYNE2/GSN/PCNT/EHD1/EHD2/PCM1/DYNC2I1/C2CD3/IQCB1/PLK4/EVI5L/CCDC66/EHD3/TRAPPC14/TCHP/ATP6V0D1/DCTN1/CEP135/DNAH8/CEP250/TBC1D30/GBF1/MPHOSPH9/TXNDC15/MARK4/ABLIM1/RFX3/LIMK2/SEPTIN9/FNBP1L/ARL13B/KIAA0586/CEP350/DYNLL1/CEP20/ARF4/ARMC9/NUDCD3/DNAH1/VDAC3/POC1B/MNS1/KIF24/ONECUT2/PARVA/TTLL3/EHD4/BBS9/PTPN23/CENPJ/PKHD1/RAB23/CFAP43/ABCC4/CPLA…	154
GO:0098840	GO:0098840	protein transport along microtubule	1629288	13/18903	0.00023255	0.00517465	0.00429733	CLIP3/DLG2/MAP1A/HSPB1/CAMSAP3/BAG3/KIF5C/MAPK8IP3/CEP131/RAB27B/KIF5B	11
GO:0099118	GO:0099118	microtubule-based protein transport	1629288	13/18903	0.00023255	0.00517465	0.00429733	CLIP3/DLG2/MAP1A/HSPB1/CAMSAP3/BAG3/KIF5C/MAPK8IP3/CEP131/RAB27B/KIF5B	11
GO:0034728	GO:0034728	nucleosome organization	74/6360	156/18903	0.000237049	0.00525663	0.00436541	ASF1B/HMGB2/NASP/DNAJC9/SUPT16H/SSRP1/MCM2/H3C13/H4C5/LIN54/H2AX/ANP32E/CHD1/POLE3/CHAF1A/SMARCC1/H3C14/H3C15/H4C15/H4C14/H3-3B/ZNHIT1/SET/BAZ1A/H4C8/NAP1L4/ANP32B/SMARCD3/CHAF1B/H1-4/SMARCA5/ACTL6A/ASF1A/MACROH2A2/NPM1/SETSIP/SOX9/RUVBL1/ARID2/H1-10/H2BC9/SETD2/H4C3/NAP1L5/NAP1L1/H3C3/H3-3A/H3C8/RNF8/SUPT6H/YEATS4/H4C9/H2BC21/KAT6A/H1-5/H2BC14/NAA60/H3C10/H2BC11/H2BC8/H1-3/SART3/NAP1L3/H3C6/SHPR…	74
GO:0002200	GO:0002200	somatic diversification of immune receptors	43/6360	81/18903	0.000239305	0.00528847	0.00439185	HMGB2/NSD2/MSH2/RIF1/TFRC/MSH6/POLQ/HMGB1/HSPD1/RNF168/UNG/ATAD5/EXO1/PRKDC/CLCF1/MLH1/DCLRE1C/EXOSC3/SAMHD1/SANBR/TCF7/STAT6/POLL/SWAP70/TNFSF4/MAD2L2/RNF8/NDFIP1/SUPT6H/ERCC1/NBN/THOC1/SHLD2/TCF3/POLB/RAG1/TGFB1/PAXIP1/ATM/IL27RA/APLF/SHLD1/MSH3	43
GO:0035825	GO:0035825	homologous recombination	36/6360	65/18903	0.000252832	0.00556835	0.00462429	BRCA1/RBBP8/TOP2A/RAD54L/TRIP13/RAD51AP1/RAD51C/RMI1/BARD1/BRIP1/RAD21/MEIOB/MSH4/MRE11/TOPBP1/MLH1/PSMC3IP/NUCKS1/FANCD2/FANCM/TOP2B/CCNB1IP1/SYCP1/RAD51D/BRME1/EME2/EME1/RAD51/NBN/HDAC10/RAD54B/CENPS/RAD50/MLH3/ATM/DMC1	36
GO:0009116	GO:0009116	nucleoside metabolic process	32/6360	56/18903	0.000255596	0.00561007	0.00465893	PNP/MTAP/APOBEC3B/HPRT1/PRTFDC1/DTYMK/DERA/PGM2/XDH/GDA/APOBEC3A/TK1/APRT/ERH/TK2/NT5C3A/ATIC/ADK/ADAL/ICMT/NME4/DNPH1/UPP1/DPYD/APOBEC3F/CDA/TYMP/MACROD1/ENPP4/UCKL1/CDADC1/APOBEC3G	32
GO:1903008	GO:1903008	organelle disassembly	67/6360	139/18903	0.000257913	0.00564174	0.00468523	CDK1/VRK1/GABARAPL1/AURKA/PINK1/FZD5/WIPI1/GOLGA2/MUL1/FIS1/RETREG3/PLIN2/PLIN3/DDRGK1/SLC25A5/MAP1LC3A/RETREG2/TEX264/TSPO/SREBF2/CISD2/PLK3/PELO/RNF41/GBF1/CTTN/ATP13A2/TOMM7/PNPLA2/SQSTM1/GBA1/RRP7A/ARFIP2/CDC37/TSC2/ATG4B/FBXW7/WIPI2/DYRK3/KLC1/VCP/SNX7/ATG9A/SREBF1/HDAC6/SPATA33/BECN1/TIGAR/ULK2/ULK1/RIMOC1/KIF5B/CTSK/DENR/MTIF2/ATG5/TP53/VPS13D/PARL/TAFAZZIN/ATG2A/MARK2/SPAST/MCTS1/PLAAT3/M…	67
GO:0006473	GO:0006473	protein acetylation	103/6360	230/18903	0.000271197	0.00591228	0.00490991	BRCA1/BRCA2/TADA2A/GATA2/NAA50/NAA10/SIRT1/HAT1/DSCC1/POLE3/CHEK1/CPA4/DEK/KAT2B/NAA16/PPARGC1A/SET/SIN3A/WBP2/BMI1/ESCO2/BAZ1B/NAT9/SMARCA5/TERF2IP/APBB1/ACTL6A/NAA15/PBXIP1/BRD7/GTF3C4/JADE3/DDX21/AUTS2/NFYB/TWIST1/CTCF/SPHK2/MSL2/NFYA/RUVBL1/HDAC2/TAF5/ENY2/NCOA3/CLOCK/POR/ESCO1/SPHK1/PAX6/NAA38/EPC2/JADE1/TAF10/BLOC1S1/ZNF451/DR1/PWWP2A/ZMPSTE24/YEATS4/TRRAP/KAT6A/ZZZ3/YEATS2/BMAL1/NAA25/KAT7…	103
GO:0009100	GO:0009100	glycoprotein metabolic process	166/6360	395/18903	0.00027496	0.00597413	0.00496126	B3GAT1/GALNT6/SLC2A10/XYLT1/CSGALNACT1/DPM3/MGAT5/XYLT2/GALNT15/HGSNAT/GOLGA2/OST4/BCL2/COL11A1/EXT1/CHPF2/SOAT1/GXYLT1/TMEM106A/GALNT5/SGSH/SYVN1/ST6GALNAC4/EXTL1/POMT1/FBXO44/POFUT2/GALNT10/SLC39A8/NAGLU/ST8SIA3/B4GALT7/ALG3/ALG10B/MGAT1/FUT8/ACOT8/ALG1/GORASP1/DPAGT1/B3GLCT/MOGS/DPY19L1/IDUA/MAN1A1/B3GNT5/TMTC1/DAD1/PORCN/DHDDS/GCNT1/GFPT2/OSTC/MGAT4D/EDEM2/SULF1/POGLUT3/NDST1/GNPTG/BACE2/DOLK…	166
GO:0098732	GO:0098732	macromolecule deacylation	66/6360	137/18903	0.000291123	0.00630408	0.00523528	NCAPG2/TADA2A/RBBP7/PINK1/SIRT1/HDAC9/RBBP4/FRY/SIRT2/ZBTB7B/C6orf89/SIN3A/ABHD10/HDAC5/SMARCA5/RCOR2/NIPBL/SIN3B/SMARCAD1/SPHK2/SUV39H1/HDAC2/TBL1XR1/RCOR1/ABHD17C/RBM14/DYRK1A/TBR1/PRMT6/BRMS1L/GATAD2A/VEGFA/DR1/HDAC11/ABHD17B/LYPLA2/ABHD12/PER2/SREBF1/ZZZ3/YEATS2/HDAC6/SIRT6/HDAC10/PRKD2/ABHD17A/SIRT3/MTA2/MIER2/PRKD1/PPT2/NDN/ABHD16A/SFPQ/LYPLA1/MIER1/WDR5/NNMT/TP53/AKAP8L/BEX4/SIRT5/PRDM5/SI…	66
GO:0097193	GO:0097193	intrinsic apoptotic signaling pathway	129/6360	298/18903	0.000301847	0.00651445	0.00540998	BRCA1/HELLS/DDIAS/BRCA2/CYP1B1/MSH2/MSH6/PINK1/CD24/SIRT1/PARP1/DDIT4/IFI16/MELK/BCAP31/KDM1A/BCL2/ATAD5/CASP9/MDM2/BDKRB2/FIS1/CD44/SYVN1/E2F2/PRKDC/SHISA5/TRAF2/ARL6IP5/CASP2/CASP6/BCLAF1/APAF1/NOL3/ZNF622/PPIF/GRINA/DNAJA1/MLH1/BBC3/TAF9B/USP28/SERINC3/WFS1/TNFRSF1A/MYC/CREB3/BCL2L11/HSPB1/TMEM161A/FIGNL1/PLAGL2/NFATC4/ATF4/CREB3L1/E2F1/PTPN2/PTGS2/HIPK2/PDK2/IVNS1ABP/SIAH1/ARHGEF2/SELENOS/MOA…	129
GO:0043414	GO:0043414	macromolecule methylation	148/6360	348/18903	0.000304859	0.00655752	0.00544575	BRCA1/HELLS/NSD2/SUV39H2/MTF2/RIF1/DNMT1/SETMAR/PHF19/HEMK1/FBL/SIRT1/PARP1/MIS18A/KDM1A/SUZ12/TGS1/SNRPD1/TYW3/EZH2/PPM1D/ARMT1/FAM98A/GRHL2/BTG2/SNRPE/BMI1/TDRD12/ATF7IP/SNRPB/DDX4/MYC/H1-4/SMARCA5/DOT1L/SPOCD1/FOS/BUD23/FAM98B/AUTS2/NFYB/CTCF/WTAP/EZH1/EED/PHF1/RBBP5/METTL16/NFYA/BCOR/SNRPD3/TEX15/BOD1L1/SUV39H1/NSD3/HSD17B10/SNRPG/DNMT3B/WDR82/NIBAN2/PLD6/PAX6/SETD2/CMTR1/TET1/ICMT/WDR4/PRMT2…	148
GO:0030174	GO:0030174	regulation of DNA-dependent DNA replication initiation	1629318	15/18903	0.000313257	0.00671577	0.00557717	GMNN/MCM7/MCM3/MCM6/CDK2/MCM2/MCM5/MCM4/TICRR/CDT1/NBN/KAT7	12
GO:0016574	GO:0016574	histone ubiquitination	30/6360	52/18903	0.000314784	0.00672616	0.0055858	UHRF1/BRCA1/BRCA2/DDB2/RNF168/BARD1/KDM1A/SUZ12/DTX3L/BMI1/KDM2B/CBX8/RING1/PCGF5/RNF2/BCOR/DDB1/OTUB2/TRIM37/RNF8/BRCC3/RAD51/UBE2N/BABAM2/WAC/OTUB1/PCGF6/RNF20/RAG1/RYBP	30
GO:0016447	GO:0016447	somatic recombination of immunoglobulin gene segments	34/6360	61/18903	0.000316751	0.00674586	0.00560216	NSD2/MSH2/RIF1/TFRC/MSH6/HSPD1/RNF168/UNG/ATAD5/EXO1/PRKDC/CLCF1/MLH1/EXOSC3/SANBR/STAT6/SWAP70/TNFSF4/MAD2L2/RNF8/NDFIP1/SUPT6H/ERCC1/NBN/THOC1/SHLD2/TCF3/POLB/TGFB1/PAXIP1/IL27RA/APLF/SHLD1/MSH3	34
GO:0031929	GO:0031929	TOR signaling	63/6360	130/18903	0.000322184	0.00683898	0.00567949	FAM83D/PINK1/SIRT1/DDIT4/GAS6/PRR5L/CASTOR2/TMEM127/SEC13/TNFAIP8L1/MEAK7/DGKQ/OTUD5/SEH1L/EIF4EBP1/RHEB/GPR137B/KLHL22/GPR137/SESN1/TTI1/RRAGA/FBXO9/DEPTOR/GPR137C/AKT3/GBA1/RICTOR/TSC2/SMG1/ARAF/DYRK3/SLC38A9/SH3BP4/AKT1S1/PKHD1/ZMPSTE24/SESN2/LAMTOR4/LAMTOR1/SZT2/BMAL1/CCDC88A/WAC/CARD11/RPS6KB2/NPRL3/WDR59/RNF167/CTNS/LAMTOR2/ATM/MIOS/ENDOG/TBC1D7/PRR5/ITFG2/RRAGB/TBCK/GATA3/C9orf72/MINAR1/SE…	63
GO:0046777	GO:0046777	protein autophosphorylation	101/6360	226/18903	0.00033845	0.00714089	0.00593021	TEK/TTK/VRK1/PASK/CAMK4/STK4/AURKB/AURKA/PINK1/ERBB2/MVP/MAPK3/MELK/PPP2R5B/NEK2/MRE11/TNKS1BP1/SLK/EIF2AK2/PDGFRB/TAOK2/DDR1/EPHA4/MYO3A/FES/GPNMB/MAP3K10/CDK5/MINK1/PAK1/WNK2/FGFR3/EIF2S1/RAP2B/ATP13A2/DYRK1B/ERRFI1/VEGFC/KIT/CAD/GRK5/ENPP1/PRKX/THY1/ERBB4/VRK2/TNIK/ENG/STK24/MAP2K2/FGFR1/DYRK1A/PAK2/PDGFA/SMG1/FLT1/NEK6/GREM1/ATG101/UHMK1/VEGFA/ACVR1B/TRIM24/MEX3B/NBN/INSR/LYN/RAP2A/LTK/PRKD2/…	101
GO:0150115	GO:0150115	NA	51/6360	101/18903	0.000338619	0.00714089	0.00593021	TEK/THSD1/RCC2/ITGB3/THBS1/ITGB4/BCL2/BCAS3/RAB8B/CLASP2/SLK/TAOK2/SDC4/PHLDB2/CTTN/CAMSAP3/ITGA2/MAPRE2/DUSP3/ROCK2/THY1/LIMCH1/RHOD/IQSEC1/MAP4K4/PTPRA/GREM1/VEGFA/PLEC/VCL/FN1/ACTN1/FMN1/ITGA6/LIMS1/DAPK3/TRIP6/ACTG1/TLN1/ROCK1/LAMA3/PTPRJ/LAMTOR2/ITGA5/ACVRL1/COL17A1/SLC9A1/LDB1/ARHGAP6/GPM6B/SORBS1	51
GO:0043161	GO:0043161	proteasome-mediated ubiquitin-dependent protein catabolic process	186/6360	450/18903	0.000343706	0.00722455	0.00599969	CCNF/KIF14/DTL/UBE2C/NEDD4L/CDK2/PLK1/FBXL2/AURKA/SIRT1/PBK/BCAP31/TMEM129/XPO1/FAF1/FBXO45/MDM2/SIRT2/SMARCC1/MAP1A/SYVN1/FBXO44/STUB1/UBXN2B/CLGN/CDC20/UBE2S/DDRGK1/TRIB2/RNF121/KLHL15/DDA1/UCHL5/KCTD10/GIPC1/SEC61B/RNF187/WFS1/MAN1A1/PLK3/HECTD3/FOXRED2/SKP2/KLHL42/TRPC4AP/FBXO22/SMURF2/KLHL22/ERLEC1/FAM8A1/FBXW4/ANAPC1/ZER1/ARRB2/AUP1/EDEM2/PSMA4/RHBDD2/FBXO9/ZNRF2/HECW1/SIAH1/UCHL1/RMND5A/DD…	186
GO:0008361	GO:0008361	regulation of cell size	84/6360	183/18903	0.000366681	0.00767458	0.00637342	WNT5A/BDNF/TRPV2/EDN1/IQGAP3/SEMA6D/PLXNA3/KDM1A/TTL/SLC12A4/SLC12A9/SEMA6A/TMEM123/GDI1/SEMA4D/CLN8/DBNL/SLC12A2/SIN3A/APOE/SEMA3E/CDH1/DBN1/CDK5/ADNP/CTTN/NPM1/DEPTOR/WDTC1/AKT3/KCNMA1/ABCB8/SLC12A6/PTPRS/RTN4/LIMK1/RARG/SEMA5A/ANAPC2/SEMA3F/DPYSL2/RDX/ZFYVE27/AKT1S1/VEGFA/HSP90AA1/CLCN6/FN1/MSN/NTN1/SLC12A1/LAMTOR4/NGF/PRR16/RTN4R/TRIM46/VAV2/TRPV4/CDH4/WNT3/ULK2/ULK1/IFRD1/SEMA7A/SEMA6C/TWF2/…	84
GO:0006364	GO:0006364	rRNA processing	102/6360	229/18903	0.000367495	0.00767458	0.00637342	UTP20/EXOSC9/FBL/NOLC1/RRP1B/NOL11/MRTO4/UTP18/NOP58/KAT2B/PRKDC/MTREX/ERCC2/NOL6/ERI2/RPL7L1/RPP30/BRIX1/DDX18/ERI1/PA2G4/EIF4A3/EXOSC2/NUDT16/GEMIN4/XRN2/EXOSC3/BUD23/RPP25/EXOSC8/WBP11/WDR43/DKC1/DDX21/EXOSC10/METTL16/RRP15/SUV39H1/HEATR1/UTP11/DROSHA/WDR75/RRP7A/UTP4/NAF1/NOP14/POP7/EXOSC5/DDX52/RCL1/TSR1/NOL8/MPHOSPH6/NGDN/RPUSD3/RSL1D1/ZNHIT3/RRP36/EMG1/LYAR/WDR36/LSM6/MRPL1/TRMT112/RPF1/SH…	102
GO:0035601	GO:0035601	protein deacylation	64/6360	133/18903	0.000370985	0.00772248	0.00641319	NCAPG2/TADA2A/RBBP7/PINK1/SIRT1/HDAC9/RBBP4/FRY/SIRT2/ZBTB7B/C6orf89/SIN3A/ABHD10/HDAC5/SMARCA5/RCOR2/NIPBL/SIN3B/SMARCAD1/SPHK2/SUV39H1/HDAC2/TBL1XR1/RCOR1/ABHD17C/RBM14/DYRK1A/TBR1/PRMT6/BRMS1L/GATAD2A/VEGFA/DR1/HDAC11/ABHD17B/LYPLA2/ABHD12/PER2/SREBF1/ZZZ3/YEATS2/HDAC6/SIRT6/HDAC10/PRKD2/ABHD17A/SIRT3/MTA2/MIER2/PRKD1/NDN/SFPQ/LYPLA1/MIER1/WDR5/NNMT/TP53/AKAP8L/BEX4/SIRT5/PRDM5/SIRT7/LRRK2/MBIP	64
GO:0010232	GO:0010232	vascular transport	45/6360	87/18903	0.000374508	0.00774584	0.0064326	SLC1A1/SLC2A10/SLC7A2/TFRC/SLC16A2/FABP5/SLC2A1/SLC1A4/ATP2B4/SLC16A1/CD36/AVPR1A/SLC12A2/APOE/SLC38A5/SLC19A1/SLC27A1/SLC7A5/SLC29A4/SLC7A1/SLC6A6/SLC29A1/SLC27A4/SLC4A4/ABCC3/SLC44A1/SLC4A8/SLC13A3/SLC22A5/ABCC1/ABCA2/ABCC4/INSR/SLC16A12/SLC5A3/SLC5A6/SLC6A1/ABCC5/SLC6A17/SLC4A3/SLC16A7/SLCO2B1/ABCG2/ATP2A3/SLC1A2	45
GO:0150104	GO:0150104	NA	45/6360	87/18903	0.000374508	0.00774584	0.0064326	SLC1A1/SLC2A10/SLC7A2/TFRC/SLC16A2/FABP5/SLC2A1/SLC1A4/ATP2B4/SLC16A1/CD36/AVPR1A/SLC12A2/APOE/SLC38A5/SLC19A1/SLC27A1/SLC7A5/SLC29A4/SLC7A1/SLC6A6/SLC29A1/SLC27A4/SLC4A4/ABCC3/SLC44A1/SLC4A8/SLC13A3/SLC22A5/ABCC1/ABCA2/ABCC4/INSR/SLC16A12/SLC5A3/SLC5A6/SLC6A1/ABCC5/SLC6A17/SLC4A3/SLC16A7/SLCO2B1/ABCG2/ATP2A3/SLC1A2	45
GO:0015748	GO:0015748	organophosphate ester transport	70/6360	148/18903	0.000382438	0.00788457	0.00654781	SLC17A9/SLC25A19/ATP9A/SLC25A23/SLC25A42/ABCA3/G6PC3/LRRC8C/OSBPL10/ANO4/ABCD1/ATP10A/OSBPL2/ATP8B2/PITPNM3/SLC25A5/APOE/ATP11C/PRELID3B/TNFAIP8L3/SLC19A1/SLC35B2/NPC2/EPG5/PITPNB/OSBP/PLEKHA8/ATP8B1/PLSCR1/OSBPL5/XKR6/SLC35B1/OSBPL8/PITPNA/SLC37A2/SCP2/VMP1/PITPNC1/VAPA/SLC17A3/SLC33A1/ABCA1/PITPNM2/PRELID2/SLC25A31/ATG9A/LDLR/ABCC1/ABCC4/SLC25A17/SLC35B3/ANO3/PLSCR4/ATP9B/PITPNM1/ABCC5/SLC25A36…	70
GO:0036109	GO:0036109	alpha-linolenic acid metabolic process	1629227	10/18903	0.000383914	0.0078898	0.00655215	ELOVL2/ACAA1/ABCD1/ELOVL1/ACOT8/FADS1/SCP2/ELOVL5/FADS2	9
GO:1904951	GO:1904951	positive regulation of establishment of protein localization	133/6360	310/18903	0.000387375	0.00793565	0.00659022	CDK1/ECT2/GLI3/OXCT1/ABAT/MYH10/TPR/PINK1/ERBB2/FZD5/TGFB2/GAS6/BCAP31/VAMP2/PRR5L/ANKRD1/CTDSPL2/FIS1/BCAS3/CEP120/LEPROT/ABLIM3/EZR/NNAT/XPO4/PCNT/TRPM4/PCM1/VPS28/ANP32B/IPO5/RAC2/CCT6A/BBC3/SREBF2/PLK3/MIEF2/CCT5/APBB1/STX4/CDH1/CEP135/CDK5/ARHGEF5/DKC1/CCT2/ANK3/F2RL1/EDEM2/PTGS2/KIF20B/AACS/SAR1A/ATP13A2/PARD6A/TOMM7/VEGFC/UBL5/OSBP/ARIH2/CEMIP/TTN/BAG3/CCT8/TM9SF4/NLGN2/TGFB3/ERGIC3/FRMD4A…	133
GO:0001824	GO:0001824	blastocyst development	57/6360	116/18903	0.000389011	0.00794395	0.00659712	ASF1B/RRM2/BRCA2/NASP/NCAPG2/GINS1/RBBP8/SP3/STMN3/PHF6/CHEK1/ELF3/NEK2/CITED2/GINS4/RPL7L1/CNOT1/NDUFA2/TM4SF1/DAD1/ACTL6A/PELO/PALB2/CCNB1IP1/FURIN/BCOR/TBL1XR1/RRP7A/RTN4/TET1/MED21/LATS2/KDM4C/EMG1/CMTM3/SUPT6H/LPAR6/RTF1/NBN/TTLL4/CCDC24/CNOT2/INTS1/MATR3/TTLL1/SMIM14/TEAD4/NLE1/PPP4R4/THOC2/LATS1/COPS2/GABPA/NECAB1/PEMT/TAF8/ZFP14	57
GO:0006334	GO:0006334	nucleosome assembly	59/6360	121/18903	0.000401119	0.00816537	0.006781	ASF1B/HMGB2/DNAJC9/SUPT16H/SSRP1/MCM2/H3C13/H4C5/H2AX/POLE3/CHAF1A/H3C14/H3C15/H4C15/H4C14/H3-3B/SET/BAZ1A/H4C8/NAP1L4/ANP32B/CHAF1B/H1-4/SMARCA5/ASF1A/MACROH2A2/NPM1/SETSIP/SOX9/H1-10/H2BC9/H4C3/NAP1L5/NAP1L1/H3C3/H3-3A/H3C8/H4C9/H2BC21/KAT6A/H1-5/H2BC14/NAA60/H3C10/H2BC11/H2BC8/H1-3/SART3/NAP1L3/H3C6/SHPRH/CHRAC1/H2BC18/H2BC7/H4C2/H4C16/H4C1/H3C2/H4C11	59
GO:0007143	GO:0007143	female meiotic nuclear division	21/6360	33/18903	0.000404435	0.00820697	0.00681555	NCAPH/TTK/NDC80/MASTL/FBXO5/TOP2A/PLK1/TRIP13/AURKA/CCNB2/RAD51C/MEIOB/MLH1/CDC25B/FMN2/NCAPH2/BRME1/PPP2R1A/MLH3/EREG/ATM	21
GO:0000291	GO:0000291	nuclear-transcribed mRNA catabolic process, exonucleolytic	14/6360	19/18903	0.000422172	0.0084958	0.00705541	EXOSC9/DCP2/EXOSC2/EXOSC3/EXOSC8/CNOT7/EXOSC5/CNOT6/CNOT8/SKIC2/DCPS/DIS3/EXOSC7/EXOSC4	14
GO:0007076	GO:0007076	mitotic chromosome condensation	14/6360	19/18903	0.000422172	0.0084958	0.00705541	NCAPH/NCAPD2/NCAPG/PLK1/CDCA5/SMC4/NCAPD3/BAZ1B/SMC2/SMARCA5/TTN/NCAPH2/CHMP1A/AKAP8L	14
GO:0046785	GO:0046785	microtubule polymerization	44/6360	85/18903	0.000423346	0.0084958	0.00705541	TPX2/CLIP3/FBXO5/MZT1/MAPRE3/STMN1/GOLGA2/NEDD1/NIN/MET/TUBGCP3/EML2/CLASP2/CEP192/CKAP5/HDGFL3/PSRC1/FES/DCTN1/RANBP9/NDE1/HAUS2/PAK1/CAMSAP3/TUBGCP4/TUBB4A/CAMSAP2/CAMSAP1/DYRK1A/CDK5RAP2/TUBGCP6/CENPJ/CSNK1D/SSNA1/TRPV4/NUMA1/CDK5R1/TUBG1/CDKN1B/MECP2/PRUNE1/MAP2/ARL2/AKAP9	44
GO:0010972	GO:0010972	negative regulation of G2/M transition of mitotic cell cycle	35/6360	64/18903	0.000423934	0.0084958	0.00705541	BRCA1/ORC1/CLSPN/CDK1/CDC6/DTL/RBBP8/PLK1/AURKB/DONSON/TICRR/BARD1/RAD21/CHEK1/MRE11/BLM/TOPBP1/TAOK2/CCNG1/NAE1/BRSK1/FOXO4/NABP2/INIP/BRCC3/NABP1/NBN/BABAM2/RAD50/BABAM1/FZR1/ATM/VPS4A/PABIR1/PINX1	35
GO:0007019	GO:0007019	microtubule depolymerization	27/6360	46/18903	0.000425305	0.00849687	0.0070563	KIF2C/TPX2/CKAP2/KIF18B/STMN1/STMN3/MAP1A/CLASP2/CKAP5/HDGFL3/KIF18A/KIF2A/CAMSAP3/ARHGEF2/CAMSAP2/CAMSAP1/KIF24/NCKAP5L/HDAC6/TRPV4/CCSAP/KATNB1/MAP6D1/NCKAP5/BMERB1/SPAST/MAP1S	27
GO:0031571	GO:0031571	mitotic G1 DNA damage checkpoint	19/6360	29/18903	0.000445173	0.00886636	0.00736314	GTSE1/RFWD3/CDK2/CCND1/PLK2/MDM2/PRKDC/CASP2/RPA2/PLK3/FBXO31/CRADD/WAC/PIDD1/CDKN1B/CHEK2/TP53/ATM/MUC1	19
GO:0007063	GO:0007063	regulation of sister chromatid cohesion	15/6360	21/18903	0.000450443	0.00894373	0.00742739	FEN1/ESPL1/BUB1/NAA10/CDCA5/SLF2/RAD21/DDX11/RB1/SLF1/CTCF/WAPL/SMC5/AXIN2/SFPQ	15
GO:0008630	GO:0008630	intrinsic apoptotic signaling pathway in response to DNA damage	51/6360	102/18903	0.000457829	0.00903185	0.00750057	BRCA1/DDIAS/BRCA2/MSH2/MSH6/SIRT1/DDIT4/IFI16/KDM1A/BCL2/ATAD5/CASP9/CD44/PRKDC/SHISA5/CASP2/MLH1/TAF9B/USP28/TNFRSF1A/BCL2L11/TMEM161A/NFATC4/E2F1/HIPK2/MOAP1/IKBKE/DYRK2/FNIP2/BCL2L2/NACC2/MAEL/FBH1/HNRNPK/TAF9/AEN/TMEM109/BCL2L1/ZNF385A/CHEK2/POLB/BAG6/TOPORS/CDIP1/TP53/ATM/TP73/BAD/SNAI1/MUC1/RAD9A	51
GO:0046037	GO:0046037	GMP metabolic process	18/6360	27/18903	0.000459081	0.00903185	0.00750057	PAICS/GMPS/HPRT1/GART/MAGI3/DLG2/PPAT/XDH/GDA/PFAS/TJP2/APRT/GUK1/ATIC/ADK/ADSL/IMPDH1/CARD11	18
GO:0051503	GO:0051503	adenine nucleotide transport	18/6360	27/18903	0.000459081	0.00903185	0.00750057	SLC17A9/SLC25A23/SLC25A42/LRRC8C/ABCD1/SLC25A5/SLC19A1/SLC35B2/SLC35B1/SLC33A1/SLC25A31/ABCC4/SLC25A17/SLC35B3/ABCC5/SLC25A24/CR1/ABCC6	18
GO:0006658	GO:0006658	phosphatidylserine metabolic process	17/6360	25/18903	0.000466196	0.00911625	0.00757066	MBOAT1/SERINC2/PTDSS2/OSBPL10/LPCAT4/SERINC3/SLC27A1/PLSCR1/OSBPL5/OSBPL8/MBOAT2/SERINC1/ABHD12/SERINC5/ABHD16A/PLA2G15/LPCAT3	17
GO:0019985	GO:0019985	translesion synthesis	17/6360	25/18903	0.000466196	0.00911625	0.00757066	PCNA/USP1/DTL/POLD3/PCLAF/POLD1/POLE2/POLH/REV3L/PRIMPOL/MAD2L2/VCP/RCHY1/REV1/ZBTB1/FAAP20/POLK	17
GO:0042771	GO:0042771	intrinsic apoptotic signaling pathway in response to DNA damage by p53 class mediator	26/6360	44/18903	0.000468315	0.00913002	0.0075821	BRCA2/MSH2/SIRT1/DDIT4/IFI16/KDM1A/BCL2/ATAD5/CD44/SHISA5/TAF9B/USP28/HIPK2/DYRK2/HNRNPK/TAF9/AEN/TMEM109/ZNF385A/CHEK2/BAG6/TOPORS/CDIP1/TP53/TP73/MUC1	26
GO:0018394	GO:0018394	peptidyl-lysine acetylation	89/6360	197/18903	0.000479601	0.00932188	0.00774143	BRCA1/BRCA2/TADA2A/GATA2/NAA50/SIRT1/HAT1/POLE3/CHEK1/CPA4/DEK/KAT2B/PPARGC1A/SET/SIN3A/WBP2/BMI1/BAZ1B/SMARCA5/APBB1/ACTL6A/PBXIP1/BRD7/GTF3C4/JADE3/DDX21/AUTS2/NFYB/TWIST1/CTCF/SPHK2/MSL2/NFYA/RUVBL1/HDAC2/TAF5/ENY2/NCOA3/CLOCK/POR/ESCO1/PAX6/EPC2/JADE1/TAF10/BLOC1S1/ZNF451/DR1/PWWP2A/ZMPSTE24/YEATS4/TRRAP/KAT6A/ZZZ3/YEATS2/KAT7/BEND3/NAA40/NAA60/TAF9/NOC2L/ING4/LIF/MYBBP1A/SUPT20H/ATF2/SF3B3/K…	89
GO:0050684	GO:0050684	regulation of mRNA processing	66/6360	139/18903	0.00048346	0.00936867	0.00778029	NUDT21/CELF2/TIA1/RBMX/PRDX6/BARD1/DHX9/SRPK1/RBMXL1/HNRNPA1/FMR1/TRA2B/SRSF7/SRSF2/PAPOLA/PRPF19/KHDRBS3/SRSF3/MBNL3/HNRNPA2B1/HNRNPU/RBM38/SAFB/WTAP/METTL16/NPM1/KHDRBS1/MBNL1/ZFP36L1/CIRBP/NCL/DYRK1A/SRRM1/CDK9/SRSF10/ZBTB7A/YTHDC1/NCBP1/CWC22/SRSF4/ZC3H14/SRSF6/HNRNPK/SUPT6H/RBM7/RBM39/RNPS1/DHX36/QKI/SAP18/SMU1/MAGOH/RBM15/NUP98/PTBP1/FXR1/CPSF6/ZC3H3/SLTM/SNRNP70/RBM20/HSF1/RAVER2/LARP7/PTC…	66
GO:0070192	GO:0070192	chromosome organization involved in meiotic cell cycle	40/6360	76/18903	0.00049051	0.00944533	0.00784395	NCAPH/NCAPD2/BUB1/NDC1/TRIP13/CCNE2/SMC4/RAD51C/NCAPD3/BUB1B/CCNE1/SMC3/BRIP1/SMC1A/RAD21/SGO2/MEIOB/STAG2/MSH4/MRE11/SGO1/P3H4/MLH1/SMC2/PSMC3IP/FANCD2/CCNB1IP1/TEX15/SYCP1/NCAPH2/STAG1/MAEL/RAD51/PPP2R1A/RAD50/MLH3/BAG6/ATM/SIRT7/DMC1	40
GO:0002204	GO:0002204	somatic recombination of immunoglobulin genes involved in immune response	30/6360	53/18903	0.000493271	0.00944533	0.00784395	NSD2/MSH2/RIF1/TFRC/MSH6/HSPD1/RNF168/UNG/ATAD5/EXO1/CLCF1/MLH1/EXOSC3/SANBR/STAT6/SWAP70/TNFSF4/MAD2L2/RNF8/NDFIP1/SUPT6H/ERCC1/NBN/THOC1/SHLD2/TGFB1/PAXIP1/IL27RA/APLF/SHLD1	30
GO:0002208	GO:0002208	somatic diversification of immunoglobulins involved in immune response	30/6360	53/18903	0.000493271	0.00944533	0.00784395	NSD2/MSH2/RIF1/TFRC/MSH6/HSPD1/RNF168/UNG/ATAD5/EXO1/CLCF1/MLH1/EXOSC3/SANBR/STAT6/SWAP70/TNFSF4/MAD2L2/RNF8/NDFIP1/SUPT6H/ERCC1/NBN/THOC1/SHLD2/TGFB1/PAXIP1/IL27RA/APLF/SHLD1	30
GO:0045190	GO:0045190	isotype switching	30/6360	53/18903	0.000493271	0.00944533	0.00784395	NSD2/MSH2/RIF1/TFRC/MSH6/HSPD1/RNF168/UNG/ATAD5/EXO1/CLCF1/MLH1/EXOSC3/SANBR/STAT6/SWAP70/TNFSF4/MAD2L2/RNF8/NDFIP1/SUPT6H/ERCC1/NBN/THOC1/SHLD2/TGFB1/PAXIP1/IL27RA/APLF/SHLD1	30
GO:0001838	GO:0001838	embryonic epithelial tube formation	61/6360	127/18903	0.000533918	0.0101934	0.0084652	WNT5A/SOX11/MTHFD1/STK4/STIL/TGFB2/ST14/SIX1/CITED2/APAF1/GRHL2/KDM2B/SDC4/NOG/CTHRC1/FZD2/TWIST1/VASP/KIF20B/SUFU/SOX9/LMO4/PHACTR4/STK3/MTHFD1L/GDNF/ADM/BMP7/TSC2/RARG/DVL3/IRX3/SETD2/GLMN/GREM1/PAX8/OPA1/PFN1/RARA/PTCH1/OSR1/RALA/MTHFR/HS2ST1/RGMA/SPINT2/TGFB1/VANGL2/CDK20/DVL2/SOX4/CC2D2A/SHROOM3/DVL1/LIAS/MED12/FUZ/PRICKLE1/GATA3/BMP4/RET	61
GO:0010833	GO:0010833	telomere maintenance via telomere lengthening	42/6360	81/18903	0.000541129	0.0103006	0.00855422	RPA1/AURKB/PARP1/MAPK3/DCP2/POT1/RFC1/HNRNPA1/NEK2/XRCC5/MRE11/DCLRE1B/TNKS1BP1/MAP3K4/CCT6A/TERF2IP/CCT5/PTGES3/HNRNPA2B1/DKC1/HNRNPU/CCT2/EXOSC10/NAF1/CCT8/CCT4/HNRNPC/TCP1/HSP90AA1/RAD51/ZBTB48/DHX36/GNL3L/WRAP53/RAD50/ATR/ATM/MAP2K7/GAR1/PINX1/PIF1/FBXO4	42
GO:0072006	GO:0072006	nephron development	71/6360	152/18903	0.000546419	0.0103707	0.00861245	TEK/GLI3/ITGB3/NUP85/NUP107/CD24/NUP160/KIRREL3/NID1/ACTA2/MAGED1/TCF21/BCL2/DCHS2/EXT1/PODXL/SIX1/PDGFRB/MYC/NOG/EGR1/LHX1/SEC61A1/SULF1/PTPRO/STAT1/ANGPT1/SOX9/DCHS1/PLCE1/GDNF/BMP7/FGF1/MAGI2/ERBB4/TACSTD2/IRX3/MYO1E/PBX1/GREM1/PAX8/VEGFA/PTCH1/CALB1/OSR1/FMN1/PECAM1/GZF1/HS2ST1/NUP133/PROM1/MTSS1/KIF26B/MPV17/LIF/GREB1L/ENPEP/PDGFRA/TMEM59L/ITGA3/PKD1/LAMB2/EDNRA/LAMA5/MEF2C/AHI1/GATA3/BMP4/R…	71
GO:2000628	GO:2000628	regulation of miRNA metabolic process	39/6360	74/18903	0.000553965	0.0104831	0.00870577	GATA2/TGFB2/ETS1/PPARA/SREBF2/KLF5/MYC/ATOH8/GATA6/EGR1/FOS/NFATC4/ZNF512B/PNPT1/KCNQ1OT1/SOX9/DROSHA/RELA/NFATC3/GNL3/NFIB/NR1H2/APLN/MRTFB/RARA/SREBF1/NFKB1/GAS5/ZSWIM8/PPARG/TGFB1/SMAD1/SMAD6/MRTFA/TP53/MYB/GATA3/BMP4/MYOCD	39
GO:0048762	GO:0048762	mesenchymal cell differentiation	110/6360	252/18903	0.000558359	0.0105046	0.00872367	WNT5A/FAM83D/SOX11/EDN1/SEMA6D/HNRNPAB/NOLC1/TGFB2/TCOF1/EMP2/MAPK3/TCF21/TGFBR2/BCL2/EXT1/SEMA6A/HAS2/EZH2/DACT3/KITLG/EFNA1/KBTBD8/LDLRAD4/SEMA4D/SIX1/POFUT2/CITED2/CLASP2/ANXA6/NRG1/EPHA4/RFLNB/NOG/SEMA3E/OTUD5/CUL7/VASN/PHLDB2/TWIST1/SPRED3/STAT1/MCRIP1/TBX3/PHLDB1/SOX9/HDAC2/PHACTR4/GDNF/LOXL3/TRIM62/BMP7/ROCK2/ERBB4/ENG/RTN4/TGFB3/FGFR1/MARK1/SEMA5A/BCL9L/PDCD4/SEMA3F/SMAD7/HEY1/ACVR1/MAD2L…	110
GO:1903320	GO:1903320	regulation of protein modification by small protein conjugation or removal	110/6360	252/18903	0.000558359	0.0105046	0.00872367	BRCA1/MASTL/UBE2C/MAD2L1/FBXO5/PLK1/PINK1/COPS7A/BUB1B/KDM1A/DTX3L/BUB3/MUL1/FANCI/STUB1/COPS3/CRY1/VPS28/CDC20/UBE2S/DNAJA1/TSPO/PHF23/BMI1/MTBP/TOLLIP/UBA2/MALT1/WFS1/GPS1/RASD2/SKP2/PIAS3/FANCM/CDK5/EGR1/WBP1L/ARRB2/ANGPT1/IVNS1ABP/NPM1/ARRDC4/HMG20A/OTUB2/SQSTM1/DNAJB2/RELA/NXN/SPHK1/DCUN1D4/FKBP1A/UBE2I/UBE3A/LIMK1/ARNT/FBXW7/GNL3/SMAD7/GLMN/OTUD4/DCUN1D2/PELI1/PRMT3/PIN1/MAD2L2/VCP/RIPK2/HS…	110
GO:0043484	GO:0043484	regulation of RNA splicing	82/6360	180/18903	0.000571526	0.0107211	0.00890342	HNRNPF/CELF2/TIA1/RBMX/PRDX6/RRP1B/SRPK1/KAT2B/RBMXL1/HNRNPA1/FMR1/TRA2B/HNRNPH1/SRSF7/SRSF2/HOXB-AS3/SRSF1/PRPF19/PTBP3/KHDRBS3/SRSF3/MBNL3/HNRNPA2B1/HNRNPU/PTBP2/RBM38/WTAP/METTL16/NPM1/KHDRBS1/MBNL1/CIRBP/ENY2/ZNF326/NCL/DYRK1A/SRRM1/FASTK/FUS/SRSF10/ZBTB7A/YTHDC1/CCNL1/NCBP1/HNRNPH3/ILDR2/CWC22/SRSF4/TAF10/SRSF6/HNRNPK/RBM7/RBM39/TRRAP/METTL4/RNPS1/QKI/SAP18/ESRP1/SMU1/RBM12/MAGOH/TAF9/RBM15/…	82
GO:0000022	GO:0000022	mitotic spindle elongation	1629257	12/18903	0.000589851	0.0109377	0.00908328	CDCA8/RACGAP1/KIF23/BIRC5/AURKB/KIF4A/KIF4B/INCENP/PRC1/NUMA1	10
GO:0000727	GO:0000727	double-strand break repair via break-induced replication	1629257	12/18903	0.000589851	0.0109377	0.00908328	MCM7/GINS2/MCM3/CDC45/MCM6/MCM2/MCM5/MCM4/CDC7/GINS4	10
GO:0090435	GO:0090435	protein localization to nuclear envelope	1629257	12/18903	0.000589851	0.0109377	0.00908328	LMNB1/NUP155/PLK1/LMNB2/NUP54/OSBPL8/TOR1AIP2/LMNA/SUMO1/INTS13	10
GO:1904816	GO:1904816	positive regulation of protein localization to chromosome, telomeric region	1629257	12/18903	0.000589851	0.0109377	0.00908328	CCT6A/CCT5/DKC1/CCT2/CCT8/GNL3/CCT4/TCP1/GNL3L/WRAP53	10
GO:0032984	GO:0032984	protein-containing complex disassembly	106/6360	242/18903	0.000599757	0.0110895	0.00920935	KIF2C/TPX2/CKAP2/SUPT16H/SSRP1/KIF18B/STMN1/DDIT4/STMN3/PLEKHH2/CHMP2A/SMARCC1/MAP1A/GSN/TOM1/SET/TECPR1/CLASP2/CKAP5/SMARCD3/MAP1LC3A/LMOD1/PHF23/HDGFL3/TBC1D25/KIF18A/KIF2A/ABCE1/MYC/PEX14/EPS8/TMEM39A/CAPZB/F2RL1/EPG5/CAMSAP3/ARHGEF2/NES/DNAJC6/GBA1/CAMSAP2/CAMSAP1/APEH/JMJD4/ARID2/SEMA5A/MCOLN1/SWAP70/WDR1/PDXP/DYRK3/GSPT1/KIF24/KLC1/ADD1/VMP1/RDX/NCKAP5L/VCP/TRIOBP/GLE1/ZMPSTE24/MICAL3/VTA1/…	106
GO:0051056	GO:0051056	regulation of small GTPase mediated signal transduction	130/6360	305/18903	0.000614495	0.0112735	0.00936218	KIF14/ARHGAP11A/RACGAP1/SLIT2/ECT2/ARHGDIB/FOXM1/STMN1/TGFB2/SSX2IP/STMN3/LPAR1/EPHB2/KITLG/MET/NET1/ARFGAP1/DENND3/GMIP/NUP62/ARHGAP20/APOE/PREX1/ADGRG1/PDGFRB/NRG1/KCTD10/ARHGAP19/CYRIB/EPS8/ARHGEF5/GBF1/ARHGAP26/GNA13/AUTS2/F2RL1/SRGAP2/PLEKHG5/PRAG1/FGD4/ARHGEF2/GARNL3/RASA3/STARD8/MAPRE2/SQSTM1/ERBIN/PLCE1/CHN1/ARHGAP32/RASA4B/ARHGEF17/TSC2/DOCK8/ARHGAP1/TNFAIP1/SRGAP3/PREX2/ARHGAP42/RHOD/SW…	130
GO:0006475	GO:0006475	internal protein amino acid acetylation	85/6360	188/18903	0.000614945	0.0112735	0.00936218	BRCA1/BRCA2/TADA2A/GATA2/NAA50/NAA10/SIRT1/HAT1/POLE3/CHEK1/CPA4/DEK/KAT2B/PPARGC1A/SET/SIN3A/WBP2/BMI1/BAZ1B/SMARCA5/APBB1/ACTL6A/PBXIP1/BRD7/GTF3C4/JADE3/DDX21/AUTS2/NFYB/TWIST1/CTCF/SPHK2/MSL2/NFYA/RUVBL1/TAF5/ENY2/NCOA3/CLOCK/POR/PAX6/EPC2/JADE1/TAF10/ZNF451/DR1/PWWP2A/ZMPSTE24/YEATS4/TRRAP/KAT6A/ZZZ3/YEATS2/KAT7/BEND3/NAA40/NAA60/TAF9/NOC2L/ING4/LIF/MYBBP1A/SUPT20H/ATF2/SF3B3/KMT2A/SMC5/CRTC…	85
GO:0007020	GO:0007020	microtubule nucleation	23/6360	38/18903	0.00061495	0.0112735	0.00936218	TPX2/MZT1/GOLGA2/NEDD1/NIN/TUBGCP3/EML2/CLASP2/CEP192/CKAP5/DCTN1/RANBP9/NDE1/HAUS2/PAK1/TUBGCP4/TUBGCP6/CENPJ/CSNK1D/SSNA1/TUBG1/MECP2/AKAP9	23
GO:0035065	GO:0035065	regulation of histone acetylation	35/6360	65/18903	0.000623553	0.0113988	0.00946626	BRCA1/TADA2A/GATA2/SIRT1/CHEK1/DEK/PPARGC1A/SET/SIN3A/WBP2/BAZ1B/SMARCA5/BRD7/DDX21/AUTS2/NFYB/TWIST1/CTCF/SPHK2/NFYA/ZNF451/PWWP2A/ZMPSTE24/KAT7/NOC2L/LIF/MYBBP1A/KMT2A/PAXIP1/ATG5/THAP7/PWWP2B/GATA3/MYOCD/MUC1	35
GO:0032006	GO:0032006	regulation of TOR signaling	53/6360	108/18903	0.000635999	0.0115935	0.00962793	FAM83D/SIRT1/DDIT4/GAS6/CASTOR2/TMEM127/SEC13/TNFAIP8L1/DGKQ/OTUD5/SEH1L/RHEB/GPR137B/KLHL22/GPR137/SESN1/TTI1/RRAGA/FBXO9/DEPTOR/GPR137C/AKT3/GBA1/RICTOR/TSC2/ARAF/DYRK3/SLC38A9/SH3BP4/AKT1S1/PKHD1/ZMPSTE24/SESN2/LAMTOR4/LAMTOR1/SZT2/BMAL1/WAC/NPRL3/WDR59/RNF167/CTNS/LAMTOR2/ATM/MIOS/ENDOG/TBC1D7/ITFG2/RRAGB/TBCK/C9orf72/MINAR1/SESN3	53
GO:0099111	GO:0099111	microtubule-based transport	93/6360	209/18903	0.000675394	0.012277	0.0101955	CLIP3/SSX2IP/KIF4A/ARMCX3/TRIM58/DLG2/MAP1A/SYNE2/NEFH/PCM1/LRPPRC/DYNC2I1/WASF1/ARL8A/KATNIP/COPG1/PEX14/SPG7/HSPB1/NDE1/FLOT2/HNRNPU/CAMSAP3/UCHL1/RFX3/AGTPBP1/BAG3/DYNLL1/CABYR/KIF5C/TRAK1/AP3D1/DNAH1/DPCD/BORCS6/ARHGAP21/BLOC1S1/OPA1/MAPK8IP3/CFAP43/CNIH2/KIF1C/BLOC1S3/HDAC6/TTC21B/FYCO1/TMEM201/IFT140/IFT43/CEP131/DYNC2I2/SSNA1/KIF1A/GAS8/TRIM46/TTLL1/IFT81/CFAP54/TRAF3IP1/AP3M2/RAB27B/CILK1…	93
GO:0090224	GO:0090224	regulation of spindle organization	27/6360	47/18903	0.000680883	0.01231	0.0102229	TPX2/CEP97/TPR/PLK1/SPAG5/STIL/TACC3/CHMP2A/SASS6/NUP62/PSRC1/GPSM2/DCTN1/HNRNPU/RNF4/BORA/KIF15/RAE1/CENPJ/EML3/CHMP1A/NUMA1/CCSAP/PKD1/CHMP1B/FSD1/CHMP6	27
GO:0090501	GO:0090501	RNA phosphodiester bond hydrolysis	73/6360	158/18903	0.000681026	0.01231	0.0102229	FEN1/AZGP1/UTP20/NUDT21/EXOSC9/DBR1/DCP2/TOE1/EXO1/RNASET2/ERI2/RPP30/ZC3H12C/ANGEL1/EXD2/ERI1/CNOT1/ENDOV/SLFN13/EXOSC2/NUDT16/XRN2/EXOSC3/RPP25/EXOSC8/EXOSC10/PNPT1/SND1/SAMHD1/DROSHA/CNOT6L/NOP14/CNOT7/POP7/EXOSC5/PLD6/NYNRIN/CPSF4/CNOT6/RCL1/NCBP1/CPSF2/CPSF3/AGO3/TSR1/CNOT8/CSTF2/PPP1R8/POLR2I/RRP36/DCPS/RPP14/PAN3/CNOT2/RNASEL/DIS3/CPSF6/RPP40/POP1/MBLAC1/TBL3/EXOSC7/PCF11/POLR3K/ENDOG/EXOS…	73
GO:0018393	GO:0018393	internal peptidyl-lysine acetylation	84/6360	186/18903	0.000688679	0.0124135	0.0103089	BRCA1/BRCA2/TADA2A/GATA2/NAA50/SIRT1/HAT1/POLE3/CHEK1/CPA4/DEK/KAT2B/PPARGC1A/SET/SIN3A/WBP2/BMI1/BAZ1B/SMARCA5/APBB1/ACTL6A/PBXIP1/BRD7/GTF3C4/JADE3/DDX21/AUTS2/NFYB/TWIST1/CTCF/SPHK2/MSL2/NFYA/RUVBL1/TAF5/ENY2/NCOA3/CLOCK/POR/PAX6/EPC2/JADE1/TAF10/ZNF451/DR1/PWWP2A/ZMPSTE24/YEATS4/TRRAP/KAT6A/ZZZ3/YEATS2/KAT7/BEND3/NAA40/NAA60/TAF9/NOC2L/ING4/LIF/MYBBP1A/SUPT20H/ATF2/SF3B3/KMT2A/SMC5/CRTC2/MECP…	84
GO:0032204	GO:0032204	regulation of telomere maintenance	50/6360	101/18903	0.00069383	0.0124369	0.0103283	AURKB/PARP1/SLF2/MAPK3/DCP2/POT1/HNRNPD/HNRNPA1/NEK2/XRCC5/MRE11/MAP3K4/CCT6A/UCHL5/MYC/TERF2IP/CCT5/ACTL6A/SLF1/HNRNPA2B1/DKC1/HNRNPU/CCT2/EXOSC10/RUVBL1/NAF1/CCT8/NABP2/SMG1/GNL3/SMC6/CCT4/HNRNPC/TCP1/ERCC1/NBN/NSMCE4A/DHX36/SIRT6/GNL3L/SMC5/RAD50/ATR/TFPT/ATM/MAP2K7/XRCC1/PINX1/PIF1/FBXO4	50
GO:0045132	GO:0045132	meiotic chromosome segregation	50/6360	101/18903	0.00069383	0.0124369	0.0103283	NCAPH/NUF2/ESPL1/TTK/BUB1/TOP2A/NDC1/PLK1/TRIP13/CCNE2/SMC4/RAD51C/RMI1/BUB1B/CCNE1/SMC3/BRIP1/SMC1A/RAD21/SGO2/MEIOB/PTTG1/STAG2/MSH4/MRE11/SGO1/P3H4/MLH1/SMC2/PSMC3IP/FANCD2/FANCM/TOP2B/CCNB1IP1/FMN2/TEX15/SYCP1/NCAPH2/STAG1/EME2/MAEL/EME1/CENPC/CENPS/PPP2R1A/MLH3/BAG6/ATM/SIRT7/DMC1	50
GO:0016445	GO:0016445	somatic diversification of immunoglobulins	37/6360	70/18903	0.000706656	0.0125968	0.0104611	NSD2/MSH2/RIF1/TFRC/MSH6/POLQ/HSPD1/RNF168/UNG/ATAD5/EXO1/PRKDC/CLCF1/MLH1/EXOSC3/SAMHD1/SANBR/STAT6/POLL/SWAP70/TNFSF4/MAD2L2/RNF8/NDFIP1/SUPT6H/ERCC1/NBN/THOC1/SHLD2/TCF3/POLB/TGFB1/PAXIP1/IL27RA/APLF/SHLD1/MSH3	37
GO:1902373	GO:1902373	negative regulation of mRNA catabolic process	37/6360	70/18903	0.000706656	0.0125968	0.0104611	HNRNPAB/DHX9/HNRNPD/TRAF2/FMR1/TENT5C/SYNCRIP/HNRNPU/E2F1/RBM38/IGF2BP1/METTL16/CIRBP/GDNF/IKBKE/A1CF/FUS/DAZL/HNRNPC/DAZ1/PAIP1/DAZ4/IGF2BP2/ELAVL1/DAZ2/DAZ3/TARDBP/PKP3/NBAS/AXIN2/ELAVL4/TENT5B/TENT5A/ANGEL2/ZFP36/PKP1/TIRAP	37
GO:1901136	GO:1901136	carbohydrate derivative catabolic process	80/6360	176/18903	0.000718593	0.0127743	0.0106085	DUT/PNP/APOBEC3B/HPRT1/HGSNAT/PDE5A/FITM2/CHI3L1/UNG/HMMR/CD44/SGSH/NUDT15/FBXO44/DCTPP1/DERA/ABCD1/NAGLU/XDH/MGAT1/GDA/ABHD10/APOBEC3A/IDUA/MAN1A1/NUDT16/ENTPD4/PDE7A/GNPDA2/GNPDA1/AMPD3/NUDT3/EDEM2/MBD4/SAMHD1/CEMIP/GBA1/ADAL/FUCA2/NUDT9/FBXO6/CHI3L2/NEU3/MAN1B1/PDE10A/ALDH1A1/NUDT18/GUSB/FBXO2/NEIL2/MLYCD/GM2A/STT3B/IDS/SUCLA2/ENTPD5/HPSE/UPP1/DPYD/ADAMTS12/EDEM3/APOBEC3F/TGFB1/PDE9A/CDA/TDG/G…	80
GO:0007095	GO:0007095	mitotic G2 DNA damage checkpoint	21/6360	34/18903	0.00072351	0.0127913	0.0106226	BRCA1/CLSPN/CDK1/DTL/PLK1/DONSON/TICRR/CHEK1/MRE11/BLM/TOPBP1/TAOK2/CCNG1/BRSK1/FOXO4/BRCC3/NBN/BABAM2/BABAM1/FZR1/ATM	21
GO:2000780	GO:2000780	negative regulation of double-strand break repair	21/6360	34/18903	0.00072351	0.0127913	0.0106226	SMCHD1/RIF1/NUDT16L1/PARPBP/POLQ/CGAS/RADX/FANCB/KLHL15/TWIST1/OTUB2/MAD2L2/FBH1/OTUB1/SHLD2/MAGEF1/AUNIP/HSF1/RMI2/RECQL5/SHLD1	21
GO:1902117	GO:1902117	positive regulation of organelle assembly	42/6360	82/18903	0.000751665	0.0130977	0.0108771	CCP110/SDC1/LRSAM1/SPAG5/STIL/WIPI1/CEP120/SASS6/NUP62/PLK4/CNOT1/SDC4/GPSM2/CEP135/ARHGEF5/PIP4K2A/MARK4/SEPTIN9/CNOT6L/MOAP1/FSCN1/PIP4K2C/CNOT6/MNS1/G3BP1/CENPJ/SNX7/G3BP2/MSN/PAN3/CCDC88A/CNOT2/BECN1/KCTD17/NUMA1/ULK1/SEPTIN7/CEP295/ELAPOR1/ATG2A/IFT20/FUZ	42
GO:2001021	GO:2001021	negative regulation of response to DNA damage stimulus	42/6360	82/18903	0.000751665	0.0130977	0.0108771	DDIAS/SMCHD1/FBXO5/RIF1/NUDT16L1/PARPBP/POLQ/SIRT1/CGAS/RADX/FANCB/KDM1A/BCL2/ATAD5/MDM2/CD44/KLHL15/TAF9B/TMEM161A/TWIST1/OTUB2/DYRK1A/DYRK3/MAD2L2/FBH1/ERCC1/THOC1/TAF9/OTUB1/BCL2L1/SHLD2/MAGEF1/ZNF385A/CHEK2/AUNIP/HSF1/RMI2/XRCC1/RECQL5/SHLD1/SNAI1/MUC1	42
GO:0071478	GO:0071478	cellular response to radiation	85/6360	189/18903	0.000752824	0.0130977	0.0108771	PCNA/BRCA1/BRCA2/ECT2/MMP1/CCND2/AURKB/DDB2/RAD51AP1/SIRT1/PBK/POLD3/PARP1/MME/IFI16/H2AX/BARD1/KDM1A/INTS7/CDC25A/CASP9/MDM2/CHEK1/POLD1/NET1/MMP3/CYBA/XRCC5/TNKS1BP1/BLM/CRY1/OPN3/CRY2/POLH/USP28/MYC/NUCKS1/MAPK13/EGR1/TMEM161A/FIGNL1/NIPBL/NFATC4/ATF4/PTGS2/RDH11/EIF2S1/GADD45A/NPM1/DDB1/RHNO1/CLOCK/MFAP4/TP53INP1/RHOB/TIMP1/XRCC6/CAMKMT/MGMT/BRCC3/RAD51/ZMPSTE24/ERCC1/DHX36/BABAM2/RHBDD1/AKT2…	85
GO:0006177	GO:0006177	GMP biosynthetic process	1629288	14/18903	0.000753023	0.0130977	0.0108771	PAICS/GMPS/HPRT1/GART/PPAT/PFAS/APRT/ATIC/ADK/ADSL/IMPDH1	11
GO:0043101	GO:0043101	purine-containing compound salvage	1629288	14/18903	0.000753023	0.0130977	0.0108771	PNP/MTAP/HPRT1/PRTFDC1/DCK/PGM2/AMPD2/AMPD3/APRT/ADK/ADSL	11
GO:0051255	GO:0051255	spindle midzone assembly	1629288	14/18903	0.000753023	0.0130977	0.0108771	CDCA8/RACGAP1/KIF23/BIRC5/AURKB/KIF4A/KIF4B/INCENP/MLH1/PRC1/LZTS2	11
GO:0051642	GO:0051642	centrosome localization	20/6360	32/18903	0.00077855	0.0135053	0.0112156	MAD2L1/ASPM/AURKA/NIN/EZR/SYNE2/DLGAP5/GPSM2/NDE1/CCDC141/PARD3/PKHD1/RANBP2/CEP83/INTS13/KIF5B/IFT20/TBCCD1/PLXNA2/AKAP9	20
GO:0030865	GO:0030865	cortical cytoskeleton organization	33/6360	61/18903	0.000791543	0.0136573	0.0113418	ANLN/RACGAP1/ECT2/EZR/EHD2/RAC2/EPB41L1/CDK5/RHOC/EPB41L3/CAVIN3/RHOQ/RHOBTB3/RTKN/ROCK2/STRIP1/FMNL2/RHOD/WDR1/RHOB/PLEC/LLGL2/TRPV4/TLN1/ROCK1/PLS1/CALR/RHOBTB1/RAC3/VPS4A/PPP2R3C/LLGL1/RAB13	33
GO:1902893	GO:1902893	regulation of pri-miRNA transcription by RNA polymerase II	33/6360	61/18903	0.000791543	0.0136573	0.0113418	GATA2/TGFB2/ETS1/PPARA/SREBF2/KLF5/MYC/ATOH8/GATA6/EGR1/FOS/NFATC4/ZNF512B/SOX9/RELA/NFATC3/GNL3/NFIB/NR1H2/APLN/MRTFB/RARA/SREBF1/PPARG/TGFB1/SMAD1/SMAD6/MRTFA/TP53/MYB/GATA3/BMP4/MYOCD	33
GO:0046390	GO:0046390	ribose phosphate biosynthetic process	105/6360	241/18903	0.000795549	0.0136898	0.0113688	PAICS/GMPS/MTHFD1/HPRT1/PINK1/GART/ELOVL2/PYGL/PRPS2/ALDOA/PARP1/DCK/UCK2/NDUFA1/PPARA/PPAT/PPARGC1A/ELOVL1/NDUFA3/AMPD2/NDUFB7/G6PD/NDUFA2/PFAS/ACSS2/UMPS/SLC35B2/AMPD3/ADCY9/SLC25A1/DNAJC30/PRPS1/APRT/PDK2/SPHK2/VPS9D1/CAD/ATIC/ADK/ATP5MF/ACLY/STOML2/NDUFB1/AK5/ADCY2/NDUFS7/AK1/ACACB/HACD1/GUCY1A1/AK3/MPC2/ELOVL5/NME3/AK4/SDHC/PANK2/NME4/ADSL/ACSL5/VCP/ADCY6/ATP5PD/NDUFV1/ADCY7/MLYCD/ATP5MJ/ADC…	105
GO:0000288	GO:0000288	nuclear-transcribed mRNA catabolic process, deadenylation-dependent decay	36/6360	68/18903	0.000798174	0.0136984	0.011376	EXOSC9/CNOT9/CNOT10/DCP2/DHX9/POLR2D/HNRNPD/TNKS1BP1/BTG2/MLH1/CNOT1/EXOSC2/SYNCRIP/EXOSC3/EXOSC8/HNRNPU/IGF2BP1/ZFP36L1/CNOT6L/CNOT7/EXOSC5/SAMD4A/CNOT6/PATL1/CNOT8/PAIP1/DCPS/TNRC6A/DHX36/PAN3/CNOT2/DIS3/EXOSC7/ZFP36L2/ZFP36/DCP1B	36
GO:0071496	GO:0071496	cellular response to external stimulus	138/6360	328/18903	0.000811221	0.0138854	0.0115313	ATF3/GABARAPL1/ITGB3/ITGA4/COMT/SLC2A1/SIRT1/WIPI1/IFI16/MAPK3/GAS6/BRIP1/BCL2/ANKRD1/TBL2/CHEK1/PPARA/HNRNPA1/NUDT15/KCNJ2/PLIN2/CYBA/CASP2/DCTPP1/PPM1D/AVPR1A/PLIN3/MAP1LC3A/POSTN/EIF2AK2/SREBF2/NR4A2/MED1/TNFRSF1A/FES/FBXO22/SEH1L/ATP2B1/ADNP/FOS/ATF4/TLR5/DSC2/SLC7A5/PTGS2/BRSK1/IRF1/SESN1/RRAGA/PDK2/EIF2S1/GADD45A/ITGA2/SOX9/MAP3K14/SUV39H1/GBA1/USF2/UCP2/BAG3/MAP3K5/RICTOR/ENG/CASP8AP2/STK2…	138
GO:0044819	GO:0044819	mitotic G1/S transition checkpoint	19/6360	30/18903	0.000832098	0.0142051	0.0117967	GTSE1/RFWD3/CDK2/CCND1/PLK2/MDM2/PRKDC/CASP2/RPA2/PLK3/FBXO31/CRADD/WAC/PIDD1/CDKN1B/CHEK2/TP53/ATM/MUC1	19
GO:0021915	GO:0021915	neural tube development	75/6360	164/18903	0.000836007	0.0142342	0.0118209	WNT5A/SOX11/GLI3/MTHFD1/STK4/STIL/TGFB2/PHGDH/ST14/EN1/CITED2/APAF1/GRHL2/C2CD3/BMI1/FKBP8/KDM2B/SDC4/NOG/CTHRC1/FZD2/TWIST1/VASP/KIF20B/SUFU/ZFP36L1/LMO4/ARL13B/PHACTR4/DCHS1/STK3/MTHFD1L/ADM/BMP7/TSC2/GPR161/RARG/PAX6/DVL3/SETD2/GLMN/FOXA1/OPA1/PFN1/RARA/PTCH1/ITPK1/PLOD3/RALA/MTHFR/IFT140/NUP133/RGMA/SPINT2/ALDH1A2/DACT1/TGFB1/PSEN1/VANGL2/CDK20/DVL2/SOX4/CC2D2A/PKD1/SHROOM3/CPLANE2/DVL1/TMEM1…	75
GO:0060236	GO:0060236	regulation of mitotic spindle organization	25/6360	43/18903	0.000838295	0.0142356	0.011822	TPX2/CEP97/TPR/PLK1/STIL/TACC3/CHMP2A/SASS6/NUP62/PSRC1/GPSM2/DCTN1/HNRNPU/BORA/KIF15/RAE1/CENPJ/EML3/CHMP1A/NUMA1/CCSAP/PKD1/CHMP1B/FSD1/CHMP6	25
GO:0001843	GO:0001843	neural tube closure	46/6360	92/18903	0.000849983	0.0143585	0.0119241	WNT5A/MTHFD1/STIL/TGFB2/ST14/CITED2/APAF1/GRHL2/KDM2B/SDC4/NOG/CTHRC1/FZD2/TWIST1/VASP/KIF20B/SUFU/LMO4/PHACTR4/MTHFD1L/ADM/TSC2/RARG/DVL3/SETD2/GLMN/OPA1/PFN1/RARA/PTCH1/RALA/MTHFR/RGMA/SPINT2/TGFB1/VANGL2/CDK20/DVL2/CC2D2A/SHROOM3/DVL1/LIAS/MED12/FUZ/PRICKLE1/BMP4	46
GO:0060996	GO:0060996	dendritic spine development	46/6360	92/18903	0.000849983	0.0143585	0.0119241	ARC/SRGAP2C/LPAR1/SHANK1/EPHB2/EFNA1/FMR1/DBNL/APOE/DLG4/EPHA4/DBN1/DOCK10/CDK5/SRGAP2/C21orf91/HDAC2/ITPKA/ABI2/PTPRS/ARF4/UBE3A/NLGN2/TANC2/UBA6/PAK2/IQSEC1/PRMT3/LZTS3/MAPK6/ABI3/PDLIM5/DHX36/HDAC6/KIF1A/CFL1/EPHB3/LRP8/CDK5R1/PSEN1/ARHGAP44/CTNND2/DVL1/SDK1/MEF2C/LRRK2	46
GO:0009130	GO:0009130	pyrimidine nucleoside monophosphate biosynthetic process	1629318	16/18903	0.000867592	0.0144666	0.0120139	TYMS/DUT/SHMT1/DCK/UCK2/UMPS/CAD/UPP1/CDA/UCK1/DHODH/UCKL1	12
GO:0030202	GO:0030202	heparin metabolic process	1629318	16/18903	0.000867592	0.0144666	0.0120139	CSGALNACT1/XYLT2/EXT1/IDUA/NDST1/ANGPT1/NDST3/HS2ST1/HPSE/GLCE/NDST2/EDNRA	12
GO:0034085	GO:0034085	establishment of sister chromatid cohesion	1629318	16/18903	0.000867592	0.0144666	0.0120139	NAA50/CDCA5/SMC3/SMC1A/RAD21/DDX11/STAG2/RB1/NIPBL/WAPL/STAG1/MAU2	12
GO:0042159	GO:0042159	lipoprotein catabolic process	1629318	16/18903	0.000867592	0.0144666	0.0120139	APOE/ABHD10/CTSD/APOB/ABHD17C/ABHD17B/LYPLA2/ABHD12/LDLR/ABHD17A/LYPLA1/ATM	12
GO:0046321	GO:0046321	positive regulation of fatty acid oxidation	1629318	16/18903	0.000867592	0.0144666	0.0120139	MTLN/PPARA/PPARGC1A/ABCD1/NR4A3/TWIST1/CPT1A/MLYCD/IRS1/AKT2/IRS2/KLHL25	12
GO:0010971	GO:0010971	positive regulation of G2/M transition of mitotic cell cycle	18/6360	28/18903	0.00088195	0.0145929	0.0121188	DBF4B/CDK1/CCNB1/RRM1/DTL/FBXO5/RCC2/RAD51C/CCND1/CDC25A/CDK4/HSPA2/CDC7/SIN3A/CDC25C/CDC25B/PBX1/MECP2	18
GO:0015868	GO:0015868	purine ribonucleotide transport	18/6360	28/18903	0.00088195	0.0145929	0.0121188	SLC17A9/SLC25A23/SLC25A42/LRRC8C/ABCD1/SLC25A5/SLC19A1/SLC35B2/SLC35B1/SLC33A1/SLC25A31/ABCC4/SLC25A17/SLC35B3/ABCC5/SLC25A24/CR1/ABCC6	18
GO:0072175	GO:0072175	epithelial tube formation	65/6360	139/18903	0.000881952	0.0145929	0.0121188	WNT5A/SOX11/MTHFD1/STK4/STIL/TGFB2/ST14/PODXL/SIX1/CITED2/APAF1/GRHL2/KDM2B/SDC4/NOG/CTHRC1/FZD2/TWIST1/VASP/KIF20B/SUFU/SOX9/LMO4/PHACTR4/STK3/MTHFD1L/GDNF/ADM/BMP7/TSC2/RARG/DVL3/IRX3/SETD2/GLMN/GREM1/PAX8/OPA1/PFN1/RARA/PTCH1/OSR1/RALA/MTHFR/HS2ST1/RGMA/SPINT2/PIK3CD/TGFB1/VANGL2/CDK20/DVL2/SOX4/CC2D2A/SHROOM3/CEP290/DVL1/EGF/LIAS/MED12/FUZ/PRICKLE1/GATA3/BMP4/RET	65
GO:1902750	GO:1902750	negative regulation of cell cycle G2/M phase transition	35/6360	66/18903	0.000901576	0.0148795	0.0123568	BRCA1/ORC1/CLSPN/CDK1/CDC6/DTL/RBBP8/PLK1/AURKB/DONSON/TICRR/BARD1/RAD21/CHEK1/MRE11/BLM/TOPBP1/TAOK2/CCNG1/NAE1/BRSK1/FOXO4/NABP2/INIP/BRCC3/NABP1/NBN/BABAM2/RAD50/BABAM1/FZR1/ATM/VPS4A/PABIR1/PINX1	35
GO:0016575	GO:0016575	histone deacetylation	50/6360	102/18903	0.000920754	0.0151186	0.0125554	NCAPG2/TADA2A/RBBP7/PINK1/SIRT1/HDAC9/RBBP4/SIRT2/ZBTB7B/C6orf89/SIN3A/HDAC5/SMARCA5/RCOR2/NIPBL/SIN3B/SMARCAD1/SPHK2/SUV39H1/HDAC2/TBL1XR1/RCOR1/RBM14/TBR1/PRMT6/BRMS1L/GATAD2A/VEGFA/DR1/HDAC11/PER2/SREBF1/ZZZ3/YEATS2/HDAC6/SIRT6/HDAC10/PRKD2/MTA2/MIER2/PRKD1/SFPQ/MIER1/WDR5/TP53/AKAP8L/PRDM5/SIRT7/LRRK2/MBIP	50
GO:0031058	GO:0031058	positive regulation of histone modification	50/6360	102/18903	0.000920754	0.0151186	0.0125554	BRCA1/MTF2/TADA2A/RIF1/DNMT1/PHF19/PINK1/SIRT1/KDM1A/DEK/ZBTB7B/PPARGC1A/C6orf89/WBP2/BAZ1B/SMARCA5/BRD7/NIPBL/DDX21/AUTS2/SPHK2/PHF1/SUV39H1/NSD3/DNMT3B/TET1/VEGFA/RTF1/PAXBP1/UBE2N/SREBF1/H1-5/LMNA/KAT7/PRKD2/LIF/MYBBP1A/PRKD1/KMT2A/RNF20/MECP2/PAXIP1/WDR5/SART3/TP53/AKAP8L/MYB/LRRK2/GATA3/MUC1	50
GO:0045229	GO:0045229	external encapsulating structure organization	135/6360	321/18903	0.000935535	0.0152413	0.0126572	KLK5/CYP1B1/SLC2A10/MMP1/ITGB3/FBLN1/TNFRSF11B/TGFB2/NID1/GAS6/LAMA1/COL8A1/COL11A1/EXT1/HAS2/ELF3/FBLN5/ADAMTS5/ERCC2/POMT1/MMP3/CAV2/SLC39A8/RECK/CLASP2/RB1/P3H4/POSTN/DDR1/FOXF1/ZNF469/TNFRSF1A/QSOX1/ADAMTS9/FLRT2/CCDC80/PBXIP1/ADAMTS4/P4HA1/CREB3L1/CCN2/PHLDB2/SULF1/COL4A1/FURIN/NID2/PHLDB1/SOX9/LOXL3/THSD4/ADAMTS6/ENG/AEBP1/MMP23B/FSCN1/COL8A2/ABI3BP/MATN2/MFAP4/APLP1/MYO1E/COL15A1/COL5A1/AN…	135
GO:0006488	GO:0006488	dolichol-linked oligosaccharide biosynthetic process	13/6360	18/18903	0.00093767	0.0152413	0.0126572	ALG3/ALG10B/ALG1/DPAGT1/DHDDS/DOLK/ALG2/ALG10/ALG6/ALG12/DOLPP1/ALG14/ALG9	13
GO:0046112	GO:0046112	nucleobase biosynthetic process	13/6360	18/18903	0.00093767	0.0152413	0.0126572	PAICS/GMPS/SHMT1/HPRT1/GART/PPAT/CPS1/UMPS/PRPS1/APRT/CAD/CTPS2/DHODH	13
GO:0061644	GO:0061644	protein localization to CENP-A containing chromatin	13/6360	18/18903	0.00093767	0.0152413	0.0126572	CENPA/H4C5/H2AC8/H4C15/H4C14/H4C8/H4C3/H4C9/H2BC11/H4C2/H4C16/H4C1/H4C11	13
GO:0048588	GO:0048588	developmental cell growth	100/6360	229/18903	0.000951947	0.0154345	0.0128177	WNT5A/BDNF/TRPV2/SLIT2/EDN1/NEDD4L/ITGA4/SEMA6D/AURKA/RGS4/PLXNA3/TGFBR2/TTL/EXT1/SEMA6A/MUL1/PPARA/NIN/GDI1/SEMA4D/DBNL/SIN3A/APOE/WASF1/G6PD/DDR1/SEMA3E/PARP2/CDH1/DBN1/CDK5/ADNP/CYFIP2/AUTS2/CTTN/SOX9/ARIH2/PTPRS/RTN4/SPAG9/LIMK1/RARG/SEMA5A/PRMT2/ANAPC2/SEMA3F/SMAD7/DPYSL2/FOXP1/CPNE1/AKAP13/ZFYVE27/VEGFA/HSP90AA1/ITGB1/VCL/PLXNA1/FN1/NTN1/NGF/RGS2/PDLIM5/HDAC6/SSNA1/RIMS1/RTN4R/RNF157/TRIM46…	100
GO:0016573	GO:0016573	histone acetylation	81/6360	180/18903	0.000966624	0.0156229	0.0129742	BRCA1/BRCA2/TADA2A/GATA2/NAA50/SIRT1/HAT1/POLE3/CHEK1/CPA4/DEK/KAT2B/PPARGC1A/SET/SIN3A/WBP2/BMI1/BAZ1B/SMARCA5/APBB1/ACTL6A/PBXIP1/BRD7/GTF3C4/JADE3/DDX21/AUTS2/NFYB/TWIST1/CTCF/SPHK2/MSL2/NFYA/RUVBL1/TAF5/ENY2/NCOA3/CLOCK/PAX6/EPC2/JADE1/TAF10/ZNF451/DR1/PWWP2A/ZMPSTE24/YEATS4/TRRAP/KAT6A/ZZZ3/YEATS2/KAT7/BEND3/NAA40/NAA60/TAF9/NOC2L/ING4/LIF/MYBBP1A/SUPT20H/ATF2/SF3B3/KMT2A/CRTC2/MECP2/TAF5L/P…	81
GO:0008340	GO:0008340	determination of adult lifespan	14/6360	20/18903	0.000970833	0.0156229	0.0129742	MSH2/RAD54L/MSH6/CGAS/GBA1/INPP5D/ZMPSTE24/ATN1/SIRT6/PRDM2/RAD54B/TP53/ATM/LRRK2	14
GO:0036260	GO:0036260	RNA capping	14/6360	20/18903	0.000970833	0.0156229	0.0129742	UTP20/TGS1/SNRPD1/SNRPE/SNRPB/SNRPD3/SNRPG/NOP14/CMTR1/NCBP1/RNGTT/TBL3/NCBP3/SNRPF	14
GO:0009129	GO:0009129	pyrimidine nucleoside monophosphate metabolic process	15/6360	22/18903	0.000975133	0.0156531	0.0129992	TYMS/DUT/SHMT1/DCK/UCK2/UMPS/CAD/UPP1/DPYD/CDA/TYMP/UCK1/DHODH/UCKL1/NT5C	15
GO:0007044	GO:0007044	cell-substrate junction assembly	47/6360	95/18903	0.00100602	0.0161088	0.0133777	TEK/THSD1/RCC2/ITGB3/THBS1/ITGB4/BCL2/BCAS3/CLASP2/SLK/TAOK2/SDC4/PHLDB2/CTTN/CAMSAP3/ITGA2/DUSP3/ROCK2/THY1/LIMCH1/RHOD/MAP4K4/PTPRA/GREM1/VEGFA/PLEC/VCL/FN1/ACTN1/FMN1/ITGA6/LIMS1/DAPK3/TRIP6/ACTG1/TLN1/ROCK1/LAMA3/PTPRJ/ITGA5/ACVRL1/COL17A1/SLC9A1/LDB1/ARHGAP6/GPM6B/SORBS1	47
GO:0034976	GO:0034976	response to endoplasmic reticulum stress	112/6360	261/18903	0.00105565	0.0168616	0.0140028	NIBAN1/USP13/ATF3/STC2/THBS1/SIRT1/CCND1/BCAP31/TMEM129/HM13/FAF1/BCL2/TBL2/SYVN1/TRAF2/FBXO44/STUB1/APAF1/CLGN/DDRGK1/SCAMP5/RNF121/GRINA/UBXN6/EIF2AK2/BBC3/SERINC3/SEC61B/WFS1/MAN1A1/CREB3/TMEM259/FOXRED2/BCL2L11/ERLEC1/FAM8A1/ATF4/CREB3L1/AUP1/EDEM2/PTPN2/RHBDD2/EIF2S1/SELENOS/CREBZF/TMCO1/TMUB2/UGGT2/MAP3K5/GORASP2/PARP16/DNAJB2/ERLIN2/FBXO6/UGGT1/MAGEA3/DNAJC10/TMX1/MAN1B1/NR1H2/CEBPB/MBTPS1…	112
GO:0046474	GO:0046474	glycerophospholipid biosynthetic process	94/6360	214/18903	0.0010587	0.0168687	0.0140087	PIK3R3/AGPAT5/DPM3/FABP5/LIPH/PTDSS2/PCYT1A/PGAP3/CDS1/FAR1/CDIPT/INPPL1/AGPAT1/LPCAT4/PITPNM3/MBOAT7/PCYT2/PIGX/PIK3C2A/DGKQ/TMEM150A/LPIN1/SLC44A2/PGAP1/PIP4K2A/SLC27A1/MTMR2/DGKA/LPCAT2/PIP5K1C/INPP1/HYCC1/INPP4B/IPMK/ITPKA/PLSCR1/DGKH/ABHD5/PI4KB/MTMR6/PIGS/ABHD4/PIP4K2C/ITPKC/CDS2/PDGFA/SMG1/DHRS7B/PIGQ/PI4K2B/SLC44A3/PIGG/PIGM/INPP5D/SLC44A1/LPCAT1/PITPNM2/SYNJ2/AGPAT2/PIK3CB/BECN1/MTMR3/PI…	94
GO:0006635	GO:0006635	fatty acid beta-oxidation	39/6360	76/18903	0.00109062	0.0173344	0.0143955	MTLN/HADH/PPARA/ACADL/ACAA1/CRAT/ABCD1/CPT1C/ACOT8/ETFB/ECHDC1/TWIST1/ALDH1L2/ECH1/ACADVL/IVD/HSD17B10/ACADM/ACACB/SCP2/CPT1A/SESN2/MLYCD/IRS1/SLC25A17/ACAA2/AKT2/ACAT2/IRS2/ACOX3/CPT2/GCDH/AMACR/ACAD10/BDH2/ACOXL/ETFBKMT/ACOX2/DECR2	39
GO:0010810	GO:0010810	regulation of cell-substrate adhesion	97/6360	222/18903	0.0010981	0.0174104	0.0144586	TEK/RCC2/ITGB3/STK4/FBLN1/MYADM/THBS1/EMP2/NID1/COL8A1/BCL2/GBP1/RRAS/LIMS2/HAS2/BCAS3/RSU1/CD36/CLASP2/SLK/CDH13/PREX1/GFUS/RAC2/DDR1/FOXF1/SDC4/CASS4/SEMA3E/CCDC80/UNC13D/MINK1/PHLDB2/FZD7/PTPRO/CAMSAP3/CX3CL1/UTRN/DUSP3/ROCK2/THY1/SKAP1/CDKN2A/ST6GAL1/TACSTD2/LIMCH1/ABI3BP/CDK6/FGB/FGG/MAP4K4/ONECUT2/PTPRA/GREM1/TRIOBP/PKHD1/VEGFA/FGA/FERMT1/SERPINE1/COL1A1/VCL/FN1/FMN1/EFEMP2/ACER2/LIMS1/PIK3…	97
GO:0000956	GO:0000956	nuclear-transcribed mRNA catabolic process	59/6360	125/18903	0.00112271	0.0177135	0.0147104	EXOSC9/HNRNPAB/CNOT9/CNOT10/DCP2/DHX9/POLR2D/CTIF/MRTO4/HNRNPD/MAGOHB/TNKS1BP1/BTG2/UPF3B/MLH1/CNOT1/EIF4A3/EXOSC2/XRN2/PELO/SYNCRIP/EXOSC3/EXOSC8/HNRNPU/EXOSC10/IGF2BP1/PNRC2/ZFP36L1/CNOT6L/MTPAP/CNOT7/EXOSC5/SAMD4A/A1CF/SMG1/CNOT6/GSPT1/NCBP1/PATL1/CNOT8/PAIP1/NBDY/SKIC2/DCPS/TNRC6A/RNPS1/DHX36/PAN3/CNOT2/MAGOH/DIS3/DXO/NBAS/EXOSC7/ZFP36L2/ATM/EXOSC4/ZFP36/DCP1B	59
GO:0001952	GO:0001952	regulation of cell-matrix adhesion	59/6360	125/18903	0.00112271	0.0177135	0.0147104	TEK/RCC2/ITGB3/THBS1/EMP2/BCL2/RRAS/BCAS3/CD36/CLASP2/SLK/CDH13/GFUS/DDR1/SDC4/SEMA3E/MINK1/PHLDB2/CAMSAP3/CX3CL1/UTRN/DUSP3/ROCK2/THY1/SKAP1/CDKN2A/LIMCH1/CDK6/MAP4K4/ONECUT2/PTPRA/GREM1/PKHD1/VEGFA/FERMT1/SERPINE1/VCL/FMN1/EFEMP2/ACER2/LIMS1/PIK3CB/DAG1/DAPK3/ACTG1/TLN1/JUP/ROCK1/PTPRJ/NF2/EPHA1/ACVRL1/SLC9A1/CSF1/PRKCZ/LDB1/ARHGAP6/GPM6B/BST1	59
GO:0050931	GO:0050931	pigment cell differentiation	22/6360	37/18903	0.00112781	0.0177506	0.0147411	USP13/GLI3/CD63/RAB27A/BCL2/KITLG/ADAMTS9/HPS6/KIT/ENPP1/AP3D1/AP1G1/MITF/SLC24A5/AP1M1/BLOC1S3/RAB38/TYRP1/MEF2C/BLOC1S5/ADAMTSL4/MREG	22
GO:0007004	GO:0007004	telomere maintenance via telomerase	36/6360	69/18903	0.00113328	0.0177934	0.0147767	RPA1/AURKB/MAPK3/DCP2/POT1/RFC1/HNRNPA1/NEK2/XRCC5/MRE11/TNKS1BP1/MAP3K4/CCT6A/TERF2IP/CCT5/PTGES3/DKC1/HNRNPU/CCT2/EXOSC10/NAF1/CCT8/CCT4/HNRNPC/TCP1/HSP90AA1/GNL3L/WRAP53/RAD50/ATR/ATM/MAP2K7/GAR1/PINX1/PIF1/FBXO4	36
GO:0060606	GO:0060606	tube closure	46/6360	93/18903	0.00113902	0.01784	0.0148154	WNT5A/MTHFD1/STIL/TGFB2/ST14/CITED2/APAF1/GRHL2/KDM2B/SDC4/NOG/CTHRC1/FZD2/TWIST1/VASP/KIF20B/SUFU/LMO4/PHACTR4/MTHFD1L/ADM/TSC2/RARG/DVL3/SETD2/GLMN/OPA1/PFN1/RARA/PTCH1/RALA/MTHFR/RGMA/SPINT2/TGFB1/VANGL2/CDK20/DVL2/CC2D2A/SHROOM3/DVL1/LIAS/MED12/FUZ/PRICKLE1/BMP4	46
GO:0006360	GO:0006360	transcription by RNA polymerase I	33/6360	62/18903	0.0011504	0.0179313	0.0148912	POLR1E/ERBB2/TCOF1/POLR2L/NOL11/DDX11/DEK/ERCC2/BAZ1B/SMARCA5/BNC1/ATF4/WDR43/MACROH2A2/TAF1B/DDX21/DHX33/HEATR1/WDR75/NCL/CAVIN1/TAF1A/LYAR/MAF1/ZMPSTE24/GTF2H1/DEDD/MYBBP1A/UTP15/TTF1/RASL11A/SIRT7/POLR1G	33
GO:0061614	GO:0061614	pri-miRNA transcription by RNA polymerase II	33/6360	62/18903	0.0011504	0.0179313	0.0148912	GATA2/TGFB2/ETS1/PPARA/SREBF2/KLF5/MYC/ATOH8/GATA6/EGR1/FOS/NFATC4/ZNF512B/SOX9/RELA/NFATC3/GNL3/NFIB/NR1H2/APLN/MRTFB/RARA/SREBF1/PPARG/TGFB1/SMAD1/SMAD6/MRTFA/TP53/MYB/GATA3/BMP4/MYOCD	33
GO:0031346	GO:0031346	positive regulation of cell projection organization	146/6360	352/18903	0.00118596	0.0184409	0.0153144	ANLN/WNT5A/BDNF/CCP110/TRPV2/SLIT2/DPYSL3/PLXNA3/CDC42EP3/KDM1A/CORO1B/PPP2R5B/ROBO2/EZH2/BCAS3/EPHB2/CEP120/RETREG3/NIN/GDI1/FMR1/EHD1/NTRK3/SEMA4D/DBNL/RAB8B/FAM98A/APOE/DLG4/DOCK11/RAC2/PLEKHM1/PALM/EPHA4/MYO3A/FES/DBN1/CDC42EP4/CEP135/EPS8/CUL7/ADNP/TUBB2B/AUTS2/F2RL1/AMIGO1/MARK4/RHOQ/NEGR1/CX3CL1/ITGA2/SEPTIN9/FNBP1L/KIT/ITPKA/ABI2/PLCE1/BMP7/FBXO31/MAGI2/DEF8/ROR1/FSCN1/TGFB3/STK24/MAP2K2/…	146
GO:0032386	GO:0032386	regulation of intracellular transport	140/6360	336/18903	0.00119208	0.0184916	0.0153565	SLC1A1/CDK1/ECT2/GLI3/NUP58/TPR/SPAG5/PINK1/ERBB2/ATP9A/FZD5/NOLC1/MAPK3/BARD1/GAS6/BCAP31/REEP2/VAMP2/XPO1/DHX9/PRR5L/TRIM58/CTDSPL2/FIS1/BCAS3/LEPROT/ABLIM3/GDI1/EZR/PPP1CC/XPO4/PCNT/NUP153/EHD1/NEFH/EHD2/REEP5/CD36/PCM1/ANP32B/IPO5/RAC2/BBC3/SREBF2/PLK3/MIEF2/CDH1/CDK5/PGAP1/ERLEC1/MTMR2/ANK3/PKIA/EDEM2/PTGS2/YIPF5/KIF20B/WWC1/SAR1A/ANGPT1/SUFU/ATP13A2/TOMM7/MDFIC/KHDRBS1/UBL5/ARIH2/CEMIP/BAG3…	140
GO:0001558	GO:0001558	regulation of cell growth	172/6360	422/18903	0.00119876	0.0185506	0.0154055	TMEM97/WNT5A/BDNF/KIF14/TRPV2/SLIT2/EDN1/NEDD4L/WFDC1/RBBP7/SEMA6D/IGFBP3/EXOSC9/ERBB2/SIRT1/TGFB2/CDKN2AIP/RGS4/PLXNA3/BCL2/TTL/SEMA6A/RPS6KA1/CDKN2C/MUL1/DACT3/PPARA/IGFBP4/GDI1/INHBA/FBLN5/NET1/SEMA4D/H3-3B/CYBA/ZNF639/DBNL/AVPR1A/SIN3A/RB1/BDKRB1/ADNP2/APOE/KDM2B/TAF9B/TAOK2/G6PD/PSRC1/DDR1/TCHP/EXOSC2/SEMA3E/PARP2/CDH1/DBN1/CDK5/KLHL22/ADNP/H3-5/EPB41L3/SERPINE2/CTTN/CLSTN3/OSGIN2/SPHK2/NPM1…	172
GO:0061387	GO:0061387	regulation of extent of cell growth	52/6360	108/18903	0.00123485	0.0189767	0.0157594	WNT5A/BDNF/TRPV2/SEMA6D/PLXNA3/TTL/SEMA6A/GDI1/SEMA4D/DBNL/SIN3A/APOE/SEMA3E/CDH1/DBN1/CDK5/ADNP/CTTN/PTPRS/RTN4/LIMK1/SEMA5A/ANAPC2/SEMA3F/DPYSL2/ZFYVE27/VEGFA/FN1/NTN1/NGF/RTN4R/TRIM46/CDH4/WNT3/ULK2/ULK1/IFRD1/SEMA7A/SEMA6C/TWF2/SEMA3D/CRABP2/GOLGA4/SEMA4G/NRCAM/CDKL5/LPAR3/MAP2/DCC/PLXNA4/SHTN1/SEMA3B	52
GO:0090398	GO:0090398	cellular senescence	52/6360	108/18903	0.00123485	0.0189767	0.0157594	BRCA2/FBXO5/CDK2/SIRT1/CGAS/H2AX/PLK2/RBL1/MAP2K3/CITED2/NUP62/TWIST1/PNPT1/MAPK10/NPM1/TBX3/AKT3/MAP3K5/CDKN2A/CDK6/SMC6/NEK6/B2M/PRMT6/OPA1/RSL1D1/PAWR/ZMPSTE24/TBX2/ABI3/KAT6A/SIRT6/BMAL1/LMNA/HLA-G/ZMIZ1/WRN/SMC5/MNT/CDKN1B/CALR/MORC3/ARG2/NEK4/FZR1/TP53/ATM/MAP2K7/EEF1E1/YPEL3/PRELP/PLA2R1	52
GO:2000756	GO:2000756	regulation of peptidyl-lysine acetylation	38/6360	74/18903	0.00123512	0.0189767	0.0157594	BRCA1/TADA2A/GATA2/SIRT1/CHEK1/DEK/PPARGC1A/SET/SIN3A/WBP2/BAZ1B/SMARCA5/BRD7/DDX21/AUTS2/NFYB/TWIST1/CTCF/SPHK2/NFYA/HDAC2/ZNF451/PWWP2A/ZMPSTE24/KAT7/NOC2L/LIF/MYBBP1A/KMT2A/PAXIP1/SOX4/ATG5/THAP7/PWWP2B/GATA3/MYOCD/MUC1/KLF15	38
GO:0006354	GO:0006354	DNA-templated transcription, elongation	104/6360	241/18903	0.00124319	0.0190553	0.0158246	POLR1E/SUPT16H/NPAT/CALCOCO1/CAMTA2/TRIP13/LPXN/PSIP1/RNF168/DHX9/INTS7/SAP30/ALYREF/EZH2/KAT2B/DPF1/ERCC2/PPARGC1A/TCEA1/BCLAF1/TCEA2/SMARCD3/HDGFL3/KDM2B/NRG1/ATF7IP/MED1/PIAS3/NRIP1/CCNT1/WDR43/HMGN1/HNRNPU/SND1/TCERG1/MED14/NAB1/ELOB/ENY2/ERCC3/ZNF326/WDR82/INTS14/JMJD1C/FHL3/PHF10/CDK9/BTG1/SETD2/FUS/BTAF1/NCBP1/MED21/SUPT5H/MED25/RNF8/INTS6/POLR2I/PWWP2A/TCEA3/SUPT6H/RTF1/TRRAP/PXN/KAT6A/GT…	104
GO:0030879	GO:0030879	mammary gland development	64/6360	138/18903	0.001251	0.0191296	0.0158864	BRCA2/WNT5A/GLI3/IQGAP3/AREG/CCND1/TGFBR2/ELF3/ZBTB7B/ATP7B/XDH/LBH/NRG1/DDR1/MED1/FOXF1/BCL2L11/UMPS/CAPN1/APRT/ITGA2/TBX3/SOX9/USF2/SLC29A1/ERBB4/RTN4/TGFB3/STAT6/CEBPB/APLN/MGMT/VEGFA/LRP5/PTCH1/ZNF703/ESR1/TBX2/NTN1/HOXA5/NFKB1/AKT2/BTRC/IGFBP5/IRS2/VDR/CSMD1/WNT3/FASN/NCOR2/RXFP1/PRLR/CDO1/LATS1/HOXA9/PAM/EGF/ATP2C2/CSF1/MSX2/GATA3/BMP4/STAT5A/AR	64
GO:0022612	GO:0022612	gland morphogenesis	58/6360	123/18903	0.0012665	0.0193208	0.0160451	WNT5A/GLI3/TGFB2/AREG/LAMA1/TGFBR2/BCL2/RPS6KA1/LIMS2/ELF3/DDR1/MED1/NOG/CAPN1/SULF1/TBX3/SOX9/BMP7/FGF1/FEM1B/TGFB3/RARG/PAX6/STAT6/FBXW7/PDGFA/NFIB/CEBPB/FOXA1/NKX3-1/PLAG1/HOXD13/LRP5/PTCH1/PLXNA1/ESR1/TBX2/MSN/NTN1/NFKB1/PTN/DAG1/BTRC/FGF7/IGFBP5/VDR/MDK/CSMD1/POLB/TGFB1/RXFP1/TNFAIP3/LAMA5/HGF/CSF1/MSX2/BMP4/AR	58
GO:0006890	GO:0006890	retrograde vesicle-mediated transport, Golgi to ER	29/6360	53/18903	0.00127275	0.0193704	0.0160863	ATP9A/KDELR1/KDELR3/ERGIC1/PLPP3/BET1L/SCYL1/COPZ2/COPA/RER1/GBF1/USE1/TMEM115/COPB2/PITPNB/ZW10/COPE/COG7/ARF3/ARF4/ERGIC3/KDELR2/COG4/KIF1C/TAPBP/ARCN1/NBAS/ATP9B/ERGIC2	29
GO:0030198	GO:0030198	extracellular matrix organization	133/6360	318/18903	0.00131072	0.0199013	0.0165272	KLK5/CYP1B1/SLC2A10/MMP1/ITGB3/FBLN1/TNFRSF11B/TGFB2/NID1/GAS6/LAMA1/COL8A1/COL11A1/EXT1/HAS2/ELF3/FBLN5/ADAMTS5/ERCC2/POMT1/MMP3/CAV2/SLC39A8/RECK/CLASP2/RB1/P3H4/POSTN/DDR1/FOXF1/ZNF469/TNFRSF1A/QSOX1/ADAMTS9/FLRT2/CCDC80/PBXIP1/ADAMTS4/P4HA1/CREB3L1/CCN2/PHLDB2/SULF1/COL4A1/FURIN/NID2/PHLDB1/SOX9/LOXL3/THSD4/ADAMTS6/ENG/AEBP1/MMP23B/FSCN1/COL8A2/ABI3BP/MATN2/MFAP4/APLP1/MYO1E/COL15A1/COL5A1/AN…	133
GO:0034470	GO:0034470	ncRNA processing	178/6360	439/18903	0.00131753	0.0199579	0.0165742	NUP155/UTP20/EXOSC9/FBL/NOLC1/RRP1B/NOL11/TOE1/INTS7/MRTO4/TYW3/UTP18/NOP58/KAT2B/PRKDC/MTREX/ERCC2/NOL6/ERI2/RPL7L1/RPP30/FAM98A/TPRKB/BRIX1/DDX18/ERI1/ZC3H7B/PA2G4/EIF4A3/ADAT2/HOXB-AS3/EXOSC2/NUDT16/GEMIN4/XRN2/EXOSC3/BUD23/SRSF3/RPP25/EXOSC8/WBP11/HNRNPA2B1/WDR43/DKC1/FAM98B/DDX21/PUS7/EXOSC10/METTL16/RRP15/URM1/SUV39H1/HEATR1/UTP11/HSD17B10/DROSHA/ZCCHC8/WDR75/RRP7A/CDKAL1/UTP4/NAF1/NOP14/DU…	178
GO:0050767	GO:0050767	regulation of neurogenesis	155/6360	377/18903	0.00133037	0.0201051	0.0166965	HMGB2/WNT5A/BDNF/SOX11/TRPV2/SLIT2/GLI3/SEMA6D/ASPM/MME/PLXNA3/LRP4/KDM1A/HES6/ROBO2/SEMA6A/SIRT2/EZH2/EPHB2/NIN/GDI1/PPP1CC/NTRK3/SEMA4D/XRCC5/DBNL/WDR62/PCM1/RB1/CLCF1/YWHAH/SMARCD3/GORASP1/TSPO/EPHA4/PRPF19/NOG/SEMA3E/CDH1/DBN1/RHEB/CUL7/CDK5/ADNP/HLTF/NFATC4/VAX1/SERPINE2/E2F1/AMIGO1/RNF10/SLC7A5/CX3CL1/NUMB/VEGFC/CERS2/KIT/HDAC2/ITPKA/SPEN/BMP7/FBXO31/PTPRS/THY1/POU4F1/RTN4/MAP2K2/LIMK1/SEMA…	155
GO:0061842	GO:0061842	microtubule organizing center localization	20/6360	33/18903	0.00135411	0.0204161	0.0169547	MAD2L1/ASPM/AURKA/NIN/EZR/SYNE2/DLGAP5/GPSM2/NDE1/CCDC141/PARD3/PKHD1/RANBP2/CEP83/INTS13/KIF5B/IFT20/TBCCD1/PLXNA2/AKAP9	20
GO:0006986	GO:0006986	response to unfolded protein	65/6360	141/18903	0.00139237	0.020944	0.0173931	ATF3/STC2/THBS1/HSPD1/CCND1/TMEM129/TRAM1/TBL2/HSPA2/STUB1/DDRGK1/DNAJA1/EIF2AK2/WFS1/CREB3/BCL2L11/HSPB1/HSPE1/ERLEC1/HSPH1/ATF4/CREB3L1/EDEM2/PTPN2/RHBDD2/HSPA9/EIF2S1/SELENOS/CREBZF/HSPA14/BAG3/PARP16/DNAJB2/FBXO6/DNAJC10/MBTPS1/ERP44/AMFR/HSPA13/VCP/HSPA4L/HSP90AA1/HSPB8/ABCB10/ERO1A/PTPN1/ATF6B/CHAC1/DNAJB9/TM7SF3/RHBDD1/STT3B/NFE2L2/CTH/CREBRF/EDEM3/JKAMP/DNAJC4/HSF1/ERP27/FICD/DDIT3/ABCA7/…	65
GO:0001841	GO:0001841	neural tube formation	51/6360	106/18903	0.0013961	0.0209512	0.0173991	WNT5A/SOX11/MTHFD1/STK4/STIL/TGFB2/ST14/CITED2/APAF1/GRHL2/KDM2B/SDC4/NOG/CTHRC1/FZD2/TWIST1/VASP/KIF20B/SUFU/LMO4/PHACTR4/STK3/MTHFD1L/ADM/BMP7/TSC2/RARG/DVL3/SETD2/GLMN/OPA1/PFN1/RARA/PTCH1/RALA/MTHFR/RGMA/SPINT2/TGFB1/VANGL2/CDK20/DVL2/SOX4/CC2D2A/SHROOM3/DVL1/LIAS/MED12/FUZ/PRICKLE1/BMP4	51
GO:0009174	GO:0009174	pyrimidine ribonucleoside monophosphate biosynthetic process	1629227	11/18903	0.00147551	0.0219388	0.0182193	DCK/UCK2/UMPS/CAD/UPP1/CDA/UCK1/DHODH/UCKL1	9
GO:0042276	GO:0042276	error-prone translesion synthesis	1629227	11/18903	0.00147551	0.0219388	0.0182193	USP1/POLD3/POLE2/POLH/REV3L/PRIMPOL/MAD2L2/REV1/POLK	9
GO:0051256	GO:0051256	mitotic spindle midzone assembly	1629227	11/18903	0.00147551	0.0219388	0.0182193	CDCA8/RACGAP1/KIF23/BIRC5/AURKB/KIF4A/KIF4B/INCENP/PRC1	9
GO:1905668	GO:1905668	positive regulation of protein localization to endosome	1629227	11/18903	0.00147551	0.0219388	0.0182193	DTX3L/EZR/ABHD17C/ROCK2/RDX/ABHD17B/MSN/ABHD17A/EGF	9
GO:0045936	GO:0045936	negative regulation of phosphate metabolic process	178/6360	440/18903	0.00148572	0.0220399	0.0183032	NCAPG2/CEP85/MASTL/NIBAN1/SLIT2/PLK1/FBLN1/IGFBP3/MYADM/MGAT5/MVP/PARP14/SIRT1/PBK/PARP1/TGFB2/DDIT4/PIK3IP1/PRR5L/PAQR3/PLPP3/CDKN2C/SIRT2/BDKRB2/FIS1/EPHB2/PPARA/KAT2B/PRKDC/INHBA/LDLRAD4/NTRK3/SEMA4D/SH2B3/GNAI2/RB1/BDKRB1/XDH/TRIB2/NUP62/APOE/IPO5/IPO7/CRY2/DNAJA1/TSPO/SLC8A1/FKBP8/CAMK2N1/DGKQ/MFHAS1/TERF2IP/NOG/DUSP16/LPIN1/HSPB1/PRKAR2B/PIP4K2A/SLC27A1/HNRNPU/ARRB2/PKIA/PTPN2/PTPRO/NTF3/AN…	178
GO:0043062	GO:0043062	extracellular structure organization	133/6360	319/18903	0.00151124	0.0223671	0.0185749	KLK5/CYP1B1/SLC2A10/MMP1/ITGB3/FBLN1/TNFRSF11B/TGFB2/NID1/GAS6/LAMA1/COL8A1/COL11A1/EXT1/HAS2/ELF3/FBLN5/ADAMTS5/ERCC2/POMT1/MMP3/CAV2/SLC39A8/RECK/CLASP2/RB1/P3H4/POSTN/DDR1/FOXF1/ZNF469/TNFRSF1A/QSOX1/ADAMTS9/FLRT2/CCDC80/PBXIP1/ADAMTS4/P4HA1/CREB3L1/CCN2/PHLDB2/SULF1/COL4A1/FURIN/NID2/PHLDB1/SOX9/LOXL3/THSD4/ADAMTS6/ENG/AEBP1/MMP23B/FSCN1/COL8A2/ABI3BP/MATN2/MFAP4/APLP1/MYO1E/COL15A1/COL5A1/AN…	133
GO:1990138	GO:1990138	neuron projection extension	77/6360	172/18903	0.00151641	0.0223922	0.0185958	WNT5A/TRPV2/SLIT2/EDN1/NEDD4L/ITGA4/SEMA6D/AURKA/PLXNA3/TTL/SEMA6A/MUL1/GDI1/SEMA4D/DBNL/SIN3A/APOE/WASF1/DDR1/SEMA3E/CDH1/DBN1/CDK5/ADNP/CYFIP2/AUTS2/CTTN/PTPRS/RTN4/SPAG9/LIMK1/SEMA5A/ANAPC2/SEMA3F/DPYSL2/CPNE1/ZFYVE27/VEGFA/HSP90AA1/ITGB1/VCL/PLXNA1/FN1/NTN1/SSNA1/RIMS1/RTN4R/RNF157/TRIM46/ALCAM/CDH4/WNT3/NDN/ULK2/ULK1/IFRD1/SEMA7A/SEMA6C/TWF2/LAMB2/SEMA3D/EDNRA/DVL1/GOLGA4/SEMA4G/NRCAM/FLRT3/…	77
GO:1901293	GO:1901293	nucleoside phosphate biosynthetic process	128/6360	306/18903	0.00158438	0.0232748	0.0193287	RRM2/PAICS/TYMS/RRM1/GMPS/DUT/SHMT1/QPRT/PNP/MTHFD1/HPRT1/PINK1/GART/ELOVL2/PRPS2/ALDOA/PARP1/DTYMK/DCK/NAMPT/PARP9/UCK2/NDUFA1/PPARA/PPAT/PPARGC1A/ELOVL1/FCSK/NDUFA3/AMPD2/NDUFB7/NDUFA2/PFAS/ACSS2/UMPS/TBPL1/TK1/SLC35B2/AMPD3/ADCY9/SLC25A1/NADSYN1/DNAJC30/PRPS1/APRT/PDK2/SPHK2/TK2/VPS9D1/GUK1/CAD/ATIC/ADK/ATP5MF/ACLY/PARP16/STOML2/NDUFB1/AK5/ADCY2/NDUFS7/AK1/ACACB/HACD1/GUCY1A1/AK3/MPC2/ADORA2B/…	128
GO:0043489	GO:0043489	RNA stabilization	36/6360	70/18903	0.00158501	0.0232748	0.0193287	DHX9/HNRNPD/TRAF2/TENT5C/SYNCRIP/DKC1/HNRNPU/E2F1/RBM38/IGF2BP1/METTL16/CIRBP/GDNF/NAF1/IKBKE/FUS/DAZL/HNRNPC/DAZ1/PAIP1/DAZ4/IGF2BP2/ELAVL1/DAZ2/DHX36/PHAX/DAZ3/TARDBP/AXIN2/ELAVL4/TENT5B/TENT5A/ANGEL2/ZFP36/TIRAP/TRDMT1	36
GO:0006359	GO:0006359	regulation of transcription by RNA polymerase III	18/6360	29/18903	0.00159668	0.0232748	0.0193287	PRDX5/DEK/POLR3G/INHBA/BAZ1B/SMARCA5/DDX21/ICE2/MAF1/BRF2/DHX36/ZNF143/MYBBP1A/ICE1/ZNF76/ELL/AR/ZC3H8	18
GO:0015865	GO:0015865	purine nucleotide transport	18/6360	29/18903	0.00159668	0.0232748	0.0193287	SLC17A9/SLC25A23/SLC25A42/LRRC8C/ABCD1/SLC25A5/SLC19A1/SLC35B2/SLC35B1/SLC33A1/SLC25A31/ABCC4/SLC25A17/SLC35B3/ABCC5/SLC25A24/CR1/ABCC6	18
GO:2001032	GO:2001032	regulation of double-strand break repair via nonhomologous end joining	18/6360	29/18903	0.00159668	0.0232748	0.0193287	NSD2/SMCHD1/RIF1/NUDT16L1/SETMAR/POT1/DTX3L/PARP9/DEK/PRKDC/MAD2L2/WRAP53/SHLD2/AUNIP/HSF1/SIRT7/SHLD1/USP51	18
GO:0006368	GO:0006368	transcription elongation from RNA polymerase II promoter	52/6360	109/18903	0.00159782	0.0232748	0.0193287	SUPT16H/RNF168/INTS7/EZH2/TCEA1/TCEA2/MED1/CCNT1/WDR43/HNRNPU/TCERG1/MED14/ELOB/ENY2/ERCC3/INTS14/CDK9/SETD2/NCBP1/MED21/SUPT5H/MED25/RNF8/INTS6/POLR2I/PWWP2A/TCEA3/SUPT6H/RTF1/GTF2F1/SIRT6/INTS1/MED15/VHL/ADRM1/INTS13/CBX7/MED9/MED4/INTS8/GTF2F2/MED19/MED6/LARP7/EAF2/MED11/INTS2/RECQL5/LDB1/PWWP2B/ELL/MED30	52
GO:0030261	GO:0030261	chromosome condensation	27/6360	49/18903	0.00161124	0.0234174	0.0194472	NCAPH/CDK1/NCAPD2/NCAPG2/NCAPG/TOP2A/PLK1/CDCA5/SMC4/NCAPD3/H3-3B/BAZ1B/H1-4/SMC2/SMARCA5/MCPH1/TTN/WAPL/NCAPH2/H1-10/H3-3A/H1-5/CHMP1A/SMC5/H1-3/AKAP8L/GPER1	27
GO:0070059	GO:0070059	intrinsic apoptotic signaling pathway in response to endoplasmic reticulum stress	33/6360	63/18903	0.00164299	0.0238126	0.0197753	SIRT1/BCL2/SYVN1/TRAF2/APAF1/GRINA/BBC3/SERINC3/WFS1/CREB3/BCL2L11/ATF4/CREB3L1/PTPN2/SELENOS/MAP3K5/MAGEA3/DNAJC10/CEBPB/HYOU1/OPA1/ERO1A/PTPN1/CHAC1/TRIB3/BCL2L1/CASP4/PMAIP1/BAG6/TP53/DDIT3/LRRK2/ATP2A3	33
GO:0030866	GO:0030866	cortical actin cytoskeleton organization	23/6360	40/18903	0.00164759	0.0238126	0.0197753	ANLN/RACGAP1/ECT2/EZR/EHD2/EPB41L1/CDK5/EPB41L3/CAVIN3/RHOQ/RTKN/ROCK2/STRIP1/FMNL2/PLEC/LLGL2/TLN1/ROCK1/PLS1/CALR/VPS4A/LLGL1/RAB13	23
GO:0031110	GO:0031110	regulation of microtubule polymerization or depolymerization	43/6360	87/18903	0.00165492	0.0238126	0.0197753	TPX2/CKAP2/CLIP3/SKA1/SKA3/MAPRE3/STMN1/STMN3/MAP1A/MET/EML2/CLASP2/CKAP5/HDGFL3/PSRC1/FES/SKA2/DCTN1/PAK1/CAMSAP3/TUBB4A/ARHGEF2/MAPRE2/CAMSAP2/CAMSAP1/DYRK1A/CDK5RAP2/HDAC6/GAS2L1/TRPV4/NUMA1/CDK5R1/KATNB1/CDKN1B/MECP2/MAP6D1/BMERB1/PRUNE1/MAP2/SPAST/MAP1S/ARL2/AKAP9	43
GO:2000134	GO:2000134	negative regulation of G1/S transition of mitotic cell cycle	43/6360	87/18903	0.00165492	0.0238126	0.0197753	SLFN11/GTSE1/E2F7/RFWD3/CCL2/CDK2/WEE1/CCND1/BCL2/PLK2/MDM2/EZH2/RBL1/PRKDC/INHBA/CASP2/RPA2/RB1/GPNMB/PLK3/BRD7/FBXO31/MYO16/PRMT2/JADE1/ACVR1/NACC2/BTN2A2/CRADD/CACNB4/WAC/CTDSP1/PIDD1/CDKN1B/CHEK2/DACT1/CDK2AP2/TP53/ATM/GJC2/ZNF655/RBL2/MUC1	43
GO:0031647	GO:0031647	regulation of protein stability	135/6360	325/18903	0.00165688	0.0238126	0.0197753	NDC80/USP13/NEDD4L/STK4/PLK1/DPM3/AURKA/PINK1/SIRT1/CDKN2AIP/HSPD1/BCL2/PLPP3/MDM2/LSS/MUL1/SYVN1/NAA16/PRKDC/EFNA1/GSN/PPARGC1A/STUB1/USP3/GLMP/DDRGK1/TMEM25/CCT6A/STXBP1/TAF9B/USP28/ATF7IP/EPHA4/GIPC1/WFS1/HOXB-AS3/DAD1/CCT5/ANK2/PTGES3/NAA15/FLOT2/CCT2/TTI1/PPIB/SERF2/SAV1/NPM1/TBX3/TOMM7/RUVBL1/STK3/MFSD1/ZBED3/BAG3/CDC37/CCT8/PEX6/PRKRA/COG7/A1CF/B4GALT5/RTN4/DVL3/FBXW7/CD81/QRSL1/SMAD7/MCM8…	135
GO:0010563	GO:0010563	negative regulation of phosphorus metabolic process	178/6360	441/18903	0.00167288	0.0239891	0.019922	NCAPG2/CEP85/MASTL/NIBAN1/SLIT2/PLK1/FBLN1/IGFBP3/MYADM/MGAT5/MVP/PARP14/SIRT1/PBK/PARP1/TGFB2/DDIT4/PIK3IP1/PRR5L/PAQR3/PLPP3/CDKN2C/SIRT2/BDKRB2/FIS1/EPHB2/PPARA/KAT2B/PRKDC/INHBA/LDLRAD4/NTRK3/SEMA4D/SH2B3/GNAI2/RB1/BDKRB1/XDH/TRIB2/NUP62/APOE/IPO5/IPO7/CRY2/DNAJA1/TSPO/SLC8A1/FKBP8/CAMK2N1/DGKQ/MFHAS1/TERF2IP/NOG/DUSP16/LPIN1/HSPB1/PRKAR2B/PIP4K2A/SLC27A1/HNRNPU/ARRB2/PKIA/PTPN2/PTPRO/NTF3/AN…	178
GO:0006760	GO:0006760	folic acid-containing compound metabolic process	17/6360	27/18903	0.00171749	0.0245742	0.0204078	TYMS/SHMT1/DHFR/MTHFD1/MTHFD2/GCH1/GART/GGH/SLC19A1/ALDH1L2/MTHFD1L/ATIC/MTHFR/SLC46A1/AASDHPPT/MTHFD2L/MTHFS	17
GO:0035107	GO:0035107	appendage morphogenesis	65/6360	142/18903	0.00173419	0.0247036	0.0205153	WNT5A/SOX11/GLI3/TGFB2/LRP4/EXT1/EVX2/EN1/PITX1/RECK/GRHL2/C2CD3/MED1/NOG/BCL2L11/NIPBL/HOXC11/FBXW4/TWIST1/HOXA10/CACNA1C/TBX3/SOX9/MBNL1/HDAC2/PCSK5/BMP7/FLVCR1/RARG/IQCE/PBX1/GREM1/HOXD13/LRP5/PTCH1/TBX2/OSR1/FMN1/RDH10/IFT140/COL3A1/FREM2/WNT3/ALDH1A2/TMEM231/FRAS1/HOXC10/ZNF141/PSEN1/SOX4/PRRX1/CRABP2/HOXA9/TMEM107/SP9/PKDCC/RUNX2/CHST11/B9D1/MSX2/PLXNA2/BMP4/TBC1D32/ZNF219/DYNC2H1	65
GO:0035108	GO:0035108	limb morphogenesis	65/6360	142/18903	0.00173419	0.0247036	0.0205153	WNT5A/SOX11/GLI3/TGFB2/LRP4/EXT1/EVX2/EN1/PITX1/RECK/GRHL2/C2CD3/MED1/NOG/BCL2L11/NIPBL/HOXC11/FBXW4/TWIST1/HOXA10/CACNA1C/TBX3/SOX9/MBNL1/HDAC2/PCSK5/BMP7/FLVCR1/RARG/IQCE/PBX1/GREM1/HOXD13/LRP5/PTCH1/TBX2/OSR1/FMN1/RDH10/IFT140/COL3A1/FREM2/WNT3/ALDH1A2/TMEM231/FRAS1/HOXC10/ZNF141/PSEN1/SOX4/PRRX1/CRABP2/HOXA9/TMEM107/SP9/PKDCC/RUNX2/CHST11/B9D1/MSX2/PLXNA2/BMP4/TBC1D32/ZNF219/DYNC2H1	65
GO:0009165	GO:0009165	nucleotide biosynthetic process	127/6360	304/18903	0.00174285	0.0247723	0.0205723	RRM2/PAICS/TYMS/RRM1/GMPS/DUT/SHMT1/QPRT/PNP/MTHFD1/HPRT1/PINK1/GART/ELOVL2/PRPS2/ALDOA/PARP1/DTYMK/DCK/NAMPT/PARP9/UCK2/NDUFA1/PPARA/PPAT/PPARGC1A/ELOVL1/FCSK/NDUFA3/AMPD2/NDUFB7/NDUFA2/PFAS/ACSS2/UMPS/TBPL1/SLC35B2/AMPD3/ADCY9/SLC25A1/NADSYN1/DNAJC30/PRPS1/APRT/PDK2/SPHK2/TK2/VPS9D1/GUK1/CAD/ATIC/ADK/ATP5MF/ACLY/PARP16/STOML2/NDUFB1/AK5/ADCY2/NDUFS7/AK1/ACACB/HACD1/GUCY1A1/AK3/MPC2/ADORA2B/ELOV…	127
GO:1903322	GO:1903322	positive regulation of protein modification by small protein conjugation or removal	63/6360	137/18903	0.00176104	0.0249758	0.0207413	BRCA1/MASTL/UBE2C/PLK1/PINK1/KDM1A/MUL1/FANCI/STUB1/CRY1/CDC20/UBE2S/PHF23/BMI1/TOLLIP/UBA2/MALT1/WFS1/RASD2/SKP2/PIAS3/FANCM/WBP1L/ANGPT1/NPM1/ARRDC4/SPHK1/DCUN1D4/FKBP1A/UBE3A/ARNT/FBXW7/GNL3/SMAD7/DCUN1D2/PELI1/PIN1/VCP/RIPK2/NDFIP1/UBE2N/RCHY1/BTRC/CENPS/TRIB3/RASSF5/PAXIP1/TOPORS/DCUN1D1/SART3/FZR1/PEF1/TBC1D7/BIRC3/UBE2V2/NMI/PRICKLE1/LRRK2/NHLRC1/FBXO4/UBE2D1/GABARAP/INAVA	63
GO:0046831	GO:0046831	regulation of RNA export from nucleus	1629257	13/18903	0.00178085	0.0250868	0.0208336	TPR/DHX9/NUP153/KHDRBS1/SETD2/SUPT6H/NRDE2/CPSF6/THOC2/AKAP8L	10
GO:0048012	GO:0048012	hepatocyte growth factor receptor signaling pathway	1629257	13/18903	0.00178085	0.0250868	0.0208336	STMN1/SIRT2/MET/PAK1/PTPN2/ESM1/PTPN1/ADAMTS12/BCAR1/HGF	10
GO:0090235	GO:0090235	regulation of metaphase plate congression	1629257	13/18903	0.00178085	0.0250868	0.0208336	CDCA8/BIRC5/AURKB/SPAG5/TTL/INCENP/KAT2B/HNRNPU/BECN1/NUMA1	10
GO:0048736	GO:0048736	appendage development	79/6360	178/18903	0.00178831	0.0250868	0.0208336	WNT5A/SOX11/GLI3/TGFB2/ITGB4/LRP4/EXT1/KAT2B/EVX2/EN1/PITX1/RECK/GRHL2/C2CD3/MED1/NOG/BCL2L11/NIPBL/HOXC11/FBXW4/TWIST1/HOXA10/CACNA1C/TBX3/SOX9/MBNL1/HDAC2/PCSK5/BMP7/FLVCR1/RARG/IQCE/PBX1/TAF10/GREM1/HOXD13/LRP5/KREMEN1/RARA/PTCH1/TBX2/OSR1/ZNRF3/FMN1/RDH10/IFT140/ITGA6/COL3A1/FREM2/SMOC1/WNT3/ALDH1A2/TMEM231/FRAS1/HOXC10/ZNF141/PSEN1/SOX4/PRRX1/CPLANE2/CRABP2/SLC39A3/IFT80/HOXA9/TMEM107/PAM/PI…	79
GO:0060173	GO:0060173	limb development	79/6360	178/18903	0.00178831	0.0250868	0.0208336	WNT5A/SOX11/GLI3/TGFB2/ITGB4/LRP4/EXT1/KAT2B/EVX2/EN1/PITX1/RECK/GRHL2/C2CD3/MED1/NOG/BCL2L11/NIPBL/HOXC11/FBXW4/TWIST1/HOXA10/CACNA1C/TBX3/SOX9/MBNL1/HDAC2/PCSK5/BMP7/FLVCR1/RARG/IQCE/PBX1/TAF10/GREM1/HOXD13/LRP5/KREMEN1/RARA/PTCH1/TBX2/OSR1/ZNRF3/FMN1/RDH10/IFT140/ITGA6/COL3A1/FREM2/SMOC1/WNT3/ALDH1A2/TMEM231/FRAS1/HOXC10/ZNF141/PSEN1/SOX4/PRRX1/CPLANE2/CRABP2/SLC39A3/IFT80/HOXA9/TMEM107/PAM/PI…	79
GO:0006476	GO:0006476	protein deacetylation	57/6360	122/18903	0.00181324	0.0253282	0.021034	NCAPG2/TADA2A/RBBP7/PINK1/SIRT1/HDAC9/RBBP4/FRY/SIRT2/ZBTB7B/C6orf89/SIN3A/HDAC5/SMARCA5/RCOR2/NIPBL/SIN3B/SMARCAD1/SPHK2/SUV39H1/HDAC2/TBL1XR1/RCOR1/RBM14/DYRK1A/TBR1/PRMT6/BRMS1L/GATAD2A/VEGFA/DR1/HDAC11/PER2/SREBF1/ZZZ3/YEATS2/HDAC6/SIRT6/HDAC10/PRKD2/SIRT3/MTA2/MIER2/PRKD1/NDN/SFPQ/MIER1/WDR5/NNMT/TP53/AKAP8L/BEX4/SIRT5/PRDM5/SIRT7/LRRK2/MBIP	57
GO:0009219	GO:0009219	pyrimidine deoxyribonucleotide metabolic process	16/6360	25/18903	0.00183194	0.0253282	0.021034	TYMS/DUT/SHMT1/DTYMK/UNG/DCTPP1/TBPL1/MBD4/NEIL2/UPP1/DPYD/TDG/TYMP/NTHL1/SMUG1/NT5C	16
GO:0018196	GO:0018196	peptidyl-asparagine modification	16/6360	25/18903	0.00183194	0.0253282	0.021034	MGAT5/OST4/MGAT1/FUT8/DAD1/OSTC/NUDT14/UGGT2/HIF1AN/ST6GAL1/UGGT1/B4GALNT2/STT3B/MGAT2/RPN2/MAGT1	16
GO:0035148	GO:0035148	tube formation	70/6360	155/18903	0.00183241	0.0253282	0.021034	WNT5A/SOX11/MTHFD1/STK4/STIL/TGFB2/ST14/BCAS3/PODXL/SIX1/CITED2/APAF1/GRHL2/KDM2B/SDC4/NOG/ATOH8/CTHRC1/BCL2L11/FZD2/TWIST1/VASP/KIF20B/SUFU/SOX9/LMO4/PHACTR4/STK3/MTHFD1L/GDNF/ADM/BMP7/TSC2/RARG/DVL3/IRX3/SETD2/NFIB/GLMN/GREM1/PAX8/OPA1/VEGFA/PFN1/RARA/PTCH1/OSR1/RALA/MTHFR/HS2ST1/RGMA/SPINT2/PIK3CD/TGFB1/VANGL2/CDK20/DVL2/SOX4/CC2D2A/SHROOM3/CEP290/DVL1/EGF/LIAS/MED12/FUZ/PRICKLE1/GATA3/BMP4/RET	70
GO:0006862	GO:0006862	nucleotide transport	22/6360	38/18903	0.00183298	0.0253282	0.021034	SLC17A9/SLC25A19/SLC25A23/SLC25A42/LRRC8C/ABCD1/SLC25A5/SLC19A1/SLC35B2/EPG5/SLC35B1/SLC33A1/SLC25A31/ABCC4/SLC25A17/SLC35B3/ABCC5/SLC25A36/SLC25A33/SLC25A24/CR1/ABCC6	22
GO:0040001	GO:0040001	establishment of mitotic spindle localization	22/6360	38/18903	0.00183298	0.0253282	0.021034	ESPL1/NDC80/MAD2L1/PLK1/CENPA/SAPCD2/UBXN2B/CLASP2/KPNB1/GPSM2/DCTN1/NDE1/MCPH1/ZW10/PAX6/CDK5RAP2/PKHD1/ITGB1/GPSM1/SPRY1/NUMA1/SPDL1	22
GO:0043516	GO:0043516	regulation of DNA damage response, signal transduction by p53 class mediator	22/6360	38/18903	0.00183298	0.0253282	0.021034	SIRT1/KDM1A/ANKRD1/MDM2/CD44/ZNHIT1/COPS3/TWIST1/NPM1/DYRK1A/DYRK3/ZMPSTE24/ING4/PMAIP1/ATR/ZNF385A/SOX4/TP53/ATM/EEF1E1/SNAI1/PLA2R1	22
GO:1904888	GO:1904888	cranial skeletal system development	37/6360	73/18903	0.00192699	0.0265477	0.0220467	GLI3/MTHFD1/FOXE1/TGFB2/CEP55/TGFBR2/EXT1/COLEC10/SIX1/GRHL2/EIF4A3/NOG/NIPBL/LHX1/TWIST1/NDST1/MTHFD1L/FREM1/TGFB3/SETD2/DLX2/RAB23/RDH10/IRX5/IFT140/MMP16/PDGFRA/PRRX1/EDNRA/CPLANE2/SLC39A3/TMEM107/MED12/RUNX2/CHST11/MSX2/BMP4	37
GO:0032042	GO:0032042	mitochondrial DNA metabolic process	15/6360	23/18903	0.00193314	0.0265477	0.0220467	RRM1/PARP1/MGME1/DNA2/TOP3A/PPARGC1A/STOML2/PRIMPOL/SESN2/METTL4/MPV17/TP53/TWNK/ENDOG/POLG2	15
GO:0051262	GO:0051262	protein tetramerization	44/6360	90/18903	0.00193766	0.0265477	0.0220467	RRM2/RRM1/SHMT1/NUDT21/STK4/HPRT1/ALDOA/GOLGA2/KCNJ2/TRPM4/OSBPL2/GRIN2B/KRT10/TK1/VASP/SYCP1/SAMHD1/HSD17B10/STK3/KCNC3/ACACB/MCOLN1/CRTC1/B2M/TRPM3/FKRP/CTH/HOMER1/THG1L/CPSF6/CRTC2/ALDH1A3/ALDH1A2/TRPM7/USP16/FARSA/OXA1L/PKD1/TP53/TP73/TRPA1/HCN1/RYR3/KCNJ12	44
GO:0042157	GO:0042157	lipoprotein metabolic process	64/6360	140/18903	0.00194864	0.0265477	0.0220467	CLIP3/ITGB3/LIPG/DPM3/WIPI1/ZDHHC9/PPARA/PGAP3/APOE/ZDHHC8/ABHD10/PIGX/CTSD/PORCN/ZDHHC24/APOB/PGAP1/APOL6/ZDHHC13/ZDHHC20/ZDHHC5/ZDHHC1/GBA1/ABHD17C/PIGS/ZDHHC7/WIPI2/ZDHHC18/PIGQ/PIGG/PIGM/ITGAV/GLUL/ATG101/SVIP/ZDHHC6/ABCA1/UGCG/ABHD17B/ZDHHC16/LYPLA2/ABHD12/LDLR/DGAT2/OLR1/HHAT/ABHD17A/APOLD1/PIGV/PIGK/ULK1/LYPLA1/MAP6D1/PIGO/PIGA/PIGH/ATG5/ATM/PIGW/ZDHHC23/SAMD1/RABL3/PPM1B/ATG16L2	64
GO:0062197	GO:0062197	NA	142/6360	345/18903	0.00195859	0.0265477	0.0220467	PCNA/DHRS2/SLC1A1/CDK1/CYP1B1/DHFR/ECT2/EDN1/GCH1/PINK1/SLC2A1/SIRT1/PARP1/MAPK3/MELK/BCL2/SLC25A23/PRDX5/PRR5L/LRRC8C/SIRT2/BDKRB2/CPEB2/EZH2/MET/FBLN5/ARL6IP5/NET1/PPARGC1A/MMP3/XRCC5/CD36/ABCD1/SIN3A/NOL3/ZNF622/PPIF/ADNP2/FUT8/MAP1LC3A/DNAJA1/TSPO/NR4A2/G6PD/MEAK7/PYCR1/FANCD2/MAPK13/STX4/ALDH3B1/HSPB1/TMEM161A/FOS/ATF4/NR4A3/PTGS2/FANCC/PNPT1/PDK2/GPX7/GPR37/EIF2S1/ATP13A2/CAB39/ARHGEF2/ERRF…	142
GO:0000722	GO:0000722	telomere maintenance via recombination	1629288	15/18903	0.00196238	0.0265477	0.0220467	BRCA2/RAD51C/TPRKB/XRCC3/RAD51D/SMC6/RAD51/ERCC1/SMC5/RAD50/XRCC1	11
GO:0009163	GO:0009163	nucleoside biosynthetic process	1629288	15/18903	0.00196238	0.0265477	0.0220467	PNP/MTAP/HPRT1/PRTFDC1/DTYMK/PGM2/APRT/TK2/ADK/ADAL/UCKL1	11
GO:0009173	GO:0009173	pyrimidine ribonucleoside monophosphate metabolic process	1629288	15/18903	0.00196238	0.0265477	0.0220467	DCK/UCK2/UMPS/CAD/UPP1/DPYD/CDA/UCK1/DHODH/UCKL1/NT5C	11
GO:0034404	GO:0034404	nucleobase-containing small molecule biosynthetic process	1629288	15/18903	0.00196238	0.0265477	0.0220467	PNP/MTAP/HPRT1/PRTFDC1/DTYMK/PGM2/APRT/TK2/ADK/ADAL/UCKL1	11
GO:2000104	GO:2000104	negative regulation of DNA-dependent DNA replication	1629288	15/18903	0.00196238	0.0265477	0.0220467	GMNN/SLFN11/BRCA2/FBXO5/DONSON/TIMELESS/TIPIN/CDT1/BLM/FBH1/ZRANB3	11
GO:0016075	GO:0016075	rRNA catabolic process	14/6360	21/18903	0.00201161	0.0266765	0.0221537	EXOSC9/SLFN13/EXOSC2/PELO/EXOSC3/EXOSC8/EXOSC10/EXOSC5/DEDD2/DIS3/DDX49/EXOSC7/EXOSC4/DIS3L	14
GO:0000460	GO:0000460	maturation of 5.8S rRNA	21/6360	36/18903	0.00203537	0.0266765	0.0221537	UTP20/EXOSC9/PRKDC/MTREX/ERI2/ERI1/EXOSC2/EXOSC3/EXOSC8/EXOSC10/RRP15/NOP14/RCL1/MPHOSPH6/RPF1/NSA2/WDR12/RPP40/EXOSC7/EXOSC4/MAK16	21
GO:0045738	GO:0045738	negative regulation of DNA repair	21/6360	36/18903	0.00203537	0.0266765	0.0221537	SMCHD1/RIF1/NUDT16L1/PARPBP/POLQ/CGAS/RADX/FANCB/KLHL15/TWIST1/OTUB2/MAD2L2/FBH1/OTUB1/SHLD2/MAGEF1/AUNIP/HSF1/RMI2/RECQL5/SHLD1	21
GO:0043966	GO:0043966	histone H3 acetylation	39/6360	78/18903	0.00203627	0.0266765	0.0221537	BRCA1/BRCA2/TADA2A/SIRT1/POLE3/CHEK1/KAT2B/SIN3A/WBP2/PBXIP1/JADE3/SPHK2/TAF5/ENY2/JADE1/TAF10/ZNF451/DR1/PWWP2A/TRRAP/KAT6A/ZZZ3/YEATS2/KAT7/NAA60/TAF9/ING4/LIF/SUPT20H/SF3B3/KMT2A/CRTC2/TAF5L/WDR5/LDB1/PWWP2B/GATA3/TADA1/MBIP	39
GO:0050772	GO:0050772	positive regulation of axonogenesis	39/6360	78/18903	0.00203627	0.0266765	0.0221537	BDNF/TRPV2/SLIT2/PLXNA3/ROBO2/NIN/GDI1/SEMA4D/DBNL/DBN1/ADNP/AMIGO1/MAP2K2/LIMK1/SEMA5A/ANAPC2/ZFYVE27/VEGFA/PLXNA1/FN1/NTN1/NGF/METRN/PLXNB3/STK25/CDH4/WNT3/TIAM2/SEMA7A/TWF2/CRABP2/GOLGA4/CDKL5/LPAR3/NTRK2/PLXNA4/PLXNA2/SHTN1/TIAM1	39
GO:1901264	GO:1901264	carbohydrate derivative transport	39/6360	78/18903	0.00203627	0.0266765	0.0221537	SLC17A9/SLC25A19/SLC25A23/SLC25A42/G6PC3/LRRC8C/SLC35A2/ABCD1/SLC25A5/SLC19A1/SLC35B2/NPC2/SLC15A3/SLC29A4/PLEKHA8/SLC29A1/SLC35B1/SLC37A2/SLC29A3/ABCC3/SLC35C2/SLC17A3/SLC33A1/SLC35E3/SLC25A31/ABCC4/SLC25A17/SLC35B3/SLC35A4/SLC35C1/VLDLR/ABCC5/SLC25A24/SLC50A1/CR1/ABCG1/SLC37A4/ABCC6/SLC28A3	39
GO:0044728	GO:0044728	DNA methylation or demethylation	50/6360	105/18903	0.00204047	0.0266765	0.0221537	BRCA1/HELLS/DNMT1/HEMK1/APOBEC3B/HNRNPAB/PARP1/MIS18A/EZH2/PPM1D/GRHL2/BMI1/TDRD12/ATF7IP/APOBEC3A/DDX4/MYC/SMARCA5/SPOCD1/FOS/CTCF/TEX15/DNMT3B/NIBAN2/A1CF/PLD6/PAX6/TET1/OTUD4/TDRD1/MGMT/MAEL/GATAD2A/ZMPSTE24/FTO/CTCFL/METTL4/BEND3/MTA2/TET3/KMT2A/APOBEC3F/MECP2/TET2/TDG/RLF/DNMT3A/GATA3/ALKBH4/APOBEC3G	50
GO:0000076	GO:0000076	DNA replication checkpoint	1629318	17/18903	0.00204526	0.0266765	0.0221537	ORC1/CLSPN/CDC6/CDC45/TIMELESS/TIPIN/TICRR/CDT1/DNA2/TOPBP1/NAE1/RAD9A	12
GO:0007135	GO:0007135	meiosis II	1629318	17/18903	0.00204526	0.0266765	0.0221537	MASTL/BUB1/RAD51C/BUB1B/SMC3/SMC1A/RAD21/SGO2/STAG2/SGO1/STAG1/PPP2R1A	12
GO:0009151	GO:0009151	purine deoxyribonucleotide metabolic process	1629318	17/18903	0.00204526	0.0266765	0.0221537	PNP/DCK/NUDT15/XDH/GDA/NUDT16/GUK1/SAMHD1/ADK/AK5/NUDT18/NT5C	12
GO:0061983	GO:0061983	meiosis II cell cycle process	1629318	17/18903	0.00204526	0.0266765	0.0221537	MASTL/BUB1/RAD51C/BUB1B/SMC3/SMC1A/RAD21/SGO2/STAG2/SGO1/STAG1/PPP2R1A	12
GO:0090399	GO:0090399	replicative senescence	1629318	17/18903	0.00204526	0.0266765	0.0221537	MME/CHEK1/CDKN2A/ROMO1/SERPINE1/ERCC1/WRN/ATR/CHEK2/TP53/ATM/PLA2R1	12
GO:0006490	GO:0006490	oligosaccharide-lipid intermediate biosynthetic process	13/6360	19/18903	0.00205458	0.0266765	0.0221537	ALG3/ALG10B/ALG1/DPAGT1/DHDDS/DOLK/ALG2/ALG10/ALG6/ALG12/DOLPP1/ALG14/ALG9	13
GO:0035372	GO:0035372	protein localization to microtubule	13/6360	19/18903	0.00205458	0.0266765	0.0221537	MAPRE3/MAP1A/DIAPH1/CHAMP1/HNRNPU/KIF20B/MAPRE2/ABHD17C/ABHD17B/ABHD17A/GAS2L1/DVL1/CRIPT	13
GO:0042772	GO:0042772	DNA damage response, signal transduction resulting in transcription	13/6360	19/18903	0.00205458	0.0266765	0.0221537	BRCA2/FOXM1/ZNHIT1/COPS3/HIPK2/MAD2L2/ING4/SP100/ZNF385A/CHEK2/TFAP4/TP53/MUC1	13
GO:0043628	GO:0043628	ncRNA 3'-end processing	13/6360	19/18903	0.00205458	0.0266765	0.0221537	EXOSC9/FBL/ERI2/ERI1/EXOSC2/EXOSC3/EXOSC8/DKC1/EXOSC10/EXOSC5/EXOSC7/EXOSC4/LARP7	13
GO:0090670	GO:0090670	RNA localization to Cajal body	13/6360	19/18903	0.00205458	0.0266765	0.0221537	DCP2/CCT6A/CCT5/DKC1/CCT2/EXOSC10/RUVBL1/NAF1/CCT8/CCT4/TCP1/SHQ1/WRAP53	13
GO:0090671	GO:0090671	telomerase RNA localization to Cajal body	13/6360	19/18903	0.00205458	0.0266765	0.0221537	DCP2/CCT6A/CCT5/DKC1/CCT2/EXOSC10/RUVBL1/NAF1/CCT8/CCT4/TCP1/SHQ1/WRAP53	13
GO:0090672	GO:0090672	telomerase RNA localization	13/6360	19/18903	0.00205458	0.0266765	0.0221537	DCP2/CCT6A/CCT5/DKC1/CCT2/EXOSC10/RUVBL1/NAF1/CCT8/CCT4/TCP1/SHQ1/WRAP53	13
GO:0090685	GO:0090685	RNA localization to nucleus	13/6360	19/18903	0.00205458	0.0266765	0.0221537	DCP2/CCT6A/CCT5/DKC1/CCT2/EXOSC10/RUVBL1/NAF1/CCT8/CCT4/TCP1/SHQ1/WRAP53	13
GO:0031396	GO:0031396	regulation of protein ubiquitination	91/6360	210/18903	0.00207428	0.0268782	0.0223212	BRCA1/MASTL/UBE2C/MAD2L1/FBXO5/PLK1/PINK1/BUB1B/KDM1A/DTX3L/BUB3/FANCI/STUB1/CRY1/VPS28/CDC20/UBE2S/DNAJA1/TSPO/PHF23/BMI1/MTBP/MALT1/WFS1/SKP2/FANCM/CDK5/WBP1L/ARRB2/ANGPT1/IVNS1ABP/NPM1/ARRDC4/OTUB2/SQSTM1/DNAJB2/NXN/SPHK1/DCUN1D4/FKBP1A/UBE3A/LIMK1/FBXW7/SMAD7/GLMN/DCUN1D2/PELI1/PRMT3/PIN1/MAD2L2/RIPK2/HSP90AA1/FBXO2/WASHC1/NDFIP1/CAMLG/PER2/UBE2N/PRR7/SPOPL/RCHY1/BTRC/GNL3L/CENPS/TRIB3/OTUB1/…	91
GO:0071214	GO:0071214	cellular response to abiotic stimulus	138/6360	335/18903	0.00216193	0.0279018	0.0231713	PCNA/BRCA1/BRCA2/ECT2/MMP1/ITGB3/CCND2/AURKB/DDB2/SLC2A1/RAD51AP1/SIRT1/PBK/POLD3/PARP1/MME/IFI16/MAPK3/H2AX/BARD1/KDM1A/SLC25A23/INTS7/CDC25A/CASP9/ANKRD1/MDM2/LRRC8C/CHEK1/BDKRB2/POLD1/KCNJ2/NET1/MMP3/CYBA/CASP2/XRCC5/AVPR1A/TNKS1BP1/BLM/CRY1/OPN3/CRY2/POLH/TSPO/PALM/USP28/TNFRSF1A/MYC/RAB11FIP5/NUCKS1/MAPK13/EGR1/TMEM161A/FIGNL1/NIPBL/NFATC4/ATF4/TLR5/PTGS2/IRF1/RDH11/EIF2S1/GADD45A/ITGA2/NPM1…	138
GO:0104004	GO:0104004	cellular response to environmental stimulus	138/6360	335/18903	0.00216193	0.0279018	0.0231713	PCNA/BRCA1/BRCA2/ECT2/MMP1/ITGB3/CCND2/AURKB/DDB2/SLC2A1/RAD51AP1/SIRT1/PBK/POLD3/PARP1/MME/IFI16/MAPK3/H2AX/BARD1/KDM1A/SLC25A23/INTS7/CDC25A/CASP9/ANKRD1/MDM2/LRRC8C/CHEK1/BDKRB2/POLD1/KCNJ2/NET1/MMP3/CYBA/CASP2/XRCC5/AVPR1A/TNKS1BP1/BLM/CRY1/OPN3/CRY2/POLH/TSPO/PALM/USP28/TNFRSF1A/MYC/RAB11FIP5/NUCKS1/MAPK13/EGR1/TMEM161A/FIGNL1/NIPBL/NFATC4/ATF4/TLR5/PTGS2/IRF1/RDH11/EIF2S1/GADD45A/ITGA2/NPM1…	138
GO:2000781	GO:2000781	positive regulation of double-strand break repair	43/6360	88/18903	0.00219481	0.0282697	0.0234768	SMCHD1/RBBP8/RIF1/SETMAR/FOXM1/RAD51AP1/TIMELESS/PARP1/SLF2/FANCB/DTX3L/DDX11/PARP9/SMARCC1/PRKDC/DPF1/SMARCD3/ACTL6A/SLF1/BRD7/FMN2/RUVBL1/BCL7A/ARID2/PHF10/FUS/EPC2/PBRM1/MGMT/MAD2L2/YEATS4/TRRAP/UBE2N/SIRT6/SMARCA2/WRAP53/SHLD2/DPF2/EPC1/ING3/UBE2V2/SHLD1/MBTD1	43
GO:0007163	GO:0007163	establishment or maintenance of cell polarity	100/6360	234/18903	0.0022097	0.0283483	0.0235421	KIF2C/WNT5A/TEK/NDC80/MAD2L1/PLK1/CENPA/SPAG5/WEE1/LAMA1/DLG2/BCAS3/GSN/SAPCD2/UBXN2B/CLASP2/CKAP5/LIN7B/DLG4/RAC2/FOXF1/GPSM2/CYRIB/DCTN1/RHOC/NDE1/FLOT2/GBF1/MCPH1/CAMSAP3/PARVB/BRSK1/RHOQ/ALPK2/KIF20B/WWC1/PARD6A/ZW10/CAP2/RHOBTB3/ERBIN/RICTOR/PARD6G/ROCK2/FSCN1/ARF4/DOCK8/PAX6/AMOTL1/FRMD4A/CDK5RAP2/PARD3/RHOD/WDR1/RHOB/TCIRG1/MPP7/RAB11FIP2/PARVA/DLG3/PLEKHG3/PKHD1/HSP90AA1/FERMT1/ITGB1/MSN/…	100
GO:0009260	GO:0009260	ribonucleotide biosynthetic process	100/6360	234/18903	0.0022097	0.0283483	0.0235421	PAICS/GMPS/MTHFD1/HPRT1/PINK1/GART/ELOVL2/PRPS2/ALDOA/PARP1/DCK/UCK2/NDUFA1/PPARA/PPAT/PPARGC1A/ELOVL1/NDUFA3/AMPD2/NDUFB7/NDUFA2/PFAS/ACSS2/UMPS/SLC35B2/AMPD3/ADCY9/SLC25A1/DNAJC30/APRT/PDK2/SPHK2/VPS9D1/CAD/ATIC/ADK/ATP5MF/ACLY/STOML2/NDUFB1/AK5/ADCY2/NDUFS7/AK1/ACACB/HACD1/GUCY1A1/AK3/MPC2/ELOVL5/NME3/AK4/SDHC/PANK2/NME4/ADSL/ACSL5/VCP/ADCY6/ATP5PD/NDUFV1/ADCY7/MLYCD/ATP5MJ/ADCY3/NPPB/ATP5F1E/…	100
GO:0030516	GO:0030516	regulation of axon extension	45/6360	93/18903	0.00224714	0.0287426	0.0238695	WNT5A/TRPV2/SEMA6D/PLXNA3/TTL/SEMA6A/GDI1/SEMA4D/DBNL/SIN3A/APOE/SEMA3E/CDH1/DBN1/CDK5/ADNP/CTTN/PTPRS/RTN4/LIMK1/SEMA5A/ANAPC2/SEMA3F/DPYSL2/ZFYVE27/VEGFA/FN1/NTN1/RTN4R/TRIM46/CDH4/WNT3/IFRD1/SEMA7A/SEMA6C/TWF2/SEMA3D/GOLGA4/SEMA4G/NRCAM/CDKL5/MAP2/PLXNA4/SHTN1/SEMA3B	45
GO:0072594	GO:0072594	establishment of protein localization to organelle	180/6360	449/18903	0.00224934	0.0287426	0.0238695	BRCA2/CDK1/NUP155/NEURL1B/ECT2/GLI3/PEX16/NUP58/TPR/STK4/LRSAM1/NUP50/NUP85/PINK1/KPNA2/NUP107/FZD5/NOLC1/HSPD1/POT1/BCAP31/TRAM1/CSE1L/FIS1/LEPROT/ABLIM3/NUP153/SRPRA/CD36/RAB8B/VPS28/NUP35/SEC13/NUP62/TOMM34/TIMM21/IPO5/IPO7/CRY2/DNAJA1/WBP2/TSPO/IPO13/RAC2/CCT6A/BBC3/SREBF2/MED1/SEC61B/SEC62/MAN1A1/KPNB1/PEX14/CACNG4/CCT5/CDH1/IPO9/NIPBL/VPS13A/TSPAN17/DKC1/GRPEL2/NXT1/MACROH2A2/SEC61A1/CCT2/P…	180
GO:0014020	GO:0014020	primary neural tube formation	47/6360	98/18903	0.00228372	0.028988	0.0240733	WNT5A/MTHFD1/STIL/TGFB2/ST14/CITED2/APAF1/GRHL2/KDM2B/SDC4/NOG/CTHRC1/FZD2/TWIST1/VASP/KIF20B/SUFU/LMO4/PHACTR4/MTHFD1L/ADM/BMP7/TSC2/RARG/DVL3/SETD2/GLMN/OPA1/PFN1/RARA/PTCH1/RALA/MTHFR/RGMA/SPINT2/TGFB1/VANGL2/CDK20/DVL2/CC2D2A/SHROOM3/DVL1/LIAS/MED12/FUZ/PRICKLE1/BMP4	47
GO:0072163	GO:0072163	mesonephric epithelium development	47/6360	98/18903	0.00228372	0.028988	0.0240733	SDC1/SLIT2/GLI3/MAGED1/TCF21/BCL2/ROBO2/SIX1/SIM1/BMPER/MYC/SDC4/NOG/SMAD5/LHX1/SOX9/DCHS1/GDNF/BMP7/FGF1/TACSTD2/SMAD7/PBX1/GREM1/PAX8/VEGFA/RARA/PTCH1/CALB1/OSR1/FMN1/CAT/GZF1/HS2ST1/KIF26B/SPRY1/GREB1L/EPCAM/SMAD1/TMEM59L/ARG2/SMAD6/PKD1/LAMA5/GATA3/BMP4/RET	47
GO:0072164	GO:0072164	mesonephric tubule development	47/6360	98/18903	0.00228372	0.028988	0.0240733	SDC1/SLIT2/GLI3/MAGED1/TCF21/BCL2/ROBO2/SIX1/SIM1/BMPER/MYC/SDC4/NOG/SMAD5/LHX1/SOX9/DCHS1/GDNF/BMP7/FGF1/TACSTD2/SMAD7/PBX1/GREM1/PAX8/VEGFA/RARA/PTCH1/CALB1/OSR1/FMN1/CAT/GZF1/HS2ST1/KIF26B/SPRY1/GREB1L/EPCAM/SMAD1/TMEM59L/ARG2/SMAD6/PKD1/LAMA5/GATA3/BMP4/RET	47
GO:0006356	GO:0006356	regulation of transcription by RNA polymerase I	24/6360	43/18903	0.00228737	0.028988	0.0240733	ERBB2/POLR2L/NOL11/DDX11/DEK/BAZ1B/SMARCA5/BNC1/ATF4/WDR43/MACROH2A2/DDX21/DHX33/HEATR1/WDR75/NCL/LYAR/MAF1/ZMPSTE24/DEDD/MYBBP1A/UTP15/RASL11A/SIRT7	24
GO:0006479	GO:0006479	protein methylation	90/6360	208/18903	0.0023044	0.028988	0.0240733	BRCA1/NSD2/SUV39H2/MTF2/RIF1/DNMT1/SETMAR/PHF19/HEMK1/FBL/SIRT1/KDM1A/SUZ12/EZH2/ARMT1/FAM98A/BTG2/SNRPB/H1-4/SMARCA5/DOT1L/FAM98B/AUTS2/NFYB/CTCF/EZH1/EED/PHF1/RBBP5/NFYA/BCOR/SNRPD3/BOD1L1/SUV39H1/NSD3/DNMT3B/WDR82/SETD2/TET1/ICMT/PRMT2/GSPT1/PRMT6/PRMT3/CAMKMT/KDM4C/PRDM6/SUPT6H/RTF1/PAXBP1/CTCFL/TRMT112/H1-5/MTHFR/LMNA/METTL9/PRDM2/BEND3/PRDM1/METTL18/TET3/KMT2A/PAGR1/RNF20/MECP2/TET2/PAXIP1/…	90
GO:0008213	GO:0008213	protein alkylation	90/6360	208/18903	0.0023044	0.028988	0.0240733	BRCA1/NSD2/SUV39H2/MTF2/RIF1/DNMT1/SETMAR/PHF19/HEMK1/FBL/SIRT1/KDM1A/SUZ12/EZH2/ARMT1/FAM98A/BTG2/SNRPB/H1-4/SMARCA5/DOT1L/FAM98B/AUTS2/NFYB/CTCF/EZH1/EED/PHF1/RBBP5/NFYA/BCOR/SNRPD3/BOD1L1/SUV39H1/NSD3/DNMT3B/WDR82/SETD2/TET1/ICMT/PRMT2/GSPT1/PRMT6/PRMT3/CAMKMT/KDM4C/PRDM6/SUPT6H/RTF1/PAXBP1/CTCFL/TRMT112/H1-5/MTHFR/LMNA/METTL9/PRDM2/BEND3/PRDM1/METTL18/TET3/KMT2A/PAGR1/RNF20/MECP2/TET2/PAXIP1/…	90
GO:0030705	GO:0030705	cytoskeleton-dependent intracellular transport	90/6360	208/18903	0.0023044	0.028988	0.0240733	CLIP3/SSX2IP/KIF4A/ARMCX3/TRIM58/DLG2/MAP1A/MYO19/SYNE2/NEFH/PCM1/LRPPRC/DYNC2I1/WASF1/ARL8A/COPG1/PEX14/SPG7/HSPB1/NDE1/FLOT2/HNRNPU/CAMSAP3/UCHL1/FNBP1L/AGTPBP1/BAG3/DYNLL1/KIF5C/TANC2/TRAK1/AP3D1/MYO1B/MYO1E/MYO1C/BORCS6/HOOK1/ARHGAP21/MYO1D/BLOC1S1/OPA1/HOOK3/MAPK8IP3/CNIH2/KIF1C/BLOC1S3/HDAC6/TTC21B/FYCO1/TMEM201/IFT140/IFT43/CEP131/DYNC2I2/SSNA1/CCDC88A/ACTN4/KIF1A/TRIM46/IFT81/TRAF3IP1/AP3…	90
GO:0016925	GO:0016925	protein sumoylation	33/6360	64/18903	0.00230787	0.028988	0.0240733	SLF2/MDM2/MUL1/TRPM4/TOLLIP/UBA2/UHRF2/RASD2/PIAS3/SLF1/EGR1/HMG20A/NFATC2IP/RELA/UBE2I/CBX4/ARNT/GNL3/SUMO2/SMC6/ZNF451/RANBP2/NSMCE4A/ZMIZ1/PIAS2/GNL3L/SUMO1/SMC5/TOPORS/KIAA1586/ZBED1/STX1A/IFIH1	33
GO:0009166	GO:0009166	nucleotide catabolic process	38/6360	76/18903	0.00230897	0.028988	0.0240733	DUT/PNP/HPRT1/PDE5A/FITM2/UNG/NUDT15/DCTPP1/DERA/ABCD1/XDH/GDA/NUDT16/ENTPD4/PDE7A/AMPD3/NUDT3/MBD4/SAMHD1/NUDT9/PDE10A/NUDT18/VCP/NEIL2/DNPH1/MLYCD/SUCLA2/ENTPD5/UPP1/DPYD/PDE9A/TDG/TYMP/NTHL1/PDE4D/PDE4B/SMUG1/NT5C	38
GO:0072073	GO:0072073	kidney epithelium development	66/6360	146/18903	0.00235823	0.0295488	0.0245391	SDC1/SLIT2/GLI3/CD24/MAGED1/TCF21/BCL2/EXT1/ROBO2/PODXL/SIX1/SIM1/EPHA4/BMPER/MYC/SDC4/NOG/SMAD5/LHX1/PTPRO/STAT1/SOX9/DCHS1/GDNF/BMP7/FGF1/MAGI2/TACSTD2/IRX3/MYO1E/SMAD7/PBX1/GREM1/PAX8/VEGFA/RARA/PTCH1/CALB1/OSR1/FMN1/CAT/PECAM1/GZF1/HS2ST1/PROM1/MTSS1/KIF26B/SPRY1/LIF/GREB1L/EPCAM/SMAD1/TMEM59L/ARG2/SMAD6/PKD1/LAMB2/EDNRA/LAMA5/MEF2C/AHI1/GATA3/BMP4/RET/POU3F3/KLF15	66
GO:0120009	GO:0120009	intermembrane lipid transfer	27/6360	50/18903	0.00239005	0.0298895	0.024822	ABCA3/OSBPL2/PITPNM3/APOE/TSPO/PRELID3B/TNFAIP8L3/APOB/NPC2/PITPNB/OSBP/PLEKHA8/OSBPL5/OSBPL8/PITPNA/PITPNC1/ABCA1/PITPNM2/PRELID2/GRAMD1B/GRAMD1A/PITPNM1/STARD3/CPTP/C2CD2L/ATG2A/ABCG1	27
GO:0001763	GO:0001763	morphogenesis of a branching structure	88/6360	203/18903	0.00239713	0.0299201	0.0248474	WNT5A/SLIT2/EDN1/GLI3/STK4/TIMELESS/FZD5/AREG/MAGED1/TCF21/LAMA1/TGFBR2/BCL2/EXT1/ST14/MET/SIX1/GRHL2/HHIP/DDR1/MED1/FOXF1/MYC/NOG/SEMA3E/LHX1/NFATC4/PAK1/GNA13/SULF1/COL4A1/TBX3/SOX9/DCHS1/GDNF/ADM/BMP7/FGF1/ENG/TACSTD2/FEM1B/RTN4/SETD2/PDGFA/ACVR1/PBX1/DLX2/FOXA1/GREM1/NKX3-1/PAX8/PKHD1/VEGFA/HOXD13/LRP5/PTCH1/PLXNA1/ESR1/TBX2/RDH10/DLL4/GZF1/HOXA5/SIRT6/TIE1/DAG1/BTRC/FGF7/PRDM1/SPRY1/RBM15/VD…	88
GO:0072332	GO:0072332	intrinsic apoptotic signaling pathway by p53 class mediator	40/6360	81/18903	0.00240887	0.0300085	0.0249208	BRCA2/MSH2/SIRT1/DDIT4/IFI16/KDM1A/BCL2/ATAD5/MDM2/BDKRB2/CD44/E2F2/SHISA5/CASP6/TAF9B/USP28/MYC/E2F1/HIPK2/PDK2/POU4F1/PERP/DYRK2/JMY/HNRNPK/TAF9/AEN/TMEM109/MYBBP1A/PMAIP1/ZNF385A/CHEK2/ZNF385B/BAG6/TOPORS/CDIP1/TP53/TP73/WWOX/MUC1	40
GO:0051260	GO:0051260	protein homooligomerization	83/6360	190/18903	0.00241531	0.0300309	0.0249394	PEG10/SHMT1/TMEM120A/ECT2/TIFA/HPRT1/POLQ/ARC/RBMX/ALDOA/GOLGA2/ABCA3/CHMP2A/EHD1/KCNJ2/TRPM4/BLM/OSBPL2/EHD3/KCTD10/CEP57/TK1/VASP/TMEM70/PNPT1/SYCP1/SAMHD1/HSD17B10/ATL2/KCNC3/KCTD11/ACACB/TNFAIP1/MCOLN1/FUS/CRTC1/B2M/EHD4/KCTD3/NACC2/KCTD13/G3BP2/KCTD15/KCTD6/ELAVL1/KCTD21/ALAD/MICU1/HLA-G/KCND2/BEND3/CTH/CARD11/CARD9/KCTD17/KCNG1/THG1L/CRTC2/ALDH1A3/ALDH1A2/KCTD4/ZNF746/USP16/KCTD2/TRPA1/MLKL…	83
GO:0042692	GO:0042692	muscle cell differentiation	165/6360	409/18903	0.00246897	0.0306389	0.0254443	BDNF/CDK1/SDC1/EDN1/DNMT1/MTLN/SIRT1/DMPK/NID1/HDAC9/RGS4/LAMA1/KDM1A/BCL2/OLFM2/ANKRD1/SGCD/MDM2/JAM2/EZH2/PPARA/NEBL/ADAMTS5/MYL9/EHD1/SIX1/H3-3B/MYPN/EHD2/ZNHIT1/CAV2/AVPR1A/RB1/SYPL2/SMARCD3/LMOD1/SLC8A1/PDGFRB/NRG1/G6PD/KLF5/HDAC5/FOXF1/WNT5B/PARP2/ANK2/FBXO22/GATA6/ASF1A/NFATC4/CSRP1/HNRNPU/ARRB2/RBM38/FZD7/ALPK2/UCHL1/TBX3/SOX9/DYRK1B/KIT/CSRP2/GDF15/FOXO4/TTN/ACADM/ADM/MAML1/ENG/NIBAN2/SP…	165
GO:0034394	GO:0034394	protein localization to cell surface	35/6360	69/18903	0.00247839	0.0306968	0.0254924	BDNF/NEDD4L/EMP2/MAP1A/LEPROT/FBLN5/GGA2/RAB11FIP5/STX4/ANK2/GBF1/ANGPT1/GGA1/KCNAB2/TM9SF4/ERBB4/NLGN2/MESD/UNC50/VCL/STX3/ABCA2/GGA3/FGF7/SNX33/ASTN2/PIGK/PTPRU/RAB11B/EGF/ABCA7/FCN1/HFE/TMEM35A/GPM6B	35
GO:0006221	GO:0006221	pyrimidine nucleotide biosynthetic process	19/6360	32/18903	0.00249144	0.0307404	0.0255287	TYMS/DUT/SHMT1/DTYMK/DCK/UCK2/UMPS/TBPL1/PRPS1/CAD/AK5/NME3/NME4/UPP1/CDA/CTPS2/UCK1/DHODH/UCKL1	19
GO:0051443	GO:0051443	positive regulation of ubiquitin-protein transferase activity	19/6360	32/18903	0.00249144	0.0307404	0.0255287	MASTL/UBE2C/PLK1/PINK1/STUB1/CDC20/UBE2S/BMI1/ARRDC4/DCUN1D4/FBXW7/DCUN1D2/PIN1/UBE2N/BTRC/TRIB3/TOPORS/DCUN1D1/FZR1	19
GO:0048863	GO:0048863	stem cell differentiation	105/6360	248/18903	0.00250463	0.0308442	0.0256148	SOX11/MTF2/EDN1/NUDT21/PHF19/RBBP7/SEMA6D/NOLC1/TGFB2/TCOF1/MAPK3/BCL2/EXT1/SEMA6A/RBBP4/EZH2/KITLG/PRKDC/ERCC2/KBTBD8/SEMA4D/SIX1/XRCC5/SH2B3/CITED2/LBH/EIF2AK2/ANXA6/NRG1/MED1/NOG/SEMA3E/OTUD5/TRIM6/GATA6/HNRNPU/TWIST1/PUS7/HSPA9/TBX3/SOX9/KIT/HDAC2/PHACTR4/FOXO4/GDNF/BMP7/ERBB4/TACSTD2/SEMA5A/SETD2/CDK6/SEMA3F/ACVR1/FOXA1/GREM1/KDM4C/LRP6/EFNB1/GATAD2A/ITGB1/PSMD11/FN1/ESR1/TBX2/OSR1/CDH2/RDH1…	105
GO:0043244	GO:0043244	regulation of protein complex disassembly	58/6360	126/18903	0.00254256	0.0312517	0.0259533	TPX2/CKAP2/PLEKHH2/MAP1A/GSN/TOM1/TECPR1/CLASP2/LMOD1/PHF23/HDGFL3/TBC1D25/EPS8/TMEM39A/CAPZB/F2RL1/CAMSAP3/ARHGEF2/NES/GBA1/CAMSAP2/CAMSAP1/JMJD4/SEMA5A/SWAP70/WDR1/PDXP/GSPT1/ADD1/RDX/TRIOBP/GLE1/ZMPSTE24/HDAC6/FLII/FYCO1/INSR/ADD3/CAPG/TWF1/TRPV4/IRAK3/TMOD3/RUBCN/KATNB1/TWF2/MAP6D1/SHFL/ATG5/BMERB1/CRACD/TMOD1/SPAST/SH3BP1/SCIN/MAP1S/SPTB/MTRF1	58
GO:0014033	GO:0014033	neural crest cell differentiation	46/6360	96/18903	0.00258354	0.0316951	0.0263214	SOX11/EDN1/SEMA6D/NOLC1/TCOF1/MAPK3/EXT1/SEMA6A/KITLG/KBTBD8/SEMA4D/SIX1/CITED2/ANXA6/NRG1/SEMA3E/OTUD5/TWIST1/SOX9/PHACTR4/GDNF/BMP7/ERBB4/SEMA5A/SEMA3F/ACVR1/LRP6/EFNB1/FN1/CDH2/RDH10/ALDH1A2/FRZB/SEMA7A/SEMA6C/SEMA3D/PEF1/EDNRA/LAMA5/SEMA4G/MEF2C/PITX2/NRP2/BMP4/RET/SEMA3B	46
GO:0019693	GO:0019693	ribose phosphate metabolic process	189/6360	475/18903	0.00263505	0.0322656	0.0267952	PAICS/GMPS/PNP/MTHFD1/HPRT1/PINK1/GART/ELOVL2/PYGL/MAGI3/PRPS2/ALDOA/PARP1/PDE5A/DDIT4/FITM2/DCK/UCK2/DLG2/NDUFA1/FIS1/PPARA/PPAT/MVD/OLA1/PPARGC1A/ACSF2/FAR1/ABCD1/ELOVL1/NDUFA3/XDH/ACOT8/NUDT5/AMPD2/TSPO/GDA/NDUFB7/G6PD/MYH4/NDUFA2/PFAS/ENO3/ENTPD4/ACSS2/PDE7A/ENO2/UMPS/TJP2/FIGNL1/ALDOC/SLC35B2/AMPD3/ADCY9/NUDT3/SLC25A1/DNAJC30/RHOQ/PRPS1/APRT/AADAT/PDK2/SPHK2/VPS9D1/RNASEH2B/GUK1/CAD/ENPP1/NU…	189
GO:0030308	GO:0030308	negative regulation of cell growth	82/6360	188/18903	0.0026891	0.032803	0.0272415	WNT5A/SLIT2/WFDC1/RBBP7/SEMA6D/SIRT1/TGFB2/CDKN2AIP/RGS4/PLXNA3/BCL2/SEMA6A/CDKN2C/MUL1/DACT3/PPARA/INHBA/SEMA4D/RB1/BDKRB1/G6PD/PSRC1/TCHP/SEMA3E/CDH1/CDK5/SERPINE2/OSGIN2/SPHK2/ENPP1/PTPRS/DNAJB2/CDKN2A/RTN4/SPAG9/NDRG3/SEMA5A/BTG1/JADE1/SEMA3F/DCBLD2/FOXP1/GREM1/SH3BP4/PPP2CA/ACVR1B/SESN2/NTN1/GNG4/RGS2/NPPB/SMARCA2/RTN4R/TRIM46/TP53TG5/OSGIN1/PPP1R9B/PPP2R1A/WNT3/ING1/ULK2/FRZB/ULK1/CDKN1B/SE…	82
GO:0061138	GO:0061138	morphogenesis of a branching epithelium	82/6360	188/18903	0.0026891	0.032803	0.0272415	WNT5A/SLIT2/EDN1/GLI3/STK4/TIMELESS/FZD5/AREG/MAGED1/TCF21/LAMA1/TGFBR2/BCL2/EXT1/ST14/MET/SIX1/GRHL2/HHIP/DDR1/MED1/FOXF1/MYC/NOG/SEMA3E/LHX1/NFATC4/PAK1/GNA13/SULF1/COL4A1/TBX3/SOX9/DCHS1/GDNF/ADM/BMP7/FGF1/ENG/TACSTD2/FEM1B/PDGFA/ACVR1/PBX1/FOXA1/GREM1/NKX3-1/PAX8/PKHD1/VEGFA/HOXD13/LRP5/PTCH1/PLXNA1/ESR1/TBX2/RDH10/DLL4/GZF1/HOXA5/SIRT6/TIE1/DAG1/BTRC/FGF7/SPRY1/RBM15/VDR/MDK/CSMD1/SPINT2/GRE…	82
GO:1903432	GO:1903432	regulation of TORC1 signaling	26/6360	48/18903	0.00269939	0.0328663	0.0272941	CASTOR2/SEC13/DGKQ/OTUD5/SEH1L/GPR137B/KLHL22/GPR137/SESN1/RRAGA/DEPTOR/GPR137C/DYRK3/SESN2/SZT2/WAC/NPRL3/WDR59/RNF167/CTNS/ATM/MIOS/ITFG2/RRAGB/C9orf72/SESN3	26
GO:0048754	GO:0048754	branching morphogenesis of an epithelial tube	70/6360	157/18903	0.00273458	0.0332321	0.0275979	WNT5A/SLIT2/EDN1/GLI3/STK4/TIMELESS/AREG/MAGED1/TCF21/LAMA1/TGFBR2/BCL2/EXT1/MET/SIX1/HHIP/DDR1/MED1/FOXF1/MYC/NOG/SEMA3E/LHX1/NFATC4/PAK1/GNA13/COL4A1/TBX3/SOX9/DCHS1/GDNF/BMP7/FGF1/ENG/TACSTD2/ACVR1/PBX1/FOXA1/GREM1/NKX3-1/PAX8/PKHD1/VEGFA/LRP5/PTCH1/ESR1/TBX2/RDH10/DLL4/GZF1/HOXA5/SIRT6/TIE1/DAG1/BTRC/SPRY1/RBM15/VDR/MDK/CSMD1/GREB1L/TMEM59L/PKD1/EDNRA/LAMA5/EGF/CSF1/MSX2/BMP4/AR	70
GO:0001556	GO:0001556	oocyte maturation	18/6360	30/18903	0.00274354	0.0332783	0.0276363	BRCA2/FBXO5/EDN1/TRIP13/AURKA/SIRT2/H3-3B/BNC1/CDC25B/H3-3A/RPS6KA2/PPP2R1A/NPR2/EREG/PDE3A/EDNRA/NPPC/DMC1	18
GO:0045017	GO:0045017	glycerolipid biosynthetic process	107/6360	254/18903	0.00278493	0.033717	0.0280006	PIK3R3/AGPAT5/DPM3/FABP5/FITM2/LIPH/PTDSS2/PCYT1A/PGAP3/CDS1/FAR1/CDIPT/INPPL1/AGPAT1/LPCAT4/PITPNM3/MBOAT7/PCYT2/PIGX/PIK3C2A/DGKQ/TMEM150A/LPIN1/SLC44A2/PGAP1/PIP4K2A/SLC27A1/MTMR2/DGKA/LPCAT2/PIP5K1C/INPP1/HYCC1/INPP4B/IPMK/PNPLA2/ITPKA/PLSCR1/PLCE1/DGKH/ABHD5/PI4KB/DGAT1/MTMR6/PIGS/ABHD4/PIP4K2C/ITPKC/FBXW7/CDS2/PDGFA/SMG1/DHRS7B/PIGQ/NR1H2/PI4K2B/SLC44A3/PIGG/PIGM/INPP5D/SLC44A1/LPCAT1/PITPN…	107
GO:0032206	GO:0032206	positive regulation of telomere maintenance	34/6360	67/18903	0.00281183	0.0339343	0.028181	AURKB/MAPK3/POT1/HNRNPD/HNRNPA1/NEK2/XRCC5/MRE11/MAP3K4/CCT6A/UCHL5/TERF2IP/CCT5/ACTL6A/HNRNPA2B1/DKC1/CCT2/RUVBL1/NAF1/CCT8/NABP2/GNL3/CCT4/TCP1/ERCC1/NBN/DHX36/SIRT6/RAD50/ATR/TFPT/ATM/MAP2K7/FBXO4	34
GO:0016032	GO:0016032	viral process	169/6360	421/18903	0.00281339	0.0339343	0.028181	CDK1/CDHR3/TOP2A/CCL2/ITGB3/TFRC/FBXL2/APOBEC3B/LRSAM1/OAS3/KPNA2/MGAT5/JPT2/CR2/SELPLG/CLDN1/IFI16/HMGB1/ZDHHC9/RRP1B/CHD1/GAS6/BCL2/DHX9/FAM111A/PARP9/CHMP2A/CD4/SRPK1/DEK/PPARA/ST6GALNAC4/GSN/FMR1/NUP153/CTBP2/ILF3/ZC3HAV1/ZNF639/CAV2/VPS28/TRIML2/MGAT1/FUT8/APOE/ZDHHC8/EIF2AK2/MOGS/TRIM59/TRIM14/HACD3/TMPRSS2/APOBEC3A/RCC1/NUCKS1/NR5A2/TRIM6/TMEM39A/TMPRSS4/EIF3G/SIVA1/TOP2B/CCNT1/EDEM2/FURIN…	169
GO:0033157	GO:0033157	regulation of intracellular protein transport	96/6360	225/18903	0.00282813	0.0340484	0.0282757	SLC1A1/CDK1/ECT2/GLI3/NUP58/TPR/PINK1/ERBB2/FZD5/NOLC1/BARD1/GAS6/BCAP31/VAMP2/XPO1/PRR5L/CTDSPL2/FIS1/BCAS3/LEPROT/ABLIM3/GDI1/XPO4/PCNT/CD36/PCM1/ANP32B/IPO5/RAC2/BBC3/SREBF2/PLK3/MIEF2/CDH1/CDK5/ERLEC1/ANK3/PKIA/EDEM2/PTGS2/KIF20B/SAR1A/ANGPT1/SUFU/ATP13A2/TOMM7/MDFIC/UBL5/ARIH2/CEMIP/BAG3/TM9SF4/NUP54/ERGIC3/FBXW7/CD81/MYO1C/MICALL2/C2CD5/OAZ2/AKAP5/EFCAB7/UHMK1/SVIP/RAN/HSP90AA1/RAB23/FERMT1…	96
GO:0046822	GO:0046822	regulation of nucleocytoplasmic transport	51/6360	109/18903	0.0029478	0.0353571	0.0293626	CDK1/ECT2/GLI3/NUP58/TPR/NOLC1/BARD1/GAS6/XPO1/DHX9/CTDSPL2/PPP1CC/XPO4/NUP153/CD36/ANP32B/IPO5/CDH1/CDK5/PKIA/PTGS2/ANGPT1/SUFU/MDFIC/KHDRBS1/BAG3/NUP54/SETD2/EFCAB7/UHMK1/RAN/HSP90AA1/RAB23/FERMT1/SUPT6H/NRDE2/SIRT6/TARDBP/SUMO1/PRKD1/CPSF6/SP100/JUP/TGFB1/PSEN1/THOC2/AKAP8L/MDN1/RBM22/SIRT7/BMP4	51
GO:0048024	GO:0048024	regulation of mRNA splicing, via spliceosome	51/6360	109/18903	0.0029478	0.0353571	0.0293626	CELF2/TIA1/RBMX/PRDX6/SRPK1/RBMXL1/HNRNPA1/FMR1/TRA2B/SRSF7/SRSF2/PRPF19/KHDRBS3/SRSF3/MBNL3/HNRNPA2B1/HNRNPU/RBM38/WTAP/METTL16/NPM1/KHDRBS1/MBNL1/CIRBP/NCL/DYRK1A/SRRM1/SRSF10/ZBTB7A/YTHDC1/NCBP1/CWC22/SRSF4/SRSF6/HNRNPK/RBM7/RBM39/RNPS1/QKI/SAP18/SMU1/MAGOH/RBM15/NUP98/PTBP1/FXR1/SNRNP70/RBM20/RAVER2/LARP7/NOVA2	51
GO:0044089	GO:0044089	positive regulation of cellular component biogenesis	197/6360	498/18903	0.00295636	0.035394	0.0293932	ANLN/TEK/BDNF/CCP110/THBS2/SDC1/DPYSL3/LRRN3/MMP1/DNMT1/CDK2/TPR/SYNPO/TFRC/LRSAM1/SPAG5/PINK1/MTLN/STIL/FCHSD1/WIPI1/CLDN1/SLF2/CDC42EP3/CDT1/FAF1/LPAR1/PPP2R5B/ABCA3/CHMP2A/BCAS3/EPHB2/CEP120/MET/FMR1/SRPX2/SASS6/MMP3/STUB1/SEMA4D/CAND1/CD36/SIN3A/CLASP2/FAM98A/CKAP5/NUP62/DOCK11/LMOD1/PLK4/CNOT1/RAC2/PLEKHM1/PALM/NRG1/PSRC1/ATF7IP/MYO3A/FES/SDC4/GPSM2/FLRT2/SLF1/CDC42EP4/DCTN1/CEP135/EPS8/BCL2…	197
GO:0006998	GO:0006998	nuclear envelope organization	31/6360	60/18903	0.00296838	0.0354722	0.0294582	LMNB1/NEMP1/VRK1/NUP155/PLK1/DMPK/SIRT2/CHMP2A/UBXN2B/RCC1/LMNB2/DCTN1/LPIN1/UBE2I/REEP3/NEK6/NUP93/ZMPSTE24/CHMP1A/LMNA/LEMD2/TARDBP/UBXN2A/CHMP1B/AKAP8L/VPS4A/CHMP6/GPER1/PARP11/TMEM170A/SPAST	31
GO:0042398	GO:0042398	cellular modified amino acid biosynthetic process	25/6360	46/18903	0.00304843	0.0361609	0.0300301	SLC1A1/DHFR/MTHFD1/GCH1/GART/PTDSS2/ALDH7A1/GGT7/SLC27A1/HAGH/PLSCR1/ACADM/MTHFD1L/CHAC2/ATIC/GSS/PLOD3/CHAC1/NFE2L2/GGT5/CKB/GAMT/MTHFS/MGST2/SLC1A2	25
GO:0048701	GO:0048701	embryonic cranial skeleton morphogenesis	25/6360	46/18903	0.00304843	0.0361609	0.0300301	GLI3/MTHFD1/TGFBR2/SIX1/GRHL2/EIF4A3/NIPBL/LHX1/TWIST1/NDST1/MTHFD1L/TGFB3/SETD2/DLX2/RDH10/IRX5/IFT140/MMP16/PDGFRA/PRRX1/SLC39A3/MED12/RUNX2/CHST11/BMP4	25
GO:0060443	GO:0060443	mammary gland morphogenesis	25/6360	46/18903	0.00304843	0.0361609	0.0300301	WNT5A/GLI3/AREG/TGFBR2/ELF3/DDR1/MED1/CAPN1/TBX3/STAT6/LRP5/PTCH1/ESR1/TBX2/NTN1/NFKB1/BTRC/IGFBP5/VDR/CSMD1/RXFP1/CSF1/MSX2/BMP4/AR	25
GO:0085029	GO:0085029	extracellular matrix assembly	25/6360	46/18903	0.00304843	0.0361609	0.0300301	GAS6/HAS2/FBLN5/CLASP2/QSOX1/PHLDB2/PHLDB1/SOX9/THSD4/MFAP4/ANTXR1/COL1A2/EFEMP2/PLOD3/TIE1/COL3A1/DAG1/HAS3/TGFB1/EMILIN1/FKBP10/LAMB2/NTNG2/MYH11/GPM6B	25
GO:0006383	GO:0006383	transcription by RNA polymerase III	28/6360	53/18903	0.00306042	0.0362365	0.0300929	POLR2L/PRDX5/DEK/POLR3G/INHBA/BAZ1B/SMARCA5/GTF3C4/GTF3C3/DDX21/IVNS1ABP/ICE2/GTF3A/BDP1/MAF1/POLR3H/BRF2/DHX36/ZNF143/MYBBP1A/ICE1/POLR3K/GTF3C5/ZNF76/ELL/AR/ZC3H8/POLR3GL	28
GO:0031345	GO:0031345	negative regulation of cell projection organization	84/6360	194/18903	0.00308015	0.0364033	0.0302314	WNT5A/CCP110/SLIT2/CEP97/DPYSL3/SEMA6D/SRGAP2C/PLXNA3/LRP4/LPAR1/PAQR3/SEMA6A/EPHB2/VIM/GDI1/EFNA1/SEMA4D/YWHAH/ARPIN/APOE/GORASP1/EVI5L/EPHA4/TCHP/SEMA3E/GRIN2B/CDH1/CDK5/TBC1D30/NFATC4/CAPZB/MPHOSPH9/PTPRO/PRAG1/LIMK2/CERS2/HDAC2/NR2F1/PTPRS/THY1/TACSTD2/UBE3A/RTN4/SEMA5A/SEMA3F/KIF24/B2M/ADCY6/KREMEN1/ABI3/NTN1/PLXNB3/RTN4R/RGMA/TRIM46/CRMP1/ITM2C/TRPV4/WNT3/ULK2/ULK1/GAK/IFRD1/SEMA7A/SEMA6C/A…	84
GO:0016126	GO:0016126	sterol biosynthetic process	33/6360	65/18903	0.00319104	0.0375763	0.0312055	CYP51A1/LBR/MSMO1/LSS/MVD/DHCR7/APOE/CYB5R1/G6PD/PLPP6/APOB/TM7SF2/SQLE/ACLY/FGF1/POR/ERLIN2/FDFT1/NSDHL/SCAP/CYB5R3/MBTPS1/ERLIN1/SREBF1/SC5D/MVK/ACAA2/FDPS/ARV1/ABCG1/LPCAT3/CFTR/FAXDC2	33
GO:1905330	GO:1905330	regulation of morphogenesis of an epithelium	33/6360	65/18903	0.00319104	0.0375763	0.0312055	WNT5A/MAGED1/SIX1/WNT5B/NOG/LHX1/SULF1/SOX9/GDNF/BMP7/FGF1/TACSTD2/PDGFA/FOXP1/GREM1/PAX8/VEGFA/HOXD13/ESR1/TBX2/SIRT6/FGF7/LIF/ADAMTS12/MDK/CXCL10/PIK3CD/EGF/HGF/GATA3/BMP4/RNF207/AR	33
GO:0007565	GO:0007565	female pregnancy	82/6360	189/18903	0.00320408	0.0375926	0.0312191	ARHGDIB/ITGB3/FBLN1/STC2/SLC2A1/MAGED2/SP3/PARP1/EMP2/ITGB4/TGFBR2/BCL2/LDOC1/H3-3B/CITED2/RECK/DDR1/MED1/PGF/PARP2/SLC19A1/SMURF2/UMPS/FOS/UBE2Q1/PTGS2/SPHK2/ITGA2/PSG9/PCSK5/UCP2/ADM/PRDX3/A1CF/TGFB3/EPOR/PSG3/TIMP1/PAPPA/H3-3A/VMP1/VEGFA/ACVR1B/ADCY7/RARA/ESR1/NR2F2/RGS2/IGFBP7/PTN/POLR1B/PSG1/IGFBP5/PRDM1/DEDD/LIF/VDR/TEAD4/CSMD1/PLA2G6/CALR/STOX2/IGFBP2/ITGA3/EPN1/PRLR/TEAD3/ITGA5/APLF/PSG2/…	82
GO:0043123	GO:0043123	positive regulation of I-kappaB kinase/NF-kappaB signaling	82/6360	189/18903	0.00320408	0.0375926	0.0312191	ECT2/TFRC/TIFA/PINK1/TRADD/LPAR1/PELI2/PLK2/CD4/MUL1/TMEM106A/SHISA5/TRAF2/DHX15/CD36/SECTM1/TRIML2/NUP62/TRIM14/MALT1/TMEM9B/TNFRSF1A/TERF2IP/TRIM6/SLC44A2/RHOC/SLC35B2/ZDHHC13/DDX21/F2RL1/CX3CL1/PLEKHG5/MAP3K14/TRIM62/IKBKE/ROR1/IKBKG/RELA/JMJD8/FKBP1A/UBE2I/SHARPIN/LGALS1/CASP1/NEK6/LITAF/PELI1/AKAP13/LTBR/RIPK2/VAPA/PPP5C/NDFIP1/CHUK/UBE2N/TLR4/TMED4/DHX36/WLS/TAB2/CTH/TRIM5/CARD11/CARD9/MIB2…	82
GO:0072528	GO:0072528	pyrimidine-containing compound biosynthetic process	21/6360	37/18903	0.00322654	0.037719	0.031324	TYMS/DUT/SHMT1/DTYMK/DCK/UCK2/CPS1/UMPS/TBPL1/PRPS1/TK2/CAD/AK5/NME3/NME4/UPP1/CDA/CTPS2/UCK1/DHODH/UCKL1	21
GO:1904358	GO:1904358	positive regulation of telomere maintenance via telomere lengthening	21/6360	37/18903	0.00322654	0.037719	0.031324	AURKB/MAPK3/POT1/HNRNPA1/NEK2/XRCC5/MAP3K4/CCT6A/CCT5/HNRNPA2B1/DKC1/CCT2/NAF1/CCT8/CCT4/TCP1/DHX36/ATR/ATM/MAP2K7/FBXO4	21
GO:0006352	GO:0006352	DNA-templated transcription, initiation	65/6360	145/18903	0.00323977	0.0378051	0.0313956	POLR1E/HMGB1/TFAM/POLR2D/CDK4/E2F2/PPARGC1A/PPM1D/CAND1/BCLAF1/TAF9B/ATF7IP/MED1/SMARCA5/NAT14/TBPL1/GTF3C4/TAF1B/TWIST1/THRA/MED14/TAF5/ELOB/ERCC3/CAVIN1/CDK9/MED21/GTF2A1/MED25/TAF10/GTF2H2/CDK7/MITF/ZNF451/POLR2I/BDP1/DR1/PWWP2A/ESR1/POLR3H/ERCC1/BRF2/E2F3/GTF2F1/DHX36/SUB1/TFB1M/TAF9/TAF11/MED15/MED9/TAF3/PAXIP1/MED4/GTF2A2/TP53/GTF2F2/MED19/POLR1F/MED6/MED11/GTF3C5/MED12/TAF8/MED30	65
GO:0034453	GO:0034453	microtubule anchoring	16/6360	26/18903	0.00328279	0.038238	0.0317551	NIN/PCM1/CLASP2/PEX14/DCTN1/CEP57/CAMSAP3/CEP350/CEP20/BCCIP/HOOK3/DAG1/CCDC120/CEP19/MAP1S/CEP43	16
GO:0001657	GO:0001657	ureteric bud development	46/6360	97/18903	0.00333178	0.0387386	0.0321708	SDC1/SLIT2/GLI3/MAGED1/TCF21/BCL2/ROBO2/SIX1/SIM1/BMPER/MYC/SDC4/NOG/SMAD5/LHX1/SOX9/DCHS1/GDNF/BMP7/FGF1/TACSTD2/SMAD7/PBX1/GREM1/PAX8/VEGFA/RARA/PTCH1/CALB1/OSR1/FMN1/CAT/GZF1/HS2ST1/KIF26B/SPRY1/GREB1L/EPCAM/SMAD1/TMEM59L/ARG2/SMAD6/LAMA5/GATA3/BMP4/RET	46
GO:0006695	GO:0006695	cholesterol biosynthetic process	30/6360	58/18903	0.00336781	0.0389471	0.0323439	CYP51A1/LBR/MSMO1/LSS/MVD/DHCR7/APOE/G6PD/PLPP6/APOB/TM7SF2/ACLY/FGF1/POR/ERLIN2/FDFT1/NSDHL/SCAP/CYB5R3/MBTPS1/ERLIN1/SREBF1/SC5D/MVK/ACAA2/FDPS/ARV1/ABCG1/LPCAT3/CFTR	30
GO:0038202	GO:0038202	TORC1 signaling	30/6360	58/18903	0.00336781	0.0389471	0.0323439	CASTOR2/SEC13/DGKQ/OTUD5/SEH1L/GPR137B/KLHL22/GPR137/SESN1/RRAGA/DEPTOR/GPR137C/DYRK3/SESN2/LAMTOR4/LAMTOR1/SZT2/WAC/CARD11/NPRL3/WDR59/RNF167/CTNS/LAMTOR2/ATM/MIOS/ITFG2/RRAGB/C9orf72/SESN3	30
GO:1902653	GO:1902653	secondary alcohol biosynthetic process	30/6360	58/18903	0.00336781	0.0389471	0.0323439	CYP51A1/LBR/MSMO1/LSS/MVD/DHCR7/APOE/G6PD/PLPP6/APOB/TM7SF2/ACLY/FGF1/POR/ERLIN2/FDFT1/NSDHL/SCAP/CYB5R3/MBTPS1/ERLIN1/SREBF1/SC5D/MVK/ACAA2/FDPS/ARV1/ABCG1/LPCAT3/CFTR	30
GO:0016331	GO:0016331	morphogenesis of embryonic epithelium	68/6360	153/18903	0.00342192	0.039502	0.0328048	WNT5A/SOX11/MTHFD1/STK4/STIL/TGFB2/ST14/SIX1/CITED2/APAF1/GRHL2/KDM2B/SDC4/NOG/CTHRC1/FZD2/TWIST1/SULF1/VASP/KIF20B/SUFU/SOX9/VEGFC/LMO4/PHACTR4/STK3/MTHFD1L/GDNF/ADM/BMP7/TSC2/RARG/DVL3/IRX3/SETD2/GLMN/GREM1/PAX8/OPA1/PFN1/RARA/PTCH1/OSR1/RDH10/RALA/MTHFR/HS2ST1/RGMA/SPINT2/ALDH1A3/ALDH1A2/TGFB1/VANGL2/CDK20/DVL2/SOX4/CC2D2A/SHROOM3/DVL1/LAMA5/LIAS/MED12/FUZ/PRICKLE1/GATA3/BMP4/RET/AR	68
GO:0006213	GO:0006213	pyrimidine nucleoside metabolic process	15/6360	24/18903	0.0035586	0.0409334	0.0339935	APOBEC3B/DTYMK/APOBEC3A/TK1/ERH/TK2/NT5C3A/UPP1/DPYD/APOBEC3F/CDA/TYMP/UCKL1/CDADC1/APOBEC3G	15
GO:0018279	GO:0018279	protein N-linked glycosylation via asparagine	15/6360	24/18903	0.0035586	0.0409334	0.0339935	MGAT5/OST4/MGAT1/FUT8/DAD1/OSTC/NUDT14/UGGT2/ST6GAL1/UGGT1/B4GALNT2/STT3B/MGAT2/RPN2/MAGT1	15
GO:0051865	GO:0051865	protein autoubiquitination	39/6360	80/18903	0.00362061	0.0410312	0.0340747	UHRF1/BRCA1/BRCA2/UBE2T/RAD18/LRSAM1/DDB2/BARD1/DTX3L/TRIM58/MDM2/TRAF2/STUB1/OBI1/UHRF2/RNF187/RNF181/RNF41/RNF10/TRIM37/WWP2/UBE3A/RNF4/AMFR/MARCHF5/RNF8/BRCC3/RAD51/ASB4/RNF141/BABAM2/RNF157/RAG1/SH3RF3/RNF19B/RNFT1/LRRK2/RNF112/TRIM68	39
GO:0098781	GO:0098781	ncRNA transcription	32/6360	63/18903	0.00362251	0.0410312	0.0340747	POLR1E/TCOF1/POLR2L/NOL11/DDX11/ERCC2/GTF3C4/GTF3C3/MACROH2A2/TAF1B/SPIN1/ICE2/NCL/WDR82/CAVIN1/GTF3A/CDK7/POLR1B/ZNF143/DEDD/USPL1/ICE1/TP53/RPAP2/LARP7/GTF3C5/NFATC2/SIRT7/POLR1G/NPM3/ELL/ZC3H8	32
GO:0018210	GO:0018210	peptidyl-threonine modification	55/6360	120/18903	0.00362347	0.0410312	0.0340747	WNT5A/CDK1/TTK/PLK1/DDIT4/CHI3L1/TGFBR2/BCL2/CIT/SIRT2/CHEK1/PRKDC/TNKS1BP1/DGKQ/MAP3K10/TRIM6/CDK5/HIPK2/CAB39/S1PR2/DYRK1B/DYRK4/CAD/CEMIP/BMP7/ROCK2/SPHK1/GALNT3/DYRK1A/DYRK2/PARD3/GALNT1/SMAD7/DYRK3/ACVR1/RIPK2/ACVR1B/PRKD2/CDC42BPG/INPP5K/ATF2/PRKD1/GALNT2/CDK5R1/CSNK2B/ROCK1/ULK1/GALNT11/TGFB1/EGF/CDK10/MARK2/EOGT/CLK1/LRRK2	55
GO:0006222	GO:0006222	UMP biosynthetic process	1629196	10/18903	0.00363068	0.0410312	0.0340747	UCK2/UMPS/CAD/UPP1/CDA/UCK1/DHODH/UCKL1	8
GO:0009113	GO:0009113	purine nucleobase biosynthetic process	1629196	10/18903	0.00363068	0.0410312	0.0340747	PAICS/GMPS/SHMT1/HPRT1/GART/PPAT/PRPS1/APRT	8
GO:0009155	GO:0009155	purine deoxyribonucleotide catabolic process	1629196	10/18903	0.00363068	0.0410312	0.0340747	PNP/NUDT15/XDH/GDA/NUDT16/SAMHD1/NUDT18/NT5C	8
GO:0015911	GO:0015911	plasma membrane long-chain fatty acid transport	1629196	10/18903	0.00363068	0.0410312	0.0340747	THBS1/SLC2A1/CD36/SLC27A1/ACSL5/AKT2/IRS2/SLC27A5	8
GO:0031125	GO:0031125	rRNA 3'-end processing	1629196	10/18903	0.00363068	0.0410312	0.0340747	EXOSC9/ERI2/ERI1/EXOSC2/EXOSC3/EXOSC8/EXOSC10/EXOSC7	8
GO:1904851	GO:1904851	positive regulation of establishment of protein localization to telomere	1629196	10/18903	0.00363068	0.0410312	0.0340747	CCT6A/CCT5/DKC1/CCT2/CCT8/CCT4/TCP1/WRAP53	8
GO:1905383	GO:1905383	protein localization to presynapse	1629196	10/18903	0.00363068	0.0410312	0.0340747	DLG2/MAP1A/HSPB1/KIF5C/MAPK8IP3/RAB27B/KIF5B/DVL1	8
GO:0008625	GO:0008625	extrinsic apoptotic signaling pathway via death domain receptors	41/6360	85/18903	0.00369609	0.0416245	0.0345674	BRCA1/HMGB2/ATF3/STK4/THBS1/TMBIM1/TRADD/FAF1/BCL2/TNFRSF1A/STX4/DELE1/PEA15/ARHGEF2/STK3/BEX3/MOAP1/BAG3/CASP8AP2/FEM1B/FGB/ICAM1/FGG/TNFRSF10C/TNFRSF10A/FGA/SERPINE1/DEDD2/CRADD/NGF/DEDD/BCL2L1/PIDD1/PMAIP1/SP100/TNFAIP3/DAPK1/RNF34/HGF/BAD/GABARAP	41
GO:1901292	GO:1901292	nucleoside phosphate catabolic process	41/6360	85/18903	0.00369609	0.0416245	0.0345674	DUT/PNP/HPRT1/PDE5A/FITM2/UNG/NUDT15/DCTPP1/DERA/ABCD1/XDH/NUDT5/GDA/NUDT16/ENTPD4/PDE7A/AMPD3/NUDT3/MBD4/SAMHD1/ENPP1/NUDT9/PDE10A/NUDT18/VCP/NEIL2/DNPH1/MLYCD/SUCLA2/ENTPD5/UPP1/DPYD/PDE9A/TDG/TYMP/SMPDL3A/NTHL1/PDE4D/PDE4B/SMUG1/NT5C	41
GO:0010586	GO:0010586	miRNA metabolic process	43/6360	90/18903	0.00374385	0.0420889	0.0349531	GATA2/TGFB2/ETS1/PPARA/XPO5/SREBF2/KLF5/MYC/ATOH8/GATA6/EGR1/FOS/NFATC4/ZNF512B/PNPT1/KCNQ1OT1/SND1/SOX9/DROSHA/RELA/NFATC3/GNL3/NFIB/NR1H2/APLN/MRTFB/RARA/SREBF1/NFKB1/GAS5/KHSRP/ZSWIM8/PPARG/TGFB1/SMAD1/SMAD6/MRTFA/TP53/MYB/GATA3/BMP4/BCDIN3D/MYOCD	43
GO:0010720	GO:0010720	positive regulation of cell development	126/6360	307/18903	0.00379305	0.0425615	0.0353455	BDNF/SOX11/TRPV2/SLIT2/GLI3/ITGB3/ASPM/AURKA/MYADM/PDE5A/MME/PLXNA3/KDM1A/BCL2/ROBO2/SIRT2/LIMS2/HAS2/EPHB2/NIN/GDI1/PRKDC/PPP1CC/SEMA4D/XRCC5/DBNL/WDR62/CLCF1/SMARCD3/PREX1/TSPO/EPHA4/PRPF19/CASS4/BNC1/DBN1/RHEB/CUL7/ADNP/UNC13D/SERPINE2/E2F1/AMIGO1/SLC7A5/CX3CL1/RFX3/S1PR2/NUMB/VEGFC/KIT/HDAC2/ITPKA/SPEN/FBXO31/NIBAN2/MAP2K2/LIMK1/SEMA5A/PAX6/FGB/SRRT/ANAPC2/NAP1L1/SMAD7/FGG/ADD1/XRCC2/ZFYVE27/…	126
GO:0051302	GO:0051302	regulation of cell division	82/6360	190/18903	0.00380296	0.0425615	0.0353455	CDCA8/BRCA2/KIF14/E2F7/ORC6/RACGAP1/KIF23/CDC6/CCP110/ECT2/BIRC5/KIF20A/TADA2A/PLK1/AURKB/ASPM/AURKA/KIF18B/TGFB2/CIT/E2F8/INCENP/PLK2/SIRT2/CENPV/RBL1/MYO19/AHCTF1/BLM/NUP62/PLK4/LBH/GIPC1/MYC/PLK3/PGF/CDC25B/KIF20B/VEGFC/PRPF40A/PRC1/NCOA3/FGF1/TGFB3/PAX6/SETD2/PDGFA/DCDC1/PDXP/FGF5/PIN1/NKX3-1/VEGFA/SUSD2/DR1/PTCH1/CAT/ZZZ3/YEATS2/PTN/BECN1/PIK3R4/FGF7/BCL2L1/KLHL9/MDK/KLHL21/RAB11FIP4/TGFB1/V…	82
GO:0051438	GO:0051438	regulation of ubiquitin-protein transferase activity	29/6360	56/18903	0.00382207	0.0425615	0.0353455	MASTL/UBE2C/MAD2L1/FBXO5/PLK1/PINK1/BUB1B/DTX3L/BUB3/STUB1/CDC20/UBE2S/BMI1/ARRDC4/DCUN1D4/FEM1B/LIMK1/FBXW7/SMAD7/DCUN1D2/PIN1/MAD2L2/UBE2N/BTRC/TRIB3/PSEN1/TOPORS/DCUN1D1/FZR1	29
GO:2000630	GO:2000630	positive regulation of miRNA metabolic process	29/6360	56/18903	0.00382207	0.0425615	0.0353455	GATA2/TGFB2/ETS1/SREBF2/KLF5/MYC/ATOH8/EGR1/FOS/PNPT1/KCNQ1OT1/RELA/GNL3/NR1H2/APLN/MRTFB/SREBF1/NFKB1/GAS5/ZSWIM8/PPARG/TGFB1/SMAD1/SMAD6/MRTFA/TP53/MYB/GATA3/MYOCD	29
GO:0006244	GO:0006244	pyrimidine nucleotide catabolic process	14/6360	22/18903	0.00382545	0.0425615	0.0353455	DUT/UNG/DCTPP1/ENTPD4/MBD4/NEIL2/ENTPD5/UPP1/DPYD/TDG/TYMP/NTHL1/SMUG1/NT5C	14
GO:2001044	GO:2001044	regulation of integrin-mediated signaling pathway	14/6360	22/18903	0.00382545	0.0425615	0.0353455	SLC2A10/CD63/EMP2/NID1/LAMA1/LIMS2/PHACTR4/LOXL3/TIMP1/LIMS1/PRKD1/LAMA2/LAMB2/BST1	14
GO:0034661	GO:0034661	ncRNA catabolic process	26/6360	49/18903	0.00392947	0.0436435	0.0362441	EXOSC9/MTREX/SLFN13/EXOSC2/NUDT16/PELO/EXOSC3/EXOSC8/EXOSC10/PNPT1/KCNQ1OT1/SND1/ZCCHC8/EXOSC5/WDR82/RBM7/DEDD2/GAS5/ZSWIM8/DIS3/POP1/DDX49/EXOSC7/EXOSC4/DIS3L/TRDMT1	26
GO:2000045	GO:2000045	regulation of G1/S transition of mitotic cell cycle	80/6360	185/18903	0.00396047	0.0439122	0.0364672	RRM2/SLFN11/KIF14/GTSE1/E2F7/RRM1/CDC6/RFWD3/CCL2/CDK2/CCND2/WEE1/STIL/CCND1/BCL2/PLK2/MDM2/CDKN2C/TFDP1/SMARCC1/EZH2/RBL1/PRKDC/INHBA/DPF1/SASS6/CASP2/RPA2/RB1/SMARCD3/MTBP/LSM11/GPNMB/PLK3/ACTL6A/BRD7/E2F1/LSM10/PLRG1/BCL7A/FBXO31/ARID2/CDKN2A/CCND3/PHF10/APPL1/MYO16/PRMT2/JADE1/CPSF3/PBRM1/ACVR1/RDX/NACC2/CENPJ/PPP2CA/CDK7/BTN2A2/CRADD/CACNB4/SMARCA2/WAC/ADAMTS1/CTDSP1/PIDD1/CDKN1B/CHEK2/MBLAC…	80
GO:1905475	GO:1905475	regulation of protein localization to membrane	75/6360	172/18903	0.00400266	0.0440501	0.0365818	SLC1A1/CLIP3/ERBB2/TMBIM1/LRP4/ATP2B4/LYPD1/GBP1/FIS1/EPHB2/GPC6/GDI1/EZR/GSN/RER1/DLG4/ZDHHC8/BBC3/MIEF2/STX4/CDK5/ANK3/RHOQ/NUMB/ZDHHC5/AP2M1/CEMIP/SQSTM1/CNPY4/LDLRAP1/NLGN2/ZDHHC7/APPL1/CD81/MYO1C/MESD/C2CD5/AKAP5/TMEM59/EFCAB7/ITGB1/ABI3/CDH2/LRRC15/STX3/MFF/ITGB2/DAG1/SLC5A3/AKT2/INPP5K/IQSEC2/BCL2L1/PPP1R9B/PID1/CDK5R1/TCAF2/PLS1/KIF5B/LYPLA1/TGFB1/GPC2/ARHGAP44/ITGA3/STX7/VPS4A/CRIPT/GPER…	75
GO:0051222	GO:0051222	positive regulation of protein transport	121/6360	294/18903	0.00402297	0.0440501	0.0365818	CDK1/ECT2/GLI3/OXCT1/ABAT/MYH10/TPR/PINK1/ERBB2/FZD5/TGFB2/GAS6/BCAP31/VAMP2/PRR5L/ANKRD1/CTDSPL2/FIS1/BCAS3/LEPROT/ABLIM3/EZR/NNAT/XPO4/PCNT/TRPM4/PCM1/VPS28/ANP32B/IPO5/RAC2/BBC3/SREBF2/PLK3/MIEF2/APBB1/STX4/CDH1/CDK5/ARHGEF5/ANK3/F2RL1/EDEM2/PTGS2/KIF20B/AACS/SAR1A/ATP13A2/PARD6A/TOMM7/VEGFC/UBL5/OSBP/ARIH2/CEMIP/TTN/BAG3/TM9SF4/NLGN2/TGFB3/ERGIC3/FRMD4A/FBXW7/CD81/MPC2/FGB/MYO1C/FGG/NR1H2/MIC…	121
GO:0000132	GO:0000132	establishment of mitotic spindle orientation	19/6360	33/18903	0.00403495	0.0440501	0.0365818	NDC80/MAD2L1/PLK1/CENPA/SAPCD2/UBXN2B/GPSM2/DCTN1/NDE1/MCPH1/ZW10/PAX6/CDK5RAP2/PKHD1/ITGB1/GPSM1/SPRY1/NUMA1/SPDL1	19
GO:0006654	GO:0006654	phosphatidic acid biosynthetic process	19/6360	33/18903	0.00403495	0.0440501	0.0365818	AGPAT5/LIPH/AGPAT1/LPCAT4/DGKQ/LPIN1/SLC27A1/DGKA/DGKH/ABHD5/ABHD4/LPCAT1/AGPAT2/PNPLA3/PLD2/DGKD/GPAM/AGPAT3/DGKG	19
GO:0006144	GO:0006144	purine nucleobase metabolic process	13/6360	20/18903	0.00406726	0.0440501	0.0365818	PAICS/GMPS/SHMT1/HPRT1/GART/KDM1A/PPAT/XDH/GDA/PRPS1/APRT/ADK/DPYD	13
GO:0008334	GO:0008334	histone mRNA metabolic process	13/6360	20/18903	0.00406726	0.0440501	0.0365818	DCP2/SLBP/LSM11/LSM10/EXOSC10/MTPAP/NCBP1/CPSF2/CPSF3/ZNF473/MBLAC1/ATM/EXOSC4	13
GO:0046931	GO:0046931	pore complex assembly	13/6360	20/18903	0.00406726	0.0440501	0.0365818	NDC1/NUP107/NUP205/NUP153/AHCTF1/CCT8/AFDN/RTN4/NUP93/NUP98/TMEM170A/BAD/GSDMD	13
GO:0060485	GO:0060485	mesenchyme development	128/6360	313/18903	0.00410698	0.0440501	0.0365818	WNT5A/FAM83D/SOX11/EDN1/SEMA6D/HNRNPAB/NOLC1/TGFB2/TCOF1/EMP2/ACTA2/MAPK3/TCF21/TGFBR2/BCL2/EXT1/ROBO2/SEMA6A/MDM2/HAS2/EZH2/DACT3/KITLG/EFNA1/KBTBD8/LDLRAD4/SEMA4D/SIX1/POFUT2/CITED2/CLASP2/ANXA6/PDGFRB/NRG1/EPHA4/FOXF1/RFLNB/MYC/NOG/SEMA3E/OTUD5/CUL7/VASN/PHLDB2/TWIST1/SPRED3/STAT1/MCRIP1/TBX3/PHLDB1/SOX9/ZFP36L1/HDAC2/PHACTR4/DCHS1/GDNF/LOXL3/TRIM62/BMP7/ROCK2/ERBB4/ENG/RTN4/TGFB3/FGFR1/MARK1/…	128
GO:0048255	GO:0048255	mRNA stabilization	31/6360	61/18903	0.00411365	0.0440501	0.0365818	DHX9/HNRNPD/TRAF2/TENT5C/SYNCRIP/HNRNPU/E2F1/RBM38/IGF2BP1/METTL16/CIRBP/GDNF/IKBKE/FUS/DAZL/HNRNPC/DAZ1/PAIP1/DAZ4/IGF2BP2/ELAVL1/DAZ2/DAZ3/TARDBP/AXIN2/ELAVL4/TENT5B/TENT5A/ANGEL2/ZFP36/TIRAP	31
GO:0006285	GO:0006285	base-excision repair, AP site formation	1629227	12/18903	0.00413248	0.0440501	0.0365818	UNG/NEIL3/MBD4/MPG/NEIL2/TDG/NTHL1/SMUG1/ERCC5	9
GO:0010826	GO:0010826	negative regulation of centrosome duplication	1629227	12/18903	0.00413248	0.0440501	0.0365818	BRCA1/CCNF/KAT2B/NPM1/TRIM37/RBM14/CDK5RAP2/MDM1/TMEM67	9
GO:0033145	GO:0033145	positive regulation of intracellular steroid hormone receptor signaling pathway	1629227	12/18903	0.00413248	0.0440501	0.0365818	PARP1/WBP2/MED1/SKP2/PAK1/FOXA1/LMO3/PAGR1/AR	9
GO:0033540	GO:0033540	fatty acid beta-oxidation using acyl-CoA oxidase	1629227	12/18903	0.00413248	0.0440501	0.0365818	ACAA1/CRAT/ACOT8/SCP2/ACOX3/AMACR/ACOXL/ACOX2/DECR2	9
GO:0043476	GO:0043476	pigment accumulation	1629227	12/18903	0.00413248	0.0440501	0.0365818	CD63/AP3D1/AP1G1/AP1M1/BLOC1S3/SHROOM2/RAB38/SHROOM3/BLOC1S5	9
GO:0043482	GO:0043482	cellular pigment accumulation	1629227	12/18903	0.00413248	0.0440501	0.0365818	CD63/AP3D1/AP1G1/AP1M1/BLOC1S3/SHROOM2/RAB38/SHROOM3/BLOC1S5	9
GO:0046606	GO:0046606	negative regulation of centrosome cycle	1629227	12/18903	0.00413248	0.0440501	0.0365818	BRCA1/CCNF/KAT2B/NPM1/TRIM37/RBM14/CDK5RAP2/MDM1/TMEM67	9
GO:0051095	GO:0051095	regulation of helicase activity	1629227	12/18903	0.00413248	0.0440501	0.0365818	MSH2/MCM2/MSH6/SIRT1/POT1/IFIT1/GTF2H2/TP53/MSH3	9
GO:0070601	GO:0070601	centromeric sister chromatid cohesion	1629227	12/18903	0.00413248	0.0440501	0.0365818	BUB1/NAA50/NAA10/BUB1B/SGO2/SGO1/CTCF/PPP2R1A/AXIN2	9
GO:0090232	GO:0090232	positive regulation of spindle checkpoint	1629227	12/18903	0.00413248	0.0440501	0.0365818	CDCA8/NDC80/MAD2L1/BIRC5/TPR/AURKB/INCENP/XRCC3/GEN1	9
GO:0090267	GO:0090267	positive regulation of mitotic cell cycle spindle assembly checkpoint	1629227	12/18903	0.00413248	0.0440501	0.0365818	CDCA8/NDC80/MAD2L1/BIRC5/TPR/AURKB/INCENP/XRCC3/GEN1	9
GO:1903405	GO:1903405	protein localization to nuclear body	1629227	12/18903	0.00413248	0.0440501	0.0365818	CCT6A/CCT5/DKC1/CCT2/CCT8/CCT4/TCP1/WRAP53/LARP7	9
GO:1904867	GO:1904867	protein localization to Cajal body	1629227	12/18903	0.00413248	0.0440501	0.0365818	CCT6A/CCT5/DKC1/CCT2/CCT8/CCT4/TCP1/WRAP53/LARP7	9
GO:1905666	GO:1905666	regulation of protein localization to endosome	1629227	12/18903	0.00413248	0.0440501	0.0365818	DTX3L/EZR/ABHD17C/ROCK2/RDX/ABHD17B/MSN/ABHD17A/EGF	9
GO:0007229	GO:0007229	integrin-mediated signaling pathway	52/6360	113/18903	0.00414357	0.0440501	0.0365818	SLC2A10/CD63/RCC2/ITGB3/ITGA4/EMP2/ITGB4/NID1/LAMA1/PLPP3/LIMS2/FYB2/FUT8/ITGA1/CCN2/ITGA2/ITGBL1/PHACTR4/ERBIN/LOXL3/THY1/ZYX/TIMP1/ITGB5/PTPRA/ITGAV/FERMT1/ITGB1/FN1/PTN/ITGB2/ITGA6/LIMS1/COL3A1/ITGA7/ADAMTS1/ADAMTS13/PRKD1/TLN1/LAMA3/SEMA7A/ITGA11/LAMA2/ITGA3/LAMB2/ITGA5/BCAR1/LAMA5/FYB1/TEC/ITGA10/BST1	52
GO:0031123	GO:0031123	RNA 3'-end processing	52/6360	113/18903	0.00414357	0.0440501	0.0365818	NUDT21/EXOSC9/FBL/BARD1/TOE1/INTS7/POLR2D/SLBP/ERI2/ERI1/PAPOLA/LSM11/EXOSC2/EXOSC3/EXOSC8/DKC1/LSM10/EXOSC10/PNPT1/ZFP36L1/HSD17B10/MTPAP/EXOSC5/INTS14/CDK9/CPSF4/YTHDC1/APLP1/NCBP1/CPSF2/CPSF3/ZNF473/CSTF2/INTS6/ZC3H14/DHX36/INTS1/INTS6L/CPSF6/ZC3H3/MBLAC1/EXOSC7/PCF11/TRNT1/HSF1/POLR3K/INTS8/EXOSC4/CSTF2T/LARP7/WDR33/INTS2	52
GO:0006094	GO:0006094	gluconeogenesis	40/6360	83/18903	0.00418774	0.0443735	0.0368504	ATF3/SIRT1/G6PC3/PPARA/KAT2B/PPARGC1A/CRY1/SDHAF3/FAM3A/DGKQ/ENO2/ALDOC/ATF4/SLC25A1/PTPN2/PDK2/DDB1/SELENOS/ACADM/ERFE/ARPP19/MDH2/PPP4R3B/SESN2/RANBP2/PER2/FAM3C/SIRT6/DGAT2/PC/CRTC2/WDR5/NNMT/CLK2/SLC25A13/SLC25A10/PGM1/SLC37A4/SIRT7/MST1	40
GO:0014032	GO:0014032	neural crest cell development	40/6360	83/18903	0.00418774	0.0443735	0.0368504	SOX11/EDN1/SEMA6D/NOLC1/TCOF1/MAPK3/SEMA6A/KITLG/KBTBD8/SEMA4D/CITED2/ANXA6/NRG1/SEMA3E/TWIST1/SOX9/PHACTR4/GDNF/BMP7/ERBB4/SEMA5A/SEMA3F/ACVR1/EFNB1/FN1/CDH2/RDH10/ALDH1A2/SEMA7A/SEMA6C/SEMA3D/PEF1/EDNRA/LAMA5/SEMA4G/PITX2/NRP2/BMP4/RET/SEMA3B	40
GO:1901983	GO:1901983	regulation of protein acetylation	42/6360	88/18903	0.00423795	0.0444882	0.0369456	BRCA1/TADA2A/GATA2/SIRT1/CHEK1/DEK/PPARGC1A/SET/SIN3A/WBP2/BAZ1B/SMARCA5/TERF2IP/BRD7/DDX21/AUTS2/NFYB/TWIST1/CTCF/SPHK2/NFYA/HDAC2/ZNF451/PWWP2A/ZMPSTE24/BMAL1/KAT7/NOC2L/LIF/MYBBP1A/KMT2A/PAXIP1/SOX4/ATG5/THAP7/FAM161A/CEP295/PWWP2B/GATA3/MYOCD/MUC1/KLF15	42
GO:1902807	GO:1902807	negative regulation of cell cycle G1/S phase transition	46/6360	98/18903	0.0042589	0.0444882	0.0369456	SLFN11/GTSE1/E2F7/RFWD3/CCL2/CDK2/WEE1/CCND1/BCL2/PLK2/MDM2/EZH2/RBL1/PRKDC/INHBA/CASP2/RPA2/RB1/GPNMB/PLK3/APBB1/BRD7/FBXO31/MYO16/PRMT2/JADE1/ACVR1/NACC2/NKX3-1/SUSD2/BTN2A2/CRADD/CACNB4/WAC/CTDSP1/PIDD1/CDKN1B/CHEK2/DACT1/CDK2AP2/TP53/ATM/GJC2/ZNF655/RBL2/MUC1	46
GO:0006977	GO:0006977	DNA damage response, signal transduction by p53 class mediator resulting in cell cycle arrest	1629318	18/18903	0.00426043	0.0444882	0.0369456	GTSE1/PLK2/MDM2/CASP2/PLK3/CRADD/PIDD1/CDKN1B/CHEK2/TP53/ATM/MUC1	12
GO:0006978	GO:0006978	DNA damage response, signal transduction by p53 class mediator resulting in transcription of p21 class mediator	1629318	18/18903	0.00426043	0.0444882	0.0369456	BRCA2/FOXM1/ZNHIT1/COPS3/HIPK2/ING4/SP100/ZNF385A/CHEK2/TFAP4/TP53/MUC1	12
GO:0045945	GO:0045945	positive regulation of transcription by RNA polymerase III	1629318	18/18903	0.00426043	0.0444882	0.0369456	DEK/INHBA/BAZ1B/SMARCA5/DDX21/ICE2/ZNF143/MYBBP1A/ICE1/ELL/AR/ZC3H8	12
GO:1902001	GO:1902001	fatty acid transmembrane transport	1629318	18/18903	0.00426043	0.0444882	0.0369456	THBS1/SLC2A1/CD36/ABCD1/SLC27A1/SLC25A20/CPT1A/ACSL5/AKT2/IRS2/CPT2/SLC27A5	12
GO:1904872	GO:1904872	regulation of telomerase RNA localization to Cajal body	1629318	18/18903	0.00426043	0.0444882	0.0369456	DCP2/CCT6A/CCT5/DKC1/CCT2/EXOSC10/RUVBL1/NAF1/CCT8/CCT4/TCP1/SHQ1	12
GO:0046467	GO:0046467	membrane lipid biosynthetic process	66/6360	149/18903	0.00427918	0.0444882	0.0369456	PRKD3/SPTSSB/CERS6/DPM3/ELOVL2/PLPP3/ST6GALNAC4/PGAP3/CLN8/CERS5/ORMDL3/ELOVL1/ST8SIA3/HACD3/PIGX/B3GNT5/ALDH3B1/PGAP1/ORMDL2/SPHK2/CERS2/OSBP/GBA1/ST8SIA1/SPHK1/PIGS/B4GALT5/HACD1/LARGE1/PIGQ/ELOVL5/PIGG/PIGM/SPNS2/VAPA/UGCG/UGT8/ABCA2/ACER2/B4GALNT1/B4GALT3/PRKD2/SIRT3/TM9SF2/PRKD1/PLA2G6/SMPD4/PIGV/KDSR/PIGK/SCCPDH/PLPP2/PIGO/PIGA/PIGH/SGPP1/CSNK1G2/ACER3/PPM1L/PIGW/ALDH3B2/PEMT/ST6GALNAC5/ABC…	66
GO:0061351	GO:0061351	neural precursor cell proliferation	66/6360	149/18903	0.00427918	0.0444882	0.0369456	WNT5A/KIF14/RACGAP1/GLI3/GATA2/CEND1/ASPM/SLC16A2/MELK/KDM1A/SHCBP1/DAGLB/SIRT2/LIMS2/CEP120/WDR62/GNAI2/PCM1/BTG2/SMARCD3/ADGRG1/KDM2B/HHIP/DBN1/NDE1/LHX1/VAX1/PTBP2/CX3CL1/IGF2BP1/NUMB/ARHGEF2/NES/VEGFC/PSMG1/NEUROD4/POU3F2/PAX6/NAP1L1/VEGFA/HOOK3/ITGB1/LNX2/CDH2/DLL4/PTN/LYN/NUMBL/PTPRZ1/TRNP1/MDK/ZNF503/SPINT2/ORC3/KIFAP3/NF2/TMEM14B/TEAD3/TP53/GJC2/EGF/IFT20/LRRK2/KCNA1/SOX5/POU3F3	66
GO:0051293	GO:0051293	establishment of spindle localization	28/6360	54/18903	0.00433891	0.0444882	0.0369456	ESPL1/NDC80/MAD2L1/PLK1/CENPA/SPAG5/SAPCD2/UBXN2B/CLASP2/KPNB1/GPSM2/DCTN1/NDE1/MCPH1/FMN2/ZW10/ZBED3/PAX6/CDK5RAP2/PKHD1/ITGB1/GPSM1/CFL1/LLGL2/SPRY1/NUMA1/SPDL1/LLGL1	28
GO:0001833	GO:0001833	inner cell mass cell proliferation	1629257	14/18903	0.00435043	0.0444882	0.0369456	BRCA2/NCAPG2/GINS1/CHEK1/GINS4/PELO/PALB2/INTS1/COPS2/TAF8	10
GO:0006047	GO:0006047	UDP-N-acetylglucosamine metabolic process	1629257	14/18903	0.00435043	0.0444882	0.0369456	MGAT1/DPAGT1/GNPDA2/GFPT2/GNPDA1/UAP1/GNE/GFPT1/B4GALNT2/GNPNAT1	10
GO:0035721	GO:0035721	intraciliary retrograde transport	1629257	14/18903	0.00435043	0.0444882	0.0369456	DYNC2I1/DYNLL1/TTC21B/IFT140/IFT43/DYNC2I2/CILK1/WDR35/TTC21A/DYNC2H1	10
GO:0046049	GO:0046049	UMP metabolic process	1629257	14/18903	0.00435043	0.0444882	0.0369456	UCK2/UMPS/CAD/UPP1/DPYD/CDA/UCK1/DHODH/UCKL1/NT5C	10
GO:0071027	GO:0071027	nuclear RNA surveillance	1629257	14/18903	0.00435043	0.0444882	0.0369456	EXOSC9/EXOSC2/EXOSC3/EXOSC8/EXOSC10/EXOSC5/WDR82/DXO/EXOSC7/EXOSC4	10
GO:0072160	GO:0072160	nephron tubule epithelial cell differentiation	1629257	14/18903	0.00435043	0.0444882	0.0369456	CD24/LHX1/STAT1/PAX8/OSR1/PROM1/MTSS1/LIF/MEF2C/GATA3	10
GO:1904814	GO:1904814	regulation of protein localization to chromosome, telomeric region	1629257	14/18903	0.00435043	0.0444882	0.0369456	CCT6A/CCT5/DKC1/CCT2/CCT8/GNL3/CCT4/TCP1/GNL3L/WRAP53	10
GO:2000105	GO:2000105	positive regulation of DNA-dependent DNA replication	1629257	14/18903	0.00435043	0.0444882	0.0369456	DBF4B/E2F7/CDK2/CDT1/DBF4/E2F8/CDC7/STOML2/WIZ/ENDOG	10
GO:0009263	GO:0009263	deoxyribonucleotide biosynthetic process	1629288	16/18903	0.00437091	0.0444882	0.0369456	RRM2/TYMS/RRM1/DUT/SHMT1/DTYMK/DCK/TBPL1/GUK1/ADK/AK5	11
GO:0009265	GO:0009265	2'-deoxyribonucleotide biosynthetic process	1629288	16/18903	0.00437091	0.0444882	0.0369456	RRM2/TYMS/RRM1/DUT/SHMT1/DTYMK/DCK/TBPL1/GUK1/ADK/AK5	11
GO:0045144	GO:0045144	meiotic sister chromatid segregation	1629288	16/18903	0.00437091	0.0444882	0.0369456	BUB1/RAD51C/BUB1B/SMC3/SMC1A/RAD21/SGO2/STAG2/SGO1/STAG1/PPP2R1A	11
GO:0046385	GO:0046385	deoxyribose phosphate biosynthetic process	1629288	16/18903	0.00437091	0.0444882	0.0369456	RRM2/TYMS/RRM1/DUT/SHMT1/DTYMK/DCK/TBPL1/GUK1/ADK/AK5	11
GO:0051177	GO:0051177	meiotic sister chromatid cohesion	1629288	16/18903	0.00437091	0.0444882	0.0369456	BUB1/RAD51C/BUB1B/SMC3/SMC1A/RAD21/SGO2/STAG2/SGO1/STAG1/PPP2R1A	11
GO:0071025	GO:0071025	RNA surveillance	1629288	16/18903	0.00437091	0.0444882	0.0369456	EXOSC9/EXOSC2/PELO/EXOSC3/EXOSC8/EXOSC10/EXOSC5/WDR82/DXO/EXOSC7/EXOSC4	11
GO:2000232	GO:2000232	regulation of rRNA processing	1629288	16/18903	0.00437091	0.0444882	0.0369456	KAT2B/NUDT16/BUD23/WDR43/HEATR1/WDR75/TRMT112/SHQ1/METTL18/UTP15/SIRT7	11
GO:0030201	GO:0030201	heparan sulfate proteoglycan metabolic process	22/6360	40/18903	0.00438558	0.0444971	0.036953	XYLT1/CSGALNACT1/XYLT2/HGSNAT/EXT1/SGSH/NAGLU/SULF1/NDST1/EXTL3/GUSB/NDST3/HS2ST1/IDS/HPSE/TM9SF2/B3GALT6/HS6ST1/GLCE/NDST2/B3GAT3/HS3ST4	22
GO:0051294	GO:0051294	establishment of spindle orientation	22/6360	40/18903	0.00438558	0.0444971	0.036953	NDC80/MAD2L1/PLK1/CENPA/SPAG5/SAPCD2/UBXN2B/GPSM2/DCTN1/NDE1/MCPH1/ZW10/PAX6/CDK5RAP2/PKHD1/ITGB1/GPSM1/LLGL2/SPRY1/NUMA1/SPDL1/LLGL1	22
GO:0071900	GO:0071900	regulation of protein serine/threonine kinase activity	158/6360	395/18903	0.00442262	0.0448025	0.0372066	WNT5A/DBF4B/CCNF/CCNB1/CCNA2/CDC6/EDN1/CKS2/STK4/CCND2/PLK1/CCNE2/THBS1/ERBB2/MAPRE3/CD24/CCNB2/SIRT1/FZD5/PDE5A/CDKN3/MAGED1/CCND1/CCNE1/DBF4/ATP2B4/CDC25A/INCENP/PAQR3/CDKN2C/EZH2/KAT2B/KITLG/CCNJ/TRAF2/DIPK2A/NTRK3/SH2B3/BLM/TPD52L1/RB1/TRIB2/NUP62/FZD8/APOE/IPO5/IPO7/DNAJA1/PKMYT1/SLC8A1/MAP3K4/PDGFRB/TAOK2/PSRC1/EPHA4/CCNG1/CDC25C/DIRAS3/MAP3K10/DUSP16/PRKAR2B/ARHGEF5/SLC27A1/CNPPD1/PAK1/CCN…	158
GO:0006984	GO:0006984	ER-nucleus signaling pathway	25/6360	47/18903	0.00445368	0.0449759	0.0373506	ZBTB7B/SREBF2/WFS1/BCL2L11/ATF4/PTPN2/EIF2S1/SELENOS/CREBZF/TMCO1/ERLIN2/FBXW7/SCAP/MBTPS1/AMFR/ERLIN1/PTPN1/ATF6B/SREBF1/NFE2L2/ARHGEF10L/TP53/DDIT3/ABCA7/LPCAT3	25
GO:0061647	GO:0061647	histone H3-K9 modification	25/6360	47/18903	0.00445368	0.0449759	0.0373506	BRCA1/SUV39H2/RIF1/DNMT1/SIRT1/KDM1A/CHEK1/KAT2B/SPHK2/SUV39H1/DNMT3B/KDM4C/ZNF451/PWWP2A/H1-5/LMNA/BEND3/KMT2A/CRTC2/MECP2/PRDM5/MYB/PWWP2B/GATA3/ARID4B	25
GO:0001933	GO:0001933	negative regulation of protein phosphorylation	137/6360	338/18903	0.00447028	0.045073	0.0374313	NCAPG2/CEP85/NIBAN1/SLIT2/PLK1/FBLN1/IGFBP3/MYADM/MVP/PARP14/SIRT1/PBK/DDIT4/PRR5L/PAQR3/PLPP3/CDKN2C/SIRT2/BDKRB2/EPHB2/KAT2B/PRKDC/LDLRAD4/NTRK3/SEMA4D/SH2B3/RB1/BDKRB1/XDH/TRIB2/NUP62/APOE/IPO5/IPO7/DNAJA1/SLC8A1/FKBP8/CAMK2N1/DGKQ/TERF2IP/NOG/DUSP16/HSPB1/PRKAR2B/ARRB2/PKIA/PTPN2/PTPRO/NTF3/ANGPT1/GADD45A/UCHL1/PARD6A/NPM1/DEPTOR/ERRFI1/GBA1/DUSP3/ENPP1/PRKAR1B/PMEPA1/ZBED3/BMP7/THY1/TSC2/ENG…	137
GO:0000413	GO:0000413	protein peptidyl-prolyl isomerization	18/6360	31/18903	0.0045008	0.045169	0.0375109	FKBP5/PPIF/PPIC/PPWD1/PPIB/PPIH/FKBP1A/PPIAL4G/PIN1/PPIG/RANBP2/PPIL3/CWC27/FKBP1B/PPIL1/PPIAL4E/PPIAL4F/NKTR	18
GO:0009218	GO:0009218	pyrimidine ribonucleotide metabolic process	18/6360	31/18903	0.0045008	0.045169	0.0375109	DCK/UCK2/ENTPD4/UMPS/CAD/AK5/AK3/NME3/NME4/ENTPD5/UPP1/DPYD/CDA/CTPS2/UCK1/DHODH/UCKL1/NT5C	18
GO:0021591	GO:0021591	ventricular system development	18/6360	31/18903	0.0045008	0.045169	0.0375109	SEMA6D/CENPF/ANP32B/CCDC134/MBOAT7/KDM2B/UCHL5/NUMB/CDK6/DPCD/TTC21B/NUMBL/HYDIN/MECP2/DNAH5/C12orf57/ODAD2/KIF27	18
GO:0032388	GO:0032388	positive regulation of intracellular transport	85/6360	199/18903	0.0045748	0.0458404	0.0380685	CDK1/ECT2/GLI3/TPR/SPAG5/PINK1/ERBB2/FZD5/GAS6/BCAP31/VAMP2/DHX9/PRR5L/CTDSPL2/FIS1/BCAS3/LEPROT/ABLIM3/EZR/XPO4/PCNT/EHD1/EHD2/PCM1/ANP32B/IPO5/RAC2/BBC3/SREBF2/PLK3/MIEF2/CDH1/CDK5/PGAP1/MTMR2/ANK3/EDEM2/PTGS2/KIF20B/SAR1A/TOMM7/KHDRBS1/UBL5/ARIH2/CEMIP/BAG3/TM9SF4/LDLRAP1/ERGIC3/FBXW7/CD81/MYO1C/SCP2/MICALL2/C2CD5/RDX/PTPN23/OAZ2/AKAP5/EFCAB7/RAN/HSP90AA1/MSN/NRDE2/MFF/SIRT6/ITGB2/CEP131/CAPN1…	85
GO:2000142	GO:2000142	regulation of DNA-templated transcription, initiation	37/6360	76/18903	0.00465673	0.046589	0.0386902	HMGB1/CDK4/PPM1D/CAND1/BCLAF1/ATF7IP/MED1/TWIST1/THRA/MED14/TAF5/MED21/GTF2A1/MED25/TAF10/MITF/ZNF451/PWWP2A/ESR1/ERCC1/DHX36/SUB1/TAF9/TAF11/MED15/MED9/TAF3/PAXIP1/MED4/GTF2A2/TP53/MED19/MED6/MED11/MED12/TAF8/MED30	37
GO:0042306	GO:0042306	regulation of protein import into nucleus	30/6360	59/18903	0.00467298	0.0466792	0.0387651	CDK1/ECT2/GLI3/NUP58/TPR/NOLC1/CD36/IPO5/CDH1/PKIA/PTGS2/ANGPT1/SUFU/MDFIC/BAG3/NUP54/EFCAB7/RAN/HSP90AA1/RAB23/FERMT1/SIRT6/TARDBP/SUMO1/PRKD1/JUP/TGFB1/PSEN1/RBM22/BMP4	30
GO:0007422	GO:0007422	peripheral nervous system development	39/6360	81/18903	0.00474579	0.0473332	0.0393083	BDNF/CDK1/ERBB2/CLDN1/ITGB4/ADGRG6/SIRT2/NFASC/NEFH/CITED2/NRG1/CDK5/NTF3/NAB1/GDNF/POU4F1/POU3F2/PARD3/ONECUT2/PLEC/UGT8/NGF/RUNX3/SH3TC2/ALDH3A2/DAG1/SLC5A3/AKT2/GSTM3/LAMB2/ERBB3/SCN8A/RXRG/SERPINI1/MED12/NTRK2/PLXNA4/ETV1/ARHGEF10	39
GO:0106027	GO:0106027	neuron projection organization	43/6360	91/18903	0.00481859	0.0479112	0.0397882	ARC/MAP1A/SHANK1/EPHB2/EFNA1/DBNL/ABCD1/APOE/DLG4/EPHA4/GRIN2B/DBN1/DCTN1/DOCK10/CDK5/MTMR2/CTTN/ITPKA/ABI2/UBE3A/TANC2/PRMT3/LZTS3/ABHD17B/ABI3/PDLIM5/DHX36/HDAC6/INSR/KIF1A/CFL1/EPHB3/HOMER1/LRP8/CDK5R1/PLS1/PSEN1/ARHGAP44/ITGA3/CTNND2/DVL1/LRRK2/CHRNA7	43
GO:1990542	GO:1990542	mitochondrial transmembrane transport	43/6360	91/18903	0.00481859	0.0479112	0.0397882	MCUB/HSPD1/SLC25A23/SLC41A3/SFXN1/SLC39A8/SLC25A5/SLC25A40/TIMM21/SLC25A15/TST/SLC25A29/GRPEL2/SLC25A1/PNPT1/SLC25A22/SLC25A20/TOMM7/MPC1/SFXN3/ABCB8/MCUR1/UCP2/STOML2/MPC2/CPT1A/ROMO1/SLC25A31/MICU1/SMDT1/SLC25A37/MICU3/SFXN5/TIMM17B/SLC25A36/CPT2/SFXN2/SLC25A33/SLC25A39/LETM1/SLC25A13/PSEN2/CHCHD4	43
GO:0098727	GO:0098727	maintenance of cell number	78/6360	181/18903	0.00489035	0.0485499	0.0403187	MTF2/GATA2/RIF1/PHF19/RBBP7/ASPM/SMC3/SAP30/SMC1A/RBBP4/SMARCC1/EZH2/SINHCAF/PCM1/SIN3A/CNOT1/LBH/KDM2B/MYC/NOG/FANCD2/ACTL6A/SAP130/PELO/NIPBL/WDR43/MCPH1/FZD7/FANCC/IGF2BP1/MED14/SAV1/TBX3/SOX9/KIT/HDAC2/ZHX2/BCL7A/NCOA3/BMP7/PHF10/BCL9L/TET1/SRRT/GNL3/MED21/KDM4C/BRMS1L/PAX8/HOOK3/LRP5/CDH2/RTF1/ELAVL1/KLF10/PTN/CNOT2/SMARCA2/MED15/LIF/TEAD4/SMC5/ING1/METTL14/LOXL2/DPF2/TAF5L/SELENON/SOX4/PRRX…	78
GO:0030199	GO:0030199	collagen fibril organization	32/6360	64/18903	0.00493714	0.0489392	0.0406419	CYP1B1/TGFB2/COL11A1/EXT1/RB1/P3H4/P4HA1/LOXL3/AEBP1/COL5A1/LOXL1/GREM1/COL1A2/COL12A1/COL1A1/VIPAS39/EFEMP2/PLOD3/COL3A1/ADAMTS12/LOXL4/LOXL2/COLGALT2/EMILIN1/FKBP10/COL13A1/ADAMTS14/LUM/FMOD/ADAMTS2/MMP11/COL14A1	32
GO:0010970	GO:0010970	transport along microtubule	73/6360	168/18903	0.0049635	0.0491249	0.0407962	CLIP3/SSX2IP/KIF4A/ARMCX3/TRIM58/DLG2/MAP1A/SYNE2/NEFH/PCM1/LRPPRC/DYNC2I1/WASF1/ARL8A/COPG1/PEX14/SPG7/HSPB1/NDE1/FLOT2/HNRNPU/CAMSAP3/UCHL1/AGTPBP1/BAG3/DYNLL1/KIF5C/TRAK1/AP3D1/BORCS6/ARHGAP21/BLOC1S1/OPA1/MAPK8IP3/CNIH2/KIF1C/BLOC1S3/HDAC6/TTC21B/FYCO1/TMEM201/IFT140/IFT43/CEP131/DYNC2I2/SSNA1/KIF1A/TRIM46/IFT81/TRAF3IP1/AP3M2/RAB27B/CILK1/SFPQ/KIF5B/RPGR/KIFAP3/WDR35/BLOC1S4/IFT80/IFT20/PRKC…	73
GO:0090312	GO:0090312	positive regulation of protein deacetylation	17/6360	29/18903	0.00500925	0.0495018	0.0411092	PINK1/SIRT1/ZBTB7B/C6orf89/SMARCA5/NIPBL/SUV39H1/DYRK1A/VEGFA/SREBF1/PRKD2/PRKD1/NDN/NNMT/TP53/AKAP8L/LRRK2	17
GO:0043620	GO:0043620	regulation of DNA-templated transcription in response to stress	24/6360	45/18903	0.00504864	0.0497336	0.0413017	ATF3/RPS6KA1/SIRT2/CHEK1/BCLAF1/CITED2/SIN3A/EGR1/ATF4/CREB3L1/RPS6KA3/BAG3/HIF1AN/RELA/ARNT/CEBPB/VEGFA/ATF6B/NFE2L2/VHL/TP53/DDIT3/MUC1/RGS14	24
GO:1902116	GO:1902116	negative regulation of organelle assembly	24/6360	45/18903	0.00504864	0.0497336	0.0413017	BRCA1/CCP110/CEP97/PINK1/KAT2B/PHF23/EVI5L/TCHP/TMEM39A/TBC1D30/MPHOSPH9/LIMK2/TRIM37/RBM14/CDK5RAP2/KIF24/NBDY/FEZ2/MDM1/BECN1/TBC1D7/CDK10/LRRK2/ODF2L	24
GO:0031398	GO:0031398	positive regulation of protein ubiquitination	54/6360	119/18903	0.00505582	0.0497336	0.0413017	BRCA1/MASTL/UBE2C/PLK1/PINK1/KDM1A/FANCI/STUB1/CRY1/CDC20/UBE2S/PHF23/BMI1/MALT1/WFS1/SKP2/FANCM/WBP1L/ANGPT1/NPM1/ARRDC4/SPHK1/DCUN1D4/FKBP1A/UBE3A/FBXW7/SMAD7/DCUN1D2/PELI1/PIN1/RIPK2/NDFIP1/UBE2N/RCHY1/BTRC/CENPS/TRIB3/RASSF5/PAXIP1/TOPORS/DCUN1D1/FZR1/PEF1/TBC1D7/BIRC3/UBE2V2/NMI/PRICKLE1/LRRK2/NHLRC1/FBXO4/UBE2D1/GABARAP/INAVA	54
GO:0022604	GO:0022604	regulation of cell morphogenesis	127/6360	312/18903	0.00509666	0.0500056	0.0415275	WNT5A/NEDD4L/CCL2/MYH10/RCC2/ITGB3/FBLN1/MYADM/SPARC/ARC/ALDOA/FITM2/STRIP2/PLXNA3/CDC42EP3/CORO1B/LPAR1/GBP1/LIMS2/HAS2/MUL1/CD44/EPHB2/DIAPH1/EZR/PRKDC/SEMA4D/DBNL/SH3D19/ATP10A/ARPIN/PREX1/DLG4/RAC2/PALM/TAOK2/EPHA4/FES/CASS4/SEMA3E/DBN1/CDC42EP4/EPS8/CUL7/RHOC/UNC13D/CAPZB/EPB41L3/GNA13/PARVB/RHOQ/PRAG1/FGD4/KIT/RHOBTB3/ITPKA/PRPF40A/FBXO31/CAMSAP1/ST6GAL1/TACSTD2/STRIP1/SPAG9/DVL3/FMNL2/BCL9…	127
GO:0061982	GO:0061982	meiosis I cell cycle process	61/6360	137/18903	0.00509897	0.0500056	0.0415275	BRCA2/ESPL1/NDC80/FBXO5/TOP2A/RAD54L/NDC1/CKS2/PLK1/MSH6/TRIP13/AURKA/CCNE2/RAD51AP1/CCNB2/RAD51C/RMI1/CCNE1/BRIP1/CDC25A/RAD21/SGO2/HSPA2/MEIOB/PTTG1/MSH4/MRE11/SGO1/P3H4/MLH1/DDX4/CDC25C/PSMC3IP/FANCD2/FANCM/BCL2L11/TOP2B/CDC25B/CCNB1IP1/FMN2/MYBL1/TEX15/SYCP1/RAD51D/BRME1/EME2/MAEL/EME1/RAD51/SLC25A31/ERCC1/CENPC/RAD54B/CENPS/RAD50/MLH3/BAG6/SLC2A8/ATM/SIRT7/DMC1	61
GO:0032835	GO:0032835	glomerulus development	34/6360	69/18903	0.00513819	0.0503137	0.0417834	TEK/ITGB3/CD24/KIRREL3/NID1/ACTA2/TCF21/BCL2/EXT1/PODXL/PDGFRB/NOG/EGR1/LHX1/SULF1/PTPRO/ANGPT1/PLCE1/BMP7/MAGI2/MYO1E/OSR1/PECAM1/PROM1/MTSS1/MPV17/ENPEP/PDGFRA/LAMB2/EDNRA/MEF2C/BMP4/RET/KLF15	34
GO:0035966	GO:0035966	response to topologically incorrect protein	71/6360	163/18903	0.00515974	0.0504331	0.0418826	ATF3/STC2/THBS1/HSPD1/CCND1/TMEM129/TRAM1/TBL2/HSPA2/STUB1/DDRGK1/DNAJA1/KLHL15/EIF2AK2/WFS1/CREB3/BCL2L11/HSPB1/HSPE1/ERLEC1/HSPH1/ATF4/CREB3L1/AUP1/EDEM2/PTPN2/RHBDD2/HSPA9/EIF2S1/SELENOS/CREBZF/HSPA14/BAG3/UGGT2/PARP16/DNAJB2/FBXO6/UGGT1/DNAJC10/MBTPS1/ERP44/AMFR/HSPA13/VCP/HSPA4L/HSP90AA1/HSPB8/ABCB10/ERO1A/PTPN1/ATF6B/CHAC1/HDAC6/DNAJB9/TM7SF3/RHBDD1/STT3B/NFE2L2/CTH/CREBRF/EDEM3/JKAMP/DNAJC…	71
GO:0030010	GO:0030010	establishment of cell polarity	66/6360	150/18903	0.00516601	0.0504331	0.0418826	WNT5A/NDC80/MAD2L1/PLK1/CENPA/SPAG5/WEE1/LAMA1/BCAS3/GSN/SAPCD2/UBXN2B/FOXF1/GPSM2/CYRIB/DCTN1/NDE1/FLOT2/GBF1/MCPH1/CAMSAP3/BRSK1/ALPK2/KIF20B/WWC1/ZW10/RICTOR/ROCK2/FSCN1/DOCK8/PAX6/AMOTL1/FRMD4A/CDK5RAP2/PARD3/TCIRG1/MPP7/RAB11FIP2/PLEKHG3/PKHD1/HSP90AA1/FERMT1/ITGB1/MSN/RAP1B/AMOTL2/FBF1/GPSM1/KIF26B/LLGL2/SPRY1/CRB1/NUMA1/MYO18A/ROCK1/OPHN1/PKD1/SPDL1/MARK2/IFT20/PRKCZ/LLGL1/SH3BP1/GATA3/SHT…	66
GO:1902806	GO:1902806	regulation of cell cycle G1/S phase transition	90/6360	213/18903	0.00517791	0.0504729	0.0419156	RRM2/SLFN11/KIF14/GTSE1/E2F7/FAM83D/RRM1/CDC6/RFWD3/CCL2/CDK2/CCND2/WEE1/STIL/CCND1/ATP2B4/BCL2/PLK2/MDM2/CDKN2C/TFDP1/SMARCC1/EZH2/RBL1/PRKDC/INHBA/DPF1/SASS6/CASP2/RPA2/RB1/DDRGK1/SMARCD3/MTBP/LSM11/GPNMB/PLK3/APBB1/ACTL6A/BRD7/E2F1/LSM10/PLRG1/BCL7A/FBXO31/ARID2/CDKN2A/CCND3/PHF10/APPL1/FBXW7/MYO16/PRMT2/JADE1/CPSF3/PBRM1/ACVR1/RDX/NACC2/NKX3-1/CENPJ/PPP2CA/CDK7/SUSD2/BTN2A2/TBX2/CRADD/CACNB4/…	90
GO:0042176	GO:0042176	regulation of protein catabolic process	145/6360	361/18903	0.00520407	0.0506514	0.0420639	WNT5A/FAM83D/DTL/USP13/CYP51A1/MAD2L1/CDK2/PLK1/AURKA/PINK1/PBK/EEF1A2/BARD1/BCAP31/XPO1/FAF1/PLK2/MDM2/SIRT2/SMARCC1/MAP1A/RHBDF1/EZR/TMEM9/FMR1/NUDT15/ODC1/STUB1/SH3D19/VPS28/CDC20/DDRGK1/TRIB2/APOE/DDA1/NRG1/UCHL5/GIPC1/PLK3/TMEM259/CDH1/FBXO22/RNF41/SERPINE2/ZER1/FMN2/FURIN/GGA1/ATP13A2/ATRAID/MARCHF2/SOX9/DDB1/ARIH2/TNFSF12/GBA1/ELOB/DNAJB2/USP5/RGP1/RELA/PSMF1/AZIN2/FBXW7/CD81/ARAF/SMAD7/SU…	145
GO:0051098	GO:0051098	regulation of binding	149/6360	372/18903	0.00526712	0.0511879	0.0425094	GMNN/HMGB2/WNT5A/BDNF/HJURP/SOX11/STK4/ITGA4/PLK1/AURKB/AURKA/MAPRE3/STMN1/PARP1/IFI16/HMGB1/GOLGA2/MAPK3/CDT1/KDM1A/DHX9/DTX3L/LDOC1/DDX11/SIRT2/PARP9/PPARA/MET/ERCC2/FMR1/NEK2/STUB1/CTBP2/SIN3A/RB1/DDRGK1/SMARCD3/APOE/EDF1/HDAC5/EPHA4/EIF4A3/PEX14/GREM2/NOG/NUCKS1/CTHRC1/TRIM6/DOT1L/PBXIP1/CDK5/ADNP/NFATC4/C4orf3/PLCL2/ARRB2/E2F1/TWIST1/HIPK2/IFIT1/ANGPT1/EIF2S1/ITGA2/NES/CEBPG/HDAC2/STK3/WAPL/…	149
GO:0051145	GO:0051145	smooth muscle cell differentiation	36/6360	74/18903	0.00528327	0.051212	0.0425294	DNMT1/SIRT1/OLFM2/SIX1/FOXF1/GATA6/NFATC4/TBX3/SOX9/KIT/FOXO4/ADM/ENG/PDCD4/NFATC3/HEY1/MESP1/ACVR1/MRTFB/VEGFA/PRDM6/TBX2/EFEMP2/QKI/CTH/RBPMS2/MECP2/TMEM204/EREG/MRTFA/EDNRA/MEF2C/GPER1/NFATC2/BMP4/MYOCD	36
GO:0034599	GO:0034599	cellular response to oxidative stress	118/6360	288/18903	0.00528548	0.051212	0.0425294	PCNA/DHRS2/SLC1A1/CDK1/CYP1B1/DHFR/ECT2/EDN1/GCH1/PINK1/SIRT1/PARP1/MAPK3/MELK/BCL2/PRDX5/PRR5L/SIRT2/CPEB2/EZH2/MET/FBLN5/ARL6IP5/NET1/PPARGC1A/MMP3/CD36/ABCD1/SIN3A/NOL3/ZNF622/PPIF/ADNP2/FUT8/MAP1LC3A/NR4A2/G6PD/MEAK7/PYCR1/FANCD2/MAPK13/STX4/ALDH3B1/HSPB1/TMEM161A/FOS/ATF4/NR4A3/FANCC/PNPT1/PDK2/GPX7/GPR37/EIF2S1/ATP13A2/HDAC2/SELENOS/MAP3K5/BMP7/VRK2/PRKRA/PRDX3/RELA/SPHK1/STK24/ARNT/STAT6/F…	118
GO:0006749	GO:0006749	glutathione metabolic process	29/6360	57/18903	0.00531031	0.0513755	0.0426652	SLC1A1/GLO1/GSTK1/GSTM2/ARL6IP5/G6PD/IDH1/GGT7/HAGH/CHAC2/GSTM1/GSS/GLRX2/CHAC1/NFE2L2/GSTM4/GSTZ1/GSTP1/CTNS/ETHE1/GGT5/GSTM3/GSTA4/MMACHC/GSTO2/GGTLC2/GSTM5/MGST2/SLC1A2	29
GO:0032784	GO:0032784	regulation of DNA-templated transcription, elongation	48/6360	104/18903	0.00533621	0.0515488	0.0428091	SUPT16H/RNF168/INTS7/ALYREF/EZH2/TCEA2/MED1/CCNT1/WDR43/HMGN1/HNRNPU/TCERG1/MED14/ZNF326/WDR82/INTS14/CDK9/NCBP1/MED21/SUPT5H/MED25/RNF8/INTS6/PWWP2A/SUPT6H/GTF2F1/SIRT6/THOC1/KAT7/INTS1/MED15/VHL/INTS13/CBX7/MED9/MED4/INTS8/MED19/MED6/LARP7/EAF2/MED11/INTS2/RECQL5/LDB1/PWWP2B/ELL/MED30	48
GO:0006289	GO:0006289	nucleotide-excision repair	40/6360	84/18903	0.00543319	0.0524072	0.043522	BRCA2/RPA1/DDB2/SIRT1/POLD3/POLE/BRIP1/SMARCC1/POLD1/DPF1/ERCC2/RPA2/SMARCD3/ACTL6A/BRD7/RPA3/HMGN1/FANCC/DDB1/ERCC3/BCL7A/ARID2/PHF10/POLL/PBRM1/GTF2H2/POLR2I/GTF2H2C/ERCC1/GTF2H1/RAD23A/KAT7/SMARCA2/DPF2/TP53/CETN2/NTHL1/POLK/ERCC5/UVSSA	40
GO:0048864	GO:0048864	stem cell development	42/6360	89/18903	0.00545064	0.052497	0.0435966	SOX11/EDN1/SEMA6D/NOLC1/TCOF1/MAPK3/BCL2/SEMA6A/KITLG/KBTBD8/SEMA4D/CITED2/ANXA6/NRG1/SEMA3E/TWIST1/SOX9/PHACTR4/GDNF/BMP7/ERBB4/SEMA5A/SETD2/SEMA3F/ACVR1/EFNB1/FN1/CDH2/RDH10/ALDH1A2/SEMA7A/SEMA6C/SEMA3D/PEF1/EDNRA/LAMA5/SEMA4G/PITX2/NRP2/BMP4/RET/SEMA3B	42
GO:0048813	GO:0048813	dendrite morphogenesis	62/6360	140/18903	0.00552878	0.0531702	0.0441556	NEDD4L/HPRT1/ARC/LRP4/SHANK1/EPHB2/EFNA1/SEMA4D/DBNL/YWHAH/DLG4/GORASP1/TAOK2/EPHA4/DBN1/DOCK10/CUL7/CDK5/MINK1/NFATC4/IGF2BP1/HECW1/ITPKA/ABI2/KNDC1/FBXO31/LZTS1/TNIK/UBE3A/TANC2/PREX2/ANAPC2/PRMT3/LZTS3/ITGB1/ABI3/FBXW8/PDLIM5/DHX36/HDAC6/PTN/KIF1A/RAP2A/MEF2A/CFL1/TBC1D24/EPHB3/LRP8/OBSL1/CDK5R1/VLDLR/ELAVL4/ARHGAP44/CTNND2/NSMF/DVL1/CDKL5/MAP2/LRRK2/DCLK1/ABITRAM/CHRNA7	62
GO:0070199	GO:0070199	establishment of protein localization to chromosome	16/6360	27/18903	0.00555959	0.0533077	0.0442698	BRCA2/POT1/WBP2/CCT6A/CCT5/NIPBL/DKC1/MACROH2A2/CCT2/CCT8/NABP2/CCT4/TCP1/H1-5/WRAP53/LRWD1	16
GO:1905820	GO:1905820	positive regulation of chromosome separation	16/6360	27/18903	0.00555959	0.0533077	0.0442698	NCAPH/CDCA8/NCAPG2/ESPL1/NCAPG/BIRC5/AURKB/SMC4/CDT1/INCENP/DLGAP5/RB1/SMC2/PLSCR1/NCAPH2/NUMA1	16
GO:0071711	GO:0071711	basement membrane organization	20/6360	36/18903	0.00558014	0.0534253	0.0443675	NID1/LAMA1/EXT1/CAV2/CLASP2/FLRT2/PHLDB2/COL4A1/NID2/PHLDB1/FERMT1/ITGB1/PLOD3/COL3A1/DAG1/SPINT2/LAMA2/LAMB2/NTNG2/MMP11	20
GO:0006644	GO:0006644	phospholipid metabolic process	155/6360	389/18903	0.00564825	0.0539973	0.0448425	MBOAT1/PIK3R3/AGPAT5/LIPG/DPM3/FABP5/PRDX6/FITM2/SERINC2/LIPH/PTDSS2/ABCA3/PLPP3/OSBPL10/PCYT1A/MVD/PGAP3/CDS1/FAR1/CLN8/CDIPT/INPPL1/ORMDL3/AGPAT1/LPCAT4/PITPNM3/PLPPR2/MBOAT7/PCYT2/PDGFRB/SERINC3/PIGX/PLPP6/PIK3C2A/ISYNA1/DGKQ/TNFAIP8L3/DHDDS/GATA6/TMEM150A/LPIN1/SLC44A2/IDH1/PGAP1/PIP4K2A/SLC27A1/MTMR2/DGKA/LPCAT2/PNPLA6/SPHK2/PIP5K1C/INPP1/DOLK/HYCC1/INPP4B/IPMK/OSBP/ITPKA/PLSCR1/DGKH/ABHD5/P…	155
GO:0042326	GO:0042326	negative regulation of phosphorylation	152/6360	381/18903	0.0057731	0.0551092	0.0457659	NCAPG2/CEP85/NIBAN1/SLIT2/PLK1/FBLN1/IGFBP3/MYADM/MVP/PARP14/SIRT1/PBK/DDIT4/PIK3IP1/PRR5L/PAQR3/PLPP3/CDKN2C/SIRT2/BDKRB2/EPHB2/PPARA/KAT2B/PRKDC/INHBA/LDLRAD4/NTRK3/SEMA4D/SH2B3/RB1/BDKRB1/XDH/TRIB2/NUP62/APOE/IPO5/IPO7/DNAJA1/SLC8A1/FKBP8/CAMK2N1/DGKQ/TERF2IP/NOG/DUSP16/HSPB1/PRKAR2B/PIP4K2A/HNRNPU/ARRB2/PKIA/PTPN2/PTPRO/NTF3/ANGPT1/GADD45A/UCHL1/PARD6A/NPM1/DEPTOR/ERRFI1/GBA1/DUSP3/ENPP1/PRKA…	152
GO:0036503	GO:0036503	ERAD pathway	51/6360	112/18903	0.00580826	0.0553629	0.0459766	USP13/BCAP31/TMEM129/HM13/FAF1/SYVN1/FBXO44/STUB1/CLGN/RNF121/UBXN6/SEC61B/WFS1/MAN1A1/TMEM259/FOXRED2/ERLEC1/FAM8A1/AUP1/EDEM2/RHBDD2/SELENOS/TMUB2/UGGT2/DNAJB2/ERLIN2/FBXO6/UGGT1/DNAJC10/MAN1B1/AMFR/ERLIN1/VCP/SVIP/FBXO2/RCN3/RNFT2/DNAJB9/RHBDD1/STT3B/NFE2L2/TMUB1/EDEM3/SEL1L/USP25/TRIM25/JKAMP/CALR/BAG6/TMEM67/RNFT1	51
GO:0006406	GO:0006406	mRNA export from nucleus	33/6360	67/18903	0.00583576	0.0554612	0.0460582	NUP155/TPR/NUP85/NUP107/NUP160/DDX39A/POLR2D/ALYREF/MAGOHB/EIF4A3/THOC3/SRSF3/HNRNPA2B1/NXT1/NUP88/ENY2/SETD2/SMG1/YTHDC1/AGFG1/NCBP1/NUP93/RAE1/GLE1/SUPT6H/THOC1/NUP133/MAGOH/NXF1/NCBP3/THOC2/AKAP8L/THOC7	33
GO:0060260	GO:0060260	regulation of transcription initiation from RNA polymerase II promoter	33/6360	67/18903	0.00583576	0.0554612	0.0460582	HMGB1/CDK4/PPM1D/CAND1/ATF7IP/MED1/THRA/MED14/TAF5/MED21/GTF2A1/MED25/TAF10/ZNF451/ESR1/ERCC1/DHX36/SUB1/TAF9/TAF11/MED15/MED9/TAF3/PAXIP1/MED4/GTF2A2/TP53/MED19/MED6/MED11/MED12/TAF8/MED30	33
GO:0061014	GO:0061014	positive regulation of mRNA catabolic process	49/6360	107/18903	0.0059207	0.0561857	0.0466599	EXOSC9/CNOT9/CNOT10/DCP2/DHX9/POLR2D/PRR5L/HNRNPD/ZC3HAV1/TNKS1BP1/BTG2/MLH1/CNOT1/PLEKHN1/EXOSC2/SYNCRIP/EXOSC3/EXOSC8/HNRNPU/PNPT1/IGF2BP1/METTL16/ZFP36L1/CNOT6L/CNOT7/ROCK2/EXOSC5/SAMD4A/CNOT6/PATL1/CNOT8/PAIP1/DCPS/FTO/TNRC6A/DHX36/PAN3/CNOT2/KHSRP/TARDBP/DIS3/METTL14/GTPBP1/ROCK1/EXOSC7/ZFP36L2/ZFP36/RIDA/DCP1B	49
GO:1903825	GO:1903825	organic acid transmembrane transport	68/6360	156/18903	0.00597462	0.0566142	0.0470157	SLC1A1/PRAF2/EMB/SLC7A2/SLC16A3/SLC6A15/SLC16A2/THBS1/SLC2A1/SLC1A4/RGS4/LRRC8C/SFXN1/ARL6IP1/ARL6IP5/SLC16A1/CLN8/CD36/ABCD1/SLC36A1/SLC38A7/SLC25A15/SLC38A5/SLC25A29/SLC19A1/SLC27A1/SLC25A1/SLC7A5/SLC22A4/SLC25A22/SLC25A20/SLC29A4/SLC7A1/MPC1/SLC6A6/SFXN3/SLC43A2/SLC38A11/SLC7A14/MPC2/SLC36A4/SLC38A9/CPT1A/ACSL5/SLC38A4/ITGB1/SLC13A3/ABCC1/PER2/RGS2/SLC6A5/SLC5A6/AKT2/IRS2/SLC6A1/SLC46A1/ABCC5/…	68
GO:0010876	GO:0010876	lipid localization	189/6360	483/18903	0.00601386	0.0568467	0.0472088	EDN1/ITGB3/LIPG/FABP5/THBS1/SLC2A1/ATP9A/SIRT1/FITM2/SELENOM/ABCA3/BDKRB2/SOAT1/FIS1/PPARA/OSBPL10/SLC43A3/ANO4/INHBA/EHD1/PLIN2/CDS1/CLN8/OSBPL6/LDAF1/CD36/ABCD1/ATP10A/SURF4/OSBPL2/CRY1/ABCC10/ATP8B2/PLIN3/PITPNM3/STOML1/APOE/CRY2/TSPO/ZDHHC8/SREBF2/ATP11C/ALKBH7/PRELID3B/TNFAIP8L3/APOB/PIP4K2A/SLC27A1/APOL6/VPS13A/NRIP1/NPC2/AUP1/FURIN/PTPN2/PTGS2/MFSD2B/SQLE/SLC25A20/ZDHHC5/PITPNB/OSBP/PNPLA2…	189
GO:0001823	GO:0001823	mesonephros development	47/6360	102/18903	0.00601678	0.0568467	0.0472088	SDC1/SLIT2/GLI3/MAGED1/TCF21/BCL2/ROBO2/SIX1/SIM1/BMPER/MYC/SDC4/NOG/SMAD5/LHX1/SOX9/DCHS1/GDNF/BMP7/FGF1/TACSTD2/SMAD7/PBX1/GREM1/PAX8/VEGFA/RARA/PTCH1/CALB1/OSR1/FMN1/CAT/GZF1/HS2ST1/KIF26B/SPRY1/GREB1L/EPCAM/SMAD1/TMEM59L/ARG2/SMAD6/PKD1/LAMA5/GATA3/BMP4/RET	47
GO:0019827	GO:0019827	stem cell population maintenance	76/6360	177/18903	0.00603193	0.0569065	0.0472585	MTF2/GATA2/RIF1/PHF19/RBBP7/ASPM/SMC3/SAP30/SMC1A/RBBP4/SMARCC1/SINHCAF/PCM1/SIN3A/CNOT1/LBH/KDM2B/MYC/NOG/FANCD2/ACTL6A/SAP130/PELO/NIPBL/WDR43/MCPH1/FZD7/FANCC/IGF2BP1/MED14/SAV1/TBX3/SOX9/KIT/HDAC2/ZHX2/BCL7A/NCOA3/BMP7/PHF10/BCL9L/TET1/SRRT/GNL3/MED21/KDM4C/BRMS1L/PAX8/HOOK3/LRP5/CDH2/RTF1/ELAVL1/KLF10/PTN/CNOT2/SMARCA2/MED15/LIF/TEAD4/SMC5/ING1/METTL14/LOXL2/DPF2/TAF5L/SOX4/PRRX1/ZFP36L2/EIF…	76
GO:0006541	GO:0006541	glutamine metabolic process	15/6360	25/18903	0.00614859	0.0577538	0.0479621	GMPS/PHGDH/PPAT/CPS1/ASL/PFAS/GFPT2/CAD/GFPT1/ASNSD1/GLUL/GLUD1/MECP2/CTPS2/GLYATL1	15
GO:0009162	GO:0009162	deoxyribonucleoside monophosphate metabolic process	15/6360	25/18903	0.00614859	0.0577538	0.0479621	TYMS/DUT/SHMT1/PNP/DCK/XDH/GDA/TK1/TK2/ADK/DNPH1/UPP1/DPYD/TYMP/NT5C	15
GO:0050686	GO:0050686	negative regulation of mRNA processing	15/6360	25/18903	0.00614859	0.0577538	0.0479621	RBMX/BARD1/SRSF7/HNRNPA2B1/NPM1/DYRK1A/SRSF10/SRSF4/ZC3H14/SRSF6/HNRNPK/RNPS1/SAP18/PTBP1/RBM20	15
GO:0032212	GO:0032212	positive regulation of telomere maintenance via telomerase	19/6360	34/18903	0.0062896	0.0588865	0.0489028	AURKB/MAPK3/POT1/HNRNPA1/NEK2/XRCC5/MAP3K4/CCT6A/CCT5/DKC1/CCT2/NAF1/CCT8/CCT4/TCP1/ATR/ATM/MAP2K7/FBXO4	19
GO:0051973	GO:0051973	positive regulation of telomerase activity	19/6360	34/18903	0.0062896	0.0588865	0.0489028	AURKB/MAPK3/POT1/NEK2/XRCC5/GRHL2/MAP3K4/MYC/PTGES3/DKC1/CCT2/NAF1/CCT4/TCP1/GREM1/HSP90AA1/NVL/WRAP53/MAP2K7	19
GO:0045926	GO:0045926	negative regulation of growth	103/6360	249/18903	0.00629656	0.0588865	0.0489028	WNT5A/SLIT2/STK4/WFDC1/RBBP7/SEMA6D/STC2/SIRT1/TGFB2/CDKN2AIP/RGS4/PLXNA3/TGFBR2/BCL2/SEMA6A/CDKN2C/MUL1/DACT3/PPARA/INHBA/SEMA4D/CITED2/RB1/BDKRB1/G6PD/PSRC1/TCHP/NOG/SEMA3E/CDH1/CDK5/TMPRSS4/FGFR3/SERPINE2/PNPT1/MT2A/WWC1/OSGIN2/SPHK2/SAV1/GDF15/STK3/ENPP1/PTPRS/DNAJB2/CDKN2A/RTN4/SPAG9/NDRG3/SEMA5A/BTG1/JADE1/SEMA3F/DCBLD2/FOXP1/GREM1/SH3BP4/PPP2CA/ACVR1B/PTCH1/SESN2/NTN1/GNG4/RGS2/NPPB/SMARCA…	103
GO:0006643	GO:0006643	membrane lipid metabolic process	88/6360	209/18903	0.00631846	0.0590058	0.0490019	PRKD3/CYP1B1/SPTSSB/CERS6/DPM3/ELOVL2/SERINC2/CLN6/PLPP3/ST6GALNAC4/PGAP3/CLN8/CERS5/ORMDL3/ELOVL1/ST8SIA3/HACD3/SERINC3/PIGX/B3GNT5/ALDH3B1/PGAP1/FADS3/ORMDL2/SPHK2/CERS2/KIT/OSBP/GBA1/ST8SIA1/SPHK1/PIGS/B4GALT5/HACD1/LARGE1/NEU3/PIGQ/ELOVL5/PIGG/PIGM/SPNS2/PPP2CA/VAPA/SERINC1/NSMAF/UGCG/UGT8/ABCA2/ACER2/SERINC5/B4GALNT1/GM2A/B4GALT3/PRKD2/SIRT3/TM9SF2/PRKD1/PPP2R1A/PLA2G6/SMPD4/PIGV/KDSR/PIGK/S…	88
GO:0061028	GO:0061028	establishment of endothelial barrier	25/6360	48/18903	0.00636051	0.0593127	0.0492567	MYADM/CLDN1/EZR/TNFRSF1A/ROBO4/TJP2/F2RL1/S1PR2/ROCK2/AFDN/ICAM1/ADD1/RDX/VEGFA/VCL/MSN/RAP1B/PECAM1/TJP3/HPSE/FASN/ROCK1/EDNRA/CLDN3/PDE4D	25
GO:0018212	GO:0018212	peptidyl-tyrosine modification	152/6360	382/18903	0.00644788	0.0600407	0.0498613	TEK/NCAPG2/TTK/ITGB3/ERBB2/WEE1/MVP/CD24/PARP14/PBK/AREG/MAPK3/LRP4/MELK/GAS6/PPP2R5B/CTF1/PLPP3/PARP9/CD4/CD44/EPHB2/KITLG/MET/YES1/EFNA1/NTRK3/SEMA4D/SH2B3/MAP2K3/CD36/IL18/SCYL1/CLCF1/DLG4/EIF2AK2/PDGFRB/NRG1/BAZ1B/DDR1/EPHA4/TNFRSF1A/DGKQ/FES/CASS4/ADNP/FGFR3/ARRB2/PTPN2/NTF3/HIPK2/ANGPT1/RAP2B/SHC1/ARHGEF2/DYRK1B/ERRFI1/KIT/OSBP/HDAC2/DYRK4/ABI2/TTN/BANK1/RICTOR/CNOT7/THY1/NCL/ERBB4/ROR1/MAP…	152
GO:0001885	GO:0001885	endothelial cell development	32/6360	65/18903	0.00663033	0.0615619	0.0511246	MYADM/CLDN1/MET/EZR/TNFRSF1A/ROBO4/TJP2/ARHGEF26/F2RL1/S1PR2/ROCK2/AFDN/COL15A1/ICAM1/ADD1/RDX/VEGFA/VCL/MSN/RAP1B/PECAM1/PLOD3/TJP3/HPSE/COL22A1/FASN/ROCK1/GSTM3/EDNRA/CLDN3/PDE4D/COL18A1	32
GO:0050771	GO:0050771	negative regulation of axonogenesis	32/6360	65/18903	0.00663033	0.0615619	0.0511246	WNT5A/SEMA6D/PLXNA3/LRP4/SEMA6A/EPHB2/GDI1/SEMA4D/SEMA3E/CDH1/CDK5/PTPRS/THY1/RTN4/SEMA5A/SEMA3F/NTN1/RTN4R/TRIM46/WNT3/ULK2/ULK1/IFRD1/SEMA7A/SEMA6C/PSEN1/SEMA3D/SEMA4G/MAP2/MBP/DCC/SEMA3B	32
GO:0007411	GO:0007411	axon guidance	98/6360	236/18903	0.00664612	0.0616198	0.0511727	WNT5A/BDNF/SLIT2/EMB/EDN1/GLI3/LHX9/SEMA6D/ERBB2/PLXNA3/LAMA1/EXT1/ROBO2/SEMA6A/NFASC/EPHB2/EFNA1/SEMA4D/MYPN/RAC2/EPHA4/NOG/SEMA3E/FLRT2/MYOT/ROBO4/CDK5/TUBB2B/NRXN1/LHX1/VAX1/PTPRO/VASP/SIAH1/GDNF/CHN1/LAMC2/BMP7/NIBAN2/OTX2/KIF5C/SEMA5A/PAX6/TBR1/SEMA3F/NFIB/DPYSL2/UNC5B/ARHGEF25/EFNB1/NRXN3/RPS6KA5/VEGFA/NEO1/PTCH1/PLXNA1/LYPLA2/FEZ2/NTN1/PLXNB3/DAG1/CRMP1/ALCAM/EPHB3/CDH4/WNT3/CDK5R1/LAMA3/K…	98
GO:0000966	GO:0000966	RNA 5'-end processing	14/6360	23/18903	0.00676905	0.062401	0.0518214	UTP20/RPP30/RPP25/PNPT1/HSD17B10/NOP14/POP7/RPP14/THG1L/RPP40/POP1/TBL3/RPP25L/PRORP	14
GO:0031065	GO:0031065	positive regulation of histone deacetylation	14/6360	23/18903	0.00676905	0.062401	0.0518214	PINK1/SIRT1/ZBTB7B/C6orf89/SMARCA5/NIPBL/SUV39H1/VEGFA/SREBF1/PRKD2/PRKD1/TP53/AKAP8L/LRRK2	14
GO:0046823	GO:0046823	negative regulation of nucleocytoplasmic transport	14/6360	23/18903	0.00676905	0.062401	0.0518214	TPR/BARD1/NUP153/CD36/CDK5/PKIA/ANGPT1/SUFU/MDFIC/RAB23/FERMT1/SIRT6/SUMO1/SP100	14
GO:2000178	GO:2000178	negative regulation of neural precursor cell proliferation	14/6360	23/18903	0.00676905	0.062401	0.0518214	WNT5A/GATA2/CEND1/SLC16A2/SIRT2/LIMS2/BTG2/KDM2B/VAX1/PAX6/PTN/SPINT2/KIFAP3/TP53	14
GO:0043122	GO:0043122	regulation of I-kappaB kinase/NF-kappaB signaling	105/6360	255/18903	0.0068639	0.0631127	0.0524124	WNT5A/ECT2/TFRC/TIFA/PINK1/SIRT1/TRADD/LPAR1/PELI2/PLK2/CD4/MUL1/TMEM106A/SHISA5/TRAF2/DHX15/CD36/SECTM1/TRIML2/NUP62/TRIM59/TRIM14/MALT1/TMEM9B/TNFRSF1A/TERF2IP/TRIM6/SLC44A2/HSPB1/RHOC/SLC35B2/ZDHHC13/DDX21/F2RL1/CX3CL1/SPHK2/STAT1/ANGPT1/PLEKHG5/MAP3K14/SQSTM1/CARD19/TRIM62/IKBKE/ROR1/IKBKG/RELA/JMJD8/FKBP1A/UBE2I/SHARPIN/LGALS1/CASP1/NEK6/LITAF/PELI1/CPNE1/NKIRAS2/AKAP13/LTBR/RIPK2/VAPA/PPP5C…	105
GO:0052372	GO:0052372	modulation by symbiont of entry into host	27/6360	53/18903	0.00686581	0.0631127	0.0524124	HMGB1/CD4/EXOC7/GSN/TRIML2/TRIM59/TRIM14/TMPRSS2/TRIM6/TMPRSS4/KRT6A/FURIN/NECTIN2/TRIM62/FUCA2/LGALS1/IFITM3/LY6E/ITGAV/TRIM5/TRIM25/PTX3/IFITM2/FCN1/CIITA/LGALS9/TRIM68	27
GO:0032465	GO:0032465	regulation of cytokinesis	44/6360	95/18903	0.00687781	0.063133	0.0524293	CDCA8/BRCA2/KIF14/E2F7/RACGAP1/KIF23/CDC6/CCP110/ECT2/BIRC5/KIF20A/PLK1/AURKB/AURKA/CIT/E2F8/INCENP/PLK2/CENPV/MYO19/AHCTF1/NUP62/PLK4/GIPC1/PLK3/CDC25B/KIF20B/PRPF40A/PRC1/SETD2/DCDC1/PDXP/PIN1/BECN1/PIK3R4/BCL2L1/KLHL9/KLHL21/RAB11FIP4/VPS4A/CETN2/FSD1/SPAST/CDC14A	44
GO:0006278	GO:0006278	RNA-dependent DNA biosynthetic process	36/6360	75/18903	0.00691669	0.0633997	0.0526508	RPA1/AURKB/MAPK3/DCP2/POT1/RFC1/HNRNPA1/NEK2/XRCC5/MRE11/TNKS1BP1/MAP3K4/CCT6A/TERF2IP/CCT5/PTGES3/DKC1/HNRNPU/CCT2/EXOSC10/NAF1/CCT8/CCT4/HNRNPC/TCP1/HSP90AA1/GNL3L/WRAP53/RAD50/ATR/ATM/MAP2K7/GAR1/PINX1/PIF1/FBXO4	36
GO:0045995	GO:0045995	regulation of embryonic development	42/6360	90/18903	0.00694408	0.0635605	0.0527844	CDK1/RACGAP1/TADA2A/LAMA1/KAT2B/CLASP2/UCHL5/ACTL6A/NIPBL/LHX1/PHLDB2/PHLDB1/RUVBL1/ZBED3/NIBAN2/OTX2/B4GALT5/NR2C2/DR1/OSR1/ZZZ3/YEATS2/DHX36/LAMA4/INSR/DAG1/NFE2L2/CFL1/TGIF2/TENM4/CCSAP/LAMA3/SEPTIN7/BAG6/RBM19/LAMA2/WDR5/TDG/TFPT/PHLDA2/LAMA5/MBIP	42
GO:0050769	GO:0050769	positive regulation of neurogenesis	96/6360	231/18903	0.00698158	0.0637839	0.0529699	BDNF/SOX11/TRPV2/SLIT2/GLI3/ASPM/MME/PLXNA3/KDM1A/ROBO2/EPHB2/NIN/GDI1/PPP1CC/SEMA4D/XRCC5/DBNL/WDR62/CLCF1/SMARCD3/TSPO/EPHA4/PRPF19/DBN1/RHEB/CUL7/ADNP/SERPINE2/E2F1/AMIGO1/SLC7A5/CX3CL1/NUMB/VEGFC/KIT/HDAC2/ITPKA/SPEN/FBXO31/MAP2K2/LIMK1/SEMA5A/PAX6/SRRT/ANAPC2/NAP1L1/XRCC2/ZFYVE27/PLAG1/VEGFA/ITGB1/PLXNA1/FN1/NTN1/FBXW8/NGF/METRN/DHX36/PTN/PLXNB3/DAG1/LYN/NUMBL/SERPINF1/TBC1D24/PTPRZ1/STK25/L…	96
GO:0018108	GO:0018108	peptidyl-tyrosine phosphorylation	151/6360	380/18903	0.00698826	0.0637839	0.0529699	TEK/NCAPG2/TTK/ITGB3/ERBB2/WEE1/MVP/CD24/PARP14/PBK/AREG/MAPK3/LRP4/MELK/GAS6/PPP2R5B/CTF1/PLPP3/PARP9/CD4/CD44/EPHB2/KITLG/MET/YES1/EFNA1/NTRK3/SEMA4D/SH2B3/MAP2K3/CD36/IL18/SCYL1/CLCF1/DLG4/EIF2AK2/PDGFRB/NRG1/BAZ1B/DDR1/EPHA4/TNFRSF1A/DGKQ/FES/CASS4/ADNP/FGFR3/ARRB2/PTPN2/NTF3/HIPK2/ANGPT1/RAP2B/SHC1/ARHGEF2/DYRK1B/ERRFI1/KIT/OSBP/HDAC2/DYRK4/ABI2/TTN/BANK1/RICTOR/CNOT7/THY1/NCL/ERBB4/ROR1/MAP…	151
GO:0008156	GO:0008156	negative regulation of DNA replication	18/6360	32/18903	0.00708426	0.0643869	0.0534707	GMNN/SLFN11/BRCA2/CDC6/FBXO5/DONSON/TIMELESS/TIPIN/CDT1/PDS5A/BLM/WAPL/S100A11/FBH1/ATR/TP53/TTF1/ZRANB3	18
GO:0046685	GO:0046685	response to arsenic-containing substance	18/6360	32/18903	0.00708426	0.0643869	0.0534707	CYP1B1/ATF3/TNFRSF11B/CPEB2/HNRNPA1/PPIF/MAPK13/ATF4/RNF4/SRRT/VCP/ALAD/DHX36/ZFAND2A/SERPINF1/ATR/HSF1/GSTO2	18
GO:1902235	GO:1902235	regulation of endoplasmic reticulum stress-induced intrinsic apoptotic signaling pathway	18/6360	32/18903	0.00708426	0.0643869	0.0534707	SIRT1/SYVN1/GRINA/SERINC3/WFS1/CREB3/BCL2L11/CREB3L1/PTPN2/SELENOS/MAGEA3/HYOU1/OPA1/PTPN1/BCL2L1/PMAIP1/DDIT3/LRRK2	18
GO:0007131	GO:0007131	reciprocal meiotic recombination	29/6360	58/18903	0.00725281	0.0656415	0.0545125	TOP2A/RAD54L/TRIP13/RAD51AP1/RAD51C/RMI1/BRIP1/RAD21/MEIOB/MSH4/MRE11/MLH1/PSMC3IP/FANCD2/FANCM/TOP2B/CCNB1IP1/SYCP1/RAD51D/BRME1/EME2/EME1/RAD51/RAD54B/CENPS/RAD50/MLH3/ATM/DMC1	29
GO:0060997	GO:0060997	dendritic spine morphogenesis	29/6360	58/18903	0.00725281	0.0656415	0.0545125	ARC/SHANK1/EPHB2/EFNA1/DBNL/DLG4/EPHA4/DBN1/DOCK10/CDK5/ITPKA/ABI2/UBE3A/TANC2/PRMT3/LZTS3/ABI3/PDLIM5/DHX36/HDAC6/KIF1A/CFL1/EPHB3/LRP8/CDK5R1/ARHGAP44/CTNND2/DVL1/LRRK2	29
GO:0140527	GO:0140527	NA	29/6360	58/18903	0.00725281	0.0656415	0.0545125	TOP2A/RAD54L/TRIP13/RAD51AP1/RAD51C/RMI1/BRIP1/RAD21/MEIOB/MSH4/MRE11/MLH1/PSMC3IP/FANCD2/FANCM/TOP2B/CCNB1IP1/SYCP1/RAD51D/BRME1/EME2/EME1/RAD51/RAD54B/CENPS/RAD50/MLH3/ATM/DMC1	29
GO:0090181	GO:0090181	regulation of cholesterol metabolic process	21/6360	39/18903	0.00736102	0.0665275	0.0552483	ACADL/DHCR7/APOE/DGKQ/APOB/ACADVL/FGF1/POR/ERLIN2/LDLRAP1/SCAP/MBTPS1/ERLIN1/LDLR/SREBF1/DGAT2/ARV1/TTC39B/ABCG1/LPCAT3/GNB3	21
GO:0000083	GO:0000083	regulation of transcription involved in G1/S transition of mitotic cell cycle	13/6360	21/18903	0.0074077	0.0666693	0.055366	E2F7/NPAT/CDK14/KLF11/TFDP1/RB1/E2F6/CDK5/E2F1/BACH1/CDK17/E2F4/CDK15	13
GO:0010878	GO:0010878	cholesterol storage	13/6360	21/18903	0.0074077	0.0666693	0.055366	SOAT1/PPARA/EHD1/CD36/SREBF2/APOB/NR1H2/MSR1/ABCA1/PPARG/TTC39B/ABCG1/NR1H3	13
GO:2000757	GO:2000757	negative regulation of peptidyl-lysine acetylation	13/6360	21/18903	0.0074077	0.0666693	0.055366	BRCA1/SIRT1/SET/SIN3A/TWIST1/HDAC2/ZNF451/PWWP2A/NOC2L/ATG5/THAP7/PWWP2B/KLF15	13
GO:0043255	GO:0043255	regulation of carbohydrate biosynthetic process	47/6360	103/18903	0.00751058	0.0675011	0.0560568	PASK/PPP1R3C/SIRT1/HAS2/PPARA/KAT2B/PPARGC1A/CRY1/SDHAF3/FAM3A/DGKQ/PTPN2/PDK2/HRH1/DDB1/SELENOS/ACADM/ENPP1/ERFE/ARPP19/DYRK2/PPP4R3B/SESN2/RANBP2/FAM3C/AP2A1/PPP1R3F/NFKB1/SIRT6/DGAT2/IRS1/INSR/AKT2/INPP5K/IRS2/TGFB1/WDR5/NNMT/PPP1R3G/CLK2/NTSR1/EGF/GPER1/SIRT7/IGF2/MST1/SORBS1	47
GO:0032535	GO:0032535	regulation of cellular component size	146/6360	367/18903	0.00752928	0.0675204	0.0560729	TMSB15A/WNT5A/BDNF/TRPV2/SLIT2/EDN1/IQGAP3/SEMA6D/MYADM/FCHSD1/PLXNA3/CDC42EP3/KDM1A/CIT/TTL/SLC12A4/SLC12A9/PLEKHH2/SEMA6A/TMSB15B/TMEM123/GDI1/EZR/GSN/SEMA4D/CLN8/DBNL/SLC12A2/SIN3A/PEX11B/APOE/LMOD1/COTL1/MYO3A/SEMA3E/CYRIB/CDH1/DBN1/CDC42EP4/EPS8/CDK5/ADNP/CAPZB/CYFIP2/F2RL1/CTTN/VASP/ATP13A2/NPM1/DEPTOR/WDTC1/AKT3/AP2M1/KCNMA1/ABCB8/SSH3/SLC12A6/RICTOR/PTPRS/RTN4/LIMK1/RARG/SEMA5A/RAB3B/SWAP…	146
GO:0044091	GO:0044091	membrane biogenesis	31/6360	63/18903	0.00753588	0.0675204	0.0560729	CLIP3/PEX16/EMP2/LRP4/SIRT2/CHMP2A/EPHB2/CAV2/UBXN2B/RCC1/STX4/NRXN1/ANK3/NLGN4X/UBE2I/NLGN2/REEP3/RFTN1/FLOT1/SERINC1/UGCG/CDH2/CHMP1A/GAK/DMKN/UBXN2A/CHMP1B/VPS4A/CHMP6/SPAST/PEX11A	31
GO:0009259	GO:0009259	ribonucleotide metabolic process	182/6360	466/18903	0.00754412	0.0675204	0.0560729	PAICS/GMPS/PNP/MTHFD1/HPRT1/PINK1/GART/ELOVL2/MAGI3/PRPS2/ALDOA/PARP1/PDE5A/DDIT4/FITM2/DCK/UCK2/DLG2/NDUFA1/FIS1/PPARA/PPAT/MVD/OLA1/PPARGC1A/ACSF2/FAR1/ABCD1/ELOVL1/NDUFA3/XDH/ACOT8/NUDT5/AMPD2/TSPO/GDA/NDUFB7/MYH4/NDUFA2/PFAS/ENO3/ENTPD4/ACSS2/PDE7A/ENO2/UMPS/TJP2/FIGNL1/ALDOC/SLC35B2/AMPD3/ADCY9/NUDT3/SLC25A1/DNAJC30/RHOQ/APRT/AADAT/PDK2/SPHK2/VPS9D1/RNASEH2B/GUK1/CAD/ENPP1/ATIC/ADK/ATP5MF/AC…	182
GO:0016358	GO:0016358	dendrite development	98/6360	237/18903	0.00764104	0.0681986	0.0566361	NEDD4L/HPRT1/ARC/SRGAP2C/LRP4/LPAR1/MAP1A/EZH2/SHANK1/EPHB2/EFNA1/FMR1/SEMA4D/STRN/DBNL/CDC20/YWHAH/APOE/DLG4/GORASP1/TAOK2/EPHA4/DBN1/DOCK10/CUL7/CDK5/MINK1/NFATC4/SRGAP2/C21orf91/IGF2BP1/GPR37/HECW1/HDAC2/ITPKA/ABI2/KNDC1/CAMSAP2/LAMC2/BMP7/FBXO31/PTPRS/LZTS1/TNIK/ARF4/UBE3A/NLGN2/TANC2/UBA6/MARK1/PREX2/CRTC1/PAK2/ANAPC2/IQSEC1/PRMT3/LZTS3/CSMD3/MAPK6/ITGB1/ABI3/NTN1/FBXW8/PDLIM5/DHX36/HDAC6/PT…	98
GO:0097485	GO:0097485	neuron projection guidance	98/6360	237/18903	0.00764104	0.0681986	0.0566361	WNT5A/BDNF/SLIT2/EMB/EDN1/GLI3/LHX9/SEMA6D/ERBB2/PLXNA3/LAMA1/EXT1/ROBO2/SEMA6A/NFASC/EPHB2/EFNA1/SEMA4D/MYPN/RAC2/EPHA4/NOG/SEMA3E/FLRT2/MYOT/ROBO4/CDK5/TUBB2B/NRXN1/LHX1/VAX1/PTPRO/VASP/SIAH1/GDNF/CHN1/LAMC2/BMP7/NIBAN2/OTX2/KIF5C/SEMA5A/PAX6/TBR1/SEMA3F/NFIB/DPYSL2/UNC5B/ARHGEF25/EFNB1/NRXN3/RPS6KA5/VEGFA/NEO1/PTCH1/PLXNA1/LYPLA2/FEZ2/NTN1/PLXNB3/DAG1/CRMP1/ALCAM/EPHB3/CDH4/WNT3/CDK5R1/LAMA3/K…	98
GO:0007033	GO:0007033	vacuole organization	89/6360	213/18903	0.00771039	0.0687226	0.0570712	GABARAPL1/LRSAM1/PINK1/WIPI1/EXT1/ATP6V0A1/CLN6/CHMP2A/GAA/TMEM9/TOM1/CLN8/UBXN2B/NAGLU/MAP1LC3A/PHF23/TP53INP2/CTSD/TMEM39A/PIP4K2A/ATP6AP1/RAB43/VPS18/ATP13A2/ATP6V0B/MOAP1/GBA1/PACS2/BAG3/ARFIP2/PI4KB/ATG4B/TMEM165/PIP4K2C/TMEM175/WIPI2/RAB1B/CCDC115/TP53INP1/TCIRG1/MBTPS1/VMP1/HOOK1/ATG101/ACP2/HOOK3/RAB23/HPS1/ABCA1/SNX7/ATP6V1F/VIPAS39/ATG9A/FEZ2/LAMTOR1/GRN/CHMP1A/ADPRH/BECN1/MTMR3/CORO1A/…	89
GO:0022406	GO:0022406	membrane docking	43/6360	93/18903	0.00776446	0.0691091	0.0573922	UNC13C/PEX16/SNPH/RAB15/EXOC7/EZR/CTBP2/CAV2/RAB8B/MOSPD3/STXBP1/STX4/RAB3A/YKT6/VPS18/PACS2/SCFD2/SYTL2/RAB3B/TSNARE1/ICAM1/VMP1/USO1/MSN/STX3/RAB3C/CEP83/EXOC5/ROCK1/PDZD8/SNAP25/STX7/CEP290/STX1A/RAB3IP/RAB13/PSEN2/STX11/CFTR/STXBP2/EXOC3/STX1B/NDRG4	43
GO:1901879	GO:1901879	regulation of protein depolymerization	41/6360	88/18903	0.00784877	0.0697633	0.0579355	TPX2/CKAP2/PLEKHH2/MAP1A/GSN/CLASP2/LMOD1/HDGFL3/EPS8/CAPZB/F2RL1/CAMSAP3/ARHGEF2/NES/CAMSAP2/CAMSAP1/SEMA5A/SWAP70/WDR1/PDXP/ADD1/RDX/TRIOBP/HDAC6/FLII/ADD3/CAPG/TWF1/TRPV4/TMOD3/KATNB1/TWF2/MAP6D1/BMERB1/CRACD/TMOD1/SPAST/SH3BP1/SCIN/MAP1S/SPTB	41
GO:1905039	GO:1905039	carboxylic acid transmembrane transport	67/6360	155/18903	0.00793202	0.0704062	0.0584694	SLC1A1/PRAF2/EMB/SLC7A2/SLC16A3/SLC6A15/SLC16A2/THBS1/SLC2A1/SLC1A4/RGS4/LRRC8C/SFXN1/ARL6IP1/ARL6IP5/SLC16A1/CLN8/CD36/ABCD1/SLC36A1/SLC38A7/SLC25A15/SLC38A5/SLC25A29/SLC19A1/SLC27A1/SLC25A1/SLC7A5/SLC22A4/SLC25A22/SLC25A20/SLC7A1/MPC1/SLC6A6/SFXN3/SLC43A2/SLC38A11/SLC7A14/MPC2/SLC36A4/SLC38A9/CPT1A/ACSL5/SLC38A4/ITGB1/SLC13A3/ABCC1/PER2/RGS2/SLC6A5/SLC5A6/AKT2/IRS2/SLC6A1/SLC46A1/ABCC5/CPT2/MFS…	67
GO:0070198	GO:0070198	protein localization to chromosome, telomeric region	17/6360	30/18903	0.00797209	0.0705678	0.0586036	BRCA2/POT1/XRCC5/CCT6A/TERF2IP/CCT5/DKC1/CCT2/CCT8/NABP2/GNL3/CCT4/TCP1/GNL3L/WRAP53/ATR/PINX1	17
GO:0071480	GO:0071480	cellular response to gamma radiation	17/6360	30/18903	0.00797209	0.0705678	0.0586036	H2AX/KDM1A/MDM2/CYBA/XRCC5/EGR1/XRCC6/RAD51/ZMPSTE24/WRN/TMEM109/BCL2L1/ATR/CHEK2/TP53/ATM/HSF1	17
GO:0006098	GO:0006098	pentose-phosphate shunt	1629318	19/18903	0.00804189	0.0707972	0.0587941	PRPS2/DERA/G6PD/TALDO1/H6PD/PGLS/RPE/TIGAR/TP53/RBKS/RPEL1/RPIA	12
GO:0009223	GO:0009223	pyrimidine deoxyribonucleotide catabolic process	1629318	19/18903	0.00804189	0.0707972	0.0587941	DUT/UNG/DCTPP1/MBD4/NEIL2/UPP1/DPYD/TDG/TYMP/NTHL1/SMUG1/NT5C	12
GO:0010885	GO:0010885	regulation of cholesterol storage	1629318	19/18903	0.00804189	0.0707972	0.0587941	PPARA/EHD1/CD36/SREBF2/APOB/NR1H2/MSR1/ABCA1/PPARG/TTC39B/ABCG1/NR1H3	12
GO:1902894	GO:1902894	negative regulation of pri-miRNA transcription by RNA polymerase II	1629318	19/18903	0.00804189	0.0707972	0.0587941	PPARA/GATA6/NFATC4/ZNF512B/SOX9/RELA/NFATC3/NFIB/RARA/PPARG/TGFB1/BMP4	12
GO:0018107	GO:0018107	peptidyl-threonine phosphorylation	50/6360	111/18903	0.00806565	0.0708131	0.0588073	WNT5A/CDK1/TTK/PLK1/DDIT4/CHI3L1/TGFBR2/BCL2/CIT/SIRT2/CHEK1/PRKDC/TNKS1BP1/DGKQ/MAP3K10/TRIM6/CDK5/HIPK2/CAB39/S1PR2/DYRK1B/DYRK4/CAD/CEMIP/BMP7/ROCK2/SPHK1/DYRK1A/DYRK2/PARD3/SMAD7/DYRK3/ACVR1/RIPK2/ACVR1B/PRKD2/CDC42BPG/INPP5K/ATF2/PRKD1/CDK5R1/CSNK2B/ROCK1/ULK1/TGFB1/EGF/CDK10/MARK2/CLK1/LRRK2	50
GO:0030148	GO:0030148	sphingolipid biosynthetic process	50/6360	111/18903	0.00806565	0.0708131	0.0588073	PRKD3/SPTSSB/CERS6/ELOVL2/PLPP3/ST6GALNAC4/CLN8/CERS5/ORMDL3/ELOVL1/ST8SIA3/HACD3/ALDH3B1/ORMDL2/SPHK2/CERS2/OSBP/GBA1/ST8SIA1/SPHK1/B4GALT5/HACD1/LARGE1/ELOVL5/SPNS2/VAPA/UGCG/UGT8/ABCA2/ACER2/B4GALNT1/B4GALT3/PRKD2/SIRT3/TM9SF2/PRKD1/PLA2G6/SMPD4/KDSR/PLPP2/SGPP1/CSNK1G2/ACER3/PPM1L/ALDH3B2/PEMT/ST6GALNAC5/ABCA8/CERS4/ST3GAL3	50
GO:0045216	GO:0045216	cell-cell junction organization	87/6360	208/18903	0.00809368	0.0709626	0.0589315	CDHR3/ECT2/CLDN11/FZD5/TGFB2/CLDN1/CDH6/EXT1/LIMS2/EPHB2/STRN/FRMPD2/GRHL2/EPHA4/CLDN23/CDH1/ANK2/GJC1/RHOC/TJP2/EPB41L3/F2RL1/PTPRO/CAMSAP3/PIP5K1C/PARD6A/NUMB/NLGN4X/DCHS1/ROCK2/AFDN/FSCN1/PERP/NLGN2/TGFB3/IRX3/PAK2/PARD3/AJM1/DSG2/WDR1/MYO1C/SMAD7/MICALL2/MPP7/ADD1/RDX/TLN2/PTPN23/CLDN7/PKHD1/VEGFA/PLEC/GJD3/VCL/LSR/UGT8/ZNF703/CDH2/PECAM1/CTNND1/XIRP2/LIMS1/NUMBL/TJP3/FBF1/MTSS1/TRPV4/PKP3/AC…	87
GO:0031063	GO:0031063	regulation of histone deacetylation	23/6360	44/18903	0.00822322	0.0718057	0.0596317	NCAPG2/TADA2A/PINK1/SIRT1/ZBTB7B/C6orf89/SMARCA5/NIPBL/SPHK2/SUV39H1/PRMT6/VEGFA/DR1/SREBF1/ZZZ3/YEATS2/PRKD2/PRKD1/WDR5/TP53/AKAP8L/LRRK2/MBIP	23
GO:0071526	GO:0071526	semaphorin-plexin signaling pathway	23/6360	44/18903	0.00822322	0.0718057	0.0596317	EDN1/SEMA6D/PLXNA3/SEMA6A/MET/SEMA4D/SEMA3E/GDNF/SEMA5A/ARHGDIA/SEMA3F/PLXNA1/PLXNB3/SEMA7A/SEMA6C/SEMA3D/EDNRA/SEMA4G/NRP2/SH3BP1/PLXNA4/PLXNA2/SEMA3B	23
GO:0098815	GO:0098815	modulation of excitatory postsynaptic potential	23/6360	44/18903	0.00822322	0.0718057	0.0596317	DMPK/RGS4/SHANK1/TMEM25/DLG4/EIF4A3/GRIN2B/NRXN1/MTMR2/S1PR2/NLGN4X/PRKAR1B/NLGN2/RIMS1/TBC1D24/GRIN2D/GRIN2A/DVL1/STX1A/PRKCZ/LRRK2/STX1B/CHRNA7	23
GO:0072348	GO:0072348	sulfur compound transport	28/6360	56/18903	0.00825177	0.0718625	0.0596788	SLC1A1/RACGAP1/SLC25A19/SLC1A4/LRRC8C/ABCD1/SLC36A1/SLC38A7/SLC26A11/SLC27A1/SLC35B2/SLC6A6/SLC26A7/MGST1/SLC33A1/SLC13A3/ABCC1/ABCC4/SLC5A6/SLC35B3/CTNS/ABCC5/MFSD12/SLC35F3/SLC25A39/ABCG2/SLC25A10/SLC1A2	28
GO:0072522	GO:0072522	purine-containing compound biosynthetic process	103/6360	251/18903	0.00825199	0.0718625	0.0596788	PAICS/GMPS/SHMT1/PNP/MTHFD1/MTAP/HPRT1/PRTFDC1/PINK1/GART/ELOVL2/PRPS2/ALDOA/PARP1/DCK/NDUFA1/PPARA/PPAT/PPARGC1A/PGM2/ELOVL1/NDUFA3/AMPD2/NDUFB7/NDUFA2/PFAS/ACSS2/SLC35B2/AMPD3/ADCY9/SLC25A1/DNAJC30/PRPS1/APRT/PDK2/SPHK2/VPS9D1/GUK1/ATIC/ADK/ATP5MF/ACLY/ADAL/STOML2/NDUFB1/AK5/ADCY2/NDUFS7/AK1/ACACB/HACD1/GUCY1A1/AK3/MPC2/ADORA2B/ELOVL5/NME3/AK4/SDHC/PANK2/NME4/ADSL/ACSL5/VCP/ADCY6/ATP5PD/NDUFV1/…	103
GO:0009225	GO:0009225	nucleotide-sugar metabolic process	20/6360	37/18903	0.00834909	0.0720539	0.0598378	CSGALNACT1/FCSK/MGAT1/FUT8/DPAGT1/GFUS/GNPDA2/GFPT2/GNPDA1/UAP1/GNE/GFPT1/PMM1/UGGT2/UGGT1/B4GALNT2/GNPNAT1/MPI/ENTPD5/GALT	20
GO:0009303	GO:0009303	rRNA transcription	20/6360	37/18903	0.00834909	0.0720539	0.0598378	POLR1E/TCOF1/NOL11/DDX11/ERCC2/GTF3C4/GTF3C3/MACROH2A2/TAF1B/SPIN1/NCL/CAVIN1/GTF3A/POLR1B/DEDD/TP53/GTF3C5/SIRT7/POLR1G/NPM3	20
GO:0031076	GO:0031076	embryonic camera-type eye development	20/6360	37/18903	0.00834909	0.0720539	0.0598378	WNT5A/SOX11/FZD5/SP3/CITED2/KDM2B/TWIST1/HIPK2/NES/PHACTR4/BMP7/RARG/PAX6/RARA/TBX2/RDH10/IFT140/ALDH1A3/ALDH1A2/CDK20	20
GO:0046473	GO:0046473	phosphatidic acid metabolic process	20/6360	37/18903	0.00834909	0.0720539	0.0598378	AGPAT5/LIPH/AGPAT1/LPCAT4/DGKQ/LPIN1/SLC27A1/DGKA/DGKH/ABHD5/ABHD4/LPCAT1/AGPAT2/PNPLA3/PLD2/DGKD/PLA2G6/GPAM/AGPAT3/DGKG	20
GO:0071312	GO:0071312	cellular response to alkaloid	20/6360	37/18903	0.00834909	0.0720539	0.0598378	SLC1A1/CCNA2/CASP7/CHEK1/GSTM2/CASP6/BLM/SLC8A1/TMEM38B/RAD51/TMEM38A/BCL2L1/PPP1R9B/RYR2/OPRM1/SELENON/RECQL5/RYR3/CRHBP/SLC1A2	20
GO:0120033	GO:0120033	negative regulation of plasma membrane bounded cell projection assembly	20/6360	37/18903	0.00834909	0.0720539	0.0598378	CCP110/SLIT2/CEP97/SRGAP2C/EVI5L/TCHP/TBC1D30/CAPZB/MPHOSPH9/LIMK2/TACSTD2/KIF24/ABI3/PLXNB3/ARHGAP24/ARHGAP44/TBC1D7/CDK10/RAB3IP/ODF2L	20
GO:0051960	GO:0051960	regulation of nervous system development	178/6360	456/18903	0.00835213	0.0720539	0.0598378	HMGB2/WNT5A/BDNF/KIF14/SOX11/THBS2/TRPV2/SLIT2/LRRN3/GLI3/SEMA6D/ASPM/MME/PLXNA3/LRP4/KDM1A/HES6/ROBO2/SEMA6A/JAM2/SIRT2/EZH2/EPHB2/NIN/GDI1/PPP1CC/SRPX2/NTRK3/SEMA4D/XRCC5/DBNL/WDR62/PCM1/RB1/CLCF1/YWHAH/SMARCD3/GORASP1/TSPO/EPHA4/PRPF19/NOG/SEMA3E/FLRT2/CDH1/DBN1/LPIN1/RHEB/CUL7/CDK5/ADNP/NRXN1/HLTF/NFATC4/VAX1/SERPINE2/MTMR2/E2F1/AMIGO1/RNF10/CLSTN3/SLC7A5/CX3CL1/NUMB/VEGFC/CERS2/KIT/HDAC2/ITP…	178
GO:0009062	GO:0009062	fatty acid catabolic process	46/6360	101/18903	0.00845885	0.0728771	0.0605214	MTLN/ILVBL/HADH/PPARA/ACADL/ACAA1/CRAT/ABCD1/CPT1C/ACOT8/ETFB/LPIN1/ECHDC1/TWIST1/ALDH1L2/ECH1/ACADVL/IVD/HSD17B10/ACADM/SLC27A4/ACACB/SCP2/CPT1A/SESN2/MLYCD/IRS1/SLC25A17/ACAA2/AKT2/ACAT2/IRS2/ACOX3/CPT2/GCDH/PLA2G15/AMACR/ACAD10/LPIN3/ABHD3/BDH2/MCEE/ACOXL/ETFBKMT/ACOX2/DECR2	46
GO:0031668	GO:0031668	cellular response to extracellular stimulus	107/6360	262/18903	0.0084929	0.0730729	0.060684	ATF3/GABARAPL1/ITGA4/COMT/SLC2A1/SIRT1/WIPI1/IFI16/MAPK3/GAS6/BRIP1/BCL2/TBL2/PPARA/HNRNPA1/NUDT15/PLIN2/DCTPP1/PPM1D/AVPR1A/PLIN3/MAP1LC3A/POSTN/EIF2AK2/SREBF2/NR4A2/MED1/FES/FBXO22/SEH1L/ATP2B1/ADNP/FOS/ATF4/DSC2/SLC7A5/BRSK1/SESN1/RRAGA/PDK2/EIF2S1/SUV39H1/GBA1/USF2/UCP2/MAP3K5/RICTOR/STK24/WIPI2/FADS1/ADORA2B/PRKAG1/JMY/GLUL/GLRX2/PLEC/TRIM24/COL1A1/SESN2/DCPS/SZT2/SREBF1/ZFYVE1/TNRC6A/KLF10/…	107
GO:0001738	GO:0001738	morphogenesis of a polarized epithelium	44/6360	96/18903	0.00862589	0.0738981	0.0613693	WNT5A/LAMA1/GPC6/SAPCD2/FOXF1/CTHRC1/FZD2/SMURF2/FZD7/CAMSAP3/BRSK1/MAGI2/ERBB4/ROR1/ZDHHC7/DVL3/WDR1/DLG3/PKHD1/ZNRF3/MSN/EXOC5/PRICKLE2/ACTG1/TRAF3IP1/ASTN2/LAMA3/DACT1/OPHN1/VANGL2/DVL2/DVL1/LAMA5/ROR2/CELSR3/IFT20/NPHP1/MED12/JHY/FUZ/PRICKLE1/SH3BP1/AHI1/TIAM1	44
GO:0016074	GO:0016074	snoRNA metabolic process	1629288	17/18903	0.00863461	0.0738981	0.0613693	FBL/NOLC1/EXOSC2/NUDT16/EXOSC3/DKC1/EXOSC10/EXOSC5/RNF113A/EXOSC4/LARP7	11
GO:0031573	GO:0031573	intra-S DNA damage checkpoint	1629288	17/18903	0.00863461	0.0738981	0.0613693	MSH2/TIPIN/MRE11/FANCD2/MDC1/NEK11/EME2/EME1/ATF2/CHEK2/RAD9A	11
GO:0070200	GO:0070200	establishment of protein localization to telomere	1629288	17/18903	0.00863461	0.0738981	0.0613693	BRCA2/POT1/CCT6A/CCT5/DKC1/CCT2/CCT8/NABP2/CCT4/TCP1/WRAP53	11
GO:0016073	GO:0016073	snRNA metabolic process	32/6360	66/18903	0.00877996	0.0750425	0.0623196	EXOSC9/TOE1/INTS7/MTREX/EXOSC2/EXOSC3/EXOSC8/DKC1/EXOSC10/METTL16/ZCCHC8/ICE2/EXOSC5/INTS14/CDK7/INTS6/RBM7/METTL4/INTS1/ZNF143/USPL1/INTS6L/INTS13/ICE1/EXOSC7/RPAP2/INTS8/EXOSC4/LARP7/INTS2/ELL/ZC3H8	32
GO:0019319	GO:0019319	hexose biosynthetic process	40/6360	86/18903	0.00887226	0.0753911	0.0626091	ATF3/SIRT1/G6PC3/PPARA/KAT2B/PPARGC1A/CRY1/SDHAF3/FAM3A/DGKQ/ENO2/ALDOC/ATF4/SLC25A1/PTPN2/PDK2/DDB1/SELENOS/ACADM/ERFE/ARPP19/MDH2/PPP4R3B/SESN2/RANBP2/PER2/FAM3C/SIRT6/DGAT2/PC/CRTC2/WDR5/NNMT/CLK2/SLC25A13/SLC25A10/PGM1/SLC37A4/SIRT7/MST1	40
GO:0034243	GO:0034243	regulation of transcription elongation from RNA polymerase II promoter	40/6360	86/18903	0.00887226	0.0753911	0.0626091	SUPT16H/RNF168/INTS7/EZH2/MED1/CCNT1/WDR43/HNRNPU/TCERG1/MED14/INTS14/CDK9/NCBP1/MED21/MED25/RNF8/INTS6/PWWP2A/SUPT6H/GTF2F1/SIRT6/INTS1/MED15/VHL/INTS13/CBX7/MED9/MED4/INTS8/MED19/MED6/LARP7/EAF2/MED11/INTS2/RECQL5/LDB1/PWWP2B/ELL/MED30	40
GO:0018208	GO:0018208	peptidyl-proline modification	25/6360	49/18903	0.00889285	0.0753911	0.0626091	P3H2/FKBP5/PPIF/P4HA1/PPIC/PPWD1/PPIB/P4HA2/PPIH/FKBP1A/PPIAL4G/PIN1/PPIG/ERO1A/RANBP2/P3H1/PPIL3/CWC27/FKBP1B/PPIL1/FKBP10/PPIAL4E/PPIAL4F/NKTR/P4HA3	25
GO:0031146	GO:0031146	SCF-dependent proteasomal ubiquitin-dependent protein catabolic process	25/6360	49/18903	0.00889285	0.0753911	0.0626091	CCNF/KIF14/FBXL2/FBXO44/SKP2/FBXW4/FBXO9/FBXL16/FBXL12/FBXO31/FBXO6/FBXW7/FBXL7/FBXW5/CUL2/FBXO2/CUL1/BTRC/FBXL18/FBXL20/FBXL15/FBXL6/FBXL8/FBXO48/FBXO4	25
GO:0034198	GO:0034198	cellular response to amino acid starvation	25/6360	49/18903	0.00889285	0.0753911	0.0626091	ATF3/MAPK3/MAP1LC3A/EIF2AK2/SEH1L/ATF4/SESN1/RRAGA/EIF2S1/UCP2/MAP3K5/SESN2/SZT2/BECN1/NPRL3/WDR59/ATF2/PRKD1/RNF167/MIOS/GCN1/ITFG2/RRAGB/TFEB/SESN3	25
GO:0048066	GO:0048066	developmental pigmentation	25/6360	49/18903	0.00889285	0.0753911	0.0626091	USP13/GLI3/CD63/RAB27A/BCL2/KITLG/ADAMTS9/BCL2L11/HPS6/KIT/ENPP1/AP3D1/AP1G1/SPNS2/MITF/SLC24A5/AP1M1/BLOC1S3/RAB38/EDNRA/TYRP1/MEF2C/BLOC1S5/ADAMTSL4/MREG	25
GO:1901607	GO:1901607	alpha-amino acid biosynthetic process	34/6360	71/18903	0.00890252	0.0753911	0.0626091	SHMT1/DHFR/MTHFD1/MTAP/ENOPH1/ATP2B4/PHGDH/PSAT1/ILVBL/CPS1/ASL/ASS1/SERINC3/PYCR1/ALDH18A1/PYCR3/SEPHS1/CAD/ASNSD1/PSPH/GLUL/BCAT1/PAH/PLOD3/MTHFR/SERINC5/MTR/CTH/GLUD1/AASDHPPT/MTHFD2L/SDSL/PCBD2/PCBD1	34
GO:0006023	GO:0006023	aminoglycan biosynthetic process	38/6360	81/18903	0.00893693	0.0754843	0.0626866	B3GAT1/XYLT1/CSGALNACT1/XYLT2/EXT1/CHPF2/HAS2/GALNT5/B4GALT7/PDGFRB/NDST1/ANGPT1/CHST7/CEMIP/B4GALT5/NDST3/AP2A1/NFKB1/HS2ST1/CHST12/HAS3/CHPF/CHSY1/ABCC5/TGFB1/B3GALT6/HS6ST1/GLCE/NDST2/GCNT2/CHST6/B3GNT9/ST3GAL6/EGF/HEXA/CHST11/B3GAT3/ST3GAL3	38
GO:0097061	GO:0097061	dendritic spine organization	38/6360	81/18903	0.00893693	0.0754843	0.0626866	ARC/SHANK1/EPHB2/EFNA1/DBNL/APOE/DLG4/EPHA4/GRIN2B/DBN1/DOCK10/CDK5/MTMR2/CTTN/ITPKA/ABI2/UBE3A/TANC2/PRMT3/LZTS3/ABHD17B/ABI3/PDLIM5/DHX36/HDAC6/INSR/KIF1A/CFL1/EPHB3/HOMER1/LRP8/CDK5R1/ARHGAP44/ITGA3/CTNND2/DVL1/LRRK2/CHRNA7	38
GO:1903313	GO:1903313	positive regulation of mRNA metabolic process	61/6360	140/18903	0.00894934	0.0754874	0.0626891	NUDT21/EXOSC9/RBMX/PRDX6/CNOT9/CNOT10/DCP2/DHX9/POLR2D/PRR5L/HNRNPD/RBMXL1/ZC3HAV1/TNKS1BP1/TRA2B/BTG2/MLH1/CNOT1/PLEKHN1/PRPF19/EXOSC2/SYNCRIP/EXOSC3/EXOSC8/HNRNPU/PNPT1/IGF2BP1/METTL16/ZFP36L1/CNOT6L/CIRBP/CNOT7/ROCK2/NCL/EXOSC5/SAMD4A/CNOT6/NCBP1/PATL1/CNOT8/PAIP1/DCPS/FTO/TNRC6A/DHX36/PAN3/CNOT2/KHSRP/TARDBP/NUP98/DIS3/METTL14/GTPBP1/ROCK1/SNRNP70/EXOSC7/ZFP36L2/HSF1/ZFP36/RIDA/DCP1B	61
GO:0032878	GO:0032878	regulation of establishment or maintenance of cell polarity	16/6360	28/18903	0.00896069	0.0754874	0.0626891	TEK/BCAS3/GSN/CYRIB/FLOT2/KIF20B/RICTOR/ROCK2/DOCK8/PLEKHG3/RAP1B/LLGL2/ROCK1/LLGL1/GATA3/SHTN1	16
GO:0006206	GO:0006206	pyrimidine nucleobase metabolic process	1629257	15/18903	0.00912653	0.0755413	0.0627339	TYMS/CPS1/UMPS/ALDH6A1/CAD/DPYD/CDA/TYMP/CTPS2/DHODH	10
GO:0010457	GO:0010457	centriole-centriole cohesion	1629257	15/18903	0.00912653	0.0755413	0.0627339	RTTN/NIN/CNTLN/NEK2/SGO1/DCTN1/CEP135/CEP250/CEP44/ODF2	10
GO:0014029	GO:0014029	neural crest formation	1629257	15/18903	0.00912653	0.0755413	0.0627339	EDN1/NOLC1/TCOF1/KBTBD8/SOX9/LRP6/POLR1B/PEF1/EDNRA/FUZ	10
GO:0032933	GO:0032933	SREBP signaling pathway	1629257	15/18903	0.00912653	0.0755413	0.0627339	ZBTB7B/SREBF2/ERLIN2/FBXW7/SCAP/AMFR/ERLIN1/SREBF1/ARHGEF10L/LPCAT3	10
GO:0042559	GO:0042559	pteridine-containing compound biosynthetic process	1629257	15/18903	0.00912653	0.0755413	0.0627339	DHFR/MTHFD1/GCH1/GART/MTHFD1L/QDPR/ATIC/PCBD2/PCBD1/MTHFS	10
GO:0043455	GO:0043455	regulation of secondary metabolic process	1629257	15/18903	0.00912653	0.0755413	0.0627339	WNT5A/CDH3/OPN3/GIPC1/APPL1/SLC24A5/CTNS/MFSD12/RAB38/TYRP1	10
GO:0043970	GO:0043970	histone H3-K9 acetylation	1629257	15/18903	0.00912653	0.0755413	0.0627339	BRCA1/CHEK1/KAT2B/SPHK2/ZNF451/PWWP2A/KMT2A/CRTC2/PWWP2B/GATA3	10
GO:0048021	GO:0048021	regulation of melanin biosynthetic process	1629257	15/18903	0.00912653	0.0755413	0.0627339	WNT5A/CDH3/OPN3/GIPC1/APPL1/SLC24A5/CTNS/MFSD12/RAB38/TYRP1	10
GO:1900376	GO:1900376	regulation of secondary metabolite biosynthetic process	1629257	15/18903	0.00912653	0.0755413	0.0627339	WNT5A/CDH3/OPN3/GIPC1/APPL1/SLC24A5/CTNS/MFSD12/RAB38/TYRP1	10
GO:1904874	GO:1904874	positive regulation of telomerase RNA localization to Cajal body	1629257	15/18903	0.00912653	0.0755413	0.0627339	CCT6A/CCT5/DKC1/CCT2/RUVBL1/NAF1/CCT8/CCT4/TCP1/SHQ1	10
GO:0001837	GO:0001837	epithelial to mesenchymal transition	72/6360	169/18903	0.00914401	0.0755413	0.0627339	WNT5A/FAM83D/EDN1/HNRNPAB/NOLC1/TGFB2/TCOF1/EMP2/TGFBR2/HAS2/EZH2/DACT3/EFNA1/KBTBD8/LDLRAD4/POFUT2/CLASP2/EPHA4/RFLNB/NOG/CUL7/VASN/PHLDB2/TWIST1/SPRED3/MCRIP1/TBX3/PHLDB1/SOX9/HDAC2/LOXL3/TRIM62/BMP7/ROCK2/ENG/RTN4/TGFB3/FGFR1/MARK1/BCL9L/PDCD4/SMAD7/HEY1/ACVR1/MAD2L2/FOXA1/GREM1/LRP6/PPP2CA/TASOR/COL1A1/ZNF703/DAG1/POLR1B/SPRY1/MDK/AXIN2/ROCK1/LOXL2/TGFB1/PEF1/EDNRA/GCNT2/APLF/HGF/S100A4/FUZ/M…	72
GO:0044272	GO:0044272	sulfur compound biosynthetic process	64/6360	148/18903	0.00920204	0.0755413	0.0627339	SLC1A1/MTHFD1/XYLT1/MTAP/ENOPH1/CSGALNACT1/XYLT2/ELOVL2/EXT1/CHPF2/MAT2A/ELOVL1/ACSS2/GGT7/SLC35B2/HAGH/SLC25A1/NDST1/PDK2/ANGPT1/METTL16/CHST7/CHAC2/ACLY/ACACB/HACD1/GGTA1/MPC2/ELOVL5/GSTM1/ACSL5/GSS/NDST3/MLYCD/CHAC1/MTHFR/CHST12/NFE2L2/MTR/CTH/SLC35B3/CHPF/PDHB/MAT2B/PPT2/CHSY1/GSTP1/GCDH/B3GALT6/GGT5/PDK3/GLCE/NDST2/CDO1/MTHFD2L/CHST6/ST3GAL6/LIAS/CHST11/GGTLC2/CSAD/MGST2/SLC1A2/ST3GAL3	64
GO:0016236	GO:0016236	macroautophagy	127/6360	317/18903	0.00930569	0.0755413	0.0627339	GABARAPL1/LRSAM1/PINK1/SIRT1/WIPI1/MAPK3/ATP6V0A1/CHMP2A/EXOC7/RETREG3/ATP6V0E1/GAA/TOM1/ATP6V1G1/SNX5/TECPR1/UBXN2B/VPS28/PGAM5/DDRGK1/SLC25A5/MAP1LC3A/RETREG2/TEX264/PHF23/NRBP2/UBXN6/PLEKHM1/TBC1D25/TP53INP2/NBR1/CTSD/QSOX1/ATP6V0D1/RHEB/CDK5/TMEM39A/RNF41/PIP4K2A/VPS39/CAPN1/AUP1/EPG5/SESN1/RAB43/ATP13A2/UCHL1/VPS26A/TOMM7/ATP6V0B/SQSTM1/MOAP1/GBA1/PACS2/CAPNS1/BAG3/ARFIP2/CDC37/LZTS1/IKBKG/T…	127
GO:0044703	GO:0044703	multi-organism reproductive process	87/6360	209/18903	0.00935961	0.0755413	0.0627339	EDN1/ARHGDIB/ITGB3/FBLN1/STC2/SLC2A1/MAGED2/SP3/PARP1/EMP2/ITGB4/TGFBR2/BCL2/LDOC1/H3-3B/CITED2/AVPR1A/RECK/DDR1/MED1/PGF/PARP2/SLC19A1/SMURF2/UMPS/FOS/SERPINE2/UBE2Q1/PTGS2/SPHK2/ITGA2/PSG9/PCSK5/UCP2/ADM/PRDX3/A1CF/TGFB3/EPOR/PSG3/TIMP1/PAPPA/H3-3A/VMP1/VEGFA/ACVR1B/ADCY7/RARA/ESR1/NR2F2/RGS2/IGFBP7/PTN/POLR1B/PSG1/IGFBP5/PRDM1/DEDD/LIF/VDR/TEAD4/CSMD1/PLA2G6/CALR/STOX2/PLA2G4C/IGFBP2/ITGA3/EPN…	87
GO:0009120	GO:0009120	deoxyribonucleoside metabolic process	1629196	11/18903	0.00937782	0.0755413	0.0627339	PNP/DTYMK/DERA/XDH/GDA/TK1/TK2/DPYD	8
GO:0030210	GO:0030210	heparin biosynthetic process	1629196	11/18903	0.00937782	0.0755413	0.0627339	CSGALNACT1/XYLT2/EXT1/NDST1/ANGPT1/NDST3/GLCE/NDST2	8
GO:0032000	GO:0032000	positive regulation of fatty acid beta-oxidation	1629196	11/18903	0.00937782	0.0755413	0.0627339	MTLN/PPARA/ABCD1/TWIST1/CPT1A/IRS1/AKT2/IRS2	8
GO:0032060	GO:0032060	bleb assembly	1629196	11/18903	0.00937782	0.0755413	0.0627339	ANLN/EMP2/LPAR1/EMP3/EMP1/MYLK/ROCK1/LPAR3	8
GO:0032329	GO:0032329	serine transport	1629196	11/18903	0.00937782	0.0755413	0.0627339	SLC1A4/SFXN1/SLC38A7/SERINC3/SLC38A5/SFXN3/SERINC5/SFXN2	8
GO:0033148	GO:0033148	positive regulation of intracellular estrogen receptor signaling pathway	1629196	11/18903	0.00937782	0.0755413	0.0627339	PARP1/WBP2/MED1/SKP2/PAK1/FOXA1/PAGR1/AR	8
GO:0034427	GO:0034427	nuclear-transcribed mRNA catabolic process, exonucleolytic, 3'-5'	1629196	11/18903	0.00937782	0.0755413	0.0627339	EXOSC9/EXOSC2/EXOSC3/EXOSC8/EXOSC5/SKIC2/EXOSC7/EXOSC4	8
GO:0042451	GO:0042451	purine nucleoside biosynthetic process	1629196	11/18903	0.00937782	0.0755413	0.0627339	PNP/MTAP/HPRT1/PRTFDC1/PGM2/APRT/ADK/ADAL	8
GO:0042455	GO:0042455	ribonucleoside biosynthetic process	1629196	11/18903	0.00937782	0.0755413	0.0627339	PNP/MTAP/HPRT1/PRTFDC1/PGM2/APRT/ADK/ADAL	8
GO:0046129	GO:0046129	purine ribonucleoside biosynthetic process	1629196	11/18903	0.00937782	0.0755413	0.0627339	PNP/MTAP/HPRT1/PRTFDC1/PGM2/APRT/ADK/ADAL	8
GO:0046349	GO:0046349	amino sugar biosynthetic process	1629196	11/18903	0.00937782	0.0755413	0.0627339	GNPDA2/GFPT2/GNPDA1/UAP1/GNE/GFPT1/GNPNAT1/NANP	8
GO:0061418	GO:0061418	regulation of transcription from RNA polymerase II promoter in response to hypoxia	1629196	11/18903	0.00937782	0.0755413	0.0627339	SIRT2/CITED2/EGR1/HIF1AN/VEGFA/NFE2L2/VHL/TP53	8
GO:0070203	GO:0070203	regulation of establishment of protein localization to telomere	1629196	11/18903	0.00937782	0.0755413	0.0627339	CCT6A/CCT5/DKC1/CCT2/CCT8/CCT4/TCP1/WRAP53	8
GO:0071313	GO:0071313	cellular response to caffeine	1629196	11/18903	0.00937782	0.0755413	0.0627339	CHEK1/GSTM2/SLC8A1/TMEM38B/TMEM38A/RYR2/SELENON/RYR3	8
GO:0110011	GO:0110011	regulation of basement membrane organization	1629196	11/18903	0.00937782	0.0755413	0.0627339	NID1/LAMA1/CLASP2/PHLDB2/PHLDB1/DAG1/LAMA2/LAMB2	8
GO:1904869	GO:1904869	regulation of protein localization to Cajal body	1629196	11/18903	0.00937782	0.0755413	0.0627339	CCT6A/CCT5/DKC1/CCT2/CCT8/CCT4/TCP1/LARP7	8
GO:1904871	GO:1904871	positive regulation of protein localization to Cajal body	1629196	11/18903	0.00937782	0.0755413	0.0627339	CCT6A/CCT5/DKC1/CCT2/CCT8/CCT4/TCP1/LARP7	8
GO:1905634	GO:1905634	regulation of protein localization to chromatin	1629196	11/18903	0.00937782	0.0755413	0.0627339	VRK1/CDCA5/RB1/WAPL/CDK9/SETD2/VCP/SIRT6	8
GO:0072523	GO:0072523	purine-containing compound catabolic process	27/6360	54/18903	0.00939272	0.0755413	0.0627339	PNP/HPRT1/PDE5A/FITM2/NUDT15/ABCD1/XDH/GDA/NUDT16/ENTPD4/PDE7A/AMPD3/NUDT3/SAMHD1/ADAL/NUDT9/PDE10A/NUDT18/DNPH1/MLYCD/SUCLA2/DPYD/PDE9A/ENPP4/PDE4D/PDE4B/NT5C	27
GO:0007144	GO:0007144	female meiosis I	1629227	13/18903	0.00942364	0.0755413	0.0627339	NDC80/FBXO5/TRIP13/AURKA/CCNB2/MEIOB/CDC25B/BRME1/MLH3	9
GO:0009133	GO:0009133	nucleoside diphosphate biosynthetic process	1629227	13/18903	0.00942364	0.0755413	0.0627339	DTYMK/UMPS/GUK1/CAD/AK5/AK1/AK3/AK4/DHODH	9
GO:0051775	GO:0051775	response to redox state	1629227	13/18903	0.00942364	0.0755413	0.0627339	SIRT2/RNF7/VASN/SELENOS/CLOCK/GLRX2/BMAL1/FKBP1B/RYR2	9
GO:0070932	GO:0070932	histone H3 deacetylation	1629227	13/18903	0.00942364	0.0755413	0.0627339	SIRT1/HDAC9/SIRT2/SMARCAD1/HDAC2/PER2/SIRT6/SFPQ/SIRT7	9
GO:0140042	GO:0140042	lipid droplet formation	1629227	13/18903	0.00942364	0.0755413	0.0627339	FITM2/CDS1/LDAF1/AUP1/SQLE/CDS2/ZFYVE1/PLA2G4C/BSCL2	9
GO:2001046	GO:2001046	positive regulation of integrin-mediated signaling pathway	1629227	13/18903	0.00942364	0.0755413	0.0627339	CD63/EMP2/NID1/LAMA1/LIMS2/LOXL3/LIMS1/LAMA2/LAMB2	9
GO:0000079	GO:0000079	regulation of cyclin-dependent protein serine/threonine kinase activity	52/6360	117/18903	0.0095809	0.0767067	0.0637017	CCNF/CCNB1/CCNA2/CDC6/CKS2/CCND2/PLK1/CCNE2/MAPRE3/CCNB2/CDKN3/CCND1/CCNE1/CDC25A/CDKN2C/KAT2B/CCNJ/BLM/IPO5/IPO7/PKMYT1/PSRC1/CCNG1/CDC25C/DIRAS3/CNPPD1/CCNT1/CKS1B/GADD45A/SPDYE17/CCNI/CDC37/CDKN2A/CCND3/CDK5RAP2/CCNL1/BCCIP/LATS2/CDK7/NR2F2/GTF2H1/CDKN1C/CDK5R1/CDKN1B/TFAP4/TNFAIP3/PKD1/LATS1/SPDYE8/MYOCD/SPDYE10/SPDYE12	52
GO:0048732	GO:0048732	gland development	172/6360	441/18903	0.00973092	0.0778112	0.064619	PCNA/BRCA2/TYMS/WNT5A/E2F7/CYP1B1/EDN1/GLI3/GATA2/IQGAP3/FOXE1/AURKA/CCNB2/SP3/TGFB2/CLDN1/AREG/MAPK3/TCF21/CCND1/LAMA1/TGFBR2/BCL2/CIT/EXT1/E2F8/RPS6KA1/LIMS2/EZH2/HNRNPD/ELF3/MET/CPS1/ZBTB7B/SIX1/ATP7B/CITED2/PITX1/XDH/TSPO/CADM1/LBH/ASS1/NRG1/DDR1/MED1/FOXF1/NOG/CDH1/GATA6/BCL2L11/UMPS/SERPINE2/CAPN1/SULF1/HOXA10/SLC7A5/THRA/APRT/PNPT1/ITGA2/TBX3/SOX9/CEBPG/LMO4/ACO2/USF2/ACADM/SLC29A1/UCP2/BM…	172
GO:0051653	GO:0051653	spindle localization	29/6360	59/18903	0.00974665	0.0778405	0.0646433	ESPL1/NDC80/MAD2L1/PLK1/ASPM/CENPA/SPAG5/SAPCD2/UBXN2B/CLASP2/KPNB1/GPSM2/DCTN1/NDE1/MCPH1/FMN2/ZW10/ZBED3/PAX6/CDK5RAP2/PKHD1/ITGB1/GPSM1/CFL1/LLGL2/SPRY1/NUMA1/SPDL1/LLGL1	29
GO:0034329	GO:0034329	cell junction assembly	168/6360	430/18903	0.00977882	0.0780009	0.0647765	WNT5A/TEK/BDNF/THBS2/CDHR3/ECT2/LRRN3/CLDN11/THSD1/SHANK2/RCC2/ITGB3/THBS1/FZD5/SRGAP2C/CLDN1/KIRREL3/ITGB4/LRP4/BCL2/CDH6/ROBO2/FBXO45/BCAS3/EPHB2/GPC6/SRPX2/NTRK3/SEMA4D/SIX1/STRN/DBNL/FRMPD2/CLASP2/SLK/GABRG2/GRHL2/NRG1/TAOK2/SDC4/CLDN23/FLRT2/CDH1/ANK2/GJC1/CDK5/RHOC/ADNP/NRXN1/EPB41L3/PHLDB2/SRGAP2/AMIGO1/PTPRO/CTTN/CAMSAP3/CLSTN3/NEGR1/PIP5K1C/ITGA2/NLGN4X/DCHS1/DUSP3/ROCK2/THY1/ERBB4/AFDN/…	168
GO:0007265	GO:0007265	Ras protein signal transduction	140/6360	353/18903	0.00981021	0.0781547	0.0649042	KIF14/RACGAP1/CCNA2/ARHGDIB/DNMT1/CDK2/IQGAP3/FOXM1/STMN1/TGFB2/CTNNAL1/SSX2IP/CDC42EP3/STMN3/LPAR1/NISCH/RRAS/PLK2/NRAS/RAB15/EPHB2/KITLG/MET/GDI1/NET1/ARFGAP1/DBNL/DENND3/RB1/CDH13/NUP62/RGL3/APOE/WASF1/RAC2/ADGRG1/PDGFRB/NRG1/USP28/HACD3/KCTD10/KPNB1/GPSM2/CDC42EP4/EPS8/GBF1/RGL1/GNA13/AUTS2/F2RL1/PLEKHG5/PRAG1/RAP2B/ARHGEF2/RASA3/STARD8/PHACTR4/MAPRE2/ABI2/SQSTM1/ERBIN/PLCE1/RTKN/ROCK2/RASA4B…	140
GO:0031032	GO:0031032	actomyosin structure organization	85/6360	204/18903	0.00983296	0.0782393	0.0649745	ANLN/RACGAP1/ECT2/EDN1/MYH10/EPB41L4A/STMN1/CIT/LPAR1/ANKRD1/ALMS1/NEBL/MET/MYL9/MYPN/CLASP2/LMOD1/EPB41L1/PDGFRB/FRMD3/SDC4/ARHGEF5/RHOC/PAK1/CSRP1/EPB41L3/CCN2/PHLDB2/FRMD5/CSRP2/RHPN2/TTN/RTKN/ROCK2/TACSTD2/LIMCH1/TGFB3/LIMK1/TNFAIP1/PAK2/ZYX/WDR1/PGM5/AKAP13/ITGB5/MYH14/CGNL1/PLEC/PFN1/KCTD13/ITGB1/ASAP3/PXN/CNN2/FLII/CCDC88A/MEF2A/CDC42BPG/INPP5K/OBSL1/ACTG1/MYO18A/ROCK1/TMOD3/TMEFF2/OBSCN/F…	85
GO:0034644	GO:0034644	cellular response to UV	41/6360	89/18903	0.00989718	0.0786533	0.0653183	PCNA/MMP1/AURKB/DDB2/SIRT1/PBK/POLD3/PARP1/MME/KDM1A/CDC25A/CASP9/CHEK1/POLD1/MMP3/OPN3/POLH/USP28/MYC/MAPK13/TMEM161A/NFATC4/ATF4/PTGS2/EIF2S1/NPM1/DDB1/RHNO1/MFAP4/TP53INP1/TIMP1/ERCC1/DHX36/RHBDD1/NOC2L/ATR/TP53/ZBTB1/ACTR5/POLK/HYAL3	41
GO:0008589	GO:0008589	regulation of smoothened signaling pathway	39/6360	84/18903	0.0100303	0.079107	0.0656951	GLI3/RB1/C2CD3/HHIP/UCHL5/SERPINE2/TXNDC15/NDST1/SUFU/ENPP1/TEDC1/POR/OTX2/GPR161/ARMC9/HERC4/MGRN1/FOXA1/TEDC2/VCP/PTCH1/KCTD6/KCTD21/TTC21B/IFT140/BTRC/GAS8/IFT81/CHSY1/GLIS2/CDK20/PRRX1/CPLANE2/PDCL/RUNX2/EVC/FUZ/TUBD1/DYNC2H1	39
GO:0001835	GO:0001835	blastocyst hatching	15/6360	26/18903	0.0100565	0.079107	0.0656951	ASF1B/RBBP8/STMN3/PHF6/NDUFA2/BCOR/TBL1XR1/CMTM3/LPAR6/CCDC24/SMIM14/PPP4R4/NECAB1/PEMT/ZFP14	15
GO:0010842	GO:0010842	retina layer formation	15/6360	26/18903	0.0100565	0.079107	0.0656951	SLC1A1/LHX1/HIPK2/CALB1/TSPAN12/PROM1/CRB1/OBSL1/TOPORS/ATP8A2/IGFN1/SDK1/FJX1/AHI1/RDH13	15
GO:0035188	GO:0035188	hatching	15/6360	26/18903	0.0100565	0.079107	0.0656951	ASF1B/RBBP8/STMN3/PHF6/NDUFA2/BCOR/TBL1XR1/CMTM3/LPAR6/CCDC24/SMIM14/PPP4R4/NECAB1/PEMT/ZFP14	15
GO:0071684	GO:0071684	organism emergence from protective structure	15/6360	26/18903	0.0100565	0.079107	0.0656951	ASF1B/RBBP8/STMN3/PHF6/NDUFA2/BCOR/TBL1XR1/CMTM3/LPAR6/CCDC24/SMIM14/PPP4R4/NECAB1/PEMT/ZFP14	15
GO:0061180	GO:0061180	mammary gland epithelium development	33/6360	69/18903	0.0101043	0.079107	0.0656951	BRCA2/WNT5A/IQGAP3/AREG/CCND1/LBH/DDR1/MED1/FOXF1/TBX3/ERBB4/RTN4/STAT6/CEBPB/MGMT/LRP5/PTCH1/ZNF703/ESR1/NTN1/HOXA5/AKT2/BTRC/VDR/CSMD1/WNT3/PRLR/LATS1/ATP2C2/CSF1/MSX2/GATA3/AR	33
GO:0150116	GO:0150116	NA	33/6360	69/18903	0.0101043	0.079107	0.0656951	TEK/RCC2/THBS1/BCAS3/CLASP2/SLK/SDC4/PHLDB2/CAMSAP3/MAPRE2/DUSP3/ROCK2/THY1/LIMCH1/IQSEC1/MAP4K4/PTPRA/GREM1/VEGFA/VCL/FMN1/LIMS1/DAPK3/ACTG1/TLN1/ROCK1/PTPRJ/LAMTOR2/ACVRL1/SLC9A1/LDB1/ARHGAP6/GPM6B	33
GO:0006305	GO:0006305	DNA alkylation	37/6360	79/18903	0.0101168	0.079107	0.0656951	BRCA1/HELLS/DNMT1/HEMK1/PARP1/MIS18A/EZH2/PPM1D/GRHL2/BMI1/TDRD12/ATF7IP/DDX4/MYC/SMARCA5/SPOCD1/FOS/CTCF/TEX15/DNMT3B/NIBAN2/PLD6/PAX6/TDRD1/MGMT/MAEL/GATAD2A/ZMPSTE24/CTCFL/METTL4/BEND3/MTA2/TET3/KMT2A/MECP2/RLF/DNMT3A	37
GO:0006306	GO:0006306	DNA methylation	37/6360	79/18903	0.0101168	0.079107	0.0656951	BRCA1/HELLS/DNMT1/HEMK1/PARP1/MIS18A/EZH2/PPM1D/GRHL2/BMI1/TDRD12/ATF7IP/DDX4/MYC/SMARCA5/SPOCD1/FOS/CTCF/TEX15/DNMT3B/NIBAN2/PLD6/PAX6/TDRD1/MGMT/MAEL/GATAD2A/ZMPSTE24/CTCFL/METTL4/BEND3/MTA2/TET3/KMT2A/MECP2/RLF/DNMT3A	37
GO:0008652	GO:0008652	cellular amino acid biosynthetic process	37/6360	79/18903	0.0101168	0.079107	0.0656951	SHMT1/DHFR/MTHFD1/ABAT/MTAP/ENOPH1/ATP2B4/PHGDH/PSAT1/ILVBL/CPS1/ASL/ASS1/SERINC3/PYCR1/ALDH18A1/PYCR3/SEPHS1/CAD/ASNSD1/ALDH1A1/PSPH/GLUL/BCAT1/PAH/PLOD3/MTHFR/SERINC5/MTR/CTH/GLUD1/DPYD/AASDHPPT/MTHFD2L/SDSL/PCBD2/PCBD1	37
GO:0072524	GO:0072524	pyridine-containing compound metabolic process	37/6360	79/18903	0.0101168	0.079107	0.0656951	QPRT/PNP/PRPS2/NAMPT/PSAT1/PARP9/LDHB/ME2/DERA/G6PD/TALDO1/IDH1/DCXR/NADSYN1/ALDH1L2/PNPO/IDH2/KCNAB2/PARP16/H6PD/PDXP/NAXE/NAXD/PGLS/RPE/KYNU/AFMID/PC/TIGAR/ALPL/NAPRT/NNMT/TP53/RBKS/RPEL1/RPIA/FMO1	37
GO:0050919	GO:0050919	negative chemotaxis	24/6360	47/18903	0.0101284	0.079107	0.0656951	WNT5A/SLIT2/ITGB3/SEMA6D/PLXNA3/ROBO2/SEMA6A/SEMA4D/NRG1/SEMA3E/FLRT2/SEMA5A/PDGFA/SEMA3F/ITGAV/NTN1/SEMA7A/SEMA6C/SEMA3D/SEMA4G/FLRT3/NRP2/PLXNA4/SEMA3B	24
GO:0051972	GO:0051972	regulation of telomerase activity	24/6360	47/18903	0.0101284	0.079107	0.0656951	AURKB/MAPK3/POT1/HNRNPD/NEK2/XRCC5/GRHL2/MAP3K4/MYC/PTGES3/HNRNPA2B1/DKC1/CCT2/NAF1/CCT4/TCP1/GREM1/HSP90AA1/NVL/WRAP53/TP53/MAP2K7/PINX1/PIF1	24
GO:1902895	GO:1902895	positive regulation of pri-miRNA transcription by RNA polymerase II	24/6360	47/18903	0.0101284	0.079107	0.0656951	GATA2/TGFB2/ETS1/SREBF2/KLF5/MYC/ATOH8/EGR1/FOS/RELA/GNL3/NR1H2/APLN/MRTFB/SREBF1/PPARG/TGFB1/SMAD1/SMAD6/MRTFA/TP53/MYB/GATA3/MYOCD	24
GO:0003205	GO:0003205	cardiac chamber development	71/6360	167/18903	0.0101382	0.079107	0.0656951	WNT5A/TEK/NSD2/SOX11/SLIT2/TGFB2/TGFBR2/COL11A1/ROBO2/ADGRG6/MDM2/CITED2/GRHL2/SMARCD3/NRG1/MED1/FOXF1/NOG/ANK2/GATA6/FZD2/DHRS3/NDST1/SUFU/SAV1/TBX3/LMO4/SNX17/ADAMTS6/BMP7/MAML1/TMEM65/POU4F1/ENG/FKBP1A/SMAD7/HEY1/MESP1/ACVR1/PARVA/PAX8/ZMPSTE24/TBX2/XIRP2/DLL4/MATR3/CNTRL/PRDM1/ADAMTS1/NPRL3/RBM15/TNNI1/GREB1L/RYR2/TGFB1/SMAD6/SOX4/TP53/EDNRA/CRELD1/MEF2C/MDM4/NRP2/MSX2/ZBTB14/GATA3/PTCD2/BMP4…	71
GO:0060840	GO:0060840	artery development	48/6360	107/18903	0.0101822	0.0793547	0.0659008	EDN1/SLC2A10/GLI3/TGFB2/ROBO2/SIX1/CITED2/APOE/PDGFRB/FOXF1/NOG/ADAMTS9/APOB/NDST1/SUFU/AKT3/SNX17/ADAMTS6/ENG/ARID2/SMAD7/HEY1/LOXL1/NKX3-1/MYLK/VEGFA/TBX2/LDLR/EFEMP2/DLL4/COL3A1/ZMIZ1/CNTRL/PRDM1/NPRL3/MDK/SMAD6/SOX4/PRRX1/FKBP10/EDNRA/ACVRL1/DDIT3/ACVR2B/PRICKLE1/BMP4/TAB1/MYOCD	48
GO:0032868	GO:0032868	response to insulin	109/6360	269/18903	0.0103873	0.0808556	0.0671472	PIK3R3/SLC2A1/SIRT1/PARP1/HDAC9/VAMP2/CDK4/HADH/RAB15/SMARCC1/CPEB2/PPARA/KAT2B/PDE3B/PRKDC/ZBTB7B/TBC1D4/SNX5/CAV2/INPPL1/GNAI2/CRY1/RB1/CRY2/HDAC5/MEAK7/PIK3C2A/NUCKS1/LPIN1/GCNT1/ATP2B1/EGR1/PIP4K2A/SLC27A1/FOS/PTPN2/RHOQ/APRT/PDK2/STAT1/SHC1/WDTC1/ERRFI1/ZFP36L1/SELENOS/FOXO4/ENPP1/UCP2/RAB31/ERFE/ADM/ZBED3/KBTBD2/GAL/NCL/TSC2/SLC27A4/CCND3/GRB10/ZDHHC7/APPL1/PIP4K2C/SCAP/OSBPL8/GHR/MYO1C/KHK…	109
GO:0006367	GO:0006367	transcription initiation from RNA polymerase II promoter	46/6360	102/18903	0.0104648	0.0813609	0.0675668	HMGB1/POLR2D/CDK4/E2F2/PPARGC1A/PPM1D/CAND1/ATF7IP/MED1/THRA/MED14/TAF5/ELOB/ERCC3/CDK9/MED21/GTF2A1/MED25/TAF10/GTF2H2/CDK7/ZNF451/POLR2I/DR1/ESR1/ERCC1/E2F3/GTF2F1/DHX36/SUB1/TAF9/TAF11/MED15/MED9/TAF3/PAXIP1/MED4/GTF2A2/TP53/GTF2F2/MED19/MED6/MED11/MED12/TAF8/MED30	46
GO:0032506	GO:0032506	cytokinetic process	21/6360	40/18903	0.0106497	0.0826983	0.0686775	ANLN/RACGAP1/ECT2/KIF20A/AURKB/CEP55/CHMP2A/NUP62/KIF20B/RTKN/ANXA11/PLEC/CHMP1A/SNX33/KLHDC8B/CHMP1B/MITD1/VPS4A/CHMP6/SPAST/ALKBH4	21
GO:0045943	GO:0045943	positive regulation of transcription by RNA polymerase I	18/6360	33/18903	0.0107434	0.0832261	0.0691158	ERBB2/NOL11/DDX11/DEK/BAZ1B/SMARCA5/BNC1/ATF4/WDR43/DDX21/DHX33/HEATR1/WDR75/NCL/LYAR/MYBBP1A/UTP15/RASL11A	18
GO:0090169	GO:0090169	regulation of spindle assembly	18/6360	33/18903	0.0107434	0.0832261	0.0691158	CEP97/TPR/PLK1/SPAG5/STIL/CHMP2A/SASS6/GPSM2/HNRNPU/RNF4/KIF15/CENPJ/EML3/CHMP1A/NUMA1/CCSAP/CHMP1B/CHMP6	18
GO:0018209	GO:0018209	peptidyl-serine modification	132/6360	332/18903	0.0108301	0.0837968	0.0695898	SLC1A1/CLSPN/WNT5A/BDNF/CDK1/TTK/VRK1/MASTL/CAMK4/CDK2/STK4/TFRC/PLK1/AURKA/PINK1/PBK/DMPK/CNOT9/DDIT4/GAS6/TGFBR2/ATP2B4/BCL2/PAQR3/PLK2/RPS6KA1/BDKRB2/CD44/PRKDC/NTRK3/CDC7/TNKS1BP1/DGKQ/MYO3A/MAST1/TERF2IP/MAPK13/MAP3K10/TRIM6/CDK5/MAST2/PAK1/ARRB2/POGLUT3/PTGS2/NTF3/BRSK1/HIPK2/ANGPT1/GADD45A/CAB39/DYRK1B/AKT3/RPS6KA3/DYRK4/CSNK1G1/RICTOR/IKBKE/ROCK2/PRKX/VRK2/HPF1/MAST3/MAP2K2/GALNT3/DYRK1A/…	132
GO:0018105	GO:0018105	peptidyl-serine phosphorylation	125/6360	313/18903	0.0109922	0.0849489	0.0705466	SLC1A1/CLSPN/WNT5A/BDNF/CDK1/TTK/VRK1/MASTL/CAMK4/CDK2/STK4/TFRC/PLK1/AURKA/PINK1/PBK/DMPK/CNOT9/DDIT4/GAS6/TGFBR2/ATP2B4/BCL2/PAQR3/PLK2/RPS6KA1/BDKRB2/CD44/PRKDC/NTRK3/CDC7/TNKS1BP1/DGKQ/MYO3A/MAST1/TERF2IP/MAPK13/MAP3K10/TRIM6/CDK5/MAST2/PAK1/ARRB2/PTGS2/NTF3/BRSK1/HIPK2/ANGPT1/GADD45A/CAB39/DYRK1B/AKT3/RPS6KA3/DYRK4/CSNK1G1/RICTOR/IKBKE/ROCK2/PRKX/VRK2/MAST3/MAP2K2/DYRK1A/MARK1/DYRK2/PAK2/SMG…	125
GO:0010332	GO:0010332	response to gamma radiation	28/6360	57/18903	0.0110918	0.0856165	0.0711009	BRCA2/PARP1/H2AX/KDM1A/BCL2/MDM2/PRKDC/CYBA/XRCC5/MYC/FANCD2/EGR1/XRCC6/XRCC2/RAD51/ZMPSTE24/WRN/TMEM109/BCL2L1/TIGAR/ATR/CXCL10/CHEK2/POLB/TP53/ATM/HSF1/GATA3	28
GO:0030433	GO:0030433	ubiquitin-dependent ERAD pathway	40/6360	87/18903	0.0111751	0.0860534	0.0714637	BCAP31/TMEM129/FAF1/SYVN1/FBXO44/STUB1/CLGN/RNF121/SEC61B/WFS1/MAN1A1/FOXRED2/ERLEC1/FAM8A1/AUP1/EDEM2/RHBDD2/SELENOS/TMUB2/DNAJB2/ERLIN2/FBXO6/DNAJC10/MAN1B1/AMFR/ERLIN1/VCP/SVIP/FBXO2/DNAJB9/STT3B/NFE2L2/TMUB1/EDEM3/SEL1L/TRIM25/JKAMP/CALR/BAG6/TMEM67	40
GO:1900182	GO:1900182	positive regulation of protein localization to nucleus	40/6360	87/18903	0.0111751	0.0860534	0.0714637	CDK1/ECT2/GLI3/TPR/TFRC/PLK1/PARP1/DTX3L/PARP9/ORMDL3/IPO5/CCT6A/CCT5/CDH1/DKC1/CCT2/PTGS2/NPM1/LIMK2/BAG3/CCT8/CCT4/TCP1/EFCAB7/RAN/HSP90AA1/SESN2/CACNB4/KAT7/TARDBP/LIF/PRKD1/CD2AP/JUP/GLIS2/TGFB1/PSEN1/LARP7/RBM22/PINX1	40
GO:0051494	GO:0051494	negative regulation of cytoskeleton organization	70/6360	165/18903	0.0112365	0.0864236	0.0717712	BRCA1/TMSB15A/CCNF/TPX2/CKAP2/CLIP3/SLIT2/MYADM/STMN1/CORO1B/PLEKHH2/TMSB15B/SHANK1/KAT2B/MET/GSN/EML2/CLASP2/ARPIN/LMOD1/HDGFL3/CYRIB/EPS8/CAPZB/PHLDB2/CAMSAP3/TUBB4A/NPM1/ARHGEF2/TRIM37/RHPN2/SSH3/CAMSAP2/RBM14/CAMSAP1/TACSTD2/DYRK1A/PAK2/CDK5RAP2/SWAP70/ADD1/RDX/TRIOBP/CGNL1/PFN1/HDAC6/FLII/MDM1/ADD3/CAPG/SSH1/INPP5K/CORO1A/TWF1/TMOD3/KATNB1/TMEFF2/IQCJ-SCHIP1/TWF2/MAP6D1/BMERB1/TMEM67/CRACD/M…	70
GO:0035162	GO:0035162	embryonic hemopoiesis	14/6360	24/18903	0.0112637	0.0864263	0.0717735	GATA2/STK4/TGFBR2/KITLG/SH2B3/CCDC134/MED1/ATF4/KIT/STK3/PBX1/VEGFA/KMT2A/GATA3	14
GO:0060706	GO:0060706	cell differentiation involved in embryonic placenta development	14/6360	24/18903	0.0112637	0.0864263	0.0717735	E2F7/STK4/FZD5/E2F8/ST14/GRHL2/PLK4/STK3/NR2F2/PRDM1/PLG/LIF/SPINT2/SNAI1	14
GO:0006767	GO:0006767	water-soluble vitamin metabolic process	30/6360	62/18903	0.0113418	0.0869224	0.0721855	SHMT1/DHFR/MTHFD2/SLC25A19/SLC2A1/PSAT1/CD320/SLC19A1/MMAA/ALDH1L2/PNPO/TCN2/SLC52A2/PDXP/PANK2/BTD/MCCC1/ABCC1/MTR/ALPL/CUBN/THTPA/SLC46A1/AASDHPPT/NNMT/MMACHC/MTHFD2L/GSTO2/MMAB/MTHFS	30
GO:0006024	GO:0006024	glycosaminoglycan biosynthetic process	36/6360	77/18903	0.0114545	0.0875743	0.0727268	B3GAT1/XYLT1/CSGALNACT1/XYLT2/EXT1/CHPF2/HAS2/GALNT5/B4GALT7/PDGFRB/NDST1/ANGPT1/CHST7/CEMIP/NDST3/AP2A1/NFKB1/HS2ST1/CHST12/HAS3/CHPF/CHSY1/ABCC5/TGFB1/B3GALT6/HS6ST1/GLCE/NDST2/GCNT2/CHST6/ST3GAL6/EGF/HEXA/CHST11/B3GAT3/ST3GAL3	36
GO:0010827	GO:0010827	regulation of glucose transmembrane transport	36/6360	77/18903	0.0114545	0.0875743	0.0727268	CLIP3/EDN1/FABP5/YES1/OPN3/NR4A3/RHOQ/PEA15/SELENOS/ENPP1/ERFE/ARPP19/GRB10/APPL1/OSBPL8/C2CD5/RTN2/SIRT6/IRS1/INSR/NFE2L2/CAPN10/MEF2A/AKT2/INPP5K/ASPSCR1/RNASEL/IRS2/TRIB3/C3/PID1/CLTCL1/EDNRA/SLC1A2/KLF15/SORBS1	36
GO:0006790	GO:0006790	sulfur compound metabolic process	134/6360	338/18903	0.0114676	0.0875743	0.0727268	SLC1A1/MTHFD1/SLC25A19/XYLT1/MTAP/ENOPH1/CSGALNACT1/XYLT2/ELOVL2/FITM2/GLO1/PHGDH/EXT1/CHPF2/GSTK1/GSTM2/MAT2A/MVD/CPS1/ARL6IP5/ACSF2/FAR1/ABCD1/ELOVL1/XDH/ACOT8/G6PD/IDUA/TST/IDH1/ACSS2/GGT7/SLC35B2/HAGH/BLMH/SLC25A1/CIAO2A/NDST1/AADAT/PDK2/HSPA9/ANGPT1/METTL16/CHST7/ENPP1/CHAC2/ACLY/GLRX3/DGAT1/OGDH/ACACB/HACD1/GGTA1/MPC2/ICMT/GHR/ELOVL5/BGN/AHCYL2/GSTM1/ACSL5/GSS/GLRX2/BTD/PAX8/MCCC1/NDST3/MLY…	134
GO:0033143	GO:0033143	regulation of intracellular steroid hormone receptor signaling pathway	34/6360	72/18903	0.0115033	0.087743	0.0728669	BRCA1/SIRT1/CNOT9/PARP1/TCF21/KDM1A/CRY1/DDRGK1/CRY2/WBP2/CNOT1/LBH/MED1/SKP2/PAK1/VPS18/CLOCK/ZBTB7A/PRMT2/FOXP1/FOXA1/KDM4C/HDAC6/BMAL1/PIAS2/CNOT2/LMO3/PAGR1/CALR/NCOR2/CARM1/LATS1/TRIM68/AR	34
GO:0030517	GO:0030517	negative regulation of axon extension	23/6360	45/18903	0.0115421	0.0879353	0.0730266	WNT5A/SEMA6D/PLXNA3/SEMA6A/SEMA4D/SEMA3E/CDH1/CDK5/PTPRS/RTN4/SEMA5A/SEMA3F/NTN1/RTN4R/TRIM46/WNT3/IFRD1/SEMA7A/SEMA6C/SEMA3D/SEMA4G/MAP2/SEMA3B	23
GO:0007127	GO:0007127	meiosis I	57/6360	131/18903	0.0115891	0.0881895	0.0732377	BRCA2/ESPL1/NDC80/FBXO5/TOP2A/RAD54L/NDC1/CKS2/PLK1/TRIP13/AURKA/CCNE2/RAD51AP1/CCNB2/RAD51C/RMI1/CCNE1/BRIP1/RAD21/SGO2/HSPA2/MEIOB/PTTG1/MSH4/MRE11/SGO1/P3H4/MLH1/DDX4/PSMC3IP/FANCD2/FANCM/BCL2L11/TOP2B/CDC25B/CCNB1IP1/FMN2/MYBL1/TEX15/SYCP1/RAD51D/BRME1/EME2/MAEL/EME1/RAD51/SLC25A31/CENPC/RAD54B/CENPS/RAD50/MLH3/BAG6/SLC2A8/ATM/SIRT7/DMC1	57
GO:0030326	GO:0030326	embryonic limb morphogenesis	52/6360	118/18903	0.0116209	0.0882234	0.0732658	WNT5A/GLI3/TGFB2/LRP4/EN1/PITX1/RECK/GRHL2/C2CD3/MED1/NOG/BCL2L11/NIPBL/HOXC11/FBXW4/TWIST1/HOXA10/CACNA1C/TBX3/MBNL1/HDAC2/BMP7/FLVCR1/RARG/PBX1/GREM1/HOXD13/LRP5/PTCH1/TBX2/OSR1/RDH10/IFT140/FREM2/WNT3/ALDH1A2/TMEM231/FRAS1/HOXC10/PSEN1/PRRX1/CRABP2/HOXA9/TMEM107/SP9/RUNX2/CHST11/B9D1/MSX2/BMP4/TBC1D32/DYNC2H1	52
GO:0035113	GO:0035113	embryonic appendage morphogenesis	52/6360	118/18903	0.0116209	0.0882234	0.0732658	WNT5A/GLI3/TGFB2/LRP4/EN1/PITX1/RECK/GRHL2/C2CD3/MED1/NOG/BCL2L11/NIPBL/HOXC11/FBXW4/TWIST1/HOXA10/CACNA1C/TBX3/MBNL1/HDAC2/BMP7/FLVCR1/RARG/PBX1/GREM1/HOXD13/LRP5/PTCH1/TBX2/OSR1/RDH10/IFT140/FREM2/WNT3/ALDH1A2/TMEM231/FRAS1/HOXC10/PSEN1/PRRX1/CRABP2/HOXA9/TMEM107/SP9/RUNX2/CHST11/B9D1/MSX2/BMP4/TBC1D32/DYNC2H1	52
GO:0097191	GO:0097191	extrinsic apoptotic signaling pathway	92/6360	224/18903	0.0116774	0.0885476	0.0735351	BRCA1/HMGB2/ATF3/STK4/THBS1/TGFB2/TMBIM1/TRADD/FAF1/BCL2/KITLG/INHBA/TRAF2/CASP2/TNFRSF12A/NOL3/TNFRSF1A/STX4/PARP2/DELE1/BCL2L11/RNF41/SIVA1/FGFR3/CTTN/CX3CL1/PPP2R1B/DEPTOR/PEA15/ARHGEF2/TNFSF12/STK3/BEX3/MOAP1/GDNF/BAG3/STRADB/RELA/CASP8AP2/IFI6/FEM1B/FGFR1/IL12A/PAK2/BCL2L12/FGB/ICAM1/FGG/UNC5B/ACVR1/TNFRSF10C/BCL2L2/LTBR/TNFRSF10A/ITGAV/FGA/ACVR1B/SERPINE1/DEDD2/CRADD/NGF/LMNA/ITGA6/MLLT11/I…	92
GO:2001233	GO:2001233	regulation of apoptotic signaling pathway	147/6360	374/18903	0.0118261	0.0895704	0.0743845	BRCA1/HELLS/HMGB2/DDIAS/BDNF/ATF3/STK4/THBS1/PINK1/SIRT1/PARP1/TMBIM1/MAGED1/BCAP31/KDM1A/FAF1/BCL2/ATAD5/MDM2/MEIS3/BDKRB2/FIS1/CD44/SYVN1/INHBA/TRAF2/CASP2/BCLAF1/TNFRSF12A/APAF1/GNAI2/TPD52L1/NOL3/RB1/PPIF/SLC25A5/GRINA/DNAJA1/BMI1/BBC3/TAF9B/NR4A2/SERINC3/WFS1/MYC/CREB3/NOG/STX4/BCL2L11/HSPB1/TMEM161A/FIGNL1/PLAGL2/NFATC4/CREB3L1/ARRB2/PTPN2/CTTN/PTGS2/CX3CL1/PPP2R1B/IVNS1ABP/SIAH1/SLC35F6/DE…	147
GO:0006650	GO:0006650	glycerophospholipid metabolic process	124/6360	311/18903	0.0119392	0.0903209	0.0750078	MBOAT1/PIK3R3/AGPAT5/DPM3/FABP5/PRDX6/SERINC2/LIPH/PTDSS2/ABCA3/OSBPL10/PCYT1A/PGAP3/CDS1/FAR1/CDIPT/INPPL1/AGPAT1/LPCAT4/PITPNM3/MBOAT7/PCYT2/PDGFRB/SERINC3/PIGX/PIK3C2A/DGKQ/TMEM150A/LPIN1/SLC44A2/PGAP1/PIP4K2A/SLC27A1/MTMR2/DGKA/LPCAT2/PNPLA6/PIP5K1C/INPP1/HYCC1/INPP4B/IPMK/ITPKA/PLSCR1/DGKH/ABHD5/PI4KB/STOML2/MTMR6/PIGS/OSBPL5/ABHD4/PIP4K2C/ITPKC/CDS2/PDGFA/SMG1/OSBPL8/MTMR12/DHRS7B/PIGQ/MBOA…	124
GO:0045191	GO:0045191	regulation of isotype switching	20/6360	38/18903	0.0121281	0.0915351	0.076016	NSD2/MSH2/RIF1/TFRC/ATAD5/CLCF1/MLH1/EXOSC3/STAT6/TNFSF4/MAD2L2/NDFIP1/SUPT6H/THOC1/SHLD2/TGFB1/PAXIP1/IL27RA/APLF/SHLD1	20
GO:0045652	GO:0045652	regulation of megakaryocyte differentiation	20/6360	38/18903	0.0121281	0.0915351	0.076016	HMGB2/GATA2/H4C5/H4C15/H4C14/H4C8/RCOR1/H4C3/PRMT6/H4C9/RBM15/MEF2C/GABPA/MYB/H4C2/SCIN/H4C16/H4C1/FAXDC2/H4C11	20
GO:0034656	GO:0034656	nucleobase-containing small molecule catabolic process	17/6360	31/18903	0.0121872	0.0918741	0.0762976	PNP/APOBEC3B/DERA/XDH/MGAT1/GDA/APOBEC3A/ENTPD4/ADAL/UPP1/DPYD/APOBEC3F/CDA/GALT/ENPP4/CDADC1/APOBEC3G	17
GO:0046364	GO:0046364	monosaccharide biosynthetic process	41/6360	90/18903	0.0123681	0.093129	0.0773397	ATF3/SIRT1/G6PC3/PPARA/KAT2B/PPARGC1A/CRY1/SDHAF3/FAM3A/G6PD/DGKQ/ENO2/ALDOC/ATF4/SLC25A1/PTPN2/PDK2/DDB1/SELENOS/ACADM/ERFE/ARPP19/MDH2/PPP4R3B/SESN2/RANBP2/PER2/FAM3C/SIRT6/DGAT2/PC/CRTC2/WDR5/NNMT/CLK2/SLC25A13/SLC25A10/PGM1/SLC37A4/SIRT7/MST1	41
GO:0006665	GO:0006665	sphingolipid metabolic process	69/6360	163/18903	0.0124495	0.0936326	0.077758	PRKD3/SPTSSB/CERS6/ELOVL2/SERINC2/CLN6/PLPP3/ST6GALNAC4/CLN8/CERS5/ORMDL3/ELOVL1/ST8SIA3/HACD3/SERINC3/ALDH3B1/FADS3/ORMDL2/SPHK2/CERS2/KIT/OSBP/GBA1/ST8SIA1/SPHK1/B4GALT5/HACD1/LARGE1/NEU3/ELOVL5/SPNS2/PPP2CA/VAPA/SERINC1/NSMAF/UGCG/UGT8/ABCA2/ACER2/SERINC5/B4GALNT1/GM2A/B4GALT3/PRKD2/SIRT3/TM9SF2/PRKD1/PPP2R1A/PLA2G6/SMPD4/KDSR/PLPP2/ARV1/PLA2G15/B3GALNT1/SGPP1/CSNK1G2/GLB1/ACER3/CPTP/PPM1L/ALD…	69
GO:0000729	GO:0000729	DNA double-strand break processing	13/6360	22/18903	0.012582	0.0942996	0.0783119	RBBP8/SETMAR/BRIP1/DNA2/MRE11/BLM/EXD2/SMARCAD1/RNF138/UBE2N/NBN/RAD50/UBE2V2	13
GO:0006740	GO:0006740	NADPH regeneration	13/6360	22/18903	0.012582	0.0942996	0.0783119	PRPS2/DERA/G6PD/TALDO1/ALDH1L2/H6PD/PGLS/RPE/TIGAR/TP53/RBKS/RPEL1/RPIA	13
GO:0010888	GO:0010888	negative regulation of lipid storage	13/6360	22/18903	0.012582	0.0942996	0.0783119	ITGB3/PPARA/PTPN2/PNPLA2/ABHD5/OSBPL8/NR1H2/ITGAV/ABCA1/PPARG/TTC39B/ABCG1/NR1H3	13
GO:0048041	GO:0048041	focal adhesion assembly	39/6360	85/18903	0.0126187	0.0944648	0.0784491	TEK/THSD1/RCC2/THBS1/BCL2/BCAS3/CLASP2/SLK/TAOK2/SDC4/PHLDB2/CTTN/CAMSAP3/ITGA2/DUSP3/ROCK2/THY1/LIMCH1/RHOD/MAP4K4/PTPRA/GREM1/VEGFA/VCL/ACTN1/FMN1/LIMS1/DAPK3/TRIP6/ACTG1/TLN1/ROCK1/PTPRJ/ACVRL1/SLC9A1/LDB1/ARHGAP6/GPM6B/SORBS1	39
GO:0061157	GO:0061157	mRNA destabilization	46/6360	103/18903	0.012849	0.0960769	0.0797879	EXOSC9/CNOT9/CNOT10/DCP2/DHX9/POLR2D/HNRNPD/TNKS1BP1/BTG2/MLH1/CNOT1/PLEKHN1/EXOSC2/SYNCRIP/EXOSC3/EXOSC8/HNRNPU/PNPT1/IGF2BP1/METTL16/ZFP36L1/CNOT6L/CNOT7/ROCK2/EXOSC5/SAMD4A/CNOT6/PATL1/CNOT8/PAIP1/DCPS/FTO/TNRC6A/DHX36/PAN3/CNOT2/KHSRP/TARDBP/DIS3/METTL14/ROCK1/EXOSC7/ZFP36L2/ZFP36/RIDA/DCP1B	46
GO:0043627	GO:0043627	response to estrogen	33/6360	70/18903	0.0130456	0.0974342	0.0809151	BRCA1/SERPINB9/GLI3/TNFRSF11B/CD24/MME/CCND1/TGFBR2/BCAS3/SRA1/CITED2/WBP2/PDGFRB/GATA6/HOXA10/RBBP5/GBA1/GAL/TGFB3/HSP90AA1/RARA/TRIM24/ESR1/HAPLN3/SFR1/SLC34A2/TRIM25/IGFBP2/SMAD6/GSTM3/GATA3/CRHBP/AR	33
GO:0099173	GO:0099173	postsynapse organization	70/6360	166/18903	0.0131456	0.098068	0.0814413	WNT5A/SHANK2/ARC/LRP4/SHANK1/EPHB2/EFNA1/NTRK3/NEFH/DBNL/RER1/APOE/DLG4/EPHA4/GRIN2B/DBN1/DOCK10/CDK5/NRXN1/MTMR2/CTTN/NLGN4X/ITPKA/ABI2/GDNF/ABHD17C/ARF4/UBE3A/NLGN2/TANC2/SEMA3F/MESD/PRMT3/LZTS3/ARHGEF9/ARHGAP39/ABHD17B/GPHN/ABI3/CDH2/ACTN1/PDLIM5/DHX36/HDAC6/INSR/KIF1A/LRRC4/ABHD17A/CFL1/EPHB3/HOMER1/LRP8/CDK5R1/ACTG1/GLRB/OPHN1/ARHGAP44/ITGA3/CTNND2/DVL1/CRIPT/NRCAM/CDKL5/MUSK/LRFN4/NTNG2/NRP…	70
GO:0000422	GO:0000422	autophagy of mitochondrion	42/6360	93/18903	0.0136064	0.101271	0.0841015	GABARAPL1/PINK1/FZD5/WIPI1/MUL1/FIS1/SLC25A5/MAP1LC3A/TSPO/SREBF2/CISD2/RNF41/CTTN/ATP13A2/TOMM7/SQSTM1/GBA1/ARFIP2/CDC37/TSC2/ATG4B/FBXW7/WIPI2/SNX7/ATG9A/SREBF1/HDAC6/SPATA33/BECN1/TIGAR/ULK2/ULK1/RIMOC1/CTSK/ATG5/TP53/VPS13D/PARL/TAFAZZIN/ATG2A/MARK2/GABARAP	42
GO:0061726	GO:0061726	mitochondrion disassembly	42/6360	93/18903	0.0136064	0.101271	0.0841015	GABARAPL1/PINK1/FZD5/WIPI1/MUL1/FIS1/SLC25A5/MAP1LC3A/TSPO/SREBF2/CISD2/RNF41/CTTN/ATP13A2/TOMM7/SQSTM1/GBA1/ARFIP2/CDC37/TSC2/ATG4B/FBXW7/WIPI2/SNX7/ATG9A/SREBF1/HDAC6/SPATA33/BECN1/TIGAR/ULK2/ULK1/RIMOC1/CTSK/ATG5/TP53/VPS13D/PARL/TAFAZZIN/ATG2A/MARK2/GABARAP	42
GO:0046434	GO:0046434	organophosphate catabolic process	68/6360	161/18903	0.0137884	0.102508	0.0851284	DUT/PNP/LIPG/HPRT1/PRDX6/PDE5A/FITM2/UNG/NUDT15/DCTPP1/DERA/ABCD1/XDH/NUDT5/GDA/PLPP6/NUDT16/ENTPD4/IDH1/PDE7A/AMPD3/MTMR2/NUDT3/PNPLA6/MBD4/INPP1/INPP4B/SAMHD1/ENPP1/NUDT9/PDXP/PDE10A/NUDT18/VCP/NEIL2/DNPH1/MLYCD/SYNJ2/ABHD12/LDLR/SUCLA2/PNPLA7/ENTPD5/INPP5K/UPP1/PLD2/DPYD/PLCG1/GDPD1/PLA2G6/SMPD4/ABHD16A/PLA2G4C/IMPA1/PLA2G15/PDE9A/TDG/INPP5B/TYMP/NTSR1/ABHD6/SMPDL3A/NTHL1/PDE4D/PDE4B/SMUG1/NT5…	68
GO:0046320	GO:0046320	regulation of fatty acid oxidation	19/6360	36/18903	0.0138189	0.102536	0.0851518	MTLN/PPARA/ACADL/PPARGC1A/ABCD1/NR4A3/TWIST1/ACADVL/SOX9/ACACB/CPT1A/MLYCD/DGAT2/IRS1/AKT2/IRS2/KLHL25/FMO1/ETFBKMT	19
GO:0008053	GO:0008053	mitochondrial fusion	16/6360	29/18903	0.013824	0.102536	0.0851518	TFRC/MUL1/FIS1/CHCHD3/VAT1/MIGA2/STOML2/ADCK1/PLD6/OPA1/ZDHHC6/MFF/PID1/THG1L/PARL/GDAP1	16
GO:0001764	GO:0001764	neuron migration	74/6360	177/18903	0.0138784	0.1026	0.0852048	GATA2/ASPM/SRGAP2C/KIRREL3/DDIT4/PLXNA3/GAS6/SEMA6A/FBXO45/TUBB2A/NTRK3/WDR62/NAV1/PCM1/ADGRG1/NRG1/NR4A2/SEMA3E/FLRT2/CDK5/NDE1/TUBB2B/NIPBL/LHX1/TOP2B/VAX1/AUTS2/SRGAP2/TWIST1/KIF20B/CX3CL1/ARHGEF2/FBXO31/POU4F1/NEUROD4/FGFR1/MARK1/PAX6/VEGFA/HSP90AA1/NEO1/PLXNA1/NTN1/NR2F2/COL3A1/ZMIZ1/TBC1D24/TRIM46/MDK/KIAA0319L/CDK5R1/NDN/ASTN2/TYRO3/CEP85L/PSEN1/MDGA1/ITGA3/ACAP3/NSMF/MEF2C/NRCAM/CDKL5/MAR…	74
GO:0003197	GO:0003197	endocardial cushion development	24/6360	48/18903	0.0138964	0.1026	0.0852048	TGFB2/TGFBR2/ROBO2/MDM2/CITED2/FOXF1/NOG/TWIST1/TBX3/SOX9/DCHS1/BMP7/ENG/HEY1/ACVR1/TBX2/CPLANE2/ACVRL1/ERBB3/CRELD1/MDM4/MSX2/BMP4/SNAI1	24
GO:0006195	GO:0006195	purine nucleotide catabolic process	24/6360	48/18903	0.0138964	0.1026	0.0852048	PNP/HPRT1/PDE5A/FITM2/NUDT15/ABCD1/XDH/GDA/NUDT16/ENTPD4/PDE7A/AMPD3/NUDT3/SAMHD1/NUDT9/PDE10A/NUDT18/DNPH1/MLYCD/SUCLA2/PDE9A/PDE4D/PDE4B/NT5C	24
GO:0031057	GO:0031057	negative regulation of histone modification	24/6360	48/18903	0.0138964	0.1026	0.0852048	BRCA1/MTF2/DNMT1/SIRT1/KDM1A/SET/SIN3A/TWIST1/SPHK2/PHF1/BCOR/OTUB2/DNMT3B/PRMT6/KDM4C/ZNF451/PWWP2A/SUPT6H/NOC2L/OTUB1/WDR5/ATG5/THAP7/PWWP2B	24
GO:0032970	GO:0032970	regulation of actin filament-based process	158/6360	406/18903	0.0139121	0.1026	0.0852048	TMSB15A/TEK/SLIT2/ECT2/EDN1/ARHGDIB/IQGAP3/ITGB3/SYNPO/MYADM/STMN1/FCHSD1/ACTA2/RGS4/CDC42EP3/CIT/CORO1B/LPAR1/PLEKHH2/ALMS1/TMSB15B/SHANK1/BCAS3/MET/GSN/KCNJ2/NTRK3/TRPM4/DBNL/CLASP2/ARPIN/WASF1/LMOD1/RAC2/COTL1/PDGFRB/TAOK2/ABRACL/MYO3A/FES/SDC4/SEMA3E/CYRIB/ANK2/DBN1/CDC42EP4/EPS8/CDK5/ARHGEF5/RHOC/PAK1/CAPZB/CYFIP2/CCN2/PHLDB2/F2RL1/DSC2/CTTN/VASP/NTF3/RHOQ/CX3CL1/CACNA1C/RHOBTB3/RHPN2/ABI2/S…	158
GO:0002312	GO:0002312	B cell activation involved in immune response	40/6360	88/18903	0.013947	0.10269	0.0852794	NSD2/MSH2/RIF1/TFRC/MSH6/HSPD1/RNF168/UNG/ATAD5/EXO1/CLCF1/DOCK11/MLH1/EXOSC3/DOCK10/PLCL2/SANBR/PHF14/LGALS1/STAT6/LFNG/SWAP70/TNFSF4/MAD2L2/RNF8/NDFIP1/SUPT6H/ERCC1/TLR4/NBN/THOC1/SHLD2/IL21/TGFB1/PAXIP1/IL27RA/CR1/APLF/ITFG2/SHLD1	40
GO:0031330	GO:0031330	negative regulation of cellular catabolic process	100/6360	247/18903	0.0139744	0.10269	0.0852794	HNRNPAB/PINK1/PBK/GOLGA2/ATP2B4/BCL2/DHX9/SIRT2/SMARCC1/MAP1A/HNRNPD/MET/TRAF2/FMR1/DDRGK1/LRPPRC/TENT5C/TSPO/PHF23/NRBP2/UCHL5/GIPC1/QSOX1/SYNCRIP/TMEM39A/RNF41/KLHL22/DKC1/HNRNPU/MTMR2/E2F1/RBM38/FURIN/SLC7A5/HIPK2/RRAGA/IGF2BP1/METTL16/SUFU/CIRBP/GDNF/NAF1/IKBKE/LZTS1/TSC2/A1CF/ACACB/MAGEA3/FUS/SMG1/DAZL/DFFA/HNRNPC/TIMP1/DAZ1/SVIP/PAIP1/WASHC1/CAMLG/DAZ4/FEZ2/EIF4G2/IGF2BP2/ELAVL1/NRDE2/DAZ2/…	100
GO:0045653	GO:0045653	negative regulation of megakaryocyte differentiation	1629318	20/18903	0.0140038	0.10269	0.0852794	H4C5/H4C15/H4C14/H4C8/H4C3/H4C9/GABPA/MYB/H4C2/H4C16/H4C1/H4C11	12
GO:1902236	GO:1902236	negative regulation of endoplasmic reticulum stress-induced intrinsic apoptotic signaling pathway	1629318	20/18903	0.0140038	0.10269	0.0852794	SYVN1/GRINA/WFS1/CREB3/CREB3L1/SELENOS/MAGEA3/HYOU1/OPA1/PTPN1/BCL2L1/LRRK2	12
GO:2000629	GO:2000629	negative regulation of miRNA metabolic process	1629318	20/18903	0.0140038	0.10269	0.0852794	PPARA/GATA6/NFATC4/ZNF512B/SOX9/RELA/NFATC3/NFIB/RARA/PPARG/TGFB1/BMP4	12
GO:0009152	GO:0009152	purine ribonucleotide biosynthetic process	90/6360	220/18903	0.0140447	0.102873	0.0854314	PAICS/GMPS/MTHFD1/HPRT1/PINK1/GART/ELOVL2/PRPS2/ALDOA/PARP1/NDUFA1/PPARA/PPAT/PPARGC1A/ELOVL1/NDUFA3/AMPD2/NDUFB7/NDUFA2/PFAS/ACSS2/SLC35B2/AMPD3/ADCY9/SLC25A1/DNAJC30/APRT/PDK2/SPHK2/VPS9D1/ATIC/ADK/ATP5MF/ACLY/STOML2/NDUFB1/AK5/ADCY2/NDUFS7/AK1/ACACB/HACD1/GUCY1A1/AK3/MPC2/ELOVL5/NME3/AK4/SDHC/PANK2/NME4/ADSL/ACSL5/VCP/ADCY6/ATP5PD/NDUFV1/ADCY7/MLYCD/ATP5MJ/ADCY3/NPPB/ATP5F1E/IMPDH1/ATP5F1D/ATP…	90
GO:0016051	GO:0016051	carbohydrate biosynthetic process	87/6360	212/18903	0.0142007	0.103897	0.0862822	PASK/ATF3/PPP1R3C/CSGALNACT1/SIRT1/EXT1/G6PC3/GYS1/HAS2/PPARA/KAT2B/PPARGC1A/CRY1/SDHAF3/FUT8/FAM3A/G6PD/ISYNA1/DGKQ/PTGES3/ENO2/ALDOC/ATF4/SLC25A1/PTPN2/NDST1/PDK2/HRH1/DDB1/SELENOS/ACADM/ENPP1/ERFE/ARPP19/B4GALT5/DYRK2/MDH2/GYG2/B4GALNT2/PPP4R3B/NDST3/SESN2/RANBP2/PER2/FAM3C/AP2A1/PPP1R3F/NFKB1/SIRT6/DGAT2/IRS1/INSR/HS2ST1/CHST12/MGAT2/AKT2/HAS3/INPP5K/PC/IRS2/CRTC2/TGFB1/IMPA1/WDR5/NNMT/B3GALN…	87
GO:0007249	GO:0007249	I-kappaB kinase/NF-kappaB signaling	115/6360	288/18903	0.0142847	0.104393	0.0866943	WNT5A/ECT2/EDN1/TFRC/TIFA/PINK1/SIRT1/TRADD/LPAR1/PELI2/PLK2/CD4/MUL1/TMEM106A/SHISA5/TRAF2/DHX15/CD36/SECTM1/TRIML2/DDRGK1/NUP62/TRIM59/TRIM14/HACD3/MALT1/TMEM9B/TNFRSF1A/TERF2IP/TRIM6/SLC44A2/HSPB1/RHOC/SLC35B2/ZDHHC13/TBKBP1/DDX21/F2RL1/CX3CL1/SPHK2/STAT1/ANGPT1/PLEKHG5/MAP3K14/SQSTM1/CARD19/TRIM62/IKBKE/ROCK2/ROR1/IKBKG/RELA/JMJD8/FKBP1A/UBE2I/SHARPIN/LGALS1/CASP1/NEK6/LITAF/PELI1/CPNE1/NKIRA…	115
GO:0006111	GO:0006111	regulation of gluconeogenesis	26/6360	53/18903	0.0143859	0.104658	0.0869145	SIRT1/PPARA/KAT2B/PPARGC1A/CRY1/SDHAF3/FAM3A/DGKQ/PTPN2/PDK2/DDB1/SELENOS/ACADM/ERFE/ARPP19/PPP4R3B/SESN2/RANBP2/FAM3C/SIRT6/DGAT2/WDR5/NNMT/CLK2/SIRT7/MST1	26
GO:0015804	GO:0015804	neutral amino acid transport	26/6360	53/18903	0.0143859	0.104658	0.0869145	SLC1A1/SLC6A15/SLC1A4/RGS4/SFXN1/SLC36A1/SLC38A7/SERINC3/SLC38A5/SLC7A5/SLC6A6/SFXN3/SLC43A2/SLC36A4/SLC38A9/RGS2/SLC6A5/SERINC5/LLGL2/CTNS/MFSD12/SLC6A17/SFXN2/SLC38A6/SLC25A13/SLC1A2	26
GO:0032210	GO:0032210	regulation of telomere maintenance via telomerase	26/6360	53/18903	0.0143859	0.104658	0.0869145	AURKB/MAPK3/DCP2/POT1/HNRNPA1/NEK2/XRCC5/MAP3K4/CCT6A/CCT5/DKC1/HNRNPU/CCT2/EXOSC10/NAF1/CCT8/CCT4/HNRNPC/TCP1/GNL3L/ATR/ATM/MAP2K7/PINX1/PIF1/FBXO4	26
GO:0048146	GO:0048146	positive regulation of fibroblast proliferation	26/6360	53/18903	0.0143859	0.104658	0.0869145	WNT5A/CCNB1/CCNA2/CDC6/ITGB3/GAS6/DHX9/CDK4/CD248/BMI1/PDGFRB/MYC/S100A6/E2F1/RNASEH2B/WAPL/SPHK1/CDK6/PDGFA/FN1/ESR1/SIRT6/ZMIZ1/LIF/PDGFRA/EREG	26
GO:0042158	GO:0042158	lipoprotein biosynthetic process	45/6360	101/18903	0.0144314	0.104871	0.0870912	CLIP3/DPM3/WIPI1/ZDHHC9/PGAP3/APOE/ZDHHC8/PIGX/PORCN/ZDHHC24/APOB/PGAP1/ZDHHC13/ZDHHC20/ZDHHC5/ZDHHC1/GBA1/PIGS/ZDHHC7/WIPI2/ZDHHC18/PIGQ/PIGG/PIGM/GLUL/ATG101/SVIP/ZDHHC6/ABCA1/UGCG/ZDHHC16/HHAT/PIGV/PIGK/ULK1/MAP6D1/PIGO/PIGA/PIGH/ATG5/PIGW/ZDHHC23/RABL3/PPM1B/ATG16L2	45
GO:0042063	GO:0042063	gliogenesis	123/6360	310/18903	0.0144782	0.105093	0.0872757	CDK1/SOX11/GLI3/CCL2/ERBB2/TGFB2/SRGAP2C/ITGB4/AREG/MAPK3/SUZ12/LPAR1/PHGDH/ADGRG6/RRAS/PLPP3/CDKN2C/SIRT2/EZH2/VIM/PPP1CC/SYNE2/ERCC2/NTRK3/RB1/CLCF1/TSPO/ADGRG1/MBOAT7/NRG1/EPHA4/PRPF19/NOG/RHEB/CDK5/VAX1/SERPINE2/E2F1/SRGAP2/RNF10/SLC7A5/CX3CL1/MXRA8/NAB1/SOX9/VEGFC/CERS2/HDAC2/GBA1/PRDM8/ROR1/NCSTN/NEUROD4/B4GALT5/RTN4/POU3F2/PAX6/CDK6/PARD3/WDR1/NFIB/FGF5/DLX2/PLAG1/C5AR1/PLEC/HDAC11/LDLR/NT…	123
GO:0072665	GO:0072665	protein localization to vacuole	36/6360	78/18903	0.0145028	0.105144	0.0873174	GBP1/LMBRD1/GLMP/VPS28/MEAK7/CACNG4/GPR137B/VPS13A/GNPTG/ATP13A2/MFSD1/ROCK2/RNF215/RTN4/AP3D1/CD81/PTPN23/SH3BP4/SNX16/LAMTOR4/SZT2/MON1A/BECN1/GGA3/PIK3R4/VPS37C/MVB12A/HGS/ZFYVE16/RNF128/VPS37D/NAGPA/TNFAIP3/VPS13D/VPS4A/CACNG7	36
GO:0032956	GO:0032956	regulation of actin cytoskeleton organization	143/6360	365/18903	0.0145177	0.105144	0.0873174	TMSB15A/TEK/SLIT2/ECT2/EDN1/ARHGDIB/IQGAP3/ITGB3/SYNPO/MYADM/STMN1/FCHSD1/RGS4/CDC42EP3/CIT/CORO1B/LPAR1/PLEKHH2/ALMS1/TMSB15B/SHANK1/BCAS3/MET/GSN/NTRK3/DBNL/CLASP2/ARPIN/WASF1/LMOD1/RAC2/COTL1/PDGFRB/TAOK2/MYO3A/FES/SDC4/SEMA3E/CYRIB/DBN1/CDC42EP4/EPS8/CDK5/ARHGEF5/RHOC/PAK1/CAPZB/CYFIP2/CCN2/PHLDB2/F2RL1/CTTN/VASP/NTF3/RHOQ/CX3CL1/RHOBTB3/RHPN2/ABI2/SSH3/ARFIP2/RICTOR/ROCK2/FSCN1/TACSTD2/LIMCH…	143
GO:0031124	GO:0031124	mRNA 3'-end processing	28/6360	58/18903	0.0146749	0.105928	0.0879687	NUDT21/BARD1/POLR2D/SLBP/PAPOLA/LSM11/LSM10/PNPT1/ZFP36L1/MTPAP/CDK9/CPSF4/YTHDC1/APLP1/NCBP1/CPSF2/CPSF3/ZNF473/CSTF2/ZC3H14/DHX36/CPSF6/ZC3H3/MBLAC1/PCF11/HSF1/CSTF2T/WDR33	28
GO:0061005	GO:0061005	cell differentiation involved in kidney development	28/6360	58/18903	0.0146749	0.105928	0.0879687	GLI3/CD24/ACTA2/TCF21/EXT1/PODXL/LHX1/PTPRO/STAT1/GDNF/MAGI2/PRKX/MYO1E/GREM1/PAX8/PTCH1/OSR1/PROM1/MTSS1/LIF/GLIS2/LAMB2/EDNRA/MEF2C/GATA3/BMP4/POU3F3/KLF15	28
GO:0000271	GO:0000271	polysaccharide biosynthetic process	34/6360	73/18903	0.0146917	0.105928	0.0879687	PASK/PPP1R3C/CSGALNACT1/EXT1/GYS1/HAS2/PTGES3/NDST1/SELENOS/ACADM/ENPP1/B4GALT5/DYRK2/GYG2/NDST3/PER2/AP2A1/PPP1R3F/NFKB1/IRS1/INSR/HS2ST1/AKT2/HAS3/INPP5K/IRS2/TGFB1/PPP1R3G/NDST2/B3GNT9/EGF/IGF2/NHLRC1/SORBS1	34
GO:0071260	GO:0071260	cellular response to mechanical stimulus	34/6360	73/18903	0.0146917	0.105928	0.0879687	ITGB3/SLC2A1/MAPK3/ANKRD1/CHEK1/KCNJ2/CYBA/CASP2/TNFRSF1A/TLR5/PTGS2/IRF1/GADD45A/ITGA2/SOX9/MAP3K14/BAG3/ENG/CASP8AP2/CASP1/PIEZO1/LTBR/TNFRSF10A/PLEC/COL1A1/CRADD/TLR4/CNN2/NFKB1/DAG1/MAP3K1/PIEZO2/SLC9A1/BAD	34
GO:0006497	GO:0006497	protein lipidation	43/6360	96/18903	0.0148869	0.107216	0.0890381	CLIP3/DPM3/WIPI1/ZDHHC9/PGAP3/ZDHHC8/PIGX/PORCN/ZDHHC24/PGAP1/ZDHHC13/ZDHHC20/ZDHHC5/ZDHHC1/GBA1/PIGS/ZDHHC7/WIPI2/ZDHHC18/PIGQ/PIGG/PIGM/GLUL/ATG101/SVIP/ZDHHC6/ABCA1/UGCG/ZDHHC16/HHAT/PIGV/PIGK/ULK1/MAP6D1/PIGO/PIGA/PIGH/ATG5/PIGW/ZDHHC23/RABL3/PPM1B/ATG16L2	43
GO:1901989	GO:1901989	positive regulation of cell cycle phase transition	53/6360	122/18903	0.0150336	0.108152	0.0898154	RRM2/DBF4B/CDK1/CCNB1/ESPL1/FAM83D/RRM1/CDC6/DTL/UBE2C/FBXO5/RCC2/CCND2/CDCA5/STIL/RAD51C/CCND1/CDT1/ATAD5/CDC25A/CDK4/MDM2/TFDP1/EZH2/HSPA2/SASS6/CDC7/DLGAP5/SIN3A/RB1/DDRGK1/MTBP/CDC25C/LSM11/CDC25B/LSM10/PLRG1/NPM1/CCND3/DYRK3/CPSF3/PBX1/RDX/CENPJ/TBX2/THOC1/ADAMTS1/PAGR1/TMOD3/CHEK2/MBLAC1/MECP2/CDK10	53
GO:0120032	GO:0120032	regulation of plasma membrane bounded cell projection assembly	82/6360	199/18903	0.0150901	0.108437	0.0900527	ANLN/CCP110/SLIT2/CEP97/DPYSL3/RCC2/SRGAP2C/CDC42EP3/BCAS3/EPHB2/CEP120/PODXL/SYNE2/FMR1/FAM98A/DOCK11/RAC2/EVI5L/PLEKHM1/PALM/KLF5/TCHP/MYO3A/CDC42EP4/CEP135/EPS8/TBC1D30/CAPZB/MPHOSPH9/AUTS2/F2RL1/MARK4/RHOQ/LIMK2/SEPTIN9/FNBP1L/KIT/ATP8B1/ABI2/PLCE1/DEF8/FSCN1/TACSTD2/TGFB3/VDAC3/ICAM1/MNS1/KIF24/RDX/CENPJ/HSP90AA1/PFN1/WASHC1/ABI3/RALA/PLXNB3/IFT140/CDC42EP5/CCDC88A/PLEK2/KCTD17/TWF1/CDKL1/MY…	82
GO:0035051	GO:0035051	cardiocyte differentiation	67/6360	159/18903	0.0152655	0.109576	0.0909981	CDK1/EDN1/TGFB2/MAPK3/RGS4/SGCD/PPARA/NEBL/INHBA/CITED2/SLC8A1/PDGFRB/NRG1/G6PD/PARP2/GATA6/HNRNPU/ARRB2/TWIST1/FZD7/ALPK2/TBX3/TTN/ACADM/BMP7/MAML1/IRX3/PDCD4/FOXP1/MESP1/ACVR1/AKAP13/GREM1/VEGFA/PLEC/ITGB1/RARA/ZMPSTE24/TBX2/RGS2/PDLIM5/DHX36/SIRT6/LMNA/MEF2A/SPRY1/SORBS2/TENM4/OBSL1/CALR/TGFB1/PDGFRA/ATG5/EDNRA/MEF2C/SLC9A1/GPER1/NKX2-6/CXADR/PITX2/IFT20/PRICKLE1/MYH11/NEB/BMP4/MYOCD/NOX4	67
GO:0006474	GO:0006474	N-terminal protein amino acid acetylation	1629288	18/18903	0.0155083	0.110215	0.091529	NAA50/NAA10/KAT2B/NAA16/NAA15/NAA38/NAA25/NAA40/NAA60/NAA80/SOX4	11
GO:0006991	GO:0006991	response to sterol depletion	1629288	18/18903	0.0155083	0.110215	0.091529	ZBTB7B/SREBF2/ERLIN2/FBXW7/SCAP/AMFR/ERLIN1/SREBF1/LYN/ARHGEF10L/LPCAT3	11
GO:0019184	GO:0019184	nonribosomal peptide biosynthetic process	1629288	18/18903	0.0155083	0.110215	0.091529	SLC1A1/GGT7/HAGH/CHAC2/GSS/CHAC1/NFE2L2/GGT5/BDH2/MGST2/SLC1A2	11
GO:0035067	GO:0035067	negative regulation of histone acetylation	1629288	18/18903	0.0155083	0.110215	0.091529	BRCA1/SIRT1/SET/SIN3A/TWIST1/ZNF451/PWWP2A/NOC2L/ATG5/THAP7/PWWP2B	11
GO:0045722	GO:0045722	positive regulation of gluconeogenesis	1629288	18/18903	0.0155083	0.110215	0.091529	SIRT1/PPARA/KAT2B/PPARGC1A/PTPN2/DDB1/ARPP19/PPP4R3B/DGAT2/WDR5/NNMT	11
GO:0060602	GO:0060602	branch elongation of an epithelium	1629288	18/18903	0.0155083	0.110215	0.091529	WNT5A/AREG/SIX1/MED1/SOX9/FGF1/HOXD13/ESR1/RDH10/SPRY1/BMP4	11
GO:0060644	GO:0060644	mammary gland epithelial cell differentiation	1629288	18/18903	0.0155083	0.110215	0.091529	LBH/FOXF1/ERBB4/CEBPB/MGMT/PTCH1/ZNF703/HOXA5/AKT2/PRLR/LATS1	11
GO:1902018	GO:1902018	negative regulation of cilium assembly	1629288	18/18903	0.0155083	0.110215	0.091529	CCP110/CEP97/EVI5L/TCHP/TBC1D30/MPHOSPH9/LIMK2/KIF24/TBC1D7/CDK10/ODF2L	11
GO:2001224	GO:2001224	positive regulation of neuron migration	1629288	18/18903	0.0155083	0.110215	0.091529	SRGAP2C/SEMA6A/WDR62/NIPBL/KIF20B/ARHGEF2/FBXO31/TBC1D24/MDK/NSMF/SHTN1	11
GO:0043254	GO:0043254	regulation of protein complex assembly	159/6360	410/18903	0.0156331	0.11093	0.0921224	TMSB15A/KIF14/HJURP/CLIP3/SLIT2/MMP1/TFRC/MYADM/PINK1/MAPRE3/MTLN/STMN1/FCHSD1/PARP1/SLF2/HMGB1/CDC42EP3/CDT1/FAF1/PPP2R5B/ABCA3/SIRT2/TMSB15B/MET/GSN/TRAF2/LDLRAD4/MMP3/STUB1/H3-3B/EML2/DBNL/CAND1/CD36/RB1/CKAP5/APOE/LMOD1/COTL1/EIF2AK2/STXBP1/NRG1/PSRC1/ATF7IP/FES/CYRIB/DBN1/SLF1/CDC42EP4/DCTN1/EPS8/BCL2L11/ARHGEF5/RHOC/VPS39/RAB3A/PAK1/CAPZB/CYFIP2/TRABD2A/DHX33/CTTN/CAMSAP3/THRA/VASP/SAR1A/VP…	159
GO:0010884	GO:0010884	positive regulation of lipid storage	15/6360	27/18903	0.0156776	0.11093	0.0921224	FITM2/EHD1/PLIN2/CD36/PLIN3/SREBF2/APOB/IKBKE/ACACB/HILPDA/NR1H2/MSR1/NFKB1/C3/OSBPL11	15
GO:0031954	GO:0031954	positive regulation of protein autophosphorylation	15/6360	27/18903	0.0156776	0.11093	0.0921224	MRE11/TNKS1BP1/TAOK2/GPNMB/RAP2B/VEGFC/PDGFA/GREM1/VEGFA/NBN/RAP2A/RAD50/PRLR/NEK10/TOM1L1	15
GO:1904376	GO:1904376	negative regulation of protein localization to cell periphery	15/6360	27/18903	0.0156776	0.11093	0.0921224	TMBIM1/LYPD1/GBP1/SAPCD2/RHOQ/NUMB/AP2M1/TMEM59/ABI3/LRRC15/BCL2L1/PID1/LYPLA1/TGFB1/PKDCC	15
GO:0021799	GO:0021799	cerebral cortex radially oriented cell migration	18/6360	34/18903	0.015754	0.111206	0.0923516	GLI3/SRGAP2C/FBXO45/SYNE2/ADGRG1/MBOAT7/CDK5/SRGAP2/CCDC141/RTN4/POU3F2/COL3A1/ZMIZ1/LRP8/CDK5R1/MDGA1/BMERB1/POU3F3	18
GO:1900181	GO:1900181	negative regulation of protein localization to nucleus	18/6360	34/18903	0.015754	0.111206	0.0923516	MAGED1/CD36/SIN3A/MFHAS1/PKIA/ANGPT1/SUFU/MDFIC/TRIM29/LATS2/RAB23/FERMT1/SIRT6/TMEM98/SUMO1/LATS1/DCLK1/FBXO4	18
GO:0019318	GO:0019318	hexose metabolic process	93/6360	229/18903	0.0157683	0.111206	0.0923516	ATF3/IGFBP3/FABP5/SIRT1/ALDOA/G6PC3/PPARA/KAT2B/GAA/IGFBP4/PPARGC1A/POFUT2/SLC35A2/PGM2/INPPL1/CRY1/FUOM/SDHAF3/FUT8/B3GLCT/FAM3A/G6PD/DGKQ/ENO3/ENO2/ALDOC/DCXR/ATF4/SLC25A1/PTPN2/PDK2/WDTC1/DDB1/SELENOS/ACADM/PMM1/ERFE/KBTBD2/GALK1/FUCA2/ARPP19/H6PD/PFKL/DYRK2/ACACB/DUSP12/MDH2/KHK/CPT1A/MAN2A2/LRP5/ZMPSTE24/PPP4R3B/SESN2/RANBP2/MLYCD/PER2/FAM3C/SIRT6/DGAT2/IRS1/INSR/MPI/AKT2/PDHB/PC/IRS2/TIGAR/…	93
GO:0005996	GO:0005996	monosaccharide metabolic process	100/6360	248/18903	0.0158014	0.111317	0.092444	ATF3/IGFBP3/FABP5/SLC2A1/SIRT1/ALDOA/G6PC3/PPARA/KAT2B/GAA/IGFBP4/PPARGC1A/POFUT2/SLC35A2/PGM2/INPPL1/CRY1/FUOM/SDHAF3/FUT8/NUDT5/B3GLCT/FAM3A/G6PD/DGKQ/ENO3/ENO2/ALDOC/DCXR/ATF4/SLC25A1/PTPN2/PDK2/WDTC1/DDB1/SELENOS/ACADM/PMM1/ERFE/KBTBD2/GALK1/FUCA2/ARPP19/H6PD/PFKL/DYRK2/ACACB/DUSP12/MDH2/KHK/CPT1A/MAN2A2/LRP5/ZMPSTE24/PPP4R3B/SESN2/RANBP2/MLYCD/PER2/FAM3C/SIRT6/DGAT2/IRS1/INSR/MPI/AKT2/PDHB/P…	100
GO:0046596	GO:0046596	regulation of viral entry into host cell	23/6360	46/18903	0.0158535	0.111562	0.0926479	HMGB1/CD4/GSN/TRIML2/TRIM59/TRIM14/TMPRSS2/TRIM6/TMPRSS4/FURIN/NECTIN2/TRIM62/LGALS1/IFITM3/LY6E/TRIM5/TRIM25/PTX3/IFITM2/FCN1/CIITA/LGALS9/TRIM68	23
GO:1904375	GO:1904375	regulation of protein localization to cell periphery	54/6360	125/18903	0.016085	0.113057	0.0938892	CLIP3/PLK1/TMBIM1/ATP2B4/LYPD1/GBP1/EPHB2/GPC6/EZR/SAPCD2/RER1/ZDHHC8/GPSM2/STX4/CDK5/RHOQ/NUMB/ZDHHC5/AP2M1/SQSTM1/CNPY4/LDLRAP1/ZDHHC7/APPL1/AKAP5/TMEM59/EFCAB7/ITGB1/ABI3/LRRC15/STX3/ABCA2/DAG1/IQSEC2/BCL2L1/PPP1R9B/PID1/NUMA1/PLS1/KIF5B/LYPLA1/TGFB1/RAB38/ARHGAP44/ITGA3/STX7/VPS4A/GPER1/PRKCZ/PKDCC/TAMALIN/NHLRC1/AR/SORBS1	54
GO:0007156	GO:0007156	homophilic cell adhesion via plasma membrane adhesion molecules	71/6360	170/18903	0.016101	0.113057	0.0938892	CDHR3/EMB/CDH3/KIRREL3/CDH6/DCHS2/ROBO2/MPZL2/PCDHA10/MYPN/CDH13/CADM1/CDH1/MYOT/ROBO4/DSC2/AMIGO1/CLSTN3/NECTIN2/PCDHGB4/PCDH10/DCHS1/PCDHGA4/PCDHA4/PCDH7/DSG2/PCDHGB7/PCDHGA2/PCDHB13/PTPN23/PCDHB3/ITGB1/CDH2/NECTIN3/PECAM1/PCDHGB6/PLXNB3/PIK3CB/PCDHB14/PCDH9/PCDHGB5/CDH4/PCDHB4/OBSL1/DSG3/PCDHB8/PCDHB2/NPTN/PCDHB7/PCDHB11/FAT2/PKD1/IGFN1/PCDHGB1/PCDHGA11/PCDHGA9/DSC3/PCDHGA12/PCDHB10/SDK1/CNTN4…	71
GO:0002064	GO:0002064	epithelial cell development	87/6360	213/18903	0.0162169	0.113748	0.0944626	TYMS/WNT5A/SDC1/GATA2/MYADM/FZD5/CLDN1/ACTA2/SIDT2/ST14/VIM/PODXL/MET/EZR/GRHL2/KLF5/TNFRSF1A/WNT5B/FNDC3A/ROBO4/RHEB/TJP2/ATF4/ARHGEF26/F2RL1/RFX3/S1PR2/SOX9/ABI2/RAB25/ROCK2/MAGI2/CLOCK/AFDN/FEM1B/RARG/PAX6/CDK6/MYO1E/COL15A1/ICAM1/ONECUT2/ADD1/RDX/FOXA1/PKHD1/VEGFA/PLEC/RARA/VCL/ESR1/MSN/CDH2/RAP1B/PECAM1/PLOD3/HOXA5/BMAL1/TJP3/PRDM1/HPSE/COL22A1/TIGAR/HYDIN/SPINT2/FASN/RILPL1/ROCK1/FRZB/FLNB/…	87
GO:0060425	GO:0060425	lung morphogenesis	25/6360	51/18903	0.0163967	0.114739	0.0952856	SOX11/MAPK3/TCF21/LAMA1/TGFBR2/EXT1/GRHL2/HHIP/FOXF1/NOG/SOX9/MAP2K2/NFIB/FOXA1/SRSF6/TBX2/RDH10/PLOD3/HOXA5/DAG1/FGF7/SPRY1/LIF/STK40/BMP4	25
GO:1990928	GO:1990928	response to amino acid starvation	25/6360	51/18903	0.0163967	0.114739	0.0952856	ATF3/MAPK3/MAP1LC3A/EIF2AK2/SEH1L/ATF4/SESN1/RRAGA/EIF2S1/UCP2/MAP3K5/SESN2/SZT2/BECN1/NPRL3/WDR59/ATF2/PRKD1/RNF167/MIOS/GCN1/ITFG2/RRAGB/TFEB/SESN3	25
GO:1901605	GO:1901605	alpha-amino acid metabolic process	84/6360	205/18903	0.0164115	0.114739	0.0952856	GMPS/SHMT1/DHFR/MTHFD1/MTAP/ENOPH1/GART/ATP2B4/PHGDH/PSAT1/ILVBL/PPAT/CPS1/ASL/ODC1/SLC39A8/ASS1/SERINC3/TST/PYCR1/PFAS/ALDH18A1/GFPT2/ATF4/BLMH/PYCR3/GCAT/ALDH6A1/AADAT/SEPHS1/IVD/CAD/HSD17B10/GFPT1/QDPR/AZIN2/ALDH4A1/ASNSD1/ICMT/PSPH/HMGCL/GLUL/BCAT1/MCCC1/PAH/PLOD3/MTHFR/SMS/SERINC5/KYNU/MTR/CTH/AFMID/DDAH2/GLUD1/AZIN1/GSTZ1/AASDHPPT/MECP2/GCDH/ADSS2/ARG2/FAH/IYD/CDO1/SARDH/CTPS2/GCSH/MTHFD2L/…	84
GO:2000036	GO:2000036	regulation of stem cell population maintenance	33/6360	71/18903	0.0166435	0.116234	0.0965278	RBBP7/SAP30/RBBP4/SMARCC1/SINHCAF/SIN3A/CNOT1/LBH/KDM2B/MYC/ACTL6A/SAP130/WDR43/SAV1/HDAC2/BCL7A/NCOA3/BMP7/PHF10/TET1/BRMS1L/PAX8/ELAVL1/PTN/CNOT2/SMARCA2/TEAD4/ING1/LOXL2/DPF2/TAF5L/ZC3H13/ARID4B	33
GO:0032436	GO:0032436	positive regulation of proteasomal ubiquitin-dependent protein catabolic process	42/6360	94/18903	0.01674	0.116445	0.0967025	PLK1/AURKA/BCAP31/MDM2/SIRT2/STUB1/CDC20/DDRGK1/TRIB2/DDA1/PLK3/FBXO22/ZER1/ARIH2/GBA1/ELOB/DNAJB2/USP5/SMAD7/SUMO2/VCP/FBXW8/CSNK1D/SIRT6/ZFAND2A/RCHY1/NFE2L2/RAD23A/TRIB3/SUMO1/AXIN2/SH3RF3/PSEN1/RNF144A/FZR1/RNF19B/RNF217/DVL1/PABIR1/PRICKLE1/LRRK2/GABARAP	42
GO:1904029	GO:1904029	regulation of cyclin-dependent protein kinase activity	52/6360	120/18903	0.0167811	0.116445	0.0967025	CCNF/CCNB1/CCNA2/CDC6/CKS2/CCND2/PLK1/CCNE2/MAPRE3/CCNB2/CDKN3/CCND1/CCNE1/CDC25A/CDKN2C/KAT2B/CCNJ/BLM/IPO5/IPO7/PKMYT1/PSRC1/CCNG1/CDC25C/DIRAS3/CNPPD1/CCNT1/CKS1B/GADD45A/SPDYE17/CCNI/CDC37/CDKN2A/CCND3/CDK5RAP2/CCNL1/BCCIP/LATS2/CDK7/NR2F2/GTF2H1/CDKN1C/CDK5R1/CDKN1B/TFAP4/TNFAIP3/PKD1/LATS1/SPDYE8/MYOCD/SPDYE10/SPDYE12	52
GO:0030219	GO:0030219	megakaryocyte differentiation	31/6360	66/18903	0.0167917	0.116445	0.0967025	HMGB2/GATA2/SP3/H4C5/H4C15/H4C14/SH2B3/H4C8/MED1/PIP4K2A/KIT/RCOR1/H4C3/PRMT6/MAF/H4C9/FLI1/IL11/RBM15/ZNF385A/MEIS1/MEF2C/GABPA/MYB/H4C2/GP1BA/SCIN/H4C16/H4C1/FAXDC2/H4C11	31
GO:0048278	GO:0048278	vesicle docking	31/6360	66/18903	0.0167917	0.116445	0.0967025	UNC13C/SNPH/RAB15/EXOC7/CTBP2/CAV2/RAB8B/STXBP1/STX4/RAB3A/YKT6/VPS18/SCFD2/SYTL2/RAB3B/TSNARE1/USO1/STX3/RAB3C/CEP83/EXOC5/SNAP25/STX7/STX1A/RAB13/STX11/CFTR/STXBP2/EXOC3/STX1B/NDRG4	31
GO:1902652	GO:1902652	secondary alcohol metabolic process	63/6360	149/18903	0.0168058	0.116445	0.0967025	CYP51A1/LBR/MSMO1/CLN6/LSS/SOAT1/MVD/ACADL/CLN8/DHCR7/APOE/SREBF2/G6PD/PLPP6/DGKQ/IDH1/APOB/NPC2/IDH3G/TM7SF2/SQLE/IDH2/ACADVL/ACO2/SNX17/GBA1/ACLY/FGF1/POR/ERLIN2/LDLRAP1/OSBPL5/FDFT1/NSDHL/SCAP/CYB5R3/MBTPS1/ERLIN1/LRP5/CYP27A1/ABCA1/LDLR/CAT/SREBF1/IDH3A/DGAT2/SC5D/MVK/ACAA2/FDX1/CUBN/FDPS/VLDLR/CYP46A1/LIPE/ARV1/STARD3/CYP2R1/TTC39B/ABCG1/LPCAT3/CFTR/GNB3	63
GO:0090497	GO:0090497	mesenchymal cell migration	29/6360	61/18903	0.0168223	0.116445	0.0967025	EDN1/SEMA6D/SEMA6A/KITLG/SEMA4D/ANXA6/SEMA3E/TWIST1/PHACTR4/GDNF/BMP7/ERBB4/SEMA5A/SEMA3F/ACVR1/EFNB1/FN1/CDH2/SEMA7A/SEMA6C/SEMA3D/EDNRA/LAMA5/SEMA4G/PITX2/NRP2/BMP4/RET/SEMA3B	29
GO:1904356	GO:1904356	regulation of telomere maintenance via telomere lengthening	29/6360	61/18903	0.0168223	0.116445	0.0967025	AURKB/PARP1/MAPK3/DCP2/POT1/HNRNPA1/NEK2/XRCC5/MAP3K4/CCT6A/CCT5/HNRNPA2B1/DKC1/HNRNPU/CCT2/EXOSC10/NAF1/CCT8/CCT4/HNRNPC/TCP1/DHX36/GNL3L/ATR/ATM/MAP2K7/PINX1/PIF1/FBXO4	29
GO:0090316	GO:0090316	positive regulation of intracellular protein transport	66/6360	157/18903	0.0168943	0.116445	0.0967025	CDK1/ECT2/GLI3/TPR/PINK1/ERBB2/FZD5/GAS6/BCAP31/VAMP2/PRR5L/CTDSPL2/FIS1/BCAS3/LEPROT/ABLIM3/XPO4/PCNT/PCM1/ANP32B/IPO5/RAC2/BBC3/SREBF2/PLK3/MIEF2/CDH1/CDK5/ANK3/EDEM2/PTGS2/KIF20B/SAR1A/TOMM7/UBL5/ARIH2/CEMIP/BAG3/TM9SF4/ERGIC3/FBXW7/CD81/MYO1C/MICALL2/C2CD5/OAZ2/AKAP5/EFCAB7/RAN/HSP90AA1/MFF/SIRT6/ITGB2/CEP131/AKT2/TARDBP/PRKD1/CDK5R1/JUP/TCAF2/TGFB1/ICE1/PSEN1/CEP290/RBM22/B3GAT3	66
GO:0003279	GO:0003279	cardiac septum development	47/6360	107/18903	0.0169239	0.116445	0.0967025	WNT5A/NSD2/SOX11/SLIT2/TGFB2/TGFBR2/ROBO2/MDM2/CITED2/NOG/ANK2/GATA6/FZD2/DHRS3/NDST1/SUFU/SAV1/TBX3/LMO4/SNX17/ADAMTS6/BMP7/MAML1/ENG/SMAD7/HEY1/ACVR1/PARVA/PAX8/TBX2/XIRP2/MATR3/CNTRL/PRDM1/NPRL3/RBM15/SMAD6/SOX4/TP53/CRELD1/MDM4/NRP2/MSX2/ZBTB14/GATA3/BMP4/TAB1	47
GO:0010906	GO:0010906	regulation of glucose metabolic process	47/6360	107/18903	0.0169239	0.116445	0.0967025	IGFBP3/SIRT1/PPARA/KAT2B/IGFBP4/PPARGC1A/CRY1/SDHAF3/FAM3A/DGKQ/PTPN2/PDK2/DDB1/SELENOS/ACADM/ERFE/ARPP19/DYRK2/ACACB/DUSP12/ZMPSTE24/PPP4R3B/SESN2/RANBP2/MLYCD/FAM3C/SIRT6/DGAT2/IRS1/INSR/AKT2/IRS2/TIGAR/PMAIP1/PFKFB2/WDR5/PDK3/NNMT/PPP1R3G/TP53/CLK2/SIRT7/BAD/IGF2/MST1/GNB3/SORBS1	47
GO:0050779	GO:0050779	RNA destabilization	47/6360	107/18903	0.0169239	0.116445	0.0967025	EXOSC9/CNOT9/CNOT10/DCP2/DHX9/POLR2D/HNRNPD/TNKS1BP1/BTG2/MLH1/CNOT1/PLEKHN1/EXOSC2/SYNCRIP/EXOSC3/EXOSC8/HNRNPU/PNPT1/IGF2BP1/METTL16/ZFP36L1/CNOT6L/CNOT7/ROCK2/EXOSC5/SAMD4A/CNOT6/PATL1/CNOT8/PAIP1/DCPS/FTO/TNRC6A/DHX36/PAN3/CNOT2/KHSRP/TARDBP/DIS3/DXO/METTL14/ROCK1/EXOSC7/ZFP36L2/ZFP36/RIDA/DCP1B	47
GO:0006750	GO:0006750	glutathione biosynthetic process	1629257	16/18903	0.0170526	0.116445	0.0967025	SLC1A1/GGT7/HAGH/CHAC2/GSS/CHAC1/NFE2L2/GGT5/MGST2/SLC1A2	10
GO:0032239	GO:0032239	regulation of nucleobase-containing compound transport	1629257	16/18903	0.0170526	0.116445	0.0967025	TPR/DHX9/NUP153/KHDRBS1/SETD2/SUPT6H/NRDE2/CPSF6/THOC2/AKAP8L	10
GO:0070071	GO:0070071	proton-transporting two-sector ATPase complex assembly	1629257	16/18903	0.0170526	0.116445	0.0967025	TMEM9/VMA21/TMEM70/TM9SF4/CCDC115/ATP5F1D/ATPAF2/ATPAF1/OXA1L/ATP23	10
GO:0071391	GO:0071391	cellular response to estrogen stimulus	1629257	16/18903	0.0170526	0.116445	0.0967025	SERPINB9/BCAS3/SRA1/WBP2/RARA/TRIM24/ESR1/SFR1/CRHBP/AR	10
GO:0071501	GO:0071501	cellular response to sterol depletion	1629257	16/18903	0.0170526	0.116445	0.0967025	ZBTB7B/SREBF2/ERLIN2/FBXW7/SCAP/AMFR/ERLIN1/SREBF1/ARHGEF10L/LPCAT3	10
GO:0099116	GO:0099116	tRNA 5'-end processing	1629257	16/18903	0.0170526	0.116445	0.0967025	RPP30/RPP25/HSD17B10/POP7/RPP14/THG1L/RPP40/POP1/RPP25L/PRORP	10
GO:1901201	GO:1901201	regulation of extracellular matrix assembly	1629257	16/18903	0.0170526	0.116445	0.0967025	HAS2/CLASP2/PHLDB2/PHLDB1/SOX9/ANTXR1/TIE1/DAG1/TGFB1/EMILIN1	10
GO:1990403	GO:1990403	embryonic brain development	1629257	16/18903	0.0170526	0.116445	0.0967025	EN1/TRA2B/TUBB2B/IFT140/PPIL1/CDK20/CC2D2A/MED12/RNF112/CDC40	10
GO:2000696	GO:2000696	regulation of epithelial cell differentiation involved in kidney development	1629257	16/18903	0.0170526	0.116445	0.0967025	CD24/LHX1/STAT1/GDNF/PRKX/PAX8/OSR1/PROM1/LIF/GATA3	10
GO:2001034	GO:2001034	positive regulation of double-strand break repair via nonhomologous end joining	1629257	16/18903	0.0170526	0.116445	0.0967025	SMCHD1/RIF1/SETMAR/DTX3L/PARP9/PRKDC/MAD2L2/WRAP53/SHLD2/SHLD1	10
GO:0140056	GO:0140056	organelle localization by membrane tethering	38/6360	84/18903	0.0177354	0.120604	0.100157	UNC13C/SNPH/RAB15/EXOC7/CTBP2/CAV2/RAB8B/MOSPD3/STXBP1/STX4/RAB3A/YKT6/VPS18/PACS2/SCFD2/SYTL2/RAB3B/TSNARE1/VMP1/USO1/STX3/RAB3C/CEP83/EXOC5/PDZD8/SNAP25/STX7/CEP290/STX1A/RAB3IP/RAB13/PSEN2/STX11/CFTR/STXBP2/EXOC3/STX1B/NDRG4	38
GO:0009147	GO:0009147	pyrimidine nucleoside triphosphate metabolic process	14/6360	25/18903	0.0177738	0.120604	0.100157	TYMS/DUT/DTYMK/UCK2/DCTPP1/ENTPD4/TBPL1/CAD/AK3/NME3/NME4/CTPS2/UCK1/UCKL1	14
GO:0048668	GO:0048668	collateral sprouting	14/6360	25/18903	0.0177738	0.120604	0.100157	BDNF/NIN/SEMA4D/PTPRS/NGF/HDAC6/WNT3/ULK2/ULK1/IFRD1/CRABP2/DVL1/LPAR3/DCC	14
GO:1900078	GO:1900078	positive regulation of cellular response to insulin stimulus	14/6360	25/18903	0.0177738	0.120604	0.100157	SIRT1/ZBTB7B/SNX5/GNAI2/NUCKS1/ERFE/OSBPL8/MYO1C/IRS1/GKAP1/PRKCZ/IGF2/ECHDC3/SORBS1	14
GO:1903077	GO:1903077	negative regulation of protein localization to plasma membrane	14/6360	25/18903	0.0177738	0.120604	0.100157	TMBIM1/LYPD1/GBP1/RHOQ/NUMB/AP2M1/TMEM59/ABI3/LRRC15/BCL2L1/PID1/LYPLA1/TGFB1/PKDCC	14
GO:1904262	GO:1904262	negative regulation of TORC1 signaling	14/6360	25/18903	0.0177738	0.120604	0.100157	CASTOR2/SEC13/SEH1L/SESN1/DEPTOR/SESN2/SZT2/NPRL3/WDR59/RNF167/ATM/MIOS/ITFG2/SESN3	14
GO:0003180	GO:0003180	aortic valve morphogenesis	17/6360	32/18903	0.0179706	0.121556	0.100947	SLIT2/ROBO2/EFNA1/RB1/TWIST1/SOX9/ROCK2/HEY1/DLL4/TIE1/ROCK1/TGFB1/SMAD6/EMILIN1/GATA3/BMP4/SNAI1	17
GO:0019082	GO:0019082	viral protein processing	17/6360	32/18903	0.0179706	0.121556	0.100947	MGAT5/PARP9/ST6GALNAC4/MGAT1/FUT8/MOGS/EDEM2/FURIN/SPCS1/PARP16/ST6GAL1/MAN1B1/GALNT1/MGAT2/MGAT4B/MGAT4C/ST3GAL3	17
GO:0032366	GO:0032366	intracellular sterol transport	17/6360	32/18903	0.0179706	0.121556	0.100947	OSBPL2/PIP4K2A/NPC2/OSBP/LDLRAP1/SCP2/LRP6/ABCA1/LDLR/ABCA2/GRAMD1B/GRAMD1A/ARV1/VPS4A/TPCN2/ABCG1/SYT7	17
GO:0010828	GO:0010828	positive regulation of glucose transmembrane transport	22/6360	44/18903	0.0180987	0.122166	0.101454	CLIP3/OPN3/NR4A3/RHOQ/ERFE/ARPP19/APPL1/OSBPL8/C2CD5/IRS1/INSR/NFE2L2/CAPN10/MEF2A/AKT2/RNASEL/IRS2/C3/CLTCL1/SLC1A2/KLF15/SORBS1	22
GO:0035329	GO:0035329	hippo signaling	22/6360	44/18903	0.0180987	0.122166	0.101454	SOX11/SHANK2/STK4/CIT/MAP2K3/WWC1/SAV1/DCHS1/STK3/AMOTL1/PJA2/LATS2/MOB1A/AMOTL2/MOB1B/TEAD4/IQCJ-SCHIP1/NF2/TEAD3/LATS1/LIMD1/CORO7	22
GO:0060993	GO:0060993	kidney morphogenesis	43/6360	97/18903	0.0181979	0.122708	0.101904	GLI3/MAGED1/TCF21/BCL2/SIX1/PDGFRB/MYC/NOG/GCNT1/LHX1/STAT1/SOX9/DCHS1/GDNF/BMP7/FGF1/PRKX/ERBB4/TACSTD2/IRX3/PBX1/GREM1/PAX8/VEGFA/ZMPSTE24/PTCH1/CALB1/OSR1/FMN1/GZF1/HS2ST1/KIF26B/LIF/GREB1L/FRAS1/TMEM59L/SOX4/PKD1/LAMA5/LRRK2/AHI1/GATA3/BMP4	43
GO:0019395	GO:0019395	fatty acid oxidation	48/6360	110/18903	0.0182181	0.122715	0.10191	MTLN/ILVBL/HADH/PPARA/ACADL/PPARGC1A/ACAA1/CRAT/ABCD1/CPT1C/ACOT8/ETFB/NR4A3/ECHDC1/TWIST1/ALDH1L2/ECH1/ACADVL/SOX9/IVD/HSD17B10/ACADM/POR/ACACB/SCP2/CPT1A/SESN2/MLYCD/DGAT2/IRS1/SLC25A17/ACAA2/AKT2/ACAT2/CYP24A1/IRS2/KLHL25/ACOX3/CPT2/GCDH/AMACR/ACAD10/FMO1/BDH2/ACOXL/ETFBKMT/ACOX2/DECR2	48
GO:1902903	GO:1902903	regulation of supramolecular fiber organization	149/6360	384/18903	0.0183725	0.123569	0.102619	TMSB15A/TPX2/CKAP2/CLIP3/SLIT2/EDN1/SYNPO/MYADM/MAPRE3/STMN1/FCHSD1/RGS4/CDC42EP3/CIT/CORO1B/LPAR1/PLEKHH2/ALMS1/TMSB15B/MAP1A/SHANK1/MET/GSN/EML2/DBNL/CLASP2/RB1/CKAP5/ARPIN/APOE/WASF1/LMOD1/COTL1/HDGFL3/PSRC1/FES/SDC4/CYRIB/DBN1/CDC42EP4/DCTN1/EPS8/ARHGEF5/RHOC/PAK1/CAPZB/CYFIP2/CCN2/PHLDB2/F2RL1/CTTN/CAMSAP3/VASP/CX3CL1/TUBB4A/ARHGEF2/RHPN2/ABI2/SSH3/CAMSAP2/ARFIP2/RICTOR/ROCK2/CAMSAP1/AEBP1/T…	149
GO:0006264	GO:0006264	mitochondrial DNA replication	1629227	14/18903	0.0185554	0.123569	0.102619	RRM1/MGME1/DNA2/STOML2/PRIMPOL/METTL4/TWNK/ENDOG/POLG2	9
GO:0007100	GO:0007100	mitotic centrosome separation	1629227	14/18903	0.0185554	0.123569	0.102619	CEP85/AURKA/RANBP1/CHEK1/KIF11/NEK2/UBXN2B/NUP62/NDE1	9
GO:0016078	GO:0016078	tRNA catabolic process	1629227	14/18903	0.0185554	0.123569	0.102619	EXOSC9/SLFN13/EXOSC2/EXOSC3/EXOSC8/EXOSC10/POP1/EXOSC7/TRDMT1	9
GO:0031000	GO:0031000	response to caffeine	1629227	14/18903	0.0185554	0.123569	0.102619	CHEK1/GSTM2/SLC8A1/HDAC2/TMEM38B/TMEM38A/RYR2/SELENON/RYR3	9
GO:0036151	GO:0036151	phosphatidylcholine acyl-chain remodeling	1629227	14/18903	0.0185554	0.123569	0.102619	LPCAT4/MBOAT7/LPCAT2/MBOAT2/NR1H2/LPCAT1/PLA2G4C/LPCAT3/NR1H3	9
GO:0043144	GO:0043144	snoRNA processing	1629227	14/18903	0.0185554	0.123569	0.102619	FBL/EXOSC2/EXOSC3/DKC1/EXOSC10/EXOSC5/RNF113A/EXOSC4/LARP7	9
GO:0044849	GO:0044849	estrous cycle	1629227	14/18903	0.0185554	0.123569	0.102619	PCNA/CYP1B1/HAS2/EGR1/ADNP/PTN/MDK/OPRM1/NCOR2	9
GO:0072350	GO:0072350	tricarboxylic acid metabolic process	1629227	14/18903	0.0185554	0.123569	0.102619	ASS1/IDH1/IDH3G/IDH2/ACO2/ACLY/CS/IDH3A/GLUD1	9
GO:0098734	GO:0098734	macromolecule depalmitoylation	1629227	14/18903	0.0185554	0.123569	0.102619	ABHD10/ABHD17C/ABHD17B/LYPLA2/ABHD12/ABHD17A/PPT2/ABHD16A/LYPLA1	9
GO:1990173	GO:1990173	protein localization to nucleoplasm	1629227	14/18903	0.0185554	0.123569	0.102619	CCT6A/CCT5/DKC1/CCT2/CCT8/CCT4/TCP1/WRAP53/LARP7	9
GO:0008089	GO:0008089	anterograde axonal transport	24/6360	49/18903	0.0186997	0.124401	0.10331	KIF4A/DLG2/MAP1A/ARL8A/SPG7/HSPB1/AGTPBP1/KIF5C/TRAK1/AP3D1/BLOC1S1/MAPK8IP3/CNIH2/KIF1C/BLOC1S3/KIF1A/TRIM46/AP3M2/RAB27B/KIF5B/BLOC1S4/MAP2/SPAST/BLOC1S5	24
GO:0046847	GO:0046847	filopodium assembly	32/6360	69/18903	0.0188585	0.125328	0.10408	DPYSL3/SRGAP2C/ITGB4/BCAS3/EPHB2/EZR/FMR1/DOCK11/PALM/MYO3A/CAPZB/TTYH1/SRGAP2/RHOQ/S1PR2/FGD4/FNBP1L/FSCN1/TGFB3/SPATA13/RALA/FGD6/PPP1R9B/MYO3B/FXR1/DAAM2/ARHGAP44/RAB3IP/FGD1/SH3BP1/ABITRAM/ARHGEF4	32
GO:0042149	GO:0042149	cellular response to glucose starvation	26/6360	54/18903	0.0190224	0.126068	0.104695	SLC2A1/SIRT1/IFI16/BCL2/TBL2/HNRNPA1/PLIN2/PLIN3/ATF4/SLC7A5/BRSK1/SESN1/SUV39H1/PRKAG1/SESN2/SZT2/NFE2L2/BECN1/MTMR3/PIK3R4/UPP1/MYBBP1A/PMAIP1/TP53/ITFG2/SESN3	26
GO:0050918	GO:0050918	positive chemotaxis	30/6360	64/18903	0.0190588	0.126068	0.104695	HMGB2/WNT5A/F3/HMGB1/COLEC10/MET/NTRK3/CDH13/GPNMB/PGF/F2RL1/NTF3/CX3CL1/ANGPT1/ITGA2/VEGFC/GDNF/TSC2/SEMA5A/VEGFA/PLXNB3/FGF7/CORO1A/CXCL10/PTPRJ/VEGFB/HGF/BMP4/SCG2/CCR4	30
GO:0051893	GO:0051893	regulation of focal adhesion assembly	30/6360	64/18903	0.0190588	0.126068	0.104695	TEK/RCC2/THBS1/BCAS3/CLASP2/SLK/SDC4/PHLDB2/CAMSAP3/DUSP3/ROCK2/THY1/LIMCH1/MAP4K4/PTPRA/GREM1/VEGFA/VCL/FMN1/LIMS1/DAPK3/ACTG1/TLN1/ROCK1/PTPRJ/ACVRL1/SLC9A1/LDB1/ARHGAP6/GPM6B	30
GO:0090109	GO:0090109	regulation of cell-substrate junction assembly	30/6360	64/18903	0.0190588	0.126068	0.104695	TEK/RCC2/THBS1/BCAS3/CLASP2/SLK/SDC4/PHLDB2/CAMSAP3/DUSP3/ROCK2/THY1/LIMCH1/MAP4K4/PTPRA/GREM1/VEGFA/VCL/FMN1/LIMS1/DAPK3/ACTG1/TLN1/ROCK1/PTPRJ/ACVRL1/SLC9A1/LDB1/ARHGAP6/GPM6B	30
GO:0001755	GO:0001755	neural crest cell migration	28/6360	59/18903	0.0191261	0.126068	0.104695	EDN1/SEMA6D/SEMA6A/KITLG/SEMA4D/ANXA6/SEMA3E/TWIST1/PHACTR4/GDNF/BMP7/ERBB4/SEMA5A/SEMA3F/ACVR1/EFNB1/FN1/SEMA7A/SEMA6C/SEMA3D/EDNRA/LAMA5/SEMA4G/PITX2/NRP2/BMP4/RET/SEMA3B	28
GO:0007566	GO:0007566	embryo implantation	28/6360	59/18903	0.0191261	0.126068	0.104695	ARHGDIB/ITGB3/FBLN1/STC2/EMP2/ITGB4/TGFBR2/H3-3B/RECK/DDR1/SMURF2/UBE2Q1/PTGS2/PCSK5/A1CF/TIMP1/H3-3A/VMP1/VEGFA/ACVR1B/IGFBP7/POLR1B/LIF/TEAD4/CALR/PRLR/APLF/SYDE1	28
GO:0030042	GO:0030042	actin filament depolymerization	28/6360	59/18903	0.0191261	0.126068	0.104695	PLEKHH2/GSN/LMOD1/EPS8/CAPZB/F2RL1/SEMA5A/SWAP70/WDR1/PDXP/ADD1/RDX/TRIOBP/MICAL3/FLII/ADD3/CAPG/CFL1/TWF1/PPP1R9B/TMOD3/TWF2/MICAL1/CRACD/TMOD1/SH3BP1/SCIN/SPTB	28
GO:0043903	GO:0043903	regulation of symbiosis, encompassing mutualism through parasitism	28/6360	59/18903	0.0191261	0.126068	0.104695	HMGB1/CD4/EXOC7/GSN/TRIML2/TRIM59/TRIM14/TMPRSS2/TRIM6/TMPRSS4/KRT6A/F2RL1/FURIN/NECTIN2/TRIM62/FUCA2/LGALS1/IFITM3/LY6E/ITGAV/TRIM5/TRIM25/PTX3/IFITM2/FCN1/CIITA/LGALS9/TRIM68	28
GO:0007015	GO:0007015	actin filament organization	174/6360	454/18903	0.0192057	0.126464	0.105023	TMSB15A/SLIT2/DPYSL3/SYNPO/TPM2/MYADM/STMN1/FCHSD1/ALDOA/EMP2/RGS4/DIAPH3/CDC42EP3/BCL2/CIT/CORO1B/LPAR1/GAS7/PLEKHH2/GAS2L3/ALMS1/TMSB15B/SHANK1/DIAPH1/NEBL/MYO19/MET/EZR/GSN/DBNL/INPPL1/CLASP2/ARPIN/PREX1/WASF1/LMOD1/RAC2/COTL1/RFLNB/SDC4/CASS4/CYRIB/DBN1/CDC42EP4/EPS8/PPP1R9A/ARHGEF5/RHOC/PAK1/CAPZB/CYFIP2/CCN2/PHLDB2/F2RL1/FMN2/CTTN/VASP/CX3CL1/ARHGEF2/PLS3/RHOBTB3/RHPN2/ABI2/SSH3/TTN/ZBED3/A…	174
GO:0071559	GO:0071559	response to transforming growth factor beta	110/6360	277/18903	0.0193014	0.126965	0.105439	WNT5A/PEG10/SOX11/EDN1/SLC2A10/RBBP7/LPXN/THBS1/SIRT1/PARP1/TGFB2/CLDN1/TGFBR2/SAP30/ANKRD1/RBBP4/LRRC32/PPARA/YES1/LDLRAD4/STUB1/CAV2/SINHCAF/CITED2/APAF1/SIN3A/VEPH1/FUT8/GIPC1/SAP130/SMURF2/SMAD5/FOS/VASN/ARRB2/FURIN/HIPK2/SPRED3/SOX9/ZFP36L1/PSG9/HDAC2/GDF15/PMEPA1/ROCK2/ENG/FKBP1A/TGFB3/FNDC4/HTRA3/APPL1/BCL9L/PAK2/PDGFA/TET1/ZYX/ZBTB7A/SMAD7/ONECUT2/LTBP1/ACVR1/LATS2/ITGB5/PIN1/BRMS1L/COL1A…	110
GO:0009895	GO:0009895	negative regulation of catabolic process	130/6360	332/18903	0.0193545	0.127184	0.105621	CYP51A1/MAD2L1/HNRNPAB/PINK1/PBK/DDIT4/GOLGA2/ATP2B4/BCL2/DHX9/SIRT2/SMARCC1/MAP1A/HNRNPD/PPARA/MET/PDE3B/TRAF2/FMR1/DDRGK1/LRPPRC/TENT5C/TSPO/PHF23/NRBP2/NRG1/UCHL5/GIPC1/QSOX1/SYNCRIP/TMEM39A/RNF41/KLHL22/DKC1/HNRNPU/SERPINE2/MTMR2/E2F1/RBM38/FMN2/FURIN/SLC7A5/HIPK2/RRAGA/IGF2BP1/METTL16/SUFU/ATP13A2/ATRAID/CIRBP/GDNF/NAF1/IKBKE/LZTS1/RGP1/RELA/TSC2/PSMF1/A1CF/AZIN2/ZDHHC7/ACACB/MAGEA3/FUS/SMG1…	130
GO:0048846	GO:0048846	axon extension involved in axon guidance	19/6360	37/18903	0.0195925	0.128468	0.106688	WNT5A/SLIT2/SEMA6D/PLXNA3/SEMA6A/SEMA4D/SEMA3E/SEMA5A/SEMA3F/VEGFA/ALCAM/WNT3/SEMA7A/SEMA6C/SEMA3D/SEMA4G/NRP2/PLXNA4/SEMA3B	19
GO:1902284	GO:1902284	neuron projection extension involved in neuron projection guidance	19/6360	37/18903	0.0195925	0.128468	0.106688	WNT5A/SLIT2/SEMA6D/PLXNA3/SEMA6A/SEMA4D/SEMA3E/SEMA5A/SEMA3F/VEGFA/ALCAM/WNT3/SEMA7A/SEMA6C/SEMA3D/SEMA4G/NRP2/PLXNA4/SEMA3B	19
GO:0034620	GO:0034620	cellular response to unfolded protein	44/6360	100/18903	0.0196923	0.128468	0.106688	ATF3/STC2/HSPD1/CCND1/TBL2/HSPA2/STUB1/DDRGK1/EIF2AK2/WFS1/CREB3/BCL2L11/ERLEC1/ATF4/CREB3L1/PTPN2/RHBDD2/HSPA9/EIF2S1/SELENOS/CREBZF/HSPA14/BAG3/PARP16/DNAJC10/MBTPS1/AMFR/HSPA13/VCP/HSPB8/ABCB10/ERO1A/PTPN1/ATF6B/DNAJB9/TM7SF3/RHBDD1/NFE2L2/CTH/HSF1/FICD/DDIT3/ABCA7/CREB3L4	44
GO:0060491	GO:0060491	regulation of cell projection assembly	82/6360	201/18903	0.0197419	0.128468	0.106688	ANLN/CCP110/SLIT2/CEP97/DPYSL3/RCC2/SRGAP2C/CDC42EP3/BCAS3/EPHB2/CEP120/PODXL/SYNE2/FMR1/FAM98A/DOCK11/RAC2/EVI5L/PLEKHM1/PALM/KLF5/TCHP/MYO3A/CDC42EP4/CEP135/EPS8/TBC1D30/CAPZB/MPHOSPH9/AUTS2/F2RL1/MARK4/RHOQ/LIMK2/SEPTIN9/FNBP1L/KIT/ATP8B1/ABI2/PLCE1/DEF8/FSCN1/TACSTD2/TGFB3/VDAC3/ICAM1/MNS1/KIF24/RDX/CENPJ/HSP90AA1/PFN1/WASHC1/ABI3/RALA/PLXNB3/IFT140/CDC42EP5/CCDC88A/PLEK2/KCTD17/TWF1/CDKL1/MY…	82
GO:0002551	GO:0002551	mast cell chemotaxis	1629196	12/18903	0.0198685	0.128468	0.106688	RAC2/PGF/VEGFC/KIT/SWAP70/VEGFA/PIK3CD/VEGFB	8
GO:0031126	GO:0031126	snoRNA 3'-end processing	1629196	12/18903	0.0198685	0.128468	0.106688	FBL/EXOSC2/EXOSC3/DKC1/EXOSC10/EXOSC5/EXOSC4/LARP7	8
GO:0033539	GO:0033539	fatty acid beta-oxidation using acyl-CoA dehydrogenase	1629196	12/18903	0.0198685	0.128468	0.106688	ACADL/ETFB/ACADVL/IVD/ACADM/GCDH/ACAD10/ETFBKMT	8
GO:0034086	GO:0034086	maintenance of sister chromatid cohesion	1629196	12/18903	0.0198685	0.128468	0.106688	NAA10/SLF2/DSCC1/RB1/SLF1/NIPBL/MAU2/SMC5	8
GO:0034088	GO:0034088	maintenance of mitotic sister chromatid cohesion	1629196	12/18903	0.0198685	0.128468	0.106688	NAA10/SLF2/DSCC1/RB1/SLF1/NIPBL/MAU2/SMC5	8
GO:0034135	GO:0034135	regulation of toll-like receptor 2 signaling pathway	1629196	12/18903	0.0198685	0.128468	0.106688	CYBA/MFHAS1/F2RL1/PJA2/LYN/TNFAIP3/TLR1/TIRAP	8
GO:0043589	GO:0043589	skin morphogenesis	1629196	12/18903	0.0198685	0.128468	0.106688	ITGB4/ITGA2/ERRFI1/GBA1/COL1A2/COL1A1/ITGA6/PSEN1	8
GO:0043951	GO:0043951	negative regulation of cAMP-mediated signaling	1629196	12/18903	0.0198685	0.128468	0.106688	LPAR1/PDE3B/MGRN1/PDE11A/RNF157/CDC34/PDE3A/PDE4D	8
GO:0051798	GO:0051798	positive regulation of hair follicle development	1629196	12/18903	0.0198685	0.128468	0.106688	WNT5A/TGFB2/TRADD/FST/GAL/HPSE/NUMA1/MSX2	8
GO:0060394	GO:0060394	negative regulation of pathway-restricted SMAD protein phosphorylation	1629196	12/18903	0.0198685	0.128468	0.106688	LDLRAD4/NOG/PMEPA1/SMAD7/GREM1/PPARG/SMAD6/EMILIN1	8
GO:0070202	GO:0070202	regulation of establishment of protein localization to chromosome	1629196	12/18903	0.0198685	0.128468	0.106688	CCT6A/CCT5/DKC1/CCT2/CCT8/CCT4/TCP1/WRAP53	8
GO:0072182	GO:0072182	regulation of nephron tubule epithelial cell differentiation	1629196	12/18903	0.0198685	0.128468	0.106688	CD24/LHX1/STAT1/PAX8/OSR1/PROM1/LIF/GATA3	8
GO:0032355	GO:0032355	response to estradiol	52/6360	121/18903	0.019985	0.128963	0.107098	PCNA/H2AZ1/CYP1B1/CCNA2/AREG/CCND1/CASP9/EZH2/HNRNPD/ASS1/STXBP1/KIF18A/PDGFRB/BCL2L11/APOB/ENO2/NRIP1/CCN2/PTGS2/ITGA2/NCOA3/BMP7/LCOR/POU4F1/PDGFA/BCL2L2/FOXA1/HTR5A/RARA/PTCH1/COL1A1/ZNF703/ESR1/NR2F2/CAT/PPP1R9B/SLC6A1/ALDH1A2/CDKN1B/CALR/TGFB1/IGFBP2/NCOR2/HSF1/ENDOG/DNMT3A/PAM/MMP15/GPER1/BAD/MSX2/CRHBP	52
GO:0051101	GO:0051101	regulation of DNA binding	52/6360	121/18903	0.019985	0.128963	0.107098	HMGB2/HJURP/SOX11/PARP1/IFI16/HMGB1/CDT1/KDM1A/SIRT2/ERCC2/NEK2/SIN3A/RB1/DDRGK1/EDF1/TRIM6/DOT1L/E2F1/TWIST1/HIPK2/ITGA2/CEBPG/HDAC2/POU4F1/NIBAN2/PAX6/FBXW7/ZBTB7A/HEY1/CPNE1/TAF10/MAD2L2/ZMPSTE24/PER2/NGF/LIF/SUMO1/SP100/CSNK2B/PPARG/TFAP4/TGFB1/PSEN1/ZFP90/ZNF675/EGF/ZC4H2/DDIT3/MSX2/PINX1/GATA3/MYOCD	52
GO:0009220	GO:0009220	pyrimidine ribonucleotide biosynthetic process	13/6360	23/18903	0.0201389	0.12931	0.107387	DCK/UCK2/UMPS/CAD/AK5/NME3/NME4/UPP1/CDA/CTPS2/UCK1/DHODH/UCKL1	13
GO:0035561	GO:0035561	regulation of chromatin binding	13/6360	23/18903	0.0201389	0.12931	0.107387	GMNN/CDT1/KDM1A/DTX3L/DDX11/PARP9/CTBP2/NFATC4/WAPL/BTAF1/MED25/FBH1/TDG	13
GO:0048025	GO:0048025	negative regulation of mRNA splicing, via spliceosome	13/6360	23/18903	0.0201389	0.12931	0.107387	RBMX/SRSF7/HNRNPA2B1/NPM1/DYRK1A/SRSF10/SRSF4/SRSF6/HNRNPK/RNPS1/SAP18/PTBP1/RBM20	13
GO:0060444	GO:0060444	branching involved in mammary gland duct morphogenesis	13/6360	23/18903	0.0201389	0.12931	0.107387	WNT5A/AREG/DDR1/MED1/TBX3/LRP5/ESR1/BTRC/VDR/CSMD1/CSF1/MSX2/AR	13
GO:1904263	GO:1904263	positive regulation of TORC1 signaling	13/6360	23/18903	0.0201389	0.12931	0.107387	SEC13/OTUD5/SEH1L/GPR137B/KLHL22/GPR137/RRAGA/GPR137C/WAC/WDR59/CTNS/MIOS/RRAGB	13
GO:0051099	GO:0051099	positive regulation of binding	73/6360	177/18903	0.0204002	0.130203	0.108128	GMNN/HMGB2/WNT5A/BDNF/STK4/MAPRE3/STMN1/PARP1/HMGB1/CDT1/KDM1A/DHX9/DTX3L/DDX11/SIRT2/PARP9/MET/ERCC2/FMR1/CTBP2/RB1/DDRGK1/APOE/EDF1/EPHA4/CTHRC1/TRIM6/CDK5/PLCL2/TWIST1/HIPK2/EIF2S1/ITGA2/CEBPG/STK3/POU4F1/NIBAN2/FKBP1A/PAX6/CDK9/LFNG/LARP6/NCBP1/FLOT1/B2M/ADD1/AMFR/MED25/PIN1/RIPK2/PPP2CA/RAN/RARA/NGF/GPSM1/TRIB3/NVL/PPARG/DACT1/TGFB1/PSEN1/RFNG/PKD1/HSF1/EGF/PINX1/LRRK2/HFE/GATA3/BMP4/TIAM1/M…	73
GO:0045638	GO:0045638	negative regulation of myeloid cell differentiation	42/6360	95/18903	0.0204309	0.130203	0.108128	GATA2/TNFRSF11B/H4C5/INHBA/H4C15/H4C14/TCTA/H4C8/MYC/PIAS3/GPR137B/GPR137/PTPN2/FSTL3/HSPA9/ZBTB46/LRRC17/ZFP36L1/H4C3/CDK6/FBXW7/INPP5D/RARA/H4C9/TLR4/HOXA5/LYN/RBM15/MEIS1/HMGB3/ZNF675/HOXA9/GABPA/ZFP36/MYB/LDB1/H4C2/TNFAIP6/H4C16/GPR68/H4C1/H4C11	42
GO:0006164	GO:0006164	purine nucleotide biosynthetic process	97/6360	242/18903	0.0204796	0.130203	0.108128	PAICS/GMPS/MTHFD1/HPRT1/PINK1/GART/ELOVL2/PRPS2/ALDOA/PARP1/DCK/NDUFA1/PPARA/PPAT/PPARGC1A/ELOVL1/NDUFA3/AMPD2/NDUFB7/NDUFA2/PFAS/ACSS2/SLC35B2/AMPD3/ADCY9/SLC25A1/DNAJC30/PRPS1/APRT/PDK2/SPHK2/VPS9D1/GUK1/ATIC/ADK/ATP5MF/ACLY/STOML2/NDUFB1/AK5/ADCY2/NDUFS7/AK1/ACACB/HACD1/GUCY1A1/AK3/MPC2/ADORA2B/ELOVL5/NME3/AK4/SDHC/PANK2/NME4/ADSL/ACSL5/VCP/ADCY6/ATP5PD/NDUFV1/ADCY7/MLYCD/ATP5MJ/ADCY3/NPPB/ATP…	97
GO:2000463	GO:2000463	positive regulation of excitatory postsynaptic potential	16/6360	30/18903	0.0205119	0.130203	0.108128	RGS4/SHANK1/DLG4/GRIN2B/NRXN1/PRKAR1B/NLGN2/RIMS1/TBC1D24/GRIN2D/GRIN2A/DVL1/STX1A/PRKCZ/STX1B/CHRNA7	16
GO:0010463	GO:0010463	mesenchymal cell proliferation	21/6360	42/18903	0.0206772	0.130203	0.108128	WNT5A/TGFBR2/DCHS2/SIX1/FOXF1/MYC/STAT1/SOX9/DCHS1/BMP7/PHF14/PDGFA/NFIB/LRP5/TBX2/OSR1/LMNA/FGF7/IRS2/PRRX1/BMP4	21
GO:0002084	GO:0002084	protein depalmitoylation	1629165	10/18903	0.0207219	0.130203	0.108128	ABHD10/ABHD17C/ABHD17B/LYPLA2/ABHD12/ABHD17A/LYPLA1	7
GO:0003418	GO:0003418	growth plate cartilage chondrocyte differentiation	1629165	10/18903	0.0207219	0.130203	0.108128	TGFBR2/ANXA6/SOX9/RARG/ATF2/IFT80/NPPC	7
GO:0009157	GO:0009157	deoxyribonucleoside monophosphate biosynthetic process	1629165	10/18903	0.0207219	0.130203	0.108128	TYMS/DUT/SHMT1/DCK/TK1/TK2/ADK	7
GO:0009396	GO:0009396	folic acid-containing compound biosynthetic process	1629165	10/18903	0.0207219	0.130203	0.108128	DHFR/MTHFD1/GCH1/GART/MTHFD1L/ATIC/MTHFS	7
GO:0032261	GO:0032261	purine nucleotide salvage	1629165	10/18903	0.0207219	0.130203	0.108128	HPRT1/DCK/AMPD2/AMPD3/APRT/ADK/ADSL	7
GO:0035646	GO:0035646	endosome to melanosome transport	1629165	10/18903	0.0207219	0.130203	0.108128	CD63/AP3D1/AP1G1/AP1M1/BLOC1S3/RAB38/BLOC1S5	7
GO:0043485	GO:0043485	endosome to pigment granule transport	1629165	10/18903	0.0207219	0.130203	0.108128	CD63/AP3D1/AP1G1/AP1M1/BLOC1S3/RAB38/BLOC1S5	7
GO:0048703	GO:0048703	embryonic viscerocranium morphogenesis	1629165	10/18903	0.0207219	0.130203	0.108128	MTHFD1/NIPBL/LHX1/NDST1/MTHFD1L/RDH10/CHST11	7
GO:0048757	GO:0048757	pigment granule maturation	1629165	10/18903	0.0207219	0.130203	0.108128	CD63/AP3D1/AP1G1/AP1M1/BLOC1S3/RAB38/BLOC1S5	7
GO:0062042	GO:0062042	regulation of cardiac epithelial to mesenchymal transition	1629165	10/18903	0.0207219	0.130203	0.108128	TGFB2/EMP2/TGFBR2/NOG/TWIST1/ENG/ACVR1	7
GO:0071028	GO:0071028	nuclear mRNA surveillance	1629165	10/18903	0.0207219	0.130203	0.108128	EXOSC9/EXOSC8/EXOSC10/EXOSC5/DXO/EXOSC7/EXOSC4	7
GO:0072172	GO:0072172	mesonephric tubule formation	1629165	10/18903	0.0207219	0.130203	0.108128	SIX1/NOG/GDNF/GREM1/OSR1/HS2ST1/GATA3	7
GO:0072203	GO:0072203	cell proliferation involved in metanephros development	1629165	10/18903	0.0207219	0.130203	0.108128	PDGFRB/MYC/EGR1/STAT1/BMP7/PTCH1/OSR1	7
GO:1901203	GO:1901203	positive regulation of extracellular matrix assembly	1629165	10/18903	0.0207219	0.130203	0.108128	CLASP2/PHLDB2/PHLDB1/SOX9/DAG1/TGFB1/EMILIN1	7
GO:1901725	GO:1901725	regulation of histone deacetylase activity	1629165	10/18903	0.0207219	0.130203	0.108128	PINK1/C6orf89/SPHK2/VEGFA/PRKD2/PRKD1/LRRK2	7
GO:1902412	GO:1902412	regulation of mitotic cytokinesis	1629165	10/18903	0.0207219	0.130203	0.108128	CDCA8/BIRC5/AURKB/INCENP/NUP62/KIF20B/DCDC1	7
GO:2000234	GO:2000234	positive regulation of rRNA processing	1629165	10/18903	0.0207219	0.130203	0.108128	BUD23/WDR43/HEATR1/WDR75/TRMT112/UTP15/SIRT7	7
GO:0006006	GO:0006006	glucose metabolic process	77/6360	188/18903	0.0210722	0.132275	0.109849	ATF3/IGFBP3/FABP5/SIRT1/G6PC3/PPARA/KAT2B/GAA/IGFBP4/PPARGC1A/PGM2/INPPL1/CRY1/SDHAF3/FAM3A/G6PD/DGKQ/ENO3/ENO2/ALDOC/DCXR/ATF4/SLC25A1/PTPN2/PDK2/WDTC1/DDB1/SELENOS/ACADM/ERFE/KBTBD2/ARPP19/H6PD/PFKL/DYRK2/ACACB/DUSP12/MDH2/CPT1A/LRP5/ZMPSTE24/PPP4R3B/SESN2/RANBP2/MLYCD/PER2/FAM3C/SIRT6/DGAT2/IRS1/INSR/AKT2/PDHB/PC/IRS2/TIGAR/PMAIP1/CRTC2/PFKFB2/WDR5/PDK3/NNMT/PPP1R3G/PGM2L1/TP53/CLK2/SLC25A13/S…	77
GO:0001510	GO:0001510	RNA methylation	40/6360	90/18903	0.0211608	0.132574	0.110097	FBL/TGS1/SNRPD1/TYW3/SNRPE/SNRPB/BUD23/WTAP/METTL16/SNRPD3/HSD17B10/SNRPG/CMTR1/WDR4/TRMT6/EMG1/TRMT112/METTL4/TRMT2A/TFB1M/RBM15/METTL14/TRMT9B/GTPBP3/DALRD3/MTO1/NSUN6/SNRPF/ZCCHC4/ALKBH8/THUMPD3/TRMT11/NSUN3/LARP7/METTL25B/TRMT10A/THUMPD2/ZC3H13/BCDIN3D/TRDMT1	40
GO:0006493	GO:0006493	protein O-linked glycosylation	40/6360	90/18903	0.0211608	0.132574	0.110097	GALNT6/DPM3/GALNT15/GXYLT1/GALNT5/ST6GALNAC4/POMT1/POFUT2/GALNT10/B3GLCT/B3GNT5/TMTC1/GCNT1/POGLUT3/POMT2/POMK/ST6GAL1/B4GALT5/TRAK1/GALNT3/GALNT18/TET1/POMGNT1/LARGE1/GALNT1/GALNT7/B3GALNT2/SLC35C2/FKRP/PLOD3/GALNT2/TET3/SLC35C1/GALNT12/GALNT11/VEGFB/TET2/EOGT/POGLUT2/ST3GAL3	40
GO:0048144	GO:0048144	fibroblast proliferation	45/6360	103/18903	0.0212202	0.132817	0.110299	WNT5A/CDK1/CCNB1/CCNA2/CDC6/ITGB3/CKS2/GAS6/DHX9/E2F8/CDK4/GNG2/CD248/B4GALT7/BMI1/PDGFRB/MYC/S100A6/FTH1/PTGES3/E2F1/CKS1B/RNASEH2B/WAPL/SPHK1/CDK6/PDGFA/TP53INP1/MED25/PAWR/ZMPSTE24/FN1/ESR1/SIRT6/COL3A1/ZMIZ1/LIF/KMT2A/GSTP1/MORC3/PDGFRA/C1QL4/EREG/TP53/FBXO4	45
GO:0010506	GO:0010506	regulation of autophagy	134/6360	344/18903	0.0212759	0.133036	0.110481	USP13/FBXL2/LRSAM1/PINK1/SIRT1/FZD5/WIPI1/EEF1A2/IFI16/HMGB1/GOLGA2/MAPK3/BCL2/ATP6V0A1/PLK2/SIRT2/EXOC7/ATP6V0E1/MET/TOM1/ATP6V1G1/SNX5/TECPR1/ORMDL3/TRIML2/SLC25A5/TSPO/PHF23/NRBP2/TRIM14/TBC1D25/SREBF2/TP53INP2/PIK3C2A/QSOX1/CISD2/ATP6V0D1/PLK3/TRIM6/BCL2L11/HSPB1/RHEB/GPR137B/CDK5/TMEM39A/RNF41/KLHL22/GPR137/PIP4K2A/CAPN1/CTTN/SLC7A5/SESN1/RRAGA/RMC1/ATP13A2/UCHL1/VPS26A/ATP6V0B/MOAP1/GBA1/CA…	134
GO:0032365	GO:0032365	intracellular lipid transport	23/6360	47/18903	0.02134	0.133308	0.110707	ABCD1/OSBPL2/PIP4K2A/NPC2/SLC25A20/OSBP/PLEKHA8/LDLRAP1/SCP2/CPT1A/LRP6/ABCA1/LDLR/ABCA2/GRAMD1B/GRAMD1A/CPT2/ARV1/SGPP1/VPS4A/TPCN2/ABCG1/SYT7	23
GO:0007266	GO:0007266	Rho protein signal transduction	59/6360	140/18903	0.0216696	0.135005	0.112116	RACGAP1/ARHGDIB/STMN1/CTNNAL1/CDC42EP3/LPAR1/MET/NET1/CDH13/APOE/ADGRG1/PDGFRB/HACD3/KCTD10/CDC42EP4/EPS8/GNA13/F2RL1/PLEKHG5/PRAG1/ARHGEF2/STARD8/PHACTR4/RTKN/ROCK2/AGTR1/LIMK1/ARHGAP1/TNFAIP1/ARHGAP42/RHOD/ARHGDIA/RHOB/FLOT1/AKAP13/ARHGEF25/ARHGEF3/COL1A2/KCTD13/ABCA1/ITGB1/LPAR6/NTN1/ROPN1B/COL3A1/CDC42EP5/RTN4R/CFL1/ROCK1/CDC42SE2/MCF2L/OPHN1/RHOV/ITGA3/SCAI/SHTN1/ARHGAP6/GPR17/ARHGEF10	59
GO:0032007	GO:0032007	negative regulation of TOR signaling	25/6360	52/18903	0.0216744	0.135005	0.112116	SIRT1/DDIT4/CASTOR2/TMEM127/SEC13/TNFAIP8L1/SEH1L/SESN1/DEPTOR/TSC2/SH3BP4/AKT1S1/SESN2/SZT2/BMAL1/NPRL3/WDR59/RNF167/ATM/MIOS/ENDOG/TBC1D7/ITFG2/MINAR1/SESN3	25
GO:0061462	GO:0061462	protein localization to lysosome	25/6360	52/18903	0.0216744	0.135005	0.112116	LMBRD1/GLMP/MEAK7/CACNG4/GPR137B/GNPTG/ATP13A2/MFSD1/ROCK2/RTN4/AP3D1/CD81/SH3BP4/SNX16/LAMTOR4/SZT2/BECN1/GGA3/PIK3R4/HGS/ZFYVE16/RNF128/NAGPA/VPS4A/CACNG7	25
GO:0044706	GO:0044706	multi-multicellular organism process	88/6360	218/18903	0.0217183	0.135147	0.112234	EDN1/ARHGDIB/ITGB3/FBLN1/STC2/SLC2A1/MAGED2/SP3/PARP1/EMP2/ITGB4/TGFBR2/BCL2/LDOC1/H3-3B/CITED2/AVPR1A/RECK/DDR1/MED1/PGF/PARP2/SLC19A1/SMURF2/UMPS/FOS/SERPINE2/UBE2Q1/PTGS2/SPHK2/ITGA2/PSG9/PCSK5/UCP2/ADM/PRDX3/A1CF/TGFB3/EPOR/PSG3/TIMP1/PAPPA/H3-3A/VMP1/VEGFA/ACVR1B/ADCY7/RARA/ESR1/NR2F2/RGS2/IGFBP7/PTN/POLR1B/PSG1/IGFBP5/PRDM1/DEDD/LIF/VDR/TEAD4/CSMD1/PLA2G6/CALR/STOX2/PLA2G4C/IGFBP2/ITGA3/EPN…	88
GO:0031532	GO:0031532	actin cytoskeleton reorganization	48/6360	111/18903	0.0218232	0.13567	0.112668	TEK/ARHGDIB/PDLIM4/BCAS3/EZR/GSN/NTRK3/FES/CASS4/SEMA3E/EPS8/CDK5/MINK1/PAK1/AUTS2/CTTN/PARVB/NTF3/SHC1/S1PR2/KIT/THSD7A/RICTOR/TNIK/ARHGDIA/ANTXR1/MICALL2/PARVA/PLEC/PTPN1/ABI3/PHPT1/RALA/CAPN10/RAP2A/PLEK2/DAPK3/FGF7/CDC42BPG/TRPV4/MDK/CD2AP/GAB1/PDGFRA/BCAR1/CLDN3/CXADR/SYDE1	48
GO:1901658	GO:1901658	glycosyl compound catabolic process	18/6360	35/18903	0.0224069	0.139165	0.11557	PNP/APOBEC3B/DERA/XDH/GDA/ABHD10/APOBEC3A/GBA1/ADAL/FUCA2/GUSB/UPP1/DPYD/APOBEC3F/CDA/ENPP4/CDADC1/APOBEC3G	18
GO:0009267	GO:0009267	cellular response to starvation	72/6360	175/18903	0.022444	0.139261	0.11565	ATF3/GABARAPL1/COMT/SLC2A1/SIRT1/WIPI1/IFI16/MAPK3/GAS6/BCL2/TBL2/PPARA/HNRNPA1/PLIN2/PPM1D/PLIN3/MAP1LC3A/EIF2AK2/SREBF2/FBXO22/SEH1L/FOS/ATF4/DSC2/SLC7A5/BRSK1/SESN1/RRAGA/EIF2S1/SUV39H1/GBA1/UCP2/MAP3K5/STK24/WIPI2/FADS1/PRKAG1/JMY/GLUL/SESN2/SZT2/SREBF1/ZFYVE1/TNRC6A/KLF10/NFE2L2/BECN1/MTMR3/WRN/PIK3R4/NPRL3/UPP1/WDR59/GAS2L1/MYBBP1A/ATF2/PRKD1/RNF167/PMAIP1/CTSK/ATG5/TP53/PIK3C2B/MIOS/GCN1/E…	72
GO:0072028	GO:0072028	nephron morphogenesis	36/6360	80/18903	0.0225528	0.139802	0.116099	GLI3/MAGED1/TCF21/BCL2/SIX1/PDGFRB/MYC/NOG/LHX1/STAT1/SOX9/DCHS1/GDNF/BMP7/FGF1/ERBB4/TACSTD2/IRX3/PBX1/GREM1/PAX8/VEGFA/PTCH1/OSR1/FMN1/GZF1/HS2ST1/KIF26B/LIF/GREB1L/TMEM59L/PKD1/LAMA5/AHI1/GATA3/BMP4	36
GO:0007413	GO:0007413	axonal fasciculation	1629318	21/18903	0.0227987	0.140382	0.116581	EPHB2/EPHA4/AMIGO1/RTN4/SEMA5A/NCAM2/TNFRSF21/EPHB3/CDK5R1/NDN/NRCAM/CNTN4	12
GO:0060973	GO:0060973	cell migration involved in heart development	1629318	21/18903	0.0227987	0.140382	0.116581	EDN1/PDGFRB/TWIST1/DCHS1/BMP7/ENG/MESP1/EDNRA/FLRT3/PITX2/BMP4/NDRG4	12
GO:0090231	GO:0090231	regulation of spindle checkpoint	1629318	21/18903	0.0227987	0.140382	0.116581	CDCA8/CCNB1/NDC80/MAD2L1/BIRC5/TPR/AURKB/CDT1/INCENP/XRCC3/GEN1/CDK5RAP2	12
GO:0090266	GO:0090266	regulation of mitotic cell cycle spindle assembly checkpoint	1629318	21/18903	0.0227987	0.140382	0.116581	CDCA8/CCNB1/NDC80/MAD2L1/BIRC5/TPR/AURKB/CDT1/INCENP/XRCC3/GEN1/CDK5RAP2	12
GO:0106030	GO:0106030	neuron projection fasciculation	1629318	21/18903	0.0227987	0.140382	0.116581	EPHB2/EPHA4/AMIGO1/RTN4/SEMA5A/NCAM2/TNFRSF21/EPHB3/CDK5R1/NDN/NRCAM/CNTN4	12
GO:1901679	GO:1901679	nucleotide transmembrane transport	1629318	21/18903	0.0227987	0.140382	0.116581	SLC17A9/SLC25A42/LRRC8C/SLC25A5/SLC19A1/SLC35B2/SLC25A31/ABCC4/SLC25A17/SLC35B3/SLC25A36/SLC25A33	12
GO:1903504	GO:1903504	regulation of mitotic spindle checkpoint	1629318	21/18903	0.0227987	0.140382	0.116581	CDCA8/CCNB1/NDC80/MAD2L1/BIRC5/TPR/AURKB/CDT1/INCENP/XRCC3/GEN1/CDK5RAP2	12
GO:0030258	GO:0030258	lipid modification	86/6360	213/18903	0.0229093	0.140928	0.117035	MBOAT1/MTLN/ILVBL/HADH/PLPP3/SOAT1/PPARA/ACADL/PPARGC1A/ACAA1/INPPL1/CRAT/ABCD1/CPT1C/ACOT8/PLPPR2/MBOAT7/PLPP6/DGKQ/ETFB/PORCN/NR4A3/MTMR2/DGKA/ECHDC1/TWIST1/ALDH1L2/SPHK2/ECH1/ACADVL/INPP4B/SOX9/IVD/HSD17B10/GBA1/ACADM/DGKH/POR/MTMR6/SPHK1/ACACB/MTMR12/MBOAT2/SCP2/PLPP5/INPP5D/CPT1A/B4GALNT2/SESN2/MLYCD/SYNJ2/LAMTOR1/ABCA2/DGAT2/IRS1/B4GALNT1/SLC25A17/MTMR3/ACAA2/AKT2/ACAT2/INPP5K/CYP24A1/IRS2/…	86
GO:0048193	GO:0048193	Golgi vesicle transport	117/6360	298/18903	0.0233497	0.143487	0.11916	ATP9A/KDELR1/WIPI1/KDELR3/ERGIC1/GOLGA2/BCAP31/VAMP2/SCAMP3/YIF1A/PLPP3/SEC24C/BET1L/YIF1B/TRAPPC1/TMED9/SCYL1/COPZ2/RAB8B/COPA/SEC13/RER1/GGA2/NRBP2/COPG1/EHD3/SCAMP2/ARFRP1/ARL1/COG6/PGAP1/VPS13A/YKT6/GBF1/ANK3/USE1/SEC24D/YIPF5/TMEM115/SAR1A/COPB2/SEC31A/GGA1/PITPNB/ZW10/COPE/RAB31/SGSM2/RNF215/COG7/OSBPL5/ARF3/ARF4/AP3D1/ERGIC3/MYO1B/TRAPPC9/KDELR2/SCAP/RAB1B/AP1G1/STEEP1/VCP/USO1/TRAPPC13/HY…	117
GO:0000469	GO:0000469	cleavage involved in rRNA processing	15/6360	28/18903	0.023428	0.143487	0.11916	UTP20/EXOSC9/ERI2/ERI1/EXOSC2/EXOSC3/EXOSC8/EXOSC10/NOP14/RCL1/TSR1/RRP36/RPP40/TBL3/EXOSC7	15
GO:0033119	GO:0033119	negative regulation of RNA splicing	15/6360	28/18903	0.023428	0.143487	0.11916	RBMX/SRSF7/PTBP3/HNRNPA2B1/PTBP2/NPM1/DYRK1A/SRSF10/SRSF4/SRSF6/HNRNPK/RNPS1/SAP18/PTBP1/RBM20	15
GO:0045830	GO:0045830	positive regulation of isotype switching	15/6360	28/18903	0.023428	0.143487	0.11916	NSD2/MSH2/RIF1/TFRC/ATAD5/CLCF1/MLH1/EXOSC3/STAT6/TNFSF4/MAD2L2/SHLD2/TGFB1/PAXIP1/SHLD1	15
GO:0006979	GO:0006979	response to oxidative stress	166/6360	434/18903	0.0234365	0.143487	0.11916	PCNA/DHRS2/SLC1A1/CDK1/CYP1B1/SDC1/DHFR/ECT2/EDN1/STC2/GCH1/PINK1/SIRT1/PSIP1/PRDX6/PARP1/AREG/MAPK3/MELK/BCL2/PRDX5/PRR5L/SCARA3/SIRT2/HNRNPM/CPEB2/EZH2/MET/FBLN5/ERCC2/ARL6IP5/NUDT15/NET1/PPARGC1A/MMP3/CD36/ABCD1/SIN3A/NOL3/ZNF622/PPIF/ADNP2/FUT8/APOE/MAP1LC3A/SLC8A1/PDGFRB/NR4A2/G6PD/MEAK7/PYCR1/PLK3/FANCD2/MAPK13/STX4/ALDH3B1/HSPB1/IDH1/GGT7/TMEM161A/FOS/ATF4/NR4A3/PTGS2/FANCC/SESN1/PNPT1/PDK…	166
GO:0000266	GO:0000266	mitochondrial fission	20/6360	40/18903	0.0236424	0.144474	0.11998	AURKA/PINK1/MUL1/FIS1/MYO19/PGAM5/MTFR2/MIEF2/CYRIB/STAT2/INF2/MARCHF5/OPA1/MFF/RALA/MTFR1L/PPARG/LRRK2/MTFP1/GDAP1	20
GO:0048753	GO:0048753	pigment granule organization	20/6360	40/18903	0.0236424	0.144474	0.11998	BCL2/AP1S1/BACE2/HPS3/HPS6/AP3D1/AP1G1/BLOC1S1/PMEL/HPS1/TRAPPC6A/AP1M1/BLOC1S3/SHROOM2/RAB38/AP1B1/BLOC1S4/TYRP1/LYST/BLOC1S5	20
GO:0033627	GO:0033627	cell adhesion mediated by integrin	39/6360	88/18903	0.0237875	0.145223	0.120602	CYP1B1/ITGB3/ITGA4/LPXN/TGFB2/ITGB4/EXT1/PLPP3/PODXL/PDE3B/EFNA1/FYB2/ITGA1/ITGA2/ITGBL1/SKAP1/SWAP70/ICAM1/PIEZO1/ITGB5/ITGAV/FERMT1/ITGB1/SERPINE1/ACER2/ITGB2/ITGA6/LYN/ITGA7/LIF/ITGA11/ITGA3/EMILIN1/RAC3/ITGA5/CCN3/RET/ITGA10/MUC1	39
GO:0070482	GO:0070482	response to oxygen levels	131/6360	337/18903	0.0241456	0.14727	0.122302	SLC1A1/CCNA2/SUV39H2/EDN1/ABAT/TFRC/STC2/THBS1/PINK1/SLC2A1/CD24/SIRT1/TGFB2/DDIT4/BRIP1/TGFBR2/BCL2/LPAR1/MDM2/TBL2/SIRT2/CPEB2/PPARA/STUB1/CYBA/ATP6V1G1/CITED2/APAF1/NOL3/SLC8A1/PLEKHN1/PDGFRB/NR4A2/EPHA4/MYC/ATP6V0D1/PLK3/PGF/GATA6/EGR1/FOS/VASN/ATF4/CCN2/E2F1/TWIST1/FMN2/ATP6AP1/SLC7A5/PTGS2/HIPK2/ITGA2/ANGPTL4/VEGFC/ZFP36L1/SUV39H1/HDAC2/KCNMA1/SLC29A1/UCP2/ADM/ERCC3/BMP7/ROCK2/TM9SF4/HIF1AN…	131
GO:0003170	GO:0003170	heart valve development	30/6360	65/18903	0.0242275	0.147351	0.122369	SLIT2/TGFB2/TGFBR2/ROBO2/MDM2/EFNA1/RB1/TNFRSF1A/ADAMTS9/TWIST1/SOX9/DCHS1/ROCK2/HEY1/ACVR1/DLL4/TIE1/MATR3/PRDM1/ROCK1/TGFB1/SMAD6/EMILIN1/SOX4/MEF2C/MDM4/ZBTB14/GATA3/BMP4/SNAI1	30
GO:0032507	GO:0032507	maintenance of protein location in cell	30/6360	65/18903	0.0242275	0.147351	0.122369	TMSB15A/PINK1/SRGN/KDELR1/KDELR3/BARD1/TMSB15B/CD4/GSN/RER1/TSPO/DBN1/CDK5/VPS13A/HNRNPU/ANK3/CHCHD10/KDELR2/CCDC88A/TWF1/SP100/MORC3/TAF3/TWF2/TOPORS/VPS13D/ARL2BP/TAF8/SCIN/ARL2	30
GO:2000144	GO:2000144	positive regulation of DNA-templated transcription, initiation	30/6360	65/18903	0.0242275	0.147351	0.122369	CAND1/BCLAF1/MED1/TWIST1/MED14/TAF5/MED21/GTF2A1/MED25/TAF10/MITF/ESR1/ERCC1/DHX36/SUB1/TAF9/TAF11/MED15/MED9/TAF3/PAXIP1/MED4/GTF2A2/TP53/MED19/MED6/MED11/MED12/TAF8/MED30	30
GO:0033674	GO:0033674	positive regulation of kinase activity	188/6360	496/18903	0.0242893	0.147588	0.122566	SLC1A1/CLSPN/WNT5A/DBF4B/TEK/KIF14/TPX2/CCNB1/CDC6/ECT2/EDN1/ITGB3/CKS2/MMD/STK4/CCND2/THBS1/PINK1/ERBB2/MAPRE3/CD24/SIRT1/FZD5/EEF1A2/PDE5A/TGFB2/EMP2/CHI3L1/AREG/MAGED1/GAS6/CCND1/DBF4/TGFBR2/ATP2B4/INCENP/CD4/EZH2/EPHB2/KITLG/MET/EFNA1/TRAF2/DIPK2A/NTRK3/XRCC5/MRE11/MAP2K3/IL18/TPD52L1/ZNF622/FZD8/DLG4/MAP3K4/PDGFRB/NRG1/TAOK2/PSRC1/DDR1/MALT1/EPHA4/DGKQ/SDC4/CASS4/MAP3K10/TNFAIP8L3/CDK5/EGR1/…	188
GO:0006904	GO:0006904	vesicle docking involved in exocytosis	22/6360	45/18903	0.0243702	0.147941	0.122859	UNC13C/SNPH/RAB15/EXOC7/CTBP2/RAB8B/STXBP1/RAB3A/YKT6/VPS18/SCFD2/SYTL2/RAB3B/RAB3C/EXOC5/SNAP25/STX1A/RAB13/CFTR/STXBP2/EXOC3/STX1B	22
GO:0061912	GO:0061912	selective autophagy	37/6360	83/18903	0.0246245	0.149344	0.124024	GABARAPL1/LRSAM1/PINK1/MAPK3/RETREG3/GAA/DDRGK1/SLC25A5/RETREG2/TEX264/RNF41/AUP1/TOMM7/SQSTM1/BAG3/ARFIP2/CDC37/TSC2/ATG4B/WIPI2/RIPK2/SNX7/HSPB8/SESN2/HDAC6/SPATA33/BECN1/TIGAR/NOD1/ULK2/ULK1/RIMOC1/ATG5/TP53/VPS13D/TAFAZZIN/ATG2A	37
GO:0003179	GO:0003179	heart valve morphogenesis	26/6360	55/18903	0.0247547	0.149852	0.124446	SLIT2/TGFB2/TGFBR2/ROBO2/MDM2/EFNA1/RB1/ADAMTS9/TWIST1/SOX9/DCHS1/ROCK2/HEY1/ACVR1/DLL4/TIE1/ROCK1/TGFB1/SMAD6/EMILIN1/SOX4/MEF2C/MDM4/GATA3/BMP4/SNAI1	26
GO:2000772	GO:2000772	regulation of cellular senescence	26/6360	55/18903	0.0247547	0.149852	0.124446	FBXO5/SIRT1/CGAS/PLK2/RBL1/TWIST1/PNPT1/AKT3/CDK6/NEK6/B2M/RSL1D1/PAWR/ZMPSTE24/TBX2/ABI3/SIRT6/BMAL1/HLA-G/MORC3/ARG2/NEK4/FZR1/TP53/EEF1E1/YPEL3	26
GO:0002244	GO:0002244	hematopoietic progenitor cell differentiation	56/6360	133/18903	0.0252362	0.152624	0.126748	ANLN/TOP2A/GATA2/AGPAT5/NUDT21/SP3/BCL2/EXT1/KITLG/PRKDC/INHBA/ERCC2/XRCC5/SH2B3/ZNHIT1/CITED2/SIN3A/ESCO2/EIF2AK2/FST/MED1/PUS7/FSTL3/HSPA9/KIT/PYGO1/CDK6/FLT1/ZBTB24/RARA/DHX36/NFE2L2/LYN/DNAI4/LMBR1L/PTPRZ1/ATF2/PRRC2C/DHTKD1/METTL14/CIAO3/DPF2/TGFB1/PSEN1/PDGFRA/SOX4/TP53/ZFAT/ZNF784/CEBPD/ZBTB1/HERC6/ZFP36/MYB/GATA3/BMP4	56
GO:0032434	GO:0032434	regulation of proteasomal ubiquitin-dependent protein catabolic process	59/6360	141/18903	0.0252825	0.15276	0.126861	CDK2/PLK1/AURKA/PBK/BCAP31/XPO1/MDM2/SIRT2/SMARCC1/MAP1A/STUB1/CDC20/DDRGK1/TRIB2/DDA1/UCHL5/GIPC1/PLK3/FBXO22/ZER1/ARIH2/GBA1/ELOB/DNAJB2/USP5/ARAF/SMAD7/SUMO2/GLMN/VCP/SVIP/CAMLG/FBXW8/CSNK1D/SIRT6/ZFAND2A/RCHY1/NFE2L2/RAD23A/WAC/TAF9/TRIB3/SUMO1/PANO1/AXIN2/BAG6/SH3RF3/PSEN1/RNF144A/FZR1/RNF19B/RYBP/RNF217/DVL1/PABIR1/PRICKLE1/LRRK2/HFE/GABARAP	59
GO:0051701	GO:0051701	interaction with host	82/6360	203/18903	0.0255005	0.153933	0.127835	CDK1/CDHR3/ITGB3/TFRC/JPT2/CR2/SELPLG/CLDN1/HMGB1/GAS6/ALYREF/CHMP2A/CD4/EXOC7/GSN/NUP153/ZNF639/CAV2/TRIML2/TRIM59/TRIM14/TMPRSS2/TRIM6/TMPRSS4/SIVA1/THOC3/KRT6A/FURIN/NECTIN2/IFIT1/VPS18/ITGA2/SLC7A1/DDB1/PLSCR1/TRIM62/WWP2/FUCA2/AGTR1/LGALS1/SLC52A2/CD81/IFITM3/ICAM1/LY6E/TCP1/ITGB5/ITGAV/KPNA3/VAPA/ITGB1/TPCN1/LDLR/LRRC15/SLC20A2/CHMP1A/INSR/THOC1/RPSA/DAG1/TRIM5/PC/BCL2L1/TRIM25/TYRO3/PTX3/T…	82
GO:0009416	GO:0009416	response to light stimulus	125/6360	321/18903	0.0256106	0.154289	0.128131	PCNA/FEN1/BRCA2/B3GAT1/USP1/MSH2/DTL/MMP1/MSH6/AURKB/DDB2/TIPIN/SIRT1/PBK/POLD3/PARP1/PCLAF/MME/CASP7/CCND1/KDM1A/BCL2/CDC25A/CASP9/EXT1/SCARA3/CHEK1/POLD1/PPP1CC/ERCC2/MMP3/CDS1/COPS3/CRY1/OPN3/CRY2/POLH/MAP3K4/CCDC66/USP28/MYC/NOG/MAPK13/CEP250/CDK5/TMEM161A/FOS/NFATC4/ATF4/HMGN1/PTGS2/BRSK1/MAPK10/RDH11/EIF2S1/NPM1/HRH1/KIT/DDB1/CIRBP/RHNO1/FBXL12/ERCC3/CLOCK/DYNLRB1/RELA/MFAP4/B4GALT2/CRTC1/I…	125
GO:0018345	GO:0018345	protein palmitoylation	17/6360	33/18903	0.0256495	0.154289	0.128131	CLIP3/ZDHHC9/ZDHHC8/PORCN/ZDHHC24/ZDHHC13/ZDHHC20/ZDHHC5/ZDHHC1/ZDHHC7/ZDHHC18/GLUL/ZDHHC6/ZDHHC16/HHAT/MAP6D1/ZDHHC23	17
GO:0045879	GO:0045879	negative regulation of smoothened signaling pathway	17/6360	33/18903	0.0256495	0.154289	0.128131	GLI3/RB1/HHIP/SERPINE2/SUFU/ENPP1/GPR161/HERC4/MGRN1/VCP/PTCH1/KCTD6/KCTD21/BTRC/GLIS2/CDK20/RUNX2	17
GO:0051797	GO:0051797	regulation of hair follicle development	1629288	19/18903	0.0257747	0.154289	0.128131	WNT5A/CDH3/TGFB2/TRADD/FST/GAL/FERMT1/HPSE/NUMA1/MYSM1/MSX2	11
GO:0070242	GO:0070242	thymocyte apoptotic process	1629288	19/18903	0.0257747	0.154289	0.128131	WNT5A/GLI3/EFNA1/BCL2L11/DFFA/CHEK2/RAG1/KIFAP3/TP53/BMP4/ZC3H8	11
GO:0072087	GO:0072087	renal vesicle development	1629288	19/18903	0.0257747	0.154289	0.128131	LHX1/STAT1/SOX9/GDNF/GREM1/PAX8/OSR1/FMN1/KIF26B/LIF/BMP4	11
GO:1901659	GO:1901659	glycosyl compound biosynthetic process	1629288	19/18903	0.0257747	0.154289	0.128131	PNP/MTAP/HPRT1/PRTFDC1/DTYMK/PGM2/APRT/TK2/ADK/ADAL/UCKL1	11
GO:1901978	GO:1901978	positive regulation of cell cycle checkpoint	1629288	19/18903	0.0257747	0.154289	0.128131	CDCA8/NDC80/MAD2L1/BIRC5/TPR/AURKB/PBK/INCENP/XRCC3/GEN1/TTI1	11
GO:2000774	GO:2000774	positive regulation of cellular senescence	1629288	19/18903	0.0257747	0.154289	0.128131	SIRT1/CGAS/B2M/PAWR/ABI3/HLA-G/MORC3/ARG2/TP53/EEF1E1/YPEL3	11
GO:0050821	GO:0050821	protein stabilization	86/6360	214/18903	0.0258964	0.154874	0.128617	USP13/STK4/PINK1/HSPD1/PLPP3/MUL1/SYVN1/NAA16/EFNA1/PPARGC1A/GLMP/CCT6A/STXBP1/TAF9B/ATF7IP/EPHA4/WFS1/HOXB-AS3/CCT5/ANK2/PTGES3/NAA15/FLOT2/CCT2/TTI1/PPIB/SAV1/NPM1/RUVBL1/STK3/MFSD1/ZBED3/BAG3/CDC37/CCT8/PEX6/PRKRA/COG7/A1CF/RTN4/DVL3/FBXW7/SMAD7/MCM8/CCT4/FLOT1/PER3/TCP1/PARVA/ATP1B1/PIN1/CDK7/NCLN/HSP90AA1/PFN1/MAPK8IP3/CAMLG/CTNND1/H1-5/GRN/P3H1/VBP1/TAF9/SEC16A/VHL/SUMO1/SEL1L/PIM1/CHEK2/CA…	86
GO:0021537	GO:0021537	telencephalon development	101/6360	255/18903	0.0259256	0.154905	0.128642	WNT5A/KIF14/NRGN/SLIT2/GLI3/ASPM/HPRT1/SLC2A1/GART/SRGAP2C/KIRREL3/TACC3/PLXNA3/H2AX/KDM1A/ATP2B4/LPAR1/EXT1/ROBO2/FBXO45/EZH2/EPHB2/CEP120/NIN/INHBA/SYNE2/WDR62/AVPR1A/TRA2B/BTG2/SLC8A1/ADGRG1/MBOAT7/KDM2B/NRG1/UCHL5/XRN2/CDK5/NDE1/LHX1/SRGAP2/MCPH1/EZH1/IGF2BP1/NUMB/ARL13B/AGTPBP1/ATIC/ERBB4/OGDH/CCDC141/RTN4/POU3F2/UBA6/PAX6/TBR1/CDK6/TRAPPC9/NFIB/FOXP1/DPCD/DLX2/PHLPP2/HTR5A/TACC1/RARA/ZDHHC1…	101
GO:0043473	GO:0043473	pigmentation	48/6360	112/18903	0.0259756	0.155061	0.128771	USP13/GLI3/CD63/RAB27A/CDH3/BCL2/AP1S1/KITLG/EN1/ADAMTS9/DCTN1/BCL2L11/BACE2/HPS3/HPS6/KIT/ENPP1/AP3D1/AP1G1/ATRN/SPNS2/MITF/BLOC1S1/PMEL/HPS1/SLC24A5/TRAPPC6A/TBX2/SZT2/AP1M1/ARCN1/BLOC1S3/BBS5/SHROOM2/MYSM1/MFSD12/RAB38/AP1B1/BLOC1S4/EDNRA/TYRP1/SHROOM3/RAB11B/MEF2C/LYST/BLOC1S5/ADAMTSL4/MREG	48
GO:0046486	GO:0046486	glycerolipid metabolic process	153/6360	399/18903	0.0261504	0.15596	0.129518	MBOAT1/PIK3R3/AGPAT5/LIPG/DPM3/FABP5/SIRT1/PRDX6/FITM2/SERINC2/LIPH/LMF1/PTDSS2/ABCA3/DAGLB/OSBPL10/PCYT1A/PGAP3/CPS1/CDS1/FAR1/CDIPT/INPPL1/AGPAT1/LPCAT4/PITPNM3/APOE/MBOAT7/PCYT2/PDGFRB/SERINC3/PIGX/PIK3C2A/DGKQ/TMEM150A/LPIN1/SLC44A2/APOB/PGAP1/PIP4K2A/SLC27A1/MTMR2/DGKA/LPCAT2/PNPLA6/SLC22A4/PIP5K1C/INPP1/HYCC1/INPP4B/MGLL/IPMK/PNPLA2/ITPKA/TBL1XR1/PLSCR1/PLCE1/DGKH/ABHD5/PI4KB/DGAT1/STOML2/M…	153
GO:0048706	GO:0048706	embryonic skeletal system development	54/6360	128/18903	0.0265187	0.15801	0.131221	WNT5A/SOX11/SLC2A10/GLI3/MTHFD1/XYLT1/SP3/TGFBR2/COL11A1/EXT1/SIX1/GRHL2/DYNC2I1/BMI1/DMRT2/EIF4A3/NOG/NIPBL/LHX1/HOXC11/TWIST1/SULF1/NDST1/HOXB2/PCSK5/MTHFD1L/BMP7/FLVCR1/TGFB3/SETD2/PBX1/DLX2/COL1A1/OSR1/RDH10/IRX5/HOXA5/IFT140/HOXB5/MMP16/HOXB6/CDK20/PDGFRA/PRRX1/DLX1/EDNRA/SLC39A3/HOXA9/MED12/RUNX2/CHST11/FUZ/MBTD1/BMP4	54
GO:0030512	GO:0030512	negative regulation of transforming growth factor beta receptor signaling pathway	43/6360	99/18903	0.0265826	0.158099	0.131295	PEG10/SLC2A10/RBBP7/SIRT1/SAP30/RBBP4/PPARA/LDLRAD4/STUB1/CAV2/SINHCAF/SIN3A/VEPH1/SAP130/SMURF2/VASN/SPRED3/HDAC2/PMEPA1/FKBP1A/TGFB3/HTRA3/BCL9L/TET1/ZBTB7A/SMAD7/ONECUT2/LTBP1/PIN1/BRMS1L/ZNF451/PBLD/SPRY1/ING1/PPARG/SMAD6/EMILIN1/CD109/TP53/SKOR2/CHST11/NRROS/ARID4B	43
GO:0043279	GO:0043279	response to alkaloid	43/6360	99/18903	0.0265826	0.158099	0.131295	SLC1A1/CCNA2/ABAT/CASP7/RGS4/CHEK1/GSTM2/CASP6/DHX15/EN1/BLM/MAP1LC3A/SLC8A1/CACNG4/CDK5/PEA15/HDAC2/UBE3A/GHR/TMEM38B/CPT1A/HSP90AA1/RAD51/PPP5C/UQCRC1/HOMER2/TMEM38A/BCL2L1/PPP1R9B/HOMER1/SLC6A1/RYR2/ELAVL4/OPRM1/SELENON/DNMT3A/SDK1/PCSK1/RECQL5/RYR3/CRHBP/SLC1A2/GRM2	43
GO:0045921	GO:0045921	positive regulation of exocytosis	38/6360	86/18903	0.0267369	0.158381	0.131529	SDC1/GATA2/RAB27A/CHMP2A/RAB15/CADPS/CLASP2/SCAMP5/STXBP1/SDC4/STX4/CDK5/UNC13D/RAB3A/F2RL1/SPHK2/ATP13A2/FGB/ADORA2B/AP1G1/FGG/SYTL4/GAB2/SLC4A8/FGA/CACNB4/ITGB2/CACNA1H/PLA2G6/HGS/RAB27B/VPS4A/STX1A/HLA-F/CFTR/EXPH5/SYT7/HYAL3	38
GO:0009164	GO:0009164	nucleoside catabolic process	14/6360	26/18903	0.0267773	0.158381	0.131529	PNP/APOBEC3B/DERA/XDH/GDA/APOBEC3A/ADAL/UPP1/DPYD/APOBEC3F/CDA/ENPP4/CDADC1/APOBEC3G	14
GO:0030318	GO:0030318	melanocyte differentiation	14/6360	26/18903	0.0267773	0.158381	0.131529	USP13/GLI3/RAB27A/BCL2/KITLG/ADAMTS9/HPS6/KIT/ENPP1/MITF/SLC24A5/TYRP1/MEF2C/MREG	14
GO:0033598	GO:0033598	mammary gland epithelial cell proliferation	14/6360	26/18903	0.0267773	0.158381	0.131529	BRCA2/WNT5A/IQGAP3/AREG/CCND1/MED1/RTN4/STAT6/CEBPB/ZNF703/ESR1/HOXA5/BTRC/GATA3	14
GO:0060333	GO:0060333	interferon-gamma-mediated signaling pathway	14/6360	26/18903	0.0267773	0.158381	0.131529	PARP14/PARP9/MED1/PTPN2/IRF1/STAT1/CDC37/NR1H2/IFNGR1/SP100/PPARG/TP53/NMI/NR1H3	14
GO:1902455	GO:1902455	negative regulation of stem cell population maintenance	14/6360	26/18903	0.0267773	0.158381	0.131529	RBBP7/SAP30/RBBP4/SINHCAF/SIN3A/SAP130/HDAC2/BMP7/TET1/BRMS1L/PAX8/ING1/LOXL2/ARID4B	14
GO:0198738	GO:0198738	cell-cell signaling by wnt	174/6360	458/18903	0.0268343	0.158573	0.131688	WNT5A/SDC1/EDN1/GLI3/CALCOCO1/STK4/ASPM/CDH3/CD24/FZD5/CDK14/LRP4/CCND1/CCNE1/EXT1/PLPP3/DACT3/GPC6/IGFBP4/TMEM9/TRPM4/STRN/RECK/FZD8/APOE/NR4A2/LYPD6/WNT5B/PORCN/NOG/DEPDC1B/CTHRC1/OTUD5/PBXIP1/BRD7/FZD2/SMURF2/EGR1/NFATC4/WNK2/TRABD2A/FBXW4/TMEM131L/SULF1/FZD7/PTPRO/ALPK2/HECW1/SIAH1/SPIN1/MDFIC/SOX9/RUVBL1/RNF138/DDB1/OTULIN/STK3/CSNK1G1/TBL1XR1/GRK5/TCF7/ZBED3/MAGI2/ROR1/TNIK/TSC2/NXN/LZTS2/G…	174
GO:0003203	GO:0003203	endocardial cushion morphogenesis	19/6360	38/18903	0.0270569	0.15945	0.132417	TGFB2/TGFBR2/ROBO2/MDM2/NOG/TWIST1/TBX3/SOX9/DCHS1/BMP7/ENG/HEY1/ACVR1/TBX2/CPLANE2/ACVRL1/MDM4/MSX2/SNAI1	19
GO:0032885	GO:0032885	regulation of polysaccharide biosynthetic process	19/6360	38/18903	0.0270569	0.15945	0.132417	PASK/PPP1R3C/HAS2/SELENOS/ENPP1/DYRK2/AP2A1/PPP1R3F/NFKB1/IRS1/INSR/AKT2/INPP5K/IRS2/TGFB1/PPP1R3G/EGF/IGF2/SORBS1	19
GO:0070536	GO:0070536	protein K63-linked deubiquitination	19/6360	38/18903	0.0270569	0.15945	0.132417	BRCA1/USP13/BARD1/USP20/OTUD5/DESI2/OTUB2/OTUD4/VCP/BRCC3/BABAM2/USP25/BABAM1/PSMD14/USP16/TNFAIP3/USP8/OTUD1/USP27X	19
GO:0019058	GO:0019058	viral life cycle	124/6360	319/18903	0.0276045	0.162529	0.134974	CDK1/CDHR3/TOP2A/CCL2/ITGB3/TFRC/FBXL2/APOBEC3B/LRSAM1/OAS3/KPNA2/JPT2/CR2/SELPLG/CLDN1/IFI16/HMGB1/GAS6/BCL2/FAM111A/CHMP2A/CD4/SRPK1/DEK/PPARA/GSN/FMR1/NUP153/CTBP2/ILF3/ZC3HAV1/ZNF639/CAV2/VPS28/TRIML2/APOE/EIF2AK2/TRIM59/TRIM14/HACD3/TMPRSS2/APOBEC3A/NUCKS1/NR5A2/TRIM6/TMEM39A/TMPRSS4/SIVA1/TOP2B/FURIN/NECTIN2/RAB43/PPIB/IFIT1/VPS18/ITGA2/SLC7A1/DDB1/PPIH/PLSCR1/PCSK5/SPCS1/TRIM62/CNOT7/WWP2/…	124
GO:0000380	GO:0000380	alternative mRNA splicing, via spliceosome	36/6360	81/18903	0.027721	0.162918	0.135297	CELF2/TIA1/RBMX/KDM1A/DHX9/HNRNPM/RBM17/HNRNPA1/FMR1/TRA2B/SRSF2/RSRC1/SRSF1/KHDRBS3/MBNL3/HNRNPU/RBM38/WTAP/KHDRBS1/MBNL1/ZBTB7A/YTHDC1/NCBP1/SRSF6/RBM7/RNPS1/SAP18/SMU1/MAGOH/RBM15/PTBP1/FXR1/SFPQ/RBM20/RAVER2/NOVA2	36
GO:1901657	GO:1901657	glycosyl compound metabolic process	36/6360	81/18903	0.027721	0.162918	0.135297	PNP/MTAP/APOBEC3B/HPRT1/PRTFDC1/DTYMK/DERA/PGM2/XDH/GDA/ABHD10/APOBEC3A/TK1/APRT/ERH/TK2/NT5C3A/GBA1/ATIC/ADK/ADAL/FUCA2/ICMT/NME4/GUSB/DNPH1/UPP1/DPYD/APOBEC3F/CDA/TYMP/MACROD1/ENPP4/UCKL1/CDADC1/APOBEC3G	36
GO:0031952	GO:0031952	regulation of protein autophosphorylation	21/6360	43/18903	0.0278519	0.16344	0.13573	MVP/PPP2R5B/MRE11/TNKS1BP1/TAOK2/GPNMB/RAP2B/ERRFI1/VEGFC/ENPP1/ENG/PDGFA/GREM1/VEGFA/NBN/RAP2A/MOB1B/RAD50/PRLR/NEK10/TOM1L1	21
GO:0006413	GO:0006413	translational initiation	52/6360	123/18903	0.0278605	0.16344	0.13573	TPR/POLR2D/SLBP/CTIF/FMR1/EIF5/EIF2AK2/C8orf88/ABCE1/EIF1AX/EIF4EBP1/HSPB1/EIF2S3/EIF3G/ATF4/DHX33/BZW1/EIF2S1/NPM1/KHDRBS1/RPS3A/BANK1/EIF3K/BZW2/EIF4E3/DAZL/NCBP1/EIF3M/EIF2S3B/DAZ1/GLE1/CDC123/EIF3L/UHMK1/PAIP1/DAZ4/EIF4G2/EIF3J/DAZ2/DAZ3/RPS6KB2/KLHL25/RPS17/EIF4E2/EIF1AD/EIF5B/EIF2S2/DENR/MTIF2/EIF4E/MCTS1/EIF4A1	52
GO:0031669	GO:0031669	cellular response to nutrient levels	92/6360	231/18903	0.0278874	0.163449	0.135737	ATF3/GABARAPL1/COMT/SLC2A1/SIRT1/WIPI1/IFI16/MAPK3/GAS6/BRIP1/BCL2/TBL2/PPARA/HNRNPA1/PLIN2/PPM1D/PLIN3/MAP1LC3A/POSTN/EIF2AK2/SREBF2/MED1/FES/FBXO22/SEH1L/ATP2B1/FOS/ATF4/DSC2/SLC7A5/BRSK1/SESN1/RRAGA/PDK2/EIF2S1/SUV39H1/GBA1/USF2/UCP2/MAP3K5/RICTOR/STK24/WIPI2/FADS1/PRKAG1/JMY/GLUL/TRIM24/COL1A1/SESN2/DCPS/SZT2/SREBF1/ZFYVE1/TNRC6A/KLF10/NFE2L2/BECN1/MTMR3/WRN/PIK3R4/CYP24A1/USF1/NPRL3/UPP1/WDR…	92
GO:0003158	GO:0003158	endothelium development	58/6360	139/18903	0.02797	0.163784	0.136016	MYADM/CLDN1/MET/EZR/SLC40A1/XDH/EDF1/NRG1/TNFRSF1A/ATOH8/ROBO4/FZD2/TJP2/ARHGEF26/F2RL1/S1PR2/SETSIP/ROCK2/FGF1/AFDN/BTG1/COL15A1/ICAM1/RHOB/FOXP1/HEY1/MESP1/ACVR1/ADD1/RDX/VEGFA/VCL/MSN/NR2F2/RAP1B/PECAM1/PLOD3/DLL4/TIE1/TJP3/PRKD2/HPSE/COL22A1/HOXB5/ADAMTS12/FASN/CSNK2B/APOLD1/ROCK1/CXCL10/GSTM3/EDNRA/ACVRL1/CLDN3/PDE4D/ACVR2B/BMP4/COL18A1	58
GO:2000677	GO:2000677	regulation of transcription regulatory region DNA binding	25/6360	53/18903	0.028182	0.164317	0.136458	SOX11/PARP1/SIN3A/RB1/DDRGK1/TRIM6/DOT1L/TWIST1/POU4F1/NIBAN2/PAX6/FBXW7/ZBTB7A/HEY1/MAD2L2/ZMPSTE24/PER2/LIF/TGFB1/PSEN1/ZNF675/ZC4H2/DDIT3/MSX2/GATA3	25
GO:0009299	GO:0009299	mRNA transcription	23/6360	48/18903	0.0281882	0.164317	0.136458	MED1/HLTF/ATF4/TAF5/NCBP1/TAF10/C5AR1/RARA/SUPT6H/SREBF1/TAF9/TAF11/VDR/ATF2/PPARG/NCBP3/TAF3/EREG/TP53/HSF1/ZBTB1/TAF8/NR1H3	23
GO:0035850	GO:0035850	epithelial cell differentiation involved in kidney development	23/6360	48/18903	0.0281882	0.164317	0.136458	CD24/ACTA2/EXT1/PODXL/LHX1/PTPRO/STAT1/GDNF/MAGI2/PRKX/MYO1E/GREM1/PAX8/OSR1/PROM1/MTSS1/LIF/LAMB2/EDNRA/MEF2C/GATA3/BMP4/KLF15	23
GO:0060976	GO:0060976	coronary vasculature development	23/6360	48/18903	0.0281882	0.164317	0.136458	SGCD/PDGFRB/GATA6/NDST1/SUFU/SNX17/ADAMTS6/ARID2/SETD2/APLN/MESP1/VEGFA/CNTRL/PRDM1/VEGFB/SMAD6/GPER1/PRICKLE1/ZBTB14/BMP4/TAB1/MYOCD/DYNC2H1	23
GO:0071985	GO:0071985	multivesicular body sorting pathway	23/6360	48/18903	0.0281882	0.164317	0.136458	RAB27A/CHMP2A/LEPROT/VPS28/UBXN6/TMEM50A/SYTL4/PTPN23/VCP/VTA1/CHMP1A/TMEM50B/VPS37C/MVB12A/HGS/RUBCN/RAB27B/VPS37D/CHMP1B/VPS4A/CHMP6/LYST/EXPH5	23
GO:0019216	GO:0019216	regulation of lipid metabolic process	134/6360	347/18903	0.0283073	0.164862	0.136911	BRCA1/TEK/GOLM1/FABP5/MTLN/SIRT1/EEF1A2/PIK3IP1/FITM2/CDK4/ABCA3/DAGLB/PPARA/PDE3B/ACADL/PPARGC1A/STUB1/HULC/C1QTNF2/AVPR1A/ORMDL3/ABCD1/DHCR7/APOE/TSPO/MBOAT7/EDF1/NR1D2/PDGFRB/FAM3A/DGKQ/TNFAIP8L3/LPIN1/IDH1/APOB/EGR1/PIP4K2A/SLC27A1/FGFR3/NR4A3/MTMR2/NPC2/TWIST1/ORMDL2/PTGS2/THRA/PDK2/LACTB/SPHK2/ACADVL/WDTC1/SOX9/CERS2/KIT/PNPLA2/TBL1XR1/ERFE/ADM/ABHD5/GAL/FGF1/STOML2/POR/ERLIN2/LDLRAP1/SPHK1…	134
GO:0050731	GO:0050731	positive regulation of peptidyl-tyrosine phosphorylation	78/6360	193/18903	0.0284	0.165253	0.137235	ITGB3/CD24/PARP14/AREG/LRP4/GAS6/CTF1/PLPP3/PARP9/CD4/CD44/KITLG/YES1/EFNA1/SEMA4D/CD36/IL18/CLCF1/DLG4/NRG1/EPHA4/TNFRSF1A/DGKQ/CASS4/ADNP/FGFR3/ARRB2/NTF3/ANGPT1/ARHGEF2/KIT/OSBP/HDAC2/BANK1/RICTOR/ERBB4/IL12A/PAK2/FBXW7/CD81/GHR/TNK2/ACVR1/DLG3/EHD4/GREM1/RIPK2/VEGFA/PTPN1/PECAM1/LYN/LTK/FGF7/CSPG4/IL11/LIF/LRP8/IL21/PTPRJ/CNTN1/TGFB1/LRRK1/UNC119/EREG/DVL2/TP53/PIBF1/ITGA5/HSF1/ERBB3/EGF/HGF/…	78
GO:0051604	GO:0051604	protein maturation	130/6360	336/18903	0.0285912	0.166215	0.138035	F3/GLI3/NAA50/NAA10/FBLN1/THBS1/SRGN/TMEM208/PARP1/MME/IFI16/PCSK1N/CASP7/HSPD1/HM13/FAM111A/CASP9/LMF1/KAT2B/NAA16/NNAT/GSN/STUB1/CASP2/CASP6/ATP7B/APAF1/NOL3/C2CD3/ADAM19/TMPRSS2/WFS1/SPG7/TBC1D10A/PRSS12/NAA15/TMPRSS4/TSPAN17/CYFIP2/SERPINE2/FURIN/CIAO2A/YIPF5/PCSK7/BACE2/LDLRAD3/PCSK5/SPCS1/GLRX3/STOML2/NCSTN/PERP/FKBP1A/CPM/MAGEA3/NAA38/BCL2L12/CASP1/FGB/FGG/MBTPS1/RIPK2/CCS/CPD/METAP1/FGA/C…	130
GO:1901617	GO:1901617	organic hydroxy compound biosynthetic process	97/6360	245/18903	0.0288624	0.167641	0.139219	WNT5A/CYP51A1/DHFR/SPTSSB/LBR/GCH1/CDH3/SIRT1/TGFB2/MSMO1/PSAT1/LSS/GATD1/MVD/OSBPL6/OSBPL2/OPN3/DHCR7/ACOT8/APOE/CYB5R1/NR4A2/G6PD/MOXD1/GIPC1/PLPP6/ISYNA1/DGKQ/DHDDS/APOB/PNPO/TM7SF2/SPHK2/GPR37/SQLE/HRH1/IPMK/OSBP/ITPKA/HSD17B10/GBA1/QDPR/ACLY/FGF1/POR/ERLIN2/SPHK1/H6PD/FDFT1/APPL1/NSDHL/ITPKC/ALDH2/SCAP/SCP2/TRPC1/CYB5R3/MBTPS1/ERLIN1/PMEL/CYP27A1/SLC24A5/PAH/PER2/SREBF1/ABCA2/ACER2/NFKB1/HSD…	97
GO:0044409	GO:0044409	entry into host	65/6360	158/18903	0.028929	0.167848	0.13939	CDK1/CDHR3/ITGB3/TFRC/JPT2/CR2/SELPLG/CLDN1/HMGB1/GAS6/CD4/EXOC7/GSN/NUP153/ZNF639/CAV2/TRIML2/TRIM59/TRIM14/TMPRSS2/TRIM6/TMPRSS4/SIVA1/KRT6A/FURIN/NECTIN2/VPS18/ITGA2/SLC7A1/PLSCR1/TRIM62/WWP2/FUCA2/AGTR1/LGALS1/SLC52A2/CD81/IFITM3/ICAM1/LY6E/ITGB5/ITGAV/KPNA3/ITGB1/TPCN1/LDLR/SLC20A2/INSR/RPSA/DAG1/TRIM5/TRIM25/TYRO3/PTX3/ITGA5/CR1/TPCN2/RNASEK/CXADR/IFITM2/CD55/FCN1/CIITA/LGALS9/TRIM68	65
GO:2000060	GO:2000060	positive regulation of ubiquitin-dependent protein catabolic process	47/6360	110/18903	0.02895	0.167848	0.13939	PLK1/AURKA/BCAP31/MDM2/SIRT2/STUB1/CDC20/DDRGK1/TRIB2/DDA1/PLK3/FBXO22/ZER1/ARIH2/AGTPBP1/GBA1/ELOB/DNAJB2/USP5/FBXW7/SMAD7/SUMO2/VCP/FBXW8/CSNK1D/SIRT6/ZFAND2A/RCHY1/NFE2L2/RAD23A/TRIB3/SUMO1/AXIN2/MAGEF1/CCDC22/SH3RF3/PSEN1/RNF144A/FZR1/RNF19B/RNF217/DVL1/EGF/PABIR1/PRICKLE1/LRRK2/GABARAP	47
GO:0015867	GO:0015867	ATP transport	1629257	17/18903	0.0290782	0.167987	0.139506	SLC17A9/SLC25A23/SLC25A42/SLC25A5/SLC35B1/SLC25A31/SLC25A17/SLC25A24/CR1/ABCC6	10
GO:0019885	GO:0019885	antigen processing and presentation of endogenous peptide antigen via MHC class I	1629257	17/18903	0.0290782	0.167987	0.139506	AZGP1/ERAP2/HLA-E/ERAP1/TAP2/B2M/TAPBP/HLA-G/HLA-F/HFE	10
GO:0034134	GO:0034134	toll-like receptor 2 signaling pathway	1629257	17/18903	0.0290782	0.167987	0.139506	CYBA/MFHAS1/F2RL1/PJA2/RIPK2/LYN/PIK3AP1/TNFAIP3/TLR1/TIRAP	10
GO:1902165	GO:1902165	regulation of intrinsic apoptotic signaling pathway in response to DNA damage by p53 class mediator	1629257	17/18903	0.0290782	0.167987	0.139506	SIRT1/KDM1A/BCL2/ATAD5/CD44/TAF9B/HNRNPK/TAF9/ZNF385A/MUC1	10
GO:0010821	GO:0010821	regulation of mitochondrion organization	62/6360	150/18903	0.0291821	0.168437	0.13988	TFRC/AURKA/PINK1/FZD5/MUL1/FIS1/MYO19/PPARGC1A/NOL3/PGAM5/PPIF/SLC25A5/TSPO/BBC3/SREBF2/MIEF2/CYRIB/BCL2L11/RNF41/ARRB2/STAT2/VAT1/CTTN/ATP13A2/SLC35F6/SQSTM1/MOAP1/CHCHD10/STOML2/ADCK1/TSC2/PLD6/FBXW7/PRMT6/INF2/BCL2L2/MARCHF5/OPA1/ZDHHC6/SLC25A31/SREBF1/MFF/RALA/HDAC6/LMNA/ACAA2/MLLT11/BCL2L1/TIGAR/PLA2G6/PID1/PMAIP1/PPARG/TP53/VPS13D/ENDOG/PARL/HGF/GPER1/SIRT7/BAD/LRRK2	62
GO:0010977	GO:0010977	negative regulation of neuron projection development	59/6360	142/18903	0.0293589	0.169191	0.140506	WNT5A/SLIT2/DPYSL3/SEMA6D/PLXNA3/LRP4/LPAR1/PAQR3/SEMA6A/EPHB2/VIM/GDI1/EFNA1/SEMA4D/APOE/EPHA4/SEMA3E/CDH1/CDK5/PTPRO/PRAG1/CERS2/HDAC2/NR2F1/PTPRS/THY1/UBE3A/RTN4/SEMA5A/SEMA3F/B2M/ADCY6/KREMEN1/NTN1/RTN4R/RGMA/TRIM46/CRMP1/ITM2C/TRPV4/WNT3/ULK2/ULK1/GAK/IFRD1/SEMA7A/SEMA6C/PSEN1/CARM1/THOC2/SEMA3D/SEMA4G/MAP2/MBP/DCC/LRRK2/STX1B/MINAR1/SEMA3B	59
GO:0031114	GO:0031114	regulation of microtubule depolymerization	16/6360	31/18903	0.0293915	0.169191	0.140506	TPX2/CKAP2/MAP1A/CLASP2/HDGFL3/CAMSAP3/ARHGEF2/CAMSAP2/CAMSAP1/HDAC6/TRPV4/KATNB1/MAP6D1/BMERB1/SPAST/MAP1S	16
GO:0031365	GO:0031365	N-terminal protein amino acid modification	16/6360	31/18903	0.0293915	0.169191	0.140506	NAA50/NAA10/KAT2B/NAA16/NAA15/NAA38/METAP1/METAP2/NAA25/HHAT/NAA40/NAA60/NAA80/MAP6D1/SOX4/PPM1B	16
GO:0006163	GO:0006163	purine nucleotide metabolic process	180/6360	476/18903	0.0294596	0.169432	0.140706	PAICS/GMPS/PNP/MTHFD1/HPRT1/PINK1/GART/ELOVL2/MAGI3/PRPS2/ALDOA/PARP1/PDE5A/DDIT4/FITM2/DCK/DLG2/NDUFA1/FIS1/PPARA/PPAT/MVD/NUDT15/OLA1/PPARGC1A/ACSF2/FAR1/ABCD1/ELOVL1/NDUFA3/XDH/ACOT8/NUDT5/AMPD2/TSPO/GDA/NDUFB7/MYH4/NDUFA2/PFAS/NUDT16/ENO3/ENTPD4/ACSS2/PDE7A/ENO2/TJP2/FIGNL1/ALDOC/SLC35B2/AMPD3/ADCY9/NUDT3/SLC25A1/DNAJC30/RHOQ/PRPS1/APRT/AADAT/PDK2/SPHK2/VPS9D1/GUK1/SAMHD1/ENPP1/ATIC/ADK/ATP5M…	180
GO:0051258	GO:0051258	protein polymerization	110/6360	281/18903	0.0295891	0.170025	0.141199	TMSB15A/TPX2/CLIP3/UBE2C/SLIT2/FBXO5/MZT1/MYADM/PINK1/MAPRE3/STMN1/FCHSD1/GOLGA2/DIAPH3/CDC42EP3/NEDD1/GAS7/TMSB15B/CHMP2A/NIN/DIAPH1/MET/GSN/TUBGCP3/EML2/DBNL/CLASP2/CEP192/KRT5/UBE2S/CKAP5/PREX1/WASF1/LMOD1/COTL1/HDGFL3/PSRC1/FES/MIEF2/CYRIB/DBN1/TRIM6/CDC42EP4/DCTN1/EPS8/RANBP9/NDE1/HAUS2/PAK1/CAPZB/CYFIP2/CTTN/CAMSAP3/VASP/TUBGCP4/TUBB4A/SSH3/CAMSAP2/RICTOR/CAMSAP1/DYRK1A/CDK5RAP2/FGB/TUBGCP6…	110
GO:1901796	GO:1901796	regulation of signal transduction by p53 class mediator	45/6360	105/18903	0.030341	0.174191	0.144658	URB2/AURKB/AURKA/SIRT1/KDM1A/BCL2/ATAD5/ANKRD1/MDM2/CHEK1/BDKRB2/CD44/ZNHIT1/COPS3/TAF9B/MYC/PLK3/PAK1IP1/TWIST1/HIPK2/NPM1/HAPSTR1/DYRK1A/DYRK2/DYRK3/PRMT6/ZMPSTE24/TRIM24/HNRNPK/KAT6A/TAF9/ING4/PMAIP1/ATR/ZNF385A/CHEK2/SOX4/TP53/ATM/RNF34/EEF1E1/SNAI1/MUC1/SETD9/PLA2R1	45
GO:0033692	GO:0033692	cellular polysaccharide biosynthetic process	30/6360	66/18903	0.030424	0.174512	0.144925	PASK/PPP1R3C/CSGALNACT1/EXT1/GYS1/HAS2/PTGES3/NDST1/SELENOS/ACADM/ENPP1/B4GALT5/DYRK2/GYG2/NDST3/PER2/PPP1R3F/IRS1/INSR/HS2ST1/AKT2/HAS3/INPP5K/IRS2/PPP1R3G/NDST2/B3GNT9/IGF2/NHLRC1/SORBS1	30
GO:0048284	GO:0048284	organelle fusion	63/6360	153/18903	0.0305071	0.174834	0.145192	CDK1/TFRC/VAMP2/CHMP2A/MUL1/FIS1/CHCHD3/SAMD9/TOM1/TBC1D4/CAV2/RAB8B/PLEKHM1/STXBP1/STX4/PIP4K2A/VPS39/RAB3A/VAT1/YIPF5/VPS18/ATP13A2/MIGA2/STOML2/ADCK1/SPHK1/PLD6/TMEM175/TSNARE1/VAMP1/C2CD5/USO1/TGFBRAP1/OPA1/ZDHHC6/VIPAS39/STX3/MFF/CHMP1A/AKT2/CORO1A/PID1/THG1L/SYT11/SNAP25/VPS16/CHMP1B/GOSR2/CPLANE2/STX7/VPS4A/PARL/CHMP6/STX1A/PCDHGA3/RAB20/RAB13/EEA1/STX11/GDAP1/STX1B/DYSF/SYT7	63
GO:0070935	GO:0070935	3'-UTR-mediated mRNA stabilization	13/6360	24/18903	0.0306279	0.175214	0.145508	METTL16/DAZL/HNRNPC/DAZ1/DAZ4/ELAVL1/DAZ2/DAZ3/TARDBP/ELAVL4/ANGEL2/ZFP36/TIRAP	13
GO:1903241	GO:1903241	U2-type prespliceosome assembly	13/6360	24/18903	0.0306279	0.175214	0.145508	SNRPD1/SF3A3/SNRPE/BUD13/SNRPB/SNRPA1/SNRPD3/SNRPG/SNRPB2/SF3B3/DDX46/PHF5A/SNRPF	13
GO:1904659	GO:1904659	glucose transmembrane transport	48/6360	113/18903	0.0307271	0.175626	0.14585	CLIP3/EDN1/SLC2A10/FABP5/SLC2A1/YES1/OPN3/SLC27A1/NR4A3/RHOQ/PEA15/SELENOS/ENPP1/ERFE/SLC27A4/ARPP19/GRB10/ZDHHC7/SLC2A6/APPL1/OSBPL8/C2CD5/RTN2/SESN2/SIRT6/IRS1/INSR/NFE2L2/CAPN10/SLC5A3/MEF2A/AKT2/INPP5K/ASPSCR1/RNASEL/IRS2/TRIB3/C3/PID1/SLC2A12/SLC2A8/CLTCL1/SLC45A1/EDNRA/SLC2A11/SLC1A2/KLF15/SORBS1	48
GO:0014065	GO:0014065	phosphatidylinositol 3-kinase signaling	60/6360	145/18903	0.0307607	0.175663	0.14588	TEK/EDN1/FBXL2/ERBB2/SIRT1/TGFB2/PIK3IP1/CEP55/PRR5L/SIRT2/DIPK2A/NTRK3/SEMA4D/IL18/PDGFRB/PIK3C2A/SEMA3E/MYDGF/SERPINE2/F2RL1/TWIST1/ANGPT1/PIP5K1C/SOX9/ZFP36L1/KIT/KBTBD2/ERBB4/ROR1/TSC2/UBE3A/FGFR1/PREX2/PDGFA/MYO16/FLT1/UNC5B/NKX3-1/BTN2A2/FN1/CAT/IRS1/INSR/PIK3CB/BECN1/LTK/PIK3AP1/TYRO3/PIK3CD/PDGFRA/PIK3C2B/ERBB3/ROR2/EGF/HGF/PRR5/GPER1/PEAR1/NTRK2/GATA3	60
GO:0050714	GO:0050714	positive regulation of protein secretion	54/6360	129/18903	0.0309937	0.176221	0.146344	OXCT1/ABAT/MYH10/TGFB2/ANKRD1/EZR/NNAT/TRPM4/APBB1/STX4/F2RL1/AACS/ATP13A2/PARD6A/VEGFC/OSBP/TTN/NLGN2/TGFB3/FRMD4A/MPC2/FGB/FGG/NR1H2/SYTL4/GLUL/PTPN23/FGA/TLR4/WLS/SIRT6/TM7SF3/CAPN10/IRS2/GLUD1/PLA2G6/CD2AP/MYO18A/PPARG/PSMD9/PFKFB2/TGFB1/SOX4/RPH3AL/C2CD2L/GPER1/PCSK1/ABCG1/IER3IP1/BAD/CFTR/GPR68/EXPH5/KCNN4	54
GO:0007616	GO:0007616	long-term memory	18/6360	36/18903	0.030995	0.176221	0.146344	CAMK4/CCND2/ARC/SHANK1/BTBD9/APOE/CAMK2N1/NFATC4/PJA2/CALB1/LDLR/PTCHD1/CTNS/MECP2/ADCY1/CHST10/PRKCZ/RGS14	18
GO:0009119	GO:0009119	ribonucleoside metabolic process	18/6360	36/18903	0.030995	0.176221	0.146344	PNP/MTAP/APOBEC3B/HPRT1/PRTFDC1/PGM2/XDH/APOBEC3A/APRT/ADK/ADAL/ICMT/UPP1/APOBEC3F/CDA/ENPP4/CDADC1/APOBEC3G	18
GO:0030224	GO:0030224	monocyte differentiation	18/6360	36/18903	0.030995	0.176221	0.146344	SP3/IFI16/CD4/MED1/MYC/FES/ZBTB46/ZFP36L1/CDK6/FOXP1/INPP5D/VEGFA/FASN/PPARG/PIR/CSF1/BMP4/GPR68	18
GO:1905332	GO:1905332	positive regulation of morphogenesis of an epithelium	18/6360	36/18903	0.030995	0.176221	0.146344	MAGED1/SIX1/WNT5B/NOG/LHX1/SOX9/GDNF/GREM1/PAX8/VEGFA/SIRT6/LIF/MDK/PIK3CD/EGF/GATA3/BMP4/AR	18
GO:0090311	GO:0090311	regulation of protein deacetylation	28/6360	61/18903	0.0311538	0.176943	0.146944	NCAPG2/TADA2A/PINK1/SIRT1/FRY/ZBTB7B/C6orf89/SMARCA5/NIPBL/SPHK2/SUV39H1/DYRK1A/PRMT6/VEGFA/DR1/SREBF1/ZZZ3/YEATS2/PRKD2/PRKD1/NDN/WDR5/NNMT/TP53/AKAP8L/BEX4/LRRK2/MBIP	28
GO:0002720	GO:0002720	positive regulation of cytokine production involved in immune response	35/6360	79/18903	0.0312043	0.176943	0.146944	WNT5A/SIRT1/FZD5/TRAF2/CD36/IL18/HLA-E/MALT1/TRIM6/NR4A3/DDX21/F2RL1/SLC7A5/SPHK2/DENND1B/KIT/CD81/TNFSF4/B2M/RIPK2/TLR4/DHX36/HLA-G/CARD9/PANX1/NOD1/SEMA7A/CD55/PRKCZ/HLA-F/SPON2/LACC1/GATA3/INAVA/RAET1G	35
GO:0003407	GO:0003407	neural retina development	35/6360	79/18903	0.0312043	0.176943	0.146944	SLC1A1/TGFB2/ATP2B4/CASP2/NAGLU/SMARCD3/ACTL6A/ATP2B1/LHX1/HIPK2/SOX9/ZHX2/THY1/NEUROD4/DLX2/CALB1/TSPAN12/DLL4/PROM1/TGIF2/GNAT2/CRB1/OBSL1/PSEN1/TOPORS/ATP8A2/IGFN1/DLX1/SDK1/HCN1/FJX1/NTRK2/ROM1/AHI1/RDH13	35
GO:0001954	GO:0001954	positive regulation of cell-matrix adhesion	26/6360	56/18903	0.0317322	0.179386	0.148972	TEK/ITGB3/EMP2/RRAS/CD36/CDH13/GFUS/SDC4/CX3CL1/UTRN/THY1/SKAP1/CDK6/MAP4K4/VEGFA/FERMT1/FMN1/EFEMP2/LIMS1/DAG1/JUP/ROCK1/PTPRJ/EPHA1/CSF1/PRKCZ	26
GO:0019080	GO:0019080	viral gene expression	43/6360	100/18903	0.0317805	0.179386	0.148972	MGAT5/RRP1B/CHD1/DHX9/PARP9/ST6GALNAC4/ZNF639/MGAT1/FUT8/MOGS/TRIM14/NUCKS1/EIF3G/CCNT1/EDEM2/FURIN/MDFIC/USF2/SPCS1/TRIM62/PARP16/ST6GAL1/CDK9/MAN1B1/GALNT1/IFITM3/EIF3L/MGAT2/INPP5K/TAF11/TARDBP/USF1/PTBP1/MGAT4B/TFAP4/DENR/SHFL/ATG5/LARP7/ZFP36/MCTS1/MGAT4C/ST3GAL3	43
GO:1901992	GO:1901992	positive regulation of mitotic cell cycle phase transition	43/6360	100/18903	0.0317805	0.179386	0.148972	RRM2/DBF4B/CDK1/CCNB1/ESPL1/RRM1/CDC6/DTL/UBE2C/FBXO5/RCC2/CCND2/CDCA5/STIL/RAD51C/CCND1/CDT1/CDC25A/CDK4/MDM2/TFDP1/HSPA2/SASS6/CDC7/DLGAP5/SIN3A/RB1/MTBP/CDC25C/LSM11/CDC25B/LSM10/PLRG1/CCND3/CPSF3/PBX1/RDX/CENPJ/ADAMTS1/TMOD3/MBLAC1/MECP2/CDK10	43
GO:0051648	GO:0051648	vesicle localization	85/6360	213/18903	0.0318062	0.179386	0.148972	SDC1/ITGA4/RAB27A/CDH3/PINK1/ATP9A/WIPI1/CHMP2A/EXOC7/MYO19/TRAPPC1/TMED9/CLASP2/SDC4/DCTN1/CDK5/NDE1/RAB3A/YKT6/GBF1/FAM91A1/BRSK1/SAR1A/ATP13A2/LIMK2/FNBP1L/IKBKG/KIF5C/NLGN2/TANC2/TRAK1/AP3D1/MYO1B/TRAPPC9/TMEM230/MYO1E/MYO1C/TCIRG1/USO1/TRAPPC13/MYO1D/BLOC1S1/TRAPPC6A/CNIH2/KIF1C/CDH2/AP1M2/BLOC1S3/CSNK1D/FYCO1/AP1AR/PCLO/ACTN4/KIF1A/BBS5/C17orf75/TRIM46/SEC16A/EXOC5/TRAPPC12/SHROOM2/HGS/AP3M…	85
GO:0006040	GO:0006040	amino sugar metabolic process	20/6360	41/18903	0.0318574	0.179386	0.148972	CSGALNACT1/CHI3L1/MGAT1/DPAGT1/GNPDA2/GFPT2/GNPDA1/UAP1/GNE/CHST7/GFPT1/FN3K/ST6GAL1/CHI3L2/LARGE1/ALDH1A1/B4GALNT2/GNPNAT1/NANP/CHST6	20
GO:0045023	GO:0045023	G0 to G1 transition	20/6360	41/18903	0.0318574	0.179386	0.148972	RRM1/PPP2R5B/CHEK1/SMARCC1/DPF1/SMARCD3/MED1/ACTL6A/BRD7/CCN2/FOXO4/RHNO1/BCL7A/ARID2/PHF10/PBRM1/HLA-G/SMARCA2/DPF2/CCNC	20
GO:1901031	GO:1901031	regulation of response to reactive oxygen species	20/6360	41/18903	0.0318574	0.179386	0.148972	DHFR/GCH1/PINK1/MET/FBLN5/CD36/PYCR1/NR4A3/SESN1/GPR37/BMP7/FOXP1/PAWR/SESN2/HDAC6/NFE2L2/ENDOG/HGF/LRRK2/SESN3	20
GO:2000008	GO:2000008	regulation of protein localization to cell surface	20/6360	41/18903	0.0318574	0.179386	0.148972	BDNF/NEDD4L/MAP1A/LEPROT/RAB11FIP5/STX4/GBF1/KCNAB2/TM9SF4/ERBB4/STX3/ABCA2/SNX33/ASTN2/RAB11B/EGF/ABCA7/HFE/TMEM35A/GPM6B	20
GO:0048568	GO:0048568	embryonic organ development	170/6360	449/18903	0.0320545	0.180279	0.149714	WNT5A/E2F7/SOX11/MFAP5/EDN1/GLI3/GATA2/MTHFD1/FOXE1/STK4/PBX3/STIL/FZD5/SP3/TGFB2/POLE/MAPK3/TCF21/TGFBR2/COL11A1/E2F8/ST14/EPHB2/VASH2/KITLG/EFNA1/SIX1/SH2B3/EN1/CITED2/NAGLU/TRA2B/GRHL2/DYNC2I1/C2CD3/PLK4/BMI1/CCDC134/KDM2B/MED1/FOXF1/EIF4A3/MYO3A/NOG/CTHRC1/FZD2/TUBB2B/NIPBL/LHX1/HOXC11/ATF4/PALB2/TWIST1/NDST1/HIPK2/HOXB2/SUFU/TBX3/RBBP6/SOX9/NES/ZFP36L1/KIT/ARL13B/PHACTR4/STK3/PCSK5/MTHFD1L/G…	170
GO:0030850	GO:0030850	prostate gland development	24/6360	51/18903	0.0320998	0.180279	0.149714	WNT5A/GLI3/NOG/SULF1/HOXA10/SOX9/BMP7/FEM1B/UBE3A/RARG/FOXA1/NKX3-1/PLAG1/HOXD13/RARA/PTCH1/ESR1/SERPINF1/CDKN1B/PRLR/HOXA9/EAF2/BMP4/AR	24
GO:0060688	GO:0060688	regulation of morphogenesis of a branching structure	24/6360	51/18903	0.0320998	0.180279	0.149714	WNT5A/MAGED1/SIX1/NOG/LHX1/SULF1/SOX9/GDNF/BMP7/TACSTD2/RTN4/PDGFA/GREM1/PAX8/VEGFA/HOXD13/ESR1/SIRT6/FGF7/MDK/HGF/LRRK2/BMP4/AR	24
GO:0010952	GO:0010952	positive regulation of peptidase activity	78/6360	194/18903	0.0321545	0.180423	0.149833	SLC1A1/F3/FBLN1/PINK1/SIRT1/IFI16/HMGB1/HSPD1/BCAP31/NLRP2/CASP9/MUL1/FIS1/EFNA1/GSN/ARL6IP5/CASP2/APAF1/DDRGK1/XDH/ANP32B/BBC3/MALT1/EPHA4/CTSD/MYC/TBC1D10A/GRIN2B/BCL2L11/HSPE1/CYFIP2/CCN2/SENP1/BEX3/PCOLCE2/MAP3K5/ROCK2/NCSTN/CASP8AP2/PERP/CASP1/ANTXR1/NKX3-1/VCP/RIPK2/GRAMD4/FN1/RCN3/CRADD/GRN/ACER2/PSENEN/PRR7/LYN/CASC2/CARD9/MTCH1/CARD8/PIDD1/ADRM1/PMAIP1/NOD1/GRIN2A/PPARG/TFAP4/PSMD14/KHDC…	78
GO:0014706	GO:0014706	striated muscle tissue development	101/6360	257/18903	0.0321814	0.180423	0.149833	WNT5A/CDK1/EDN1/TGFB2/RGS4/TGFBR2/COL11A1/ANKRD1/SGCD/CENPF/SIRT2/PPARA/NEBL/DIPK2A/CITED2/SLC8A1/PDGFRB/NRG1/G6PD/MED1/FES/NOG/ADAMTS9/PARP2/GJC1/GATA6/SMAD5/HNRNPU/ARRB2/TWIST1/FZD7/ALPK2/SAV1/TBX3/TTN/ACADM/BMP7/MAML1/ERBB4/POU4F1/ENG/ARID2/FKBP1A/IRX3/DSG2/SMAD7/PGM5/FOXP1/HEY1/MESP1/ACVR1/AKAP13/GREM1/MRTFB/VEGFA/PLEC/ITGB1/RARA/ZMPSTE24/TBX2/RGS2/XIRP2/DLL4/PDLIM5/SIRT6/LMNA/NPPB/MEF2A/SORB…	101
GO:0048145	GO:0048145	regulation of fibroblast proliferation	38/6360	87/18903	0.0324063	0.18112	0.150413	WNT5A/CCNB1/CCNA2/CDC6/ITGB3/GAS6/DHX9/CDK4/CD248/B4GALT7/BMI1/PDGFRB/MYC/S100A6/FTH1/E2F1/RNASEH2B/WAPL/SPHK1/CDK6/PDGFA/TP53INP1/MED25/PAWR/ZMPSTE24/FN1/ESR1/SIRT6/ZMIZ1/LIF/KMT2A/GSTP1/MORC3/PDGFRA/C1QL4/EREG/TP53/FBXO4	38
GO:0008645	GO:0008645	hexose transmembrane transport	49/6360	116/18903	0.0325224	0.18112	0.150413	CLIP3/EDN1/SLC2A10/FABP5/SLC2A1/YES1/OPN3/SLC27A1/NR4A3/RHOQ/PEA15/SELENOS/ENPP1/ERFE/SLC27A4/ARPP19/GRB10/ZDHHC7/SLC2A6/APPL1/OSBPL8/C2CD5/RTN2/SESN2/SIRT6/IRS1/INSR/NFE2L2/CAPN10/SLC5A3/MEF2A/AKT2/INPP5K/ASPSCR1/RNASEL/IRS2/TRIB3/C3/PID1/SLC2A12/SLC2A8/CLTCL1/SLC45A1/SLC50A1/EDNRA/SLC2A11/SLC1A2/KLF15/SORBS1	49
GO:0034440	GO:0034440	lipid oxidation	49/6360	116/18903	0.0325224	0.18112	0.150413	MTLN/ILVBL/HADH/PPARA/ACADL/PPARGC1A/ACAA1/CRAT/ABCD1/CPT1C/ACOT8/ETFB/NR4A3/ECHDC1/TWIST1/ALDH1L2/ECH1/ACADVL/SOX9/IVD/HSD17B10/ACADM/POR/ACACB/SCP2/CPT1A/SESN2/MLYCD/DGAT2/IRS1/SLC25A17/ACAA2/AKT2/ACAT2/CYP24A1/IRS2/KLHL25/ACOX3/CPT2/GCDH/AMACR/ACAD10/SAMD1/FMO1/BDH2/ACOXL/ETFBKMT/ACOX2/DECR2	49
GO:0055007	GO:0055007	cardiac muscle cell differentiation	52/6360	124/18903	0.0326225	0.18112	0.150413	CDK1/EDN1/RGS4/SGCD/PPARA/NEBL/SLC8A1/PDGFRB/NRG1/G6PD/PARP2/GATA6/HNRNPU/ARRB2/FZD7/ALPK2/TBX3/TTN/ACADM/MAML1/IRX3/FOXP1/MESP1/ACVR1/AKAP13/GREM1/VEGFA/PLEC/ITGB1/RARA/ZMPSTE24/RGS2/PDLIM5/SIRT6/LMNA/MEF2A/SORBS2/OBSL1/CALR/TGFB1/PDGFRA/ATG5/MEF2C/SLC9A1/NKX2-6/CXADR/IFT20/MYH11/NEB/BMP4/MYOCD/NOX4	52
GO:0000212	GO:0000212	meiotic spindle organization	1629227	15/18903	0.0326987	0.18112	0.150413	ESPL1/NDC80/FBXO5/ASPM/AURKA/CCNB2/GOLGA2/PPP2R1A/TUBG1	9
GO:0010889	GO:0010889	regulation of sequestering of triglyceride	1629227	15/18903	0.0326987	0.18112	0.150413	FITM2/PPARA/PLIN2/PLIN3/PNPLA2/ABHD5/OSBPL8/OSBPL11/PPARG	9
GO:0016446	GO:0016446	somatic hypermutation of immunoglobulin genes	1629227	15/18903	0.0326987	0.18112	0.150413	MSH2/MSH6/POLQ/UNG/EXO1/MLH1/SAMHD1/POLL/POLB	9
GO:0032905	GO:0032905	transforming growth factor beta1 production	1629227	15/18903	0.0326987	0.18112	0.150413	THBS1/GATA6/FURIN/CX3CL1/PSG9/COL3A1/CD2AP/LUM/NRROS	9
GO:0034116	GO:0034116	positive regulation of heterotypic cell-cell adhesion	1629227	15/18903	0.0326987	0.18112	0.150413	CD44/BMP7/THY1/SKAP1/FGB/FGG/FLOT1/FGA/GCNT2	9
GO:0042308	GO:0042308	negative regulation of protein import into nucleus	1629227	15/18903	0.0326987	0.18112	0.150413	CD36/PKIA/ANGPT1/SUFU/MDFIC/RAB23/FERMT1/SIRT6/SUMO1	9
GO:0051299	GO:0051299	centrosome separation	1629227	15/18903	0.0326987	0.18112	0.150413	CEP85/AURKA/RANBP1/CHEK1/KIF11/NEK2/UBXN2B/NUP62/NDE1	9
GO:0072283	GO:0072283	metanephric renal vesicle morphogenesis	1629227	15/18903	0.0326987	0.18112	0.150413	LHX1/STAT1/GDNF/GREM1/PAX8/FMN1/KIF26B/LIF/BMP4	9
GO:0097531	GO:0097531	mast cell migration	1629227	15/18903	0.0326987	0.18112	0.150413	KITLG/RAC2/PGF/VEGFC/KIT/SWAP70/VEGFA/PIK3CD/VEGFB	9
[truncated: 5,289 more rows]
