# Supplementary material for: Integrative analysis reveals therapeutic potential of pyrvinium pamoate in Merkel cell carcinoma
Source: J Clin Invest. 2025 Feb 11;135(7):e177724. doi: 10.1172/JCI177724 (PMC11957690; doi:10.1172/JCI177724)
Supplement: Supplemental data set 4 [file jci-135-177724-s204.xlsx]

## Sheet: er_vs_gfp_t1_module_1
	ID	Description	GeneRatio	BgRatio	pvalue	p.adjust	qvalue	geneID	Count
GO:0010498	GO:0010498	proteasomal protein catabolic process	214/5374	490/18722	6.30211e-13	7.37898e-10	5.87121e-10	ARNTL/CLOCK/DDIT3/FOXF2/NFE2L2/NR1D1/SMARCC1/ANAPC4/ARIH2/CSNK1E/CTNNB1/CUL1/DERL1/EDEM2/FBXL12/FBXL20/FBXO38/FBXO9/FBXW7/FBXW8/HACE1/HECTD1/KBTBD7/KIF14/KLHL20/MAN1A1/NEDD4/NGLY1/NHLRC1/PIAS1/PLAA/PPP2R5C/PSMB5/PSMC3/PSMD4/PSMF1/RHBDD2/RNF14/RNF19A/RNF19B/RNF217/SIAH1/SMURF2/SPOP/SVIP/SYVN1/TLK2/TMTC3/TMUB1/UBAC2/UBE2H/UBE2V2/UBE4B/UBQLN2/UBR2/UBXN2A/UGGT1/UGGT2/USP25/VCP/WWP1/WWTR1/XPO1/ANKIB1/…	214
GO:0022613	GO:0022613	ribonucleoprotein complex biogenesis	203/5374	463/18722	1.59275e-12	8.34603e-10	6.64067e-10	ABT1/ADAR/AGO3/ATM/DDX27/DDX31/DICER1/KAT2B/MCTS1/MDN1/METTL15/MRPL22/NLE1/NMD3/RIOK1/RIOK2/RPP25/SDAD1/SNRPD1/SRFBP1/SRPK2/TFB1M/TGS1/TRMT61B/UTP3/UTP4/XPO1/YTHDC1/ZNF622/ZNHIT6/CELF1/CPSF6/DDX18/DDX52/DHX37/DKC1/ERI1/EXOSC2/FRG1/GLUL/ISG20L2/NOL10/PWP1/RBM5/RPL14/RPS19/RPUSD2/BMS1/NSUN5/NSUN5P1/NSUN5P2/PDCD11/RNVU1-7/RPL26L1/TFB2M/WDR74/CD2BP2/DDX3X/DIMT1/EBNA1BP2/EFL1/EIF3A/EIF3E/EIF3F/EIF3H/E…	203
GO:0034660	GO:0034660	ncRNA metabolic process	203/5374	485/18722	2.47286e-10	9.71834e-08	7.73256e-08	MYBL1/NFKB1/RELA/SMAD1/SMAD2/SMAD3/STAT3/AARS2/ABT1/ADAR/AGO3/DDX27/DICER1/DTD1/DTWD2/EARS2/KAT2B/MDN1/METTL15/PARN/PSTK/RIOK1/RIOK2/RPP25/SRFBP1/SSB/TARBP1/TFB1M/THADA/TRMT11/TRMT61B/TRMU/TYW1/UTP3/UTP4/ZCCHC8/ZNHIT6/DDX18/DDX52/DHX37/DKC1/DTWD1/ELAC1/ERI1/EXOSC2/FRG1/IARS2/INTS6L/INTS8/INTS9/NOL10/PARS2/PUS10/PWP1/RPL14/RPP14/RPS19/RPUSD2/TPRKB/TRDMT1/USB1/BMS1/ELP3/INTS2/NSUN5/NSUN5P1/NSUN5P2/…	203
GO:0016570	GO:0016570	histone modification	200/5374	463/18722	1.21455e-11	5.87466e-09	4.67428e-09	ATF2/BCL6/BRCA1/CLOCK/CTCF/CXXC1/DNMT1/ELK4/GATA2/HMGA2/JDP2/KDM2B/MECOM/MECP2/PRDM4/REST/SMAD4/SREBF1/TET1/TP53/TWIST1/ZBTB7B/ZNF274/ACTL6A/ATG5/ATM/BAZ2A/CHEK1/CTNNB1/CTR9/EHMT1/EYA4/GTF2B/HDAC1/HDAC2/HDAC6/JADE1/JADE2/KAT2B/KAT7/KDM2A/KDM4A/KDM4C/KDM6A/KDM7A/MAPK8/MCM3AP/MED24/MIER1/MYSM1/NEK11/NIPBL/PHC1/PRKAA2/RBBP5/SIN3A/SMYD3/SUDS3/SUPT3H/TET3/TRERF1/TRIM16/TRIP12/UBE2E1/UBR2/USP15/USP21/V…	200
GO:0072594	GO:0072594	establishment of protein localization to organelle	191/5374	422/18722	2.11913e-13	4.33312e-10	3.44772e-10	DDIT3/E2F3/GLI3/SMAD3/SREBF1/SREBF2/STAT3/TP53/AIP/ANGPT1/ARIH2/CSNK2A2/FBXW7/FERMT1/GCC2/MAN1A1/MAPK8/MGARP/MIPEP/NEDD4/NIPBL/NUP54/NUP93/PIK3R1/PKIA/PKIG/POT1/RGPD1/RHOU/RPAIN/SPIDR/SRP54/SRPRB/STAM/TIMM21/TIMM8A/TNPO3/TOMM7/VPS36/VPS41/ZFYVE16/CBLB/CDK1/CDKN1A/DKC1/FAM53C/IPO5/IPO8/LAMP1/OXA1L/PEX1/PEX19/PPP3CA/PRKCD/PRKD1/RGPD2/RGPD6/RGPD8/SORT1/SRP72/TNPO1/TRAM1L1/VPS37A/VPS37B/JAK2/JUP/KPNB…	191
GO:0043161	GO:0043161	proteasome-mediated ubiquitin-dependent protein catabolic process	187/5374	412/18722	2.75644e-13	4.33312e-10	3.44772e-10	ARNTL/CLOCK/DDIT3/FOXF2/NFE2L2/SMARCC1/ANAPC4/ARIH2/CSNK1E/CTNNB1/CUL1/DERL1/EDEM2/FBXL12/FBXL20/FBXO38/FBXO9/FBXW7/FBXW8/HACE1/HECTD1/KBTBD7/KIF14/KLHL20/MAN1A1/NEDD4/NHLRC1/PIAS1/PLAA/PPP2R5C/PSMB5/PSMC3/PSMD4/PSMF1/RHBDD2/RNF14/RNF19A/RNF19B/RNF217/SIAH1/SMURF2/SPOP/SVIP/SYVN1/TLK2/TMUB1/UBE2H/UBE2V2/UBE4B/UBQLN2/UBR2/UBXN2A/VCP/WWP1/WWTR1/XPO1/ANKIB1/ARAF/CD2AP/CUL5/DNAJC10/FBXL3/FBXL4/FBXL5/…	187
GO:0022411	GO:0022411	cellular component disassembly	186/5374	443/18722	1.03609e-09	2.71456e-07	2.15989e-07	ARID2/ETS1/HIF1A/HMGA1/HSF1/MYC/SMARCC1/SMARCC2/SNAI2/SREBF1/SREBF2/TP53/AMBRA1/ATG5/ATG7/ATP2A2/CHMP2B/CHMP7/CSNK2A2/CTSK/DCTN1/DICER1/FBXW7/GRWD1/HDAC6/KIF24/MAPRE2/MCTS1/MFSD8/MICAL3/MID1/MRRF/MTRF1/PIK3R1/SVIL/TAOK1/TECPR1/TGFBR1/TMOD3/TOMM7/TPX2/ULK2/USP30/VCP/VRK1/WIPI2/ADD3/APC/CDK1/CKAP2/DDR1/GAK/GBF1/GSN/MAP1B/MARK2/NAPA/OGFOD1/PPP1R9B/TMEM39A/BLCAP/CAPZA2/CHMP3/CLASP1/CLASP2/MAP1A/MFN2/…	186
GO:0007346	GO:0007346	regulation of mitotic cell cycle	186/5374	457/18722	1.78495e-08	2.61018e-06	2.07684e-06	ATF2/BCL6/BRCA1/E2F7/E4F1/FOXC1/FOXN3/FOXO4/HES1/HMGA2/HSF1/ID2/KLF4/MECP2/MEIS2/NKX3-1/PBX1/SMAD3/SOX4/STAT5B/TFAP4/TFDP1/THAP1/TP53/ADAM17/ANAPC4/ATM/CHEK1/CTDSP1/CTNNB1/CUL9/GPNMB/JADE1/KIF14/MDC1/NEK11/NEK7/NLE1/PKD2/PKIA/PLCB1/PTPN3/RAD51B/RB1/RCC2/RIOK2/RNASEH2B/RPA3/SIN3A/SLFN11/SPDL1/STK33/TAOK1/TMOD3/TOPBP1/USP2/ANKRD17/ANXA1/APC/CASP2/CCL2/CDK1/CDKN1A/CDKN2B/CHEK2/DBF4B/EDN1/EZH2/FHL1/G…	186
GO:0044772	GO:0044772	mitotic cell cycle phase transition	184/5374	424/18722	5.0649e-11	2.27486e-08	1.81003e-08	BACH1/BRCA1/E2F3/E2F4/E2F6/E2F7/FOXM1/FOXN3/FOXO4/HINFP/HMGA2/ID2/KLF4/MECP2/PBX1/SOX4/TFAP4/TFDP1/TP53/ABCB1/ADAM17/ANAPC4/ATM/CHEK1/CHMP7/CTDSP1/CUL1/FBXL12/GPNMB/JADE1/KIF14/MASTL/NEK11/PIAS1/PKD2/PKIA/PLCB1/RAD51B/RB1/RBBP8/RCC2/RIOK2/RNASEH2B/SIN3A/SLFN11/SMC5/SPDL1/TAF2/TAOK1/TMOD3/TOPBP1/ACVR1/ANKRD17/ANXA1/APC/CASP2/CCL2/CCNB2/CDK1/CDK16/CDK6/CDKN1A/CDKN2B/CHEK2/CRLF3/CUL5/DBF4B/ENSA/EZH2…	184
GO:0034470	GO:0034470	ncRNA processing	181/5374	395/18722	2.31943e-13	4.33312e-10	3.44772e-10	SMAD1/SMAD2/SMAD3/STAT3/AARS2/ABT1/ADAR/AGO3/DDX27/DICER1/DTWD2/KAT2B/MDN1/METTL15/PARN/RIOK1/RIOK2/RPP25/SRFBP1/SSB/TARBP1/TFB1M/THADA/TRMT11/TRMT61B/TRMU/TYW1/UTP3/UTP4/ZCCHC8/ZNHIT6/DDX18/DDX52/DHX37/DKC1/DTWD1/ELAC1/ERI1/EXOSC2/FRG1/INTS6L/INTS8/INTS9/NOL10/PUS10/PWP1/RPL14/RPP14/RPS19/RPUSD2/TPRKB/TRDMT1/USB1/BMS1/ELP3/INTS2/NSUN5/NSUN5P1/NSUN5P2/PDCD11/TFB2M/WDR74/DDX3X/DIMT1/EBNA1BP2/ELP2/…	181
GO:0044270	GO:0044270	cellular nitrogen compound catabolic process	180/5374	451/18722	1.53457e-07	1.48452e-05	1.18119e-05	HSF1/TET1/YBX1/ACOT7/AGO3/AMPD3/ATM/BLVRA/CNOT10/CNOT6L/CNP/DCPS/DDX5/DICER1/PARN/PDE4D/PDE5A/PDE7A/PDE8A/PRR5L/RNASEH2B/ROCK2/SMG1/SSB/TAF15/TBRG4/TET3/TIRAP/TNRC6A/TNRC6C/TOB1/VCP/VIM/ZCCHC8/ADAL/APOBEC3C/CELF1/CPEB3/DKC1/EDC3/EXOSC2/HNMT/LRPPRC/LSM5/MYEF2/NRDE2/PKP1/PNP/PRKCD/TNRC6B/TRDMT1/UNG/UPF3B/FASTKD1/MAPK14/MGAT1/NUDT10/NUDT9/PCBP4/PYM1/SMG6/BLVRB/CDADC1/DFFA/DHX34/DIS3L2/E2F1/EIF3E/ENT…	180
GO:0008380	GO:0008380	RNA splicing	179/5374	434/18722	1.05127e-08	1.78659e-06	1.42153e-06	CDC5L/REST/YBX1/ZBTB7A/AKAP17A/DCPS/DDX39A/DDX5/DHX16/DHX35/DYRK1A/FAM172A/MBNL1/NONO/PIK3R1/PRPF38B/SAP18/SNRPD1/SRPK2/SRRM2/SRSF11/SRSF3/SRSF7/SRSF8/TCERG1/TGS1/THOC5/TMBIM6/TXNL4B/U2AF1/WTAP/YTHDC1/ZCCHC8/CELF1/DBR1/FRG1/HNRNPA1/KDM1A/LSM5/MBNL3/NRDE2/PPP1R9B/RBM5/SNRNP35/SNRNP40/SREK1/THOC3/TRA2A/USB1/MBNL2/PCBP4/RNVU1-7/SCAF1/SUGP2/CD2BP2/ERN1/METTL3/PABPC1/PPIH/PRPF19/PRPF3/PRPF39/RBM15B/RB…	179
GO:0046700	GO:0046700	heterocycle catabolic process	178/5374	445/18722	1.50295e-07	1.47665e-05	1.17492e-05	HSF1/NFE2L2/TET1/YBX1/ACOT7/AGO3/AMPD3/ATM/BLVRA/CNOT10/CNOT6L/CNP/DCPS/DDX5/DICER1/PARN/PDE4D/PDE5A/PDE7A/PDE8A/PRR5L/RNASEH2B/ROCK2/SMG1/SSB/TAF15/TBRG4/TET3/TIRAP/TNRC6A/TNRC6C/TOB1/VCP/VIM/ZCCHC8/ADAL/APOBEC3C/CELF1/CPEB3/DKC1/EDC3/EXOSC2/HNMT/LRPPRC/LSM5/MYEF2/NRDE2/PKP1/PNP/PRKCD/TNRC6B/TRDMT1/UNG/UPF3B/FASTKD1/MAPK14/MGAT1/NUDT10/NUDT9/PCBP4/PYM1/SMG6/BLVRB/CDADC1/DFFA/DHX34/DIS3L2/E2F1/EI…	178
GO:0016032	GO:0016032	viral process	172/5374	415/18722	1.34407e-08	2.11287e-06	1.68114e-06	HMGA2/IRF7/JUN/NFIA/PPARA/REST/RXRA/SP1/STAT1/TFAP4/TP53/UBP1/USF1/USF2/ZBED1/ADAR/ADARB1/ATG5/ATG7/CHMP2B/CHMP7/CTBP2/CTSL/DDX5/EDEM2/EFNB2/F11R/GTF2B/HDAC1/IFI16/IGF2R/ITGB5/LAMTOR5/LIG4/MCTS1/MGAT5/MVB12B/NEDD4/PIKFYVE/PSMC3/ROCK2/SMPD1/SRPK2/SSB/ST6GAL1/TNIP1/TRIM14/TRIM22/TRIM38/TRIM6/VAPA/VCP/WWP1/XPR1/ANO6/APOBEC3C/CCL2/CDK1/CXADR/GSN/HACD3/LAMP1/MORC2/PCSK5/PDCD6IP/SETDB1/TBC1D20/TMEM39A/…	172
GO:0001701	GO:0001701	in utero embryonic development	169/5374	367/18722	8.63147e-13	7.75352e-10	6.16923e-10	AR/ARNT/ARNT2/ATF2/BPTF/CEBPB/E2F7/E2F8/EPAS1/FOSL1/FOXC1/FOXF1/GABPA/GATA2/GATA6/GLI2/GLI3/HES1/HEY1/HIF1A/HINFP/JUNB/KLF2/KLF4/LMX1B/MAFF/MAFG/MSX1/NR2F2/PRDM1/RBPJ/SMAD2/SMAD3/SMAD4/SNAI1/SP3/SRF/TBX3/TERF2/TET1/TFEB/TP53/TWIST1/YBX1/ACTL6A/ANGPT1/BIRC6/C2CD3/C5/CHEK1/CMIP/CTNNB1/CTR9/DHX35/FBXW8/GINS4/HECTD1/LIG4/MBNL1/MYH9/N4BP2L2/NLE1/PKD2/RAD51B/RBBP8/RNASEH2B/RPGRIP1L/SIN3A/SKIL/SMIM14/ST…	169
GO:0034655	GO:0034655	nucleobase-containing compound catabolic process	168/5374	407/18722	2.76628e-08	3.54987e-06	2.82452e-06	HSF1/YBX1/ACOT7/AGO3/AMPD3/ATM/CNOT10/CNOT6L/CNP/DCPS/DDX5/DICER1/PARN/PDE4D/PDE5A/PDE7A/PDE8A/PRR5L/RNASEH2B/ROCK2/SMG1/SSB/TAF15/TBRG4/TIRAP/TNRC6A/TNRC6C/TOB1/VCP/VIM/ZCCHC8/ADAL/APOBEC3C/CELF1/CPEB3/DKC1/EDC3/EXOSC2/LRPPRC/LSM5/MYEF2/NRDE2/PKP1/PNP/PRKCD/TNRC6B/TRDMT1/UNG/UPF3B/FASTKD1/MAPK14/MGAT1/NUDT10/NUDT9/PCBP4/PYM1/SMG6/CDADC1/DFFA/DHX34/DIS3L2/E2F1/EIF3E/ENTPD6/ERN1/EXOSC6/GALT/METTL3…	168
GO:1901987	GO:1901987	regulation of cell cycle phase transition	166/5374	390/18722	2.50472e-09	5.62489e-07	4.47555e-07	ATF2/ATF5/BRCA1/CDC5L/CLOCK/E2F7/FOXN3/FOXO4/HINFP/HMGA2/ID2/KLF4/MECP2/PBX1/SOX4/TFAP4/TFDP1/TP53/ADAM17/ANAPC4/ATM/CHEK1/CTDSP1/FBXW7/GPNMB/JADE1/KIF14/MDC1/NEK11/PKD2/PKIA/PLCB1/RAD51B/RB1/RCC2/RHNO1/RIOK2/RNASEH2B/SIN3A/SLFN11/SPDL1/STK33/STXBP4/TAOK1/THOC5/TMOD3/TOPBP1/ANKRD17/ANXA1/APBB2/APC/CASP2/CCL2/CDK1/CDKN1A/CDKN2B/CHEK2/DBF4B/EZH2/FHL1/LSM11/PAXIP1/PPP1R9B/RFWD3/TAOK3/BRSK1/CDC25B/CL…	166
GO:0018205	GO:0018205	peptidyl-lysine modification	161/5374	376/18722	2.60491e-09	5.64817e-07	4.49406e-07	ARNT/ATF2/BCL11A/BRCA1/CLOCK/CTCF/CXXC1/DNMT1/EGR1/GATA2/HMG20B/MECOM/MECP2/RELA/SMAD4/SOX4/TWIST1/ZBED1/ZNF274/ACTL6A/ATG5/CHEK1/CTH/CTNNB1/CTR9/EHMT1/GTF2B/HDAC1/HDAC2/HDAC6/JADE1/JADE2/KAT2B/KAT7/KDM4A/KDM6A/MCM3AP/MED24/METTL22/PIAS1/PIAS2/PLOD2/PRKAA2/RBBP5/SIN3A/SMC5/SMYD3/SUPT3H/TET3/TRIM16/WDR5/YEATS2/ZNF304/ZNF335/CRTC2/DNMT3B/EPC1/EZH2/GCSH/HDAC4/HMG20A/ING4/KDM1A/MAP3K7/MORF4L1/PAXIP1/…	161
GO:0051656	GO:0051656	establishment of organelle localization	160/5374	390/18722	9.47378e-08	1.00968e-05	8.0337e-06	FOXF1/GATA2/HIF1A/NR4A3/ADGRE2/AGTPBP1/AP3M2/CHMP2B/CHMP7/CTNNB1/DCTN1/EXOC6/FER/FEZ1/FMN2/HDAC6/IL4R/KIF13A/KIF14/LYN/MAP4/MCPH1/MGARP/MYH9/MYO1B/NDE1/NLGN1/NMD3/PARD3B/RHOT1/RIOK2/RMDN1/SDAD1/SPDL1/SPRY1/STARD3NL/STK25/SYNE2/SYNE3/TANC2/TBC1D23/TMEM230/WDR11/XPO1/ARL6/BLOC1S6/CBL/CEP120/CEP83/DTNBP1/EXOC4/FBXW11/GBF1/GOSR1/GPSM2/INCENP/LAMP1/LRPPRC/MAP1B/MYO1E/NUDC/C17orf75/CLASP1/CLASP2/FES/KP…	160
GO:0045786	GO:0045786	negative regulation of cell cycle	158/5374	385/18722	1.10934e-07	1.16259e-05	9.25035e-06	ATF2/ATF5/BCL6/BRCA1/CDC5L/CLOCK/E2F7/E2F8/FOXC1/FOXN3/FOXO4/HHEX/HINFP/HMGA2/KLF4/NKX3-1/NR2F2/NR4A1/RUNX3/SMAD3/SOX4/TERF2/TFAP4/TP53/ATM/CHEK1/CTDSP1/CTNNB1/GMNN/GPNMB/JADE1/KAT2B/MDC1/NEK11/NLE1/PKD2/PRKACB/PTPN3/RB1/RHNO1/RNASEH2B/SLFN11/SPDL1/STK33/TAOK1/THOC5/TNKS/TOPBP1/APBB2/APC/CASP2/CCL2/CDK1/CDK6/CDKN1A/CDKN2B/CHEK2/EZH2/FHL1/GMNC/IPO5/PPP1R13B/PRKAR1A/RFWD3/TAOK3/BRSK1/CLSPN/MAPK14/R…	158
GO:0051098	GO:0051098	regulation of binding	153/5374	363/18722	2.2832e-08	3.05463e-06	2.43047e-06	CEBPG/DDIT3/FOXC1/HES1/HEY1/HMBOX1/HMGA2/HSF1/JUN/KLF4/MBD2/MSX1/MSX2/NFATC4/PPARA/PPARG/RARA/SMAD2/SMAD3/SMAD4/SOX11/TCF7L2/TFAP4/TWIST1/ZBTB7A/ADNP/ANGPT1/ATP2A2/BDNF/CSNK1E/CTBP2/CTNNB1/DERL1/DZIP1/FBXW7/GMNN/GTF2B/HDAC2/IFI16/LAMTOR5/MAPK8/MAPRE1/NMD3/RAPGEF2/RB1/RIPK2/SIN3A/STK3/STK4/TGFBR1/TGFBR3/TMBIM6/TNKS/TRIM6/USP33/ZFP90/ZNF304/ZNF462/ANXA2/ARHGEF7/CARD16/CBLB/CDKN1A/DTNBP1/HDAC4/HJURP…	153
GO:0051052	GO:0051052	regulation of DNA metabolic process	146/5374	359/18722	6.25465e-07	4.91615e-05	3.91162e-05	ARID2/BCL6/BRCA1/CEBPG/FOXM1/HMBOX1/HMGA2/HSF1/KLF4/MBD2/MECP2/MYC/NPAS2/STAT6/TERF2/TFDP1/TP53/TWIST1/ATM/CHEK1/CTNNB1/EYA4/FMN2/KAT7/KCNK2/MAPKAPK5/NEK7/PARN/POT1/RAD52/RNF169/SLF1/SMG1/SPIDR/TEX15/TNFSF4/TNKS/TNKS2/TRIP12/UBE2V2/ZNF365/ZNF91/ZNF93/ZRANB3/ANXA3/CDKN1A/DKC1/HDAC8/HNRNPA1/KDM1A/MAP3K4/NDFIP1/PAXIP1/PRKCD/CIZ1/RIF1/SMG6/ARRB2/DFFA/ERCC6/EXOSC6/FGFR4/FIGNL1/GNL3L/MAPK1/MEN1/MPHOSPH…	146
GO:0006913	GO:0006913	nucleocytoplasmic transport	144/5374	301/18722	1.20167e-12	8.34603e-10	6.64067e-10	E2F3/GLI3/HHEX/SMAD3/STAT3/TCF7L2/TP53/AGFG1/AHCYL1/ANGPT1/DDX39A/FERMT1/MCM3AP/NEDD4/NMD3/NUP205/NUP54/NUP93/PIK3R1/PKIA/PKIG/RGPD1/RIOK2/RPAIN/SDAD1/SMG1/SRSF3/SSB/THOC5/TNPO3/XPO1/XPO4/XPO7/XPOT/YTHDC1/CBLB/CDK1/CDKN1A/CPSF6/DDX19B/FAM53C/HNRNPA1/IPO5/IPO8/NRDE2/PPP3CA/PRKCD/PRKD1/RGPD2/RGPD6/RGPD8/SP100/THOC3/TNPO1/UPF3B/JAK2/JUP/KPNB1/LZTS2/MAPK14/SMG6/FAM53A/HSPA9/HTATIP2/HYAL2/IPO13/IPO7/K…	144
GO:0051169	GO:0051169	nuclear transport	144/5374	301/18722	1.20167e-12	8.34603e-10	6.64067e-10	E2F3/GLI3/HHEX/SMAD3/STAT3/TCF7L2/TP53/AGFG1/AHCYL1/ANGPT1/DDX39A/FERMT1/MCM3AP/NEDD4/NMD3/NUP205/NUP54/NUP93/PIK3R1/PKIA/PKIG/RGPD1/RIOK2/RPAIN/SDAD1/SMG1/SRSF3/SSB/THOC5/TNPO3/XPO1/XPO4/XPO7/XPOT/YTHDC1/CBLB/CDK1/CDKN1A/CPSF6/DDX19B/FAM53C/HNRNPA1/IPO5/IPO8/NRDE2/PPP3CA/PRKCD/PRKD1/RGPD2/RGPD6/RGPD8/SP100/THOC3/TNPO1/UPF3B/JAK2/JUP/KPNB1/LZTS2/MAPK14/SMG6/FAM53A/HSPA9/HTATIP2/HYAL2/IPO13/IPO7/K…	144
GO:2001233	GO:2001233	regulation of apoptotic signaling pathway	144/5374	356/18722	1.07243e-06	6.87756e-05	5.47225e-05	AR/BRCA1/CREB3/CREB3L1/DDIT3/ENO1/HIF1A/MAZ/MEIS3/MNT/MSX1/NFATC4/NFE2L2/NKX3-1/NR4A2/RELA/SNAI1/SNAI2/TCF7L2/TP53/XBP1/BDNF/BIRC6/CSNK2A2/CTH/CTNNB1/EYA4/FBXW7/FGFR1/FYN/HDAC1/ITGA6/MAGED1/NLE1/NONO/PTPMT1/PTPN2/RAF1/RB1/SIAH1/SKIL/STK3/STK4/STX4/STYXL1/SYVN1/TGFBR1/TMBIM1/TMBIM6/TRAF1/TRAP1/ACVR1/BMPR1B/CASP2/CFLAR/FAS/KDM1A/PCGF2/PHIP/PPP2R1B/PRKCD/SERINC3/SP100/BCLAF1/MADD/ARRB2/BBC3/CDKN2D/D…	144
GO:0042254	GO:0042254	ribosome biogenesis	143/5374	299/18722	1.48029e-12	8.34603e-10	6.64067e-10	ABT1/DDX27/DDX31/KAT2B/MDN1/METTL15/MRPL22/NLE1/NMD3/RIOK1/RIOK2/RPP25/SDAD1/SRFBP1/TFB1M/TRMT61B/UTP3/UTP4/XPO1/ZNF622/ZNHIT6/DDX18/DDX52/DHX37/DKC1/ERI1/EXOSC2/FRG1/GLUL/ISG20L2/NOL10/PWP1/RPL14/RPS19/RPUSD2/BMS1/NSUN5/NSUN5P1/NSUN5P2/PDCD11/RPL26L1/TFB2M/WDR74/DDX3X/DIMT1/EBNA1BP2/EFL1/ESF1/EXOSC6/GNL2/GNL3L/GTF3A/LYAR/MPHOSPH6/MRM1/NAF1/NAT10/NOL6/NOL8/NOP10/NOP2/NUP88/PAK1IP1/POP7/RCL1/RPS28…	143
GO:0032386	GO:0032386	regulation of intracellular transport	142/5374	337/18722	7.3741e-08	8.43061e-06	6.70796e-06	GLI3/SMAD3/SREBF1/SREBF2/TCF7L2/ANGPT1/ARIH2/BCAS3/CSNK2A2/EDEM2/FBXW7/FERMT1/FEZ1/FYN/GCC2/INPP5F/MAP2K2/MAPK8/MTCL1/NEDD4/NUP54/PIK3R1/PKIA/PKIG/PRR5L/RHOT1/RHOU/RIOK2/SVIP/TCAF2/TOMM7/UBAC2/WWC1/XPO1/XPO4/ANK3/ANXA2/ARFIP1/CDK1/CPSF6/IPO5/ITGB1BP1/LAMP1/MAP1B/NRDE2/PAK1/PGAP1/PRKCD/PRKD1/SP100/TBC1D20/BRSK2/CHMP3/JAK2/JUP/MAPK14/RINT1/SCP2/SEC24B/BBC3/CDK5R1/CEP131/EHD1/FIS1/HYAL2/MAPK1/MIEF2/…	142
GO:0001655	GO:0001655	urogenital system development	141/5374	338/18722	1.68147e-07	1.60198e-05	1.27464e-05	AR/ARID5B/EGR1/FOXC1/FOXC2/FOXD1/FOXF1/GATA2/GLI2/GLI3/HES1/HOXB7/MEF2C/MYC/NFIA/NKX3-1/OSR1/OSR2/PAX8/PBX1/PLAG1/POU3F3/PRDM1/RARA/RARG/SIX1/SIX4/SMAD1/SMAD2/SMAD3/SMAD4/SMARCC1/SOX11/SOX4/SOX9/STAT1/TCF21/TFAP2A/ACTA2/ADAMTS6/AHI1/ANGPT1/AP2B1/BICC1/CNTRL/CTNNB1/DYNC2H1/FGF1/FRS2/ID3/JAG1/MAGED1/MAGI2/MME/MTSS1/NIPBL/NLE1/PKD2/PLCE1/RPGRIP1L/SMAD6/SPRY1/TBC1D32/TEK/TGFBR1/TRAF3IP1/WDPCP/WWTR1/A…	141
GO:0016236	GO:0016236	macroautophagy	140/5374	291/18722	1.45263e-12	8.34603e-10	6.64067e-10	HIF1A/TP53/AMBRA1/ATG4B/ATG5/ATG7/ATP2A2/ATP6V1H/CHMP2B/EXOC1/EXOC7/FEZ1/HDAC6/MAPK8/MFSD8/MTM1/NEDD4/PIKFYVE/PIP4K2A/PLAA/PLEKHM1/PRKAA2/RIPK2/SMG1/SNX6/STAM/TBC1D12/TBC1D14/TBC1D5/TECPR1/TOMM7/TRAPPC8/UBQLN2/UBXN2A/ULK2/USP30/VCP/VPS36/VPS41/WDFY3/WIPI2/ZFYVE1/CAPNS1/DCN/EPM2A/EXOC4/KLHL3/MAP3K7/PAFAH1B2/TMEM39A/VPS37A/VPS37B/CHMP3/LZTS1/MFN2/STX17/ATP6V1C1/CDK5R1/CHMP2A/ERN1/FEZ2/GAPDH/NPRL3/R…	140

## Sheet: er_vs_gfp_t1_module_2
	ID	Description	GeneRatio	BgRatio	pvalue	p.adjust	qvalue	geneID	Count
GO:0010498	GO:0010498	proteasomal protein catabolic process	75/1817	490/18722	4.66526e-05	0.0163787	0.0153988	ATE1/BAG2/BTRC/CLGN/HECW1/HECW2/HFE/PELI1/PPP2CB/PRKACA/USP44/BFAR/OPHN1/STYX/USP13/WFS1/ZYG11B/ANAPC10/APPBP2/ARIH1/GET4/PSMB6/WWP2/CANX/COMMD1/FBXL15/GABARAP/GCLC/KAT5/KLHL42/MTA1/PKD1/SIRT1/UBXN6/ARNTL/ERLIN2/FBXL14/FBXL16/FBXO6/FOXF2/GSK3A/HM13/KBTBD6/PSMB9/RNF126/RNFT1/SKP1/TRIM13/UBE2K/TMEM67/TRIM3/BIRC2/PMAIP1/ANAPC5/APOE/AMFR/CALR/CDC26/GSK3B/SIAH2/SIRT6/SPSB1/UBE2A/UBR1/UCHL5/ZSWIM8/ANKZ…	75
GO:0022613	GO:0022613	ribonucleoprotein complex biogenesis	72/1817	463/18722	3.90791e-05	0.01516	0.0142529	DROSHA/LUC7L2/RPS8/ZRSR2/C1D/MRPS2/MTERF4/AGO2/DDX1/EIF4B/ERAL1/GEMIN8/MRPL1/NOP16/WDR36/AATF/C1QBP/DDX21/EXOSC5/MRTO4/RPF1/RPL13A/RPSA/RRP12/SF3A3/CDC73/DDX10/DDX49/DDX54/EIF3G/EIF3M/EIF4A3/MPV17L2/MRPL20/NOP56/PRPF6/RPL35A/RPLP0/RPP38/RRP1B/RRP7BP/SART3/SHQ1/SNRNP200/SRSF1/SRSF6/SRSF9/TARBP2/TRAF7/TSR1/WDR18/WDR55/DDX28/EIF3C/SRSF5/BYSL/NOC4L/NOLC1/EXOSC7/RPL26/RBFA/RPL10A/RPL38/NHP2/PA2G4/RNAS…	72
GO:0009896	GO:0009896	positive regulation of catabolic process	72/1817	492/18722	0.0002655	0.0410987	0.0386397	AXIN1/BAG2/CCDC22/CD81/CPT1A/HECW1/HECW2/HIF1A/NOD1/RAB3GAP2/SEC22B/SH3BP4/BNIP3L/LDLR/MSN/ORMDL3/ROCK1/SLC4A4/STK11/USP13/ZYG11B/AGO2/ARIH1/PRKAA1/TFEB/TIPARP/VPS11/WWP2/EGLN2/EXOSC5/EZR/GABARAP/GCLC/HMGB1/KAT5/SIRT1/SPTLC2/YTHDF1/DXO/EIF4ENIF1/GSK3A/NPRL2/RNFT1/TARDBP/TRIM13/TWIST1/ZC3H12A/FTO/SUPT5H/ATG16L1/CNOT7/FBXO7/STX5/APOE/EXOSC7/AMER1/GSK3B/LRSAM1/LSM1/RDX/RILP/SIRT6/TP53INP1/ZSWIM8/ABC…	72
GO:0008380	GO:0008380	RNA splicing	65/1817	434/18722	0.00027175	0.0410987	0.0386397	LUC7L2/RBM12B/RBM17/RBMX2/SNRPN/ZRSR2/PTBP2/THOC1/AFF2/CTNNBL1/DDX1/GEMIN8/HNRNPF/SF3B3/C1QBP/CLK2/CLK3/DAZAP1/IVNS1ABP/PQBP1/SF3A3/ZBTB7A/AHNAK/AHNAK2/CIRBP/EIF4A3/HNRNPA3/LARP7/LSM8/PRPF6/RAVER2/RBM10/RBM4B/RRP1B/SART3/SMNDC1/SMU1/SNRNP200/SNRPA1/SRSF1/SRSF6/SRSF9/TARDBP/ZC3H10/SF3B4/SRSF5/CASC3/HNRNPA2B1/CACTIN/LSM1/QKI/TRPT1/AKAP8L/AQR/GPATCH1/PPIE/SF3B6/SNRPA/CWC15/CDC40/MFAP1/SF3A1/SNRPF/PP…	65
GO:0034470	GO:0034470	ncRNA processing	63/1817	395/18722	5.48309e-05	0.0175063	0.0164589	ADAT2/DROSHA/KTI12/RPS8/C1D/MTERF4/PUS7/THG1L/AGO2/DDX1/ELP6/MRPL1/TRMT61A/WDR36/ADAT1/DDX21/EXOSC5/MRTO4/QTRT1/RPF1/RRP12/STAT3/DDX10/DDX49/DDX54/EIF4A3/ELP4/ELP5/LARP7/NOP56/RPL35A/RPP38/RRP1B/RRP7BP/SHQ1/TARBP2/TSR1/WDR18/WDR55/WDR6/THUMPD3/BYSL/NOC4L/NOLC1/EXOSC7/HNRNPA2B1/RPL26/MTO1/PUS3/RBFA/RPL10A/TRMT10B/TRMT1/TRPT1/NHP2/PA2G4/RNASEL/RPS25/RPL5/PTCD1/ALKBH1/BRIX1/RPL7A	63
GO:0010639	GO:0010639	negative regulation of organelle organization	55/1817	347/18722	0.000186657	0.0346037	0.0325334	AURKB/BOK/ERCC1/LMNA/NAV3/NBN/PCID2/PPARG/RAD21/SEC22B/USP44/ZWILCH/ADCK1/ADD1/ANAPC15/ATRX/BUB3/TTBK2/GEN1/LIMA1/PLEKHH2/ARAP1/FZD9/GCLC/KATNB1/MAD2L1BP/RAD50/SETMAR/SHANK1/SSH3/STMN1/ACAA2/CIB1/CORO1B/SMAD4/TFRC/TIGAR/TPR/WAPL/ZWINT/BCL2L2/ERCC4/TMEM67/TMSB4X/CARMIL2/HIP1R/MUL1/PTTG3P/RDX/TMOD1/TMSB10/TOP2A/TRIOBP/ZNF207/TERF2IP	55
GO:0006260	GO:0006260	DNA replication	54/1817	260/18722	5.56566e-08	0.000319859	0.000300721	CCNA2/CHAF1A/CHAF1B/DNA2/DNAJC2/ETAA1/HMGA1/NBN/RAD17/REV1/ATRX/POLD3/REV3L/THOC1/WRN/GEN1/PCNA/DDX21/IGHMBP2/PURA/SETMAR/ZGRF1/CACYBP/CCDC88A/CDC7/DONSON/DSCC1/E2F8/MCM5/MCMBP/RBBP7/RBMS1/RRM1/S100A11/TONSL/TRAIP/USP37/WAPL/WDR18/WRNIP1/DDX11/PRIM2/TTF1/RMI1/ACVRL1/CDK9/MCM7/EME2/KIN/ORC1/ORC6/POLH/SAMHD1/SMC3	54
GO:0000375	GO:0000375	RNA splicing, via transesterification reactions	51/1817	324/18722	0.000371118	0.0473958	0.0445602	LUC7L2/RBM17/RBMX2/SNRPN/ZRSR2/DDX1/GEMIN8/HNRNPF/SF3B3/C1QBP/DAZAP1/PQBP1/SF3A3/ZBTB7A/CIRBP/EIF4A3/HNRNPA3/LARP7/LSM8/PRPF6/RAVER2/RBM10/RBM4B/SART3/SMNDC1/SMU1/SNRNP200/SNRPA1/SRSF1/SRSF6/SRSF9/ZC3H10/SF3B4/SRSF5/CASC3/HNRNPA2B1/CACTIN/LSM1/QKI/AQR/GPATCH1/PPIE/SF3B6/SNRPA/CWC15/CDC40/MFAP1/SF3A1/SNRPF/PPIL1/METTL14	51
GO:0042254	GO:0042254	ribosome biogenesis	50/1817	299/18722	9.48411e-05	0.0247751	0.0232928	DROSHA/RPS8/C1D/MRPS2/MTERF4/ERAL1/MRPL1/NOP16/WDR36/AATF/C1QBP/DDX21/EXOSC5/MRTO4/RPF1/RPSA/RRP12/DDX10/DDX49/DDX54/EIF4A3/MPV17L2/MRPL20/NOP56/RPL35A/RPLP0/RPP38/RRP1B/RRP7BP/SHQ1/TRAF7/TSR1/WDR18/WDR55/DDX28/BYSL/NOC4L/NOLC1/EXOSC7/RPL26/RBFA/RPL10A/RPL38/NHP2/PA2G4/RNASEL/RPS25/RPL5/BRIX1/RPL7A	50
GO:0006302	GO:0006302	double-strand break repair	46/1817	251/18722	1.78538e-05	0.0114006	0.0107185	DNA2/ERCC1/KMT5B/NBN/RAD21/HUS1/MCM8/REV3L/WRN/ACTR8/DDX1/GEN1/MGMT/RAD54L/HMGB1/KAT5/MTA1/RAD50/RAD51D/SETMAR/ZBTB7A/AP5S1/CDC7/CIB1/MCM5/PARP2/SMARCAD1/TONSL/TWIST1/ZSWIM7/DDX11/ERCC4/RNF8/TNKS1BP1/NSMCE2/RMI1/AUNIP/MCM7/PARP3/SIRT6/EME2/HPF1/SAMHD1/SMCHD1/PALB2/TERF2IP	46
GO:0016072	GO:0016072	rRNA metabolic process	40/1817	236/18722	0.000341929	0.045212	0.042507	DROSHA/RPS8/C1D/MTERF4/MRPL1/MRPL44/WDR36/DDX21/EXOSC5/MRTO4/RPF1/RRP12/DDX10/DDX49/DDX54/EIF4A3/NOP56/RPL35A/RPP38/RRP1B/RRP7BP/SHQ1/SLFN13/TSR1/WDR18/WDR55/BYSL/NOC4L/NOLC1/EXOSC7/RPL26/RBFA/RPL10A/NHP2/PA2G4/RNASEL/RPS25/RPL5/BRIX1/RPL7A	40
GO:0002064	GO:0002064	epithelial cell development	39/1817	220/18722	0.000156375	0.0299563	0.028164	ASXL1/HIF1A/KLF5/NOTCH2/ADD1/ATRX/CCM2/MSN/ROCK1/FASN/PLEC/EZR/HOXA5/PTPRS/ARNTL/CCDC88C/F2RL1/FAT1/FLNB/FOSL2/GPAT4/GSK3A/HEG1/S1PR3/SPINT2/TIGAR/TPRN/WNT5B/ARID4A/CLIC4/YIPF6/GSK3B/PDZD7/RDX/TMOD1/TRIOBP/VEZF1/AKR1B1/IL6ST	39
GO:0000819	GO:0000819	sister chromatid segregation	36/1817	202/18722	0.00024671	0.0410987	0.0386397	AURKB/HECW2/NCAPG2/PCID2/PDS5B/RAD21/USP44/ZWILCH/ANAPC15/ATRX/BUB3/DLGAP5/GEN1/AKAP8/KATNB1/MAD2L1BP/DSCC1/KIF4A/MCMBP/STAG3L4/TPR/WAPL/ZWINT/DDX11/CHMP1B/NSMCE2/ANAPC5/CDC26/MIS12/PTTG3P/TOP2A/AKAP8L/CDC20/NCAPD2/SMC3/ZNF207	36
GO:0030705	GO:0030705	cytoskeleton-dependent intracellular transport	35/1817	195/18722	0.00025966	0.0410987	0.0386397	ARHGAP21/ARL8B/HIF1A/RAB21/BBS12/PRKCZ/STK11/KIF5B/NDEL1/TRAK1/TTC21B/AP3D1/BLOC1S3/IFT81/KIF17/PURA/SSX2IP/CCDC88A/CCDC88C/DYNC1H1/KIF1B/KIF4A/RPGR/SUN2/TMEM201/CNIH2/PCM1/KIF1C/KIF3B/FLOT2/IFT122/MYO1F/TTC30A/COPG2/SSNA1	35
GO:0099111	GO:0099111	microtubule-based transport	34/1817	190/18722	0.000334296	0.045212	0.042507	ARHGAP21/ARL8B/HIF1A/RAB21/BBS12/PRKCZ/STK11/KIF5B/NDEL1/TRAK1/TTC21B/AP3D1/BLOC1S3/IFT81/KIF17/PURA/SSX2IP/DNAAF2/DYNC1H1/KIF1B/KIF4A/RPGR/SUN2/TMEM201/CNIH2/PCM1/KIF1C/KIF3B/FLOT2/IFT122/TTC30A/CFAP45/COPG2/SSNA1	34
GO:0006261	GO:0006261	DNA-dependent DNA replication	33/1817	151/18722	6.59672e-06	0.00758227	0.00712862	DNA2/ETAA1/HMGA1/NBN/ATRX/POLD3/REV3L/THOC1/WRN/GEN1/PCNA/DDX21/PURA/SETMAR/ZGRF1/CDC7/DONSON/DSCC1/E2F8/MCM5/MCMBP/TONSL/TRAIP/WDR18/WRNIP1/DDX11/PRIM2/CDK9/MCM7/EME2/ORC1/ORC6/SAMHD1	33
GO:0010970	GO:0010970	transport along microtubule	32/1817	155/18722	3.05024e-05	0.0148974	0.0140061	ARHGAP21/ARL8B/HIF1A/RAB21/BBS12/PRKCZ/STK11/KIF5B/NDEL1/TRAK1/TTC21B/AP3D1/BLOC1S3/IFT81/KIF17/PURA/SSX2IP/DYNC1H1/KIF1B/KIF4A/RPGR/SUN2/TMEM201/CNIH2/PCM1/KIF1C/KIF3B/FLOT2/IFT122/TTC30A/COPG2/SSNA1	32
GO:0002181	GO:0002181	cytoplasmic translation	31/1817	148/18722	3.00396e-05	0.0148974	0.0140061	RPS8/EIF4B/UBA52/CPEB4/RPL13A/RPSA/DRG1/DRG2/EIF3G/EIF3M/RPL12/RPL22L1/RPL35A/RPL41/RPLP0/EIF3C/RPL26/ETF1/RPL10A/RPL38/RPL39/RPL8/RPS27A/TMA7/CNBP/RPS25/RPL5/RPS29/RPL7A/RPL34/RPL37A	31
GO:0000070	GO:0000070	mitotic sister chromatid segregation	31/1817	168/18722	0.000346151	0.045212	0.042507	AURKB/HECW2/NCAPG2/PCID2/PDS5B/RAD21/USP44/ZWILCH/ANAPC15/ATRX/BUB3/DLGAP5/GEN1/AKAP8/KATNB1/MAD2L1BP/DSCC1/KIF4A/TPR/ZWINT/CHMP1B/NSMCE2/ANAPC5/CDC26/MIS12/PTTG3P/AKAP8L/CDC20/NCAPD2/SMC3/ZNF207	31
GO:0010821	GO:0010821	regulation of mitochondrion organization	28/1817	144/18722	0.000270328	0.0410987	0.0386397	BOK/HIF1A/LMNA/PPARG/ADCK1/BNIP3L/HTRA2/PYCARD/FZD9/GCLC/INF2/ACAA2/FZD5/GSK3A/PGAM5/RALBP1/TFRC/TIGAR/BCL2L2/PRMT6/FBXO7/PMAIP1/CHCHD10/EP300/GSK3B/HIP1R/MUL1/MLLT11	28
GO:0032392	GO:0032392	DNA geometric change	24/1817	90/18722	3.28728e-06	0.00629733	0.00592056	CHD1L/DNA2/ERCC3/HMGA1/NBN/ATRX/MCM8/WRN/DDX1/RAD54L/RAD54L2/HMGB1/IGHMBP2/PURA/RAD50/DSCC1/G3BP1/MCM5/SMARCAD1/WRNIP1/DDX11/HNRNPA2B1/MCM7/TOP2A	24
GO:0051304	GO:0051304	chromosome separation	24/1817	96/18722	1.10016e-05	0.0093646	0.00880432	AURKB/HECW2/PCID2/RAD21/USP44/ZWILCH/ANAPC15/BUB3/DLGAP5/GEN1/MAD2L1BP/SMARCAD1/TPR/ZWINT/ERCC4/NSMCE2/ANAPC5/RMI1/CDC26/PLSCR1/PTTG3P/TOP2A/EME2/ZNF207	24
GO:0032508	GO:0032508	DNA duplex unwinding	22/1817	84/18722	1.14063e-05	0.0093646	0.00880432	CHD1L/DNA2/ERCC3/HMGA1/NBN/ATRX/MCM8/WRN/DDX1/RAD54L/RAD54L2/IGHMBP2/PURA/RAD50/DSCC1/G3BP1/MCM5/SMARCAD1/WRNIP1/DDX11/MCM7/TOP2A	22
GO:2001251	GO:2001251	negative regulation of chromosome organization	22/1817	86/18722	1.70996e-05	0.0114006	0.0107185	AURKB/ERCC1/NBN/PCID2/RAD21/USP44/ZWILCH/ANAPC15/ATRX/BUB3/GEN1/MAD2L1BP/RAD50/SETMAR/TPR/WAPL/ZWINT/ERCC4/PTTG3P/TOP2A/ZNF207/TERF2IP	22
GO:0051983	GO:0051983	regulation of chromosome segregation	20/1817	91/18722	0.00038035	0.047519	0.0446759	AURKB/HECW2/PCID2/RAD21/USP44/ZWILCH/ANAPC15/BUB3/DLGAP5/GEN1/MAD2L1BP/TPR/WAPL/ZWINT/NSMCE2/ANAPC5/CDC26/PLSCR1/PTTG3P/ZNF207	20
GO:1905818	GO:1905818	regulation of chromosome separation	19/1817	72/18722	3.95683e-05	0.01516	0.0142529	AURKB/HECW2/PCID2/RAD21/USP44/ZWILCH/ANAPC15/BUB3/DLGAP5/GEN1/MAD2L1BP/TPR/ZWINT/NSMCE2/ANAPC5/CDC26/PLSCR1/PTTG3P/ZNF207	19
GO:0010965	GO:0010965	regulation of mitotic sister chromatid separation	18/1817	65/18722	3.11064e-05	0.0148974	0.0140061	AURKB/HECW2/PCID2/RAD21/USP44/ZWILCH/ANAPC15/BUB3/DLGAP5/GEN1/MAD2L1BP/TPR/ZWINT/NSMCE2/ANAPC5/CDC26/PTTG3P/ZNF207	18
GO:0051306	GO:0051306	mitotic sister chromatid separation	18/1817	67/18722	4.84492e-05	0.0163787	0.0153988	AURKB/HECW2/PCID2/RAD21/USP44/ZWILCH/ANAPC15/BUB3/DLGAP5/GEN1/MAD2L1BP/TPR/ZWINT/NSMCE2/ANAPC5/CDC26/PTTG3P/ZNF207	18
GO:0033045	GO:0033045	regulation of sister chromatid segregation	18/1817	72/18722	0.000133988	0.0289628	0.0272299	AURKB/HECW2/PCID2/RAD21/USP44/ZWILCH/ANAPC15/BUB3/DLGAP5/GEN1/MAD2L1BP/TPR/ZWINT/NSMCE2/ANAPC5/CDC26/PTTG3P/ZNF207	18
GO:0030071	GO:0030071	regulation of mitotic metaphase/anaphase transition	17/1817	60/18722	3.71661e-05	0.01516	0.0142529	AURKB/HECW2/PCID2/RAD21/USP44/ZWILCH/ANAPC15/BUB3/DLGAP5/GEN1/MAD2L1BP/TPR/ZWINT/NSMCE2/ANAPC5/CDC26/ZNF207	17

## Sheet: er_vs_gfp_t1_module_3
	ID	Description	GeneRatio	BgRatio	pvalue	p.adjust	qvalue	geneID	Count
GO:0016570	GO:0016570	histone modification	63/1242	463/18722	4.08338e-08	0.00021499	0.000203954	ATXN7/AUTS2/BRCA1/CREBBP/CUL4B/ELK4/HUWE1/LDB1/OTUB2/SETD3/CCNB1/KDM4B/MRGBP/MSL3/OGT/PHF20L1/RUVBL2/ASH2L/KMT2D/PARK7/PKN1/PRMT2/APBB1/ATXN7L3/COPRS/CTBP1/EHMT2/GLYR1/KDM8/KMT5C/MORF4L2/RPS6KA4/SUV39H2/TADA2B/TAF1/ARRB1/ASH1L/BAP1/EZH1/KANSL3/KAT2A/KDM1B/KDM5B/KMT5A/PRKCA/RCOR2/SIRT7/SMARCB1/TADA2A/TBL1XR1/USP22/USP51/SFPQ/NELFA/ING2/MUC1/WDR5B/HDAC3/PHF14/PRMT5/SAP30BP/KAT14/BRD8	63
GO:0072594	GO:0072594	establishment of protein localization to organelle	52/1242	422/18722	1.16595e-05	0.00472208	0.00447969	HUWE1/NUP35/ABLIM3/KPNA5/MFF/RUVBL2/AKT1/GNPTAB/KPNA2/LAMP2/NUTF2/RALA/RGPD3/SMAD3/VPS37C/AP4M1/BAX/BCL3/HERPUD1/M6PR/RAN/RPL23/AP3B1/BAP1/CCT5/CLU/HGS/NUP50/NUP58/RANBP6/SAMM50/SMURF1/TIMM22/TOMM40/TOMM70/TRIM28/CCT2/SRP19/SUMO1/UFM1/HSPA4/SPRN/AP3M1/PIK3R4/SPCS1/TIMM17A/TOMM40L/CCT7/CSE1L/HDAC3/HSPA8/NABP2	52
GO:0018205	GO:0018205	peptidyl-lysine modification	48/1242	376/18722	9.81718e-06	0.00430729	0.00408619	AUTS2/BRCA1/CREBBP/LDB1/SENP6/SETD3/VPS33B/MDM2/MRGBP/MSL3/OGT/PHF20L1/RUVBL2/USPL1/ASH2L/KMT2D/PARK7/APBB1/CTBP1/EHMT2/GLYR1/KMT5C/MORF4L2/RPS6KA4/SUV39H2/TADA2B/TAF1/ARRB1/ASH1L/EZH1/KANSL3/KAT2A/KMT5A/SIRT7/SMARCB1/TADA2A/TRIM28/UBE2I/UHRF2/USP22/NELFA/SUMO1/MUC1/WDR5B/PHF14/KAT14/BRD8/METTL18	48
GO:0051052	GO:0051052	regulation of DNA metabolic process	43/1242	359/18722	0.000124379	0.0251868	0.0238939	BRCA1/OTUB2/AKT1/HGF/HNRNPC/KPNA2/MIS18A/APBB1/BAX/CUL4A/EHMT2/KMT5C/PNKP/CCT5/HNRNPU/KDM1B/KLHL15/MSH3/MSH6/PARP1/PRKDC/SIRT7/SPIRE1/TRIM28/USP1/USP51/NMNAT1/NUDT16L1/SMG5/TMEM161A/CCT2/RPA2/CLCF1/UBQLN4/ACTR2/CCT7/NABP2/NVL/PARP9/PRMT5/RFC5/TICRR/NEK2	43
GO:0016236	GO:0016236	macroautophagy	41/1242	291/18722	3.92938e-06	0.00382851	0.00363198	ATP6V1A/ATP6V1G1/HUWE1/LGALS8/ATP6V0A1/AKT1/ATG12/LAMP2/VPS37C/ATG16L2/ATG3/EHMT2/HMOX1/LARP1/QSOX1/ATG101/ATP13A2/ATP6V0B/ATP6V1E2/AUP1/DDRGK1/HGS/NRBP2/RUBCN/SMCR8/SMURF1/WDR45/WDR45B/UFM1/STBD1/PIK3R4/RAB1B/RAB43/SNAPIN/SNX5/UBQLN4/VPS35/NUPR1/SESN2/SLC25A5/VMP1	41
GO:0097193	GO:0097193	intrinsic apoptotic signaling pathway	40/1242	288/18722	7.29653e-06	0.00384162	0.00364442	BCL2L1/BRCA1/CREB3L1/CUL2/DAB2IP/HELLS/RTKN2/SCN2A/MDM2/AKT1/CD44/EIF2AK3/EIF5A/NCK2/PARK7/PDK2/PLAGL2/SHISA5/BAX/BCL3/CUL4A/HERPUD1/HMOX1/MYBBP1A/BAG5/BCL2/CLU/MSH6/NOL3/PARP1/PRKDC/SFPQ/SNAI2/TMEM161A/ING2/MUC1/HSPB1/ITPR1/NUPR1/PERP	40
GO:0034504	GO:0034504	protein localization to nucleus	39/1242	290/18722	2.0117e-05	0.00661975	0.00627994	GLIS2/NUP35/RANGAP1/KPNA5/MDM2/MFHAS1/AKT1/EIF2AK3/KPNA2/NUTF2/PARK7/RGPD3/SMAD3/BCL3/RAN/RPL23/ATP13A2/CCT5/DVL1/HNRNPU/NUP50/NUP58/PARP1/RANBP6/SIX1/TMEM98/TRIM28/TBRG1/CCT2/SUMO1/UFM1/SPRN/YWHAE/CCT7/CSE1L/HDAC3/NVL/PARP9/SESN2	39
GO:0010506	GO:0010506	regulation of autophagy	39/1242	317/18722	0.000144066	0.0270895	0.0256989	ATP6V1A/ATP6V1G1/RRAGB/SNRNP70/ATP6V0A1/RRAGC/ABL2/AKT1/HGF/PARK7/CAMKK2/EHMT2/HMOX1/LARP1/PIK3C2A/PLK3/QSOX1/ATP13A2/ATP6V0B/ATP6V1E2/BCL2/DHRSX/FOXK2/LEPR/NRBP2/RUBCN/SMCR8/TPCN1/WDR24/SNX5/TRIM65/UBQLN4/VPS35/HSPB1/ITPR1/NUPR1/SESN2/SLC25A5/TMEM59	39
GO:0048511	GO:0048511	rhythmic process	38/1242	298/18722	8.21444e-05	0.0188039	0.0178387	ATF5/CREBBP/CREM/ENOX2/HUWE1/PPP1CA/AHCY/BTBD9/OGT/PTX3/ZP3/CSNK1D/ASS1/AXL/BHLHE41/CUL4A/KDM8/MYBBP1A/SUV39H2/ARRB1/FBXL17/HNRNPU/JUND/KDM5B/PAM/PRKDC/ROBO2/SIK1/CLDN4/EGR3/FBXL8/SFPQ/TGFB3/HDAC3/ID2/NFYA/PRMT5/DTL	38
GO:0048193	GO:0048193	Golgi vesicle transport	36/1242	296/18722	0.000318831	0.0453688	0.04304	LMAN2L/MPPE1/SNX12/SPTBN1/STX18/ZW10/CREB3L2/CSNK1D/ERGIC1/PRKCI/RAB13/RAB6C/YKT6/AP4M1/EHD3/KDELR3/RABEP1/RABIF/AP3S1/ARCN1/ARF5/BET1L/COPE/DNM2/KDELR2/NRBP2/NSF/RAB6A/SPIRE1/WHAMMP3/COPA/TMED9/RAB1B/TRAPPC1/VAMP5/TMED2	36
GO:2001020	GO:2001020	regulation of response to DNA damage stimulus	31/1242	219/18722	5.22347e-05	0.0137508	0.0130449	BCL2L1/BRCA1/OTUB2/MDM2/CD44/DYRK3/APBB1/CUL4A/KMT5C/PNKP/BCL2/CLU/KLHL15/KMT5A/PARP1/PRKDC/SIRT7/SPIRE1/TRIM28/USP1/USP51/NUDT16L1/SNAI2/TMEM161A/ING2/RPA2/MUC1/NEK4/UBQLN4/ACTR2/PARP9	31
GO:0043543	GO:0043543	protein acylation	31/1242	243/18722	0.000354743	0.0456967	0.043351	AUTS2/BRCA1/CREBBP/LDB1/PPM1A/MRGBP/MSL3/OGT/PHF20L1/RUVBL2/PARK7/APBB1/CTBP1/GLYR1/MORF4L2/RPS6KA4/TADA2B/TAF1/ARRB1/KANSL3/KAT2A/SMARCB1/TADA2A/USP22/ZDHHC5/OGDH/MUC1/NUPR1/PHF14/KAT14/BRD8	31
GO:0006473	GO:0006473	protein acetylation	28/1242	201/18722	0.000155708	0.0279247	0.0264913	AUTS2/BRCA1/CREBBP/LDB1/MRGBP/MSL3/OGT/PHF20L1/RUVBL2/PARK7/APBB1/CTBP1/GLYR1/MORF4L2/RPS6KA4/TADA2B/TAF1/ARRB1/KANSL3/KAT2A/SMARCB1/TADA2A/USP22/MUC1/NUPR1/PHF14/KAT14/BRD8	28
GO:0017038	GO:0017038	protein import	28/1242	206/18722	0.00023669	0.0375232	0.0355971	NUP35/KPNA5/AKT1/KPNA2/LAMP2/NUTF2/RGPD3/SMAD3/BCL3/RAN/RPL23/CLU/NUP50/NUP58/RANBP6/SAMM50/TOMM40/TOMM70/TRIM28/SUMO1/UFM1/HSPA4/SPRN/TIMM17A/TOMM40L/CSE1L/HDAC3/HSPA8	28
GO:0016573	GO:0016573	histone acetylation	27/1242	152/18722	2.38154e-06	0.00354847	0.00336632	AUTS2/BRCA1/CREBBP/LDB1/MRGBP/MSL3/OGT/PHF20L1/RUVBL2/PARK7/APBB1/CTBP1/GLYR1/MORF4L2/RPS6KA4/TADA2B/TAF1/ARRB1/KANSL3/KAT2A/SMARCB1/TADA2A/USP22/MUC1/PHF14/KAT14/BRD8	27
GO:0018393	GO:0018393	internal peptidyl-lysine acetylation	27/1242	158/18722	5.09014e-06	0.00382851	0.00363198	AUTS2/BRCA1/CREBBP/LDB1/MRGBP/MSL3/OGT/PHF20L1/RUVBL2/PARK7/APBB1/CTBP1/GLYR1/MORF4L2/RPS6KA4/TADA2B/TAF1/ARRB1/KANSL3/KAT2A/SMARCB1/TADA2A/USP22/MUC1/PHF14/KAT14/BRD8	27
GO:0006475	GO:0006475	internal protein amino acid acetylation	27/1242	160/18722	6.48821e-06	0.00384162	0.00364442	AUTS2/BRCA1/CREBBP/LDB1/MRGBP/MSL3/OGT/PHF20L1/RUVBL2/PARK7/APBB1/CTBP1/GLYR1/MORF4L2/RPS6KA4/TADA2B/TAF1/ARRB1/KANSL3/KAT2A/SMARCB1/TADA2A/USP22/MUC1/PHF14/KAT14/BRD8	27
GO:0018394	GO:0018394	peptidyl-lysine acetylation	27/1242	169/18722	1.821e-05	0.00639172	0.00606362	AUTS2/BRCA1/CREBBP/LDB1/MRGBP/MSL3/OGT/PHF20L1/RUVBL2/PARK7/APBB1/CTBP1/GLYR1/MORF4L2/RPS6KA4/TADA2B/TAF1/ARRB1/KANSL3/KAT2A/SMARCB1/TADA2A/USP22/MUC1/PHF14/KAT14/BRD8	27
GO:0007034	GO:0007034	vacuolar transport	26/1242	157/18722	1.35121e-05	0.00508153	0.00482068	RAB12/GNPTAB/LAMP2/VPS37C/AP4M1/EHD3/M6PR/AKTIP/AP3B1/AP3S1/ATP13A2/CLU/HGS/HMGXB4/SMURF1/SNX27/PCDHGA3/TRAK2/SCYL2/AP3M1/LRP1/PIK3R4/RHOB/SNAPIN/VPS35/HSPA8	26
GO:2001242	GO:2001242	regulation of intrinsic apoptotic signaling pathway	26/1242	164/18722	2.96347e-05	0.00866814	0.00822319	BCL2L1/CREB3L1/HELLS/RTKN2/MDM2/AKT1/CD44/EIF2AK3/EIF5A/NCK2/PARK7/PLAGL2/BAX/HERPUD1/BAG5/BCL2/CLU/NOL3/PARP1/SFPQ/SNAI2/TMEM161A/ING2/MUC1/HSPB1/NUPR1	26
GO:0099111	GO:0099111	microtubule-based transport	26/1242	190/18722	0.000349528	0.0456967	0.043351	DNAH5/DST/KIF27/KIFAP3/PAFAH1B1/TTC30B/ARMCX3/DPCD/DYNC1I2/IFT140/MREG/AP3B1/AP3S1/ARL8A/CDC42/HNRNPU/RAB6A/WDR19/SFPQ/TRAK2/SPG11/AP3M1/SNAPIN/HSPA8/HSPB1/TTC26	26
GO:0010970	GO:0010970	transport along microtubule	23/1242	155/18722	0.000230693	0.0375232	0.0355971	DST/KIFAP3/PAFAH1B1/TTC30B/ARMCX3/DYNC1I2/IFT140/MREG/AP3B1/AP3S1/ARL8A/CDC42/HNRNPU/RAB6A/WDR19/SFPQ/TRAK2/SPG11/AP3M1/SNAPIN/HSPA8/HSPB1/TTC26	23
GO:0007030	GO:0007030	Golgi organization	23/1242	157/18722	0.000279246	0.0408397	0.0387433	HUWE1/KIFC3/LMAN2L/ATL2/STX18/ZW10/CSNK1D/GOLGA8B/EHD3/PLK3/ATL3/ATP8B2/BAG5/CDC42/DNM2/TMED9/ATP8B3/PLEKHM2/RAB43/PRMT5/TMED2/VAMP4/VMP1	23
GO:0007041	GO:0007041	lysosomal transport	22/1242	114/18722	5.016e-06	0.00382851	0.00363198	RAB12/GNPTAB/LAMP2/AP4M1/EHD3/M6PR/AKTIP/AP3B1/ATP13A2/CLU/HGS/HMGXB4/SNX27/PCDHGA3/TRAK2/SCYL2/AP3M1/LRP1/RHOB/SNAPIN/VPS35/HSPA8	22
GO:1900180	GO:1900180	regulation of protein localization to nucleus	22/1242	136/18722	8.70448e-05	0.0190955	0.0181153	GLIS2/MFHAS1/AKT1/EIF2AK3/NUTF2/PARK7/SMAD3/RAN/ATP13A2/CCT5/NUP58/PARP1/TMEM98/TRIM28/CCT2/SUMO1/UFM1/CCT7/HDAC3/NVL/PARP9/SESN2	22
GO:0009411	GO:0009411	response to UV	22/1242	149/18722	0.000335522	0.0456967	0.043351	CASP7/CREBBP/CUL4B/MDM2/RUVBL2/AKT1/ACTR5/BAX/BCL3/CCND1/COPS9/TAF1/BCL2/HMGN1/MSH6/PARP1/PPID/TIPIN/USP1/TMEM161A/PRIMPOL/DTL	22
GO:0006282	GO:0006282	regulation of DNA repair	20/1242	130/18722	0.000355852	0.0456967	0.043351	BRCA1/OTUB2/APBB1/CUL4A/KMT5C/PNKP/KLHL15/PARP1/PRKDC/SIRT7/SPIRE1/TRIM28/USP1/USP51/NUDT16L1/TMEM161A/RPA2/UBQLN4/ACTR2/PARP9	20
GO:2001243	GO:2001243	negative regulation of intrinsic apoptotic signaling pathway	18/1242	98/18722	7.02319e-05	0.0168078	0.015945	BCL2L1/CREB3L1/HELLS/RTKN2/MDM2/AKT1/CD44/PARK7/HERPUD1/BAG5/BCL2/CLU/NOL3/SNAI2/TMEM161A/ING2/MUC1/HSPB1	18
GO:0031058	GO:0031058	positive regulation of histone modification	17/1242	92/18722	0.000102351	0.0215551	0.0204487	AUTS2/BRCA1/CCNB1/OGT/RUVBL2/CTBP1/GLYR1/RPS6KA4/TADA2B/ARRB1/KAT2A/SMARCB1/TADA2A/NELFA/ING2/MUC1/SAP30BP	17
GO:0043967	GO:0043967	histone H4 acetylation	15/1242	67/18722	2.55149e-05	0.00790211	0.00749648	AUTS2/BRCA1/MSL3/OGT/RUVBL2/APBB1/CTBP1/MORF4L2/ARRB1/KANSL3/KAT2A/SMARCB1/USP22/MUC1/BRD8	15

## Sheet: er_vs_gfp_t1_module_9
	ID	Description	GeneRatio	BgRatio	pvalue	p.adjust	qvalue	geneID	Count
GO:0035329	GO:0035329	hippo signaling	3/34	40/18722	5.16365e-05	0.0401732	0.0350041	LATS2/TEAD4/TEAD2	3

## Sheet: er_vs_gfp_t1_module_50
	ID	Description	GeneRatio	BgRatio	pvalue	p.adjust	qvalue	geneID	Count
GO:0001975	GO:0001975	response to amphetamine	3/32	33/18722	2.3899e-05	0.0197645	0.0170564	NR4A2/RANBP2/ICAM1	3
GO:0014075	GO:0014075	response to amine	3/32	49/18722	7.92177e-05	0.0327565	0.0282682	NR4A2/RANBP2/ICAM1	3

## Sheet: er_vs_gfp_t1_module_72
	ID	Description	GeneRatio	BgRatio	pvalue	p.adjust	qvalue	geneID	Count
GO:0030970	GO:0030970	retrograde protein transport, ER to cytosol	3/31	29/18722	1.45879e-05	0.00481401	0.00403855	RHBDD1/BCAP31/FAF2	3
GO:1903513	GO:1903513	endoplasmic reticulum to cytosol transport	3/31	29/18722	1.45879e-05	0.00481401	0.00403855	RHBDD1/BCAP31/FAF2	3
GO:0032527	GO:0032527	protein exit from endoplasmic reticulum	3/31	48/18722	6.75956e-05	0.014871	0.0124755	RHBDD1/BCAP31/FAF2	3

## Sheet: er_vs_gfp_t2_module_1
	ID	Description	GeneRatio	BgRatio	pvalue	p.adjust	qvalue	geneID	Count
GO:0034660	GO:0034660	ncRNA metabolic process	97/2469	485/18722	1.43062e-05	0.00575871	0.00506891	SMAD1/SMAD3/STAT3/DTD1/METTL15/RIOK1/RIOK2/SRFBP1/THADA/TRMT61B/TRMU/TYW1/DKC1/INTS6L/PARS2/PUS10/PWP1/RPL14/RPP14/RPP25L/RPS19/TRDMT1/DDX1/DTD2/NOP9/TFB2M/UTP11/AGO1/DDX21/EXOSC6/FBL/METTL3/NOL6/NOL8/OSGEPL1/PWP2/RRP15/WDR4/WDR46/XRN2/GEMIN4/CTU1/ELP4/ELP5/FTSJ1/HRAS/NOP14/NSA2/PRKDC/RELA/RPL35/RPP30/SHQ1/TRMT13/TSEN34/TSR1/YBEY/YTHDF2/THUMPD3/DUS3L/INTS7/MRM3/NOC4L/NOLC1/NUDT16/RPL11/METTL2B/NO…	97
GO:0009896	GO:0009896	positive regulation of catabolic process	96/2469	492/18722	4.33555e-05	0.00844454	0.00743301	NFE2L2/ATG4B/ATG7/AXIN1/CCDC22/CD81/CPT1A/DCPS/HECW2/NNT/PIAS1/PIK3CB/PIP4K2A/PRKAA2/PRKCE/RNF14/RNF19B/SEC22B/SVIP/TOB1/TRIM14/UBE2V2/UBQLN2/VCP/VGLL4/ANKIB1/APC/CELF1/CPEB3/LDLR/MAP3K7/MSN/ORMDL3/PAFAH1B2/PHKG2/PRKCD/PRKD1/SH3RF2/AKT1/RNF128/EZR/GCLC/METTL3/MEX3D/PIK3C2A/PLK1/PSMC2/PSMC4/RHBDD3/RNF144B/SPTLC2/TMEM259/ABCA2/MAPK9/ADAM9/BAG3/CDKN1B/CHFR/CLU/CTSC/DNAJB2/HSP90AA1/MAPK3/PACSIN3/PIP4…	96
GO:0010498	GO:0010498	proteasomal protein catabolic process	94/2469	490/18722	9.95766e-05	0.0136646	0.0120278	NFE2L2/NR1D1/ATE1/CLOCK/CTNNB1/DERL1/EDEM2/HECW2/HFE/KIF14/PIAS1/PPP2CB/RNF14/RNF19B/SPOP/SVIP/TMUB1/UBE2V2/UBE4B/UBQLN2/UBR2/UBXN2A/UGGT1/UGGT2/USP25/VCP/XPO1/ANKIB1/OGT/OPHN1/SH3RF2/SMARCC1/SOCS6/TRIM2/UBXN8/WFS1/AKT1/GET4/MAP1A/RHBDD1/CDC16/EIF3H/FBXL19/FBXO33/FOXRED2/GCLC/PLK1/PRPF19/PSMC2/PSMC4/RNF144B/TMEM129/TMEM259/TRPC4AP/UBE2C/UBXN6/USP19/MAPK9/ARRB1/CHFR/CLU/DNAJB2/FBXL14/FBXL16/GNA12/…	94
GO:0034470	GO:0034470	ncRNA processing	90/2469	395/18722	9.50288e-08	0.000191261	0.000168351	SMAD1/SMAD3/STAT3/METTL15/RIOK1/RIOK2/SRFBP1/THADA/TRMT61B/TRMU/TYW1/DKC1/INTS6L/PUS10/PWP1/RPL14/RPP14/RPP25L/RPS19/TRDMT1/DDX1/NOP9/TFB2M/UTP11/AGO1/DDX21/EXOSC6/FBL/METTL3/NOL6/NOL8/OSGEPL1/PWP2/RRP15/WDR4/WDR46/XRN2/GEMIN4/CTU1/ELP4/ELP5/FTSJ1/NOP14/NSA2/PRKDC/RPL35/RPP30/SHQ1/TRMT13/TSEN34/TSR1/YBEY/YTHDF2/THUMPD3/DUS3L/INTS7/MRM3/NOC4L/NOLC1/NUDT16/RPL11/METTL2B/NOB1/TUT1/ALKBH8/FARS2/NIFK/…	90
GO:0022613	GO:0022613	ribonucleoprotein complex biogenesis	90/2469	463/18722	8.54126e-05	0.0125786	0.0110718	METTL15/MRPL22/RIOK1/RIOK2/SDAD1/SRFBP1/TGS1/TRMT61B/XPO1/CELF1/CPSF6/DKC1/PWP1/RBM5/RPL14/RPS19/DDX1/NOP9/RPL26L1/TFB2M/UTP11/AGO1/DDX21/EIF3A/EIF3F/EIF3H/EXOSC6/FBL/GNL3L/MRPL36/NOL6/NOL8/NUP88/PRPF19/PRPF3/PWP2/RRP15/RUVBL1/WDR46/XRN2/GEMIN4/COIL/GEMIN6/HSP90AA1/LSM4/MPV17L2/MRPL20/NOC2L/NOP14/NSA2/POLR2D/PRKDC/PUF60/RPL35/RPL6/RPP30/SHQ1/TSR1/USP39/YBEY/YTHDF2/MRM3/NOC4L/NOLC1/NUDT16/RNU1-4/R…	90
GO:0022411	GO:0022411	cellular component disassembly	88/2469	443/18722	4.5524e-05	0.00858982	0.00756088	MYC/SMARCC2/SREBF1/SREBF2/TP53/ATG5/ATG7/ATXN7/BOK/DCTN1/KIF24/MICAL3/PAFAH1B1/PPP1CA/SVIL/TMOD3/ULK2/VCP/ADD3/APC/CKAP2/GAK/HTRA2/MAP1B/MARK2/MID1IP1/OGFOD1/SMARCC1/CAPZA2/CHMP3/LAMP2/LIMA1/MAP1A/PYM1/SPTBN2/SPTBN4/WIPI1/CHMP2A/DNAJC6/FUNDC2/MICAL1/PLK1/SH3PXD2B/SMARCD3/TRPV4/VPS33A/CTTN/CKAP5/CTSV/GFM2/MTIF2/PHF23/RUBCN/SLC25A4/SNAP29/SQSTM1/TIGAR/UPF1/WDR45/NMNAT1/TGFB3/GBA/KIF18A/KIF2C/TSG101…	88
GO:0007346	GO:0007346	regulation of mitotic cell cycle	87/2469	457/18722	0.000231777	0.0192029	0.0169026	E2F7/FOXN3/MECP2/PBX1/SMAD3/TFDP1/THAP1/TP53/ASAH2/CTNNB1/HECW2/JADE1/KIF14/NBN/NEK7/PAFAH1B1/PKD2/PKIA/PTPN3/RAD17/RAD51B/RB1/RIOK2/RPA3/SIN3A/SLFN11/SPDL1/TMOD3/ANAPC15/APC/CCL2/CDKN2B/KANK2/PTCH1/AKT1/CDC25B/MEIS2/PRMT2/TFAP4/ABL1/CDC16/EIF4E/MAD2L1BP/MIIP/PKN2/PLK1/SCRIB/SMARCD3/STAT5B/TRIP13/UBE2C/BRCC3/CDC42/CDKN1B/CHFR/FOXO4/MUS81/NABP1/NUP62/POLDIP2/PRKDC/PSMG2/TMEM14B/DAPK3/NDC80/NSMCE2/…	87
GO:0072594	GO:0072594	establishment of protein localization to organelle	86/2469	422/18722	2.09501e-05	0.00632482	0.0055672	GLI3/SMAD3/SREBF1/SREBF2/STAT3/TP53/AIP/KPNA1/NIPBL/NUP35/PKIA/POT1/RHOU/SPIDR/SRPRB/STAM/TIMM8A/VPS36/VPS41/DKC1/HTRA2/OXA1L/PPP3CA/PRKCD/PRKD1/RGPD6/VPS37B/AKT1/GDAP1/GNPTAB/JAK2/LAMP2/RAB10/AP4M1/MON1A/NOTCH1/NUP88/SCRIB/SPCS3/TIMM10/TOMM20/TOMM34/TRAF3IP2/TSPAN17/BAG3/CCT6A/CLU/ELAVL1/FAM53B/GRPEL1/HSP90AA1/NUP155/NUP62/POM121C/PPP3R1/RN7SL1/SEC61A1/SMO/VPS13A/CCT2/MOAP1/NAGPA/NOLC1/TSG101/SN…	86
GO:0048732	GO:0048732	gland development	86/2469	436/18722	7.16606e-05	0.0120191	0.0105794	E2F7/ELK1/FOXF1/GLI3/HOXA3/HOXB3/MSX1/NFIB/PBX1/PITX2/PLAG1/RARA/RBPJ/RREB1/SIX1/SIX4/SMAD3/STAT5A/TBX2/VDR/ZBTB1/ZBTB7B/ARHGAP35/CPS1/CPT1A/CTNNB1/HFE/NCOA1/PKD2/PRLR/PTPN3/RAP1A/RTN4/ZDHHC21/AR/AREG/FGF7/MSN/NRG1/PTCH1/SMARCC1/AKT1/GATA2/JAK2/PCNA/SRF/ABL1/DEAF1/FSTL3/LBH/NOTCH1/POLB/PTN/RHBDD3/SCRIB/SRD5A1/STAT5B/STAT6/UPRT/WDR77/CDC42/CDKN1B/DAG1/FGF2/GFER/GNPNAT1/HRAS/KDM5B/MAN2A1/MAPK3/PLXN…	86
GO:0044772	GO:0044772	mitotic cell cycle phase transition	84/2469	424/18722	7.39016e-05	0.0120599	0.0106153	E2F7/FOXN3/MECP2/PBX1/TFDP1/TP53/CCNY/HECW2/JADE1/KIF14/MASTL/NBN/PIAS1/PKD2/PKIA/RAD17/RAD51B/RB1/RBBP8/RIOK2/SIN3A/SLFN11/SMC5/SPDL1/TMOD3/ACVR1/ANAPC15/APC/BACH1/CCL2/CDKN2B/KANK2/NPAT/PPP3CA/AKT1/CDC25B/PRMT2/TFAP4/CDC16/CDKN2C/CDKN2D/CHMP2A/E2F6/EIF4E/KLF11/MAD2L1BP/MIIP/PLK1/SMARCD3/TRIP13/UBE2C/BRCC3/CDKN1B/CHFR/FOXM1/FOXO4/NABP1/PRKDC/PSMG2/TMEM14B/UBE2S/NDC80/NSMCE2/RBL1/E2F4/PPP6C/RPA2/…	84
GO:0031331	GO:0031331	positive regulation of cellular catabolic process	83/2469	427/18722	0.000158195	0.0159197	0.0140128	NFE2L2/ATG7/AXIN1/CCDC22/CD81/CPT1A/DCPS/NNT/PIAS1/PIK3CB/PIP4K2A/PRKAA2/RNF14/RNF19B/SVIP/TOB1/TRIM14/UBE2V2/UBQLN2/VCP/VGLL4/ANKIB1/CELF1/CPEB3/LDLR/MAP3K7/MSN/ORMDL3/PAFAH1B2/PHKG2/PRKCD/PRKD1/SH3RF2/AKT1/RNF128/EZR/GCLC/METTL3/MEX3D/PIK3C2A/PLK1/PSMC2/PSMC4/RNF144B/SPTLC2/TMEM259/ABCA2/MAPK9/ADAM9/BAG3/CHFR/CLU/CTSC/DNAJB2/HSP90AA1/MAPK3/PACSIN3/PIP4K2C/POLR2D/POLR2G/PPARA/SLC25A4/TRIB3/UPF1/…	83
GO:0016236	GO:0016236	macroautophagy	82/2469	291/18722	7.82489e-12	4.72467e-08	4.15872e-08	TP53/ARL8B/ATG4B/ATG5/ATG7/EXOC1/MTM1/PIKFYVE/PIP4K2A/PLEKHM1/PRKAA2/SEC22B/STAM/TBC1D14/UBQLN2/UBXN2A/ULK2/VCP/VPS36/VPS41/HTRA2/MAP3K7/PAFAH1B2/VPS37B/AKT1/CHMP3/LAMP2/WIPI1/ATP6V1C1/CDK5R1/CHMP2A/EHMT2/ERN1/NPRL3/QSOX1/RHEB/SPTLC2/UBXN6/VPS33A/WDR81/ATG101/BAG3/EMC6/MAPK3/MVB12A/NPC1/PACS2/PHF23/PIP4K2C/POLDIP2/RUBCN/SLC25A4/SNAP29/SQSTM1/TIGAR/VTI1B/WDR45/HDAC10/IKBKG/GBA/IFT20/NBR1/TSG101/UB…	82
GO:0042176	GO:0042176	regulation of protein catabolic process	81/2469	391/18722	1.95645e-05	0.00623021	0.00548392	NFE2L2/SMAD3/ATG4B/ATG7/AXIN1/CCDC22/CD81/FYN/HECW2/HFE/PIAS1/PTPN3/RNF14/RNF19B/SEC22B/SVIP/UBE2V2/UBQLN2/UBXN2A/USP25/VCP/VGLL4/XPO1/ANKIB1/APC/LDLR/MSN/MYCBP2/NRG1/OGT/OPHN1/SH3RF2/SMARCC1/AKT1/MAP1A/RNF128/EIF3H/EZR/GCLC/PLK1/PSMC2/PSMC4/RHBDD3/RNF144B/TMEM259/USP19/ABCA2/MAPK9/ADAM9/CDKN1B/CHFR/CLU/CTSC/DNAJB2/EEF1A1/GNA12/HSP90AA1/PACSIN3/PSMD14/RAB26/RELA/TRIB3/RNF41/GBA/RPL11/UBQLN1/DDA1/…	81
GO:0045786	GO:0045786	negative regulation of cell cycle	80/2469	385/18722	1.96048e-05	0.00623021	0.00548392	E2F7/FOXN3/NR4A1/SMAD3/TERF2/TP53/ATF5/CEP63/CLOCK/CTNNB1/JADE1/NBN/PKD2/PTPN3/RAD17/RB1/RHNO1/SLFN11/SPDL1/ANAPC15/APC/ATRX/CCL2/CDKN2B/HTRA2/KANK2/PTTG1/THOC1/PRMT2/RUNX3/SIPA1/TFAP4/ABL1/CDKN2C/CDKN2D/CHMP2A/MAD2L1BP/MAPK12/MEN1/MIIP/NR2F2/PLK1/PRPF19/RPS6KA2/SCRIB/TIMELESS/TRIP13/BRCC3/CDKN1B/CHFR/DOT1L/FOXO4/MUS81/NABP1/PRKDC/PSMG2/RNF167/USP28/TAF6/INTS7/NDC80/PPP2R5B/RBL1/RPA2/SDE2/BUB1/GT…	80
GO:1990778	GO:1990778	protein localization to cell periphery	77/2469	333/18722	4.25247e-07	0.000513529	0.000452016	CD81/CNST/DENND4C/FAM126A/MAPK10/PRKCE/PRKG2/RAB31/RAP1A/RAPGEF2/STX4/STX7/ANK3/AR/GAK/GORASP2/PACS1/PRKCZ/PTCH1/RAB40B/RILPL1/SEC23A/AKT1/GOLPH3/RAB10/RAB13/SPTBN4/STX3/AP4M1/BSG/EHD3/EZR/PLK1/RAB40C/S100A10/SCRIB/TSPAN17/TTC7B/TUB/ABCA2/DAG1/EXOC5/GAS6/GRIPAP1/HRAS/PACS2/PALM/PIP5K1A/PPFIA1/RAB15/RAB26/RAB8A/RAMP1/RAP2A/RAPGEF6/SQSTM1/VTI1B/FCHO2/IFT20/VAMP3/CACNB3/CACNG7/RAB3B/AKAP5/CLSTN1/EHD…	77
GO:0007265	GO:0007265	Ras protein signal transduction	75/2469	337/18722	2.7692e-06	0.00152004	0.00133796	JUN/RREB1/TP53/ARHGAP35/ARHGEF28/AUTS2/CDH13/DENND4C/DLC1/G3BP2/KIF14/MAPKAP1/MRAS/NET1/PHACTR4/PIK3CB/PPP2CB/PSD3/RAP1A/RAPGEF2/RASA2/RB1/RHOU/SYNPO2L/ALS2/HACD3/KANK2/NRG1/OGT/OPHN1/PRKD1/STARD8/ABL2/FBXO8/ABL1/DENND1A/GNA13/NOTCH1/NRAS/PSD/ARHGEF1/ARRB1/CDC42/CRK/FGF2/FOXM1/G3BP1/GNA12/HEG1/HRAS/MYO9B/NGF/NUP62/RAB15/RAB35/RAB4A/RALBP1/RAP1B/RAP2A/RAPGEF6/RASSF1/RHOA/SPRY2/SQSTM1/USP28/COL1A2/…	75
GO:1901987	GO:1901987	regulation of cell cycle phase transition	75/2469	390/18722	0.000444744	0.0290366	0.0255585	E2F7/FOXN3/MECP2/PBX1/TFDP1/TP53/ATF5/CEP63/CLOCK/HECW2/JADE1/KIF14/NBN/PKD2/PKIA/RAD17/RAD51B/RB1/RHNO1/RIOK2/SIN3A/SLFN11/SPDL1/TMOD3/ANAPC15/APC/CCL2/CDKN2B/KANK2/THOC1/AKT1/CDC25B/PRMT2/TFAP4/CDC16/CDKN2D/MAD2L1BP/MEN1/MIIP/PLK1/PRPF19/SMARCD3/TIMELESS/TRIP13/UBE2C/BRCC3/CDKN1B/CHFR/DOT1L/FOXO4/MUS81/NABP1/PRKDC/PSMG2/TMEM14B/USP28/INTS7/NDC80/NSMCE2/RBL1/RPA2/SDE2/BUB1/CDC26/DBF4/GTSE1/ZFYVE…	75
GO:0010506	GO:0010506	regulation of autophagy	72/2469	317/18722	2.00483e-06	0.00152004	0.00133796	SREBF1/SREBF2/STAT3/TP53/ATG7/BOK/EXOC1/KDM4A/MTCL1/MTM1/MTMR9/PIK3CB/PIP4K2A/PRKAA2/SEC22B/SVIP/TAB3/TBC1D14/TRIM14/UBQLN2/CISD1/HTRA2/MAP3K7/ORMDL3/PAFAH1B2/PRKD1/TAB2/ABL2/AKT1/ABL1/ATP6V1C1/CDK5R1/EHMT2/ERN1/PIK3C2A/QSOX1/RHEB/SPTLC2/USP10/CTTN/BAG3/DAP/EEF1A1/MAPK3/NPC1/PHF23/PIP4K2C/POLDIP2/RAB8A/RUBCN/SLC25A4/SOGA1/TIGAR/TRIB3/IKBKG/DAPK3/GBA/UBQLN1/ATP6V0A2/SCFD1/CALCOCO2/HAX1/RAB3GAP1/OP…	72
GO:0032386	GO:0032386	regulation of intracellular transport	71/2469	337/18722	3.5264e-05	0.00709747	0.0062473	GLI3/SMAD3/SREBF1/SREBF2/TCF7L2/ATP9A/BCAS3/CD81/EDEM2/FYN/INPP5F/MTCL1/PKIA/RHOT1/RHOU/RIOK2/SVIP/XPO1/ANK3/ARFIP1/CPSF6/HTRA2/MAP1B/MSN/PAK1/PRKCD/PRKD1/CHMP3/JAK2/ARF1/B3GAT3/CDK5R1/EZR/TM9SF4/ABCA2/BAG3/BORCS5/CDC42/CEMIP/GAS6/GRIPAP1/HRAS/MAPK3/NUP62/PPP1CC/PTPN14/PTPN23/SMO/SPAG5/ARV1/IWS1/NOLC1/PCM1/CACNB3/SCFD1/HAX1/MIEF1/NUCB1/AKAP5/DERL2/EHD2/NUS1/OAZ1/REEP6/SETD2/SUFU/CDK5/PTGS2/STOM/Y…	71
GO:0010639	GO:0010639	negative regulation of organelle organization	69/2469	347/18722	0.000278706	0.0215747	0.0189904	TERF2/TP53/ATXN7/BOK/DLC1/DYRK1A/ERCC1/MTM1/NBN/ODF2L/POT1/PPARG/SEC22B/SPDL1/STYXL1/SVIL/TMOD3/ADCK1/ADD3/ANAPC15/APC/ATRX/CKAP2/MAP1B/MID1IP1/PRKCD/PTTG1/TJP1/AKT1/CAPZA2/LIMA1/SMG6/SPTBN2/SPTBN4/CORO2B/EHMT2/GCLC/GNL3L/MAD2L1BP/PIF1/PLK1/RAD50/RPS6KA2/TRIP13/TUBB4A/CLU/CORO1B/PAK2/PHF23/PPFIA1/PSMG2/SLC35F6/TFRC/TIGAR/XRCC1/BCL2L2/NDC80/PSMD10/RHPN2/SCFD1/TMSB4X/BUB1/CARMIL2/GHITM/LIF/MUL1/TMS…	69
GO:0072659	GO:0072659	protein localization to plasma membrane	68/2469	284/18722	5.20349e-07	0.000523645	0.00046092	CD81/CNST/DENND4C/FAM126A/PRKCE/PRKG2/RAB31/RAP1A/RAPGEF2/STX4/STX7/ANK3/AR/GAK/GORASP2/PACS1/PRKCZ/PTCH1/RAB40B/RILPL1/SEC23A/AKT1/GOLPH3/RAB10/RAB13/SPTBN4/STX3/BSG/EHD3/EZR/RAB40C/S100A10/SCRIB/TSPAN17/TTC7B/EXOC5/GAS6/GRIPAP1/PACS2/PALM/PIP5K1A/PPFIA1/RAB15/RAB26/RAB8A/RAMP1/RAP2A/RAPGEF6/SQSTM1/VTI1B/FCHO2/IFT20/VAMP3/CACNB3/RAB3B/AKAP5/EHD2/FLOT2/GGA3/OPTN/TPBG/CDK5/RAB3D/SLC9A3R1/TMED2/TME…	68
GO:0048193	GO:0048193	Golgi vesicle transport	68/2469	296/18722	2.51147e-06	0.00152004	0.00133796	AP1G1/ATP9A/CCDC22/CNST/EXOC1/RAB31/SEC22A/SEC22B/SEC31A/SLC10A7/TBC1D14/TRAPPC11/VCP/VPS54/WHAMM/ANK3/COG8/GAK/PRKD1/RBSN/SEC22C/SEC23A/SEC23B/GOLPH3/GOSR2/RAB10/RAB13/TRAPPC6B/WIPI1/YKT6/AP4M1/ARF1/EHD3/TMED10/TMED3/AP1AR/CEP19/COG7/COPE/EXOC5/LLGL1/RAB26/RAB8A/SPIRE2/VAMP7/VPS13A/VTI1B/COPA/TMED1/VAMP3/ARL1/COPG1/SCFD1/SEC24C/PPP6C/GGA3/OPTN/COPB2/COPG2/GABARAPL2/LMAN2/RP2/SNX1/TMED2/TMED4/YIP…	68
GO:0015980	GO:0015980	energy derivation by oxidation of organic compounds	68/2469	318/18722	3.12814e-05	0.00693182	0.00610149	MYC/NR1D1/TP53/COQ10B/NNT/PPP1CA/PPP1R3C/SLC25A33/SUCLG1/VCP/CISD1/COX15/ME3/NDUFS4/OXA1L/PHKG2/SLC25A13/AKT1/CHCHD2/SLC25A22/NDUFS7/OPN3/PASK/PHLDA2/PPP1R3B/SLC25A25/TRPV4/UQCR11/COX7B/CYCS/GFPT1/NDUFAF1/NDUFV1/PER2/PHKA1/PPP1CC/RHOA/TIGAR/UQCRC2/DLST/NDUFB2/NDUFS2/PDHA1/PPP1R3F/GBA/NDUFA10/NDUFB1/NDUFB7/PPP1R2/COA6/COX7A2/COX7A2L/DGUOK/GHITM/GYS1/IDH1/NDUFS8/UQCRHL/ABCD1/CS/LYRM7/PYGL/RB1CC1/SU…	68
GO:0042254	GO:0042254	ribosome biogenesis	64/2469	299/18722	5.11003e-05	0.0093498	0.00822984	METTL15/MRPL22/RIOK1/RIOK2/SDAD1/SRFBP1/TRMT61B/XPO1/DKC1/PWP1/RPL14/RPS19/NOP9/RPL26L1/TFB2M/UTP11/DDX21/EXOSC6/FBL/GNL3L/MRPL36/NOL6/NOL8/NUP88/PWP2/RRP15/WDR46/XRN2/GEMIN4/MPV17L2/MRPL20/NOC2L/NOP14/NSA2/PRKDC/RPL35/RPL6/RPP30/SHQ1/TSR1/YBEY/YTHDF2/MRM3/NOC4L/NOLC1/NUDT16/RPL11/RPL3/EIF2A/NOB1/NIFK/PIN4/RPS6/EXOSC8/IMP3/POP5/RPS17/RPS7/TRMT112/RPS25/SNU13/NOL11/DHX29/BRIX1	64
GO:0018105	GO:0018105	peptidyl-serine phosphorylation	64/2469	315/18722	0.000246563	0.0195888	0.0172423	AXIN1/DYRK1A/DYRK1B/DYRK4/FNIP2/INPP5F/MAPKAP1/MAST4/MASTL/MORC3/PDE4D/PIKFYVE/PRKAA2/PRKCE/PRKG2/RICTOR/SMYD3/STK32B/ULK2/CAMK4/MAP3K13/MARK2/MAST3/PAK1/PRKCD/PRKCZ/PRKD1/PWP1/AKT1/CAB39/SPTBN4/CDK5R1/ERN1/MAPK12/PKN2/PLK1/RPS6KA2/TOP1/MAPK9/CSNK1G2/GAS6/GRK2/HSP90AA1/MAP3K10/MAPK3/MAPK7/NGF/NTF3/PAK2/PRKDC/RIPK1/SGK3/SPRY2/TFRC/MKNK2/HAX1/BRAF/LIF/LMTK2/BAK1/CDK5/CREBL2/IKBKE/PTGS2	64
GO:1904951	GO:1904951	positive regulation of establishment of protein localization	64/2469	319/18722	0.000353681	0.0251238	0.0221144	GLI3/SMAD3/SREBF2/TCF7L2/BCAS3/CD81/CNST/EDEM2/EXOC1/EXPH5/FRMD4A/FYN/MTCL1/MYH10/PRKCE/RHOU/STX4/ANK3/DKC1/HTRA2/PAK1/PRKCD/PRKCZ/PRKD1/SYTL4/GOLPH3/JAK2/SRI/ARF1/B3GAT3/BMP6/CDK5R1/CORO2B/EZR/TM9SF4/TMED10/ACSL4/ADAM9/BAG3/CCT6A/CDC42/CEMIP/GAS6/HRAS/NLGN2/PPIA/PTPN23/SERP1/SMO/TGFB3/CCT2/OXCT1/PCM1/TSG101/CACNB3/OSBP/MIEF1/AKAP5/OAZ1/CDK5/PSMD9/PTGS2/STOM/NNAT	64
GO:0071496	GO:0071496	cellular response to external stimulus	64/2469	320/18722	0.000386315	0.0271229	0.023874	IRF1/JUN/NFE2L2/NR4A2/SREBF1/SREBF2/TP53/USF1/VDR/ARHGAP35/ATG5/ATG7/COMT/DCPS/HFE/MAX/NCOA1/PRKAA2/SIK2/TRIM24/VPS41/ATP2B1/CDKN2B/KANK2/PRKD1/AKT1/ATP1A1/GDAP1/LAMP2/SIPA1/SRF/WIPI1/BMP6/EHMT2/EIF2AK2/GCLC/GSDMD/NPRL3/PTN/SLC1A2/SRD5A1/BAG3/COL1A1/CTSV/DAG1/DAP/GAS6/HABP4/MAPK3/PPARA/WDR45/GBA/GSTP1/PMAIP1/CACNB3/GCN1/SOX9/SLC39A4/BAK1/GABARAPL2/MAP1LC3B2/PTGS2/GOT1/RRAGA	64
GO:0006605	GO:0006605	protein targeting	63/2469	314/18722	0.000390937	0.027132	0.023882	SREBF1/SREBF2/AIP/FYN/HOMER3/MTCL1/PIKFYVE/RHOU/SRPRB/SSR1/SYNGR1/TIMM8A/VPS41/ZDHHC21/ANK3/AP4S1/HTRA2/PAK1/RAB3IP/VPS37B/GDAP1/GNPTAB/LAMP2/AP4M1/CDK5R1/MON1A/SPCS3/TIMM10/TOMM20/TOMM34/AP1S3/BAG3/CEMIP/CLU/GRPEL1/HRAS/HSP90AA1/RN7SL1/SEC61A1/VPS13A/NAGPA/RPL11/YWHAQ/CACNB3/SNX16/HAX1/MIEF1/NACA/NUCB1/SGTB/AGK/GGA3/PEX13/SSR2/TIMM17A/CDK5/HACL1/SRP14/STOM/VPS13D/ZDHHC1/PMPCB/TIMM10B	63
GO:0043414	GO:0043414	macromolecule methylation	63/2469	316/18722	0.000466096	0.0293155	0.0258039	MBD2/MECP2/MYC/TET1/ATF7IP/AUTS2/BAZ2A/CTNNB1/KDM4A/KDM6A/METTL15/METTL22/SETD1A/SETD5/SMYD3/TGS1/THADA/TRMT61B/WTAP/ZNF335/ATRX/OGT/PRMT3/PWP1/SMYD5/TRDMT1/CMTR1/GATAD2A/PRMT2/TFB2M/COPRS/EEF2KMT/EHMT2/FBL/MEN1/METTL3/MPHOSPH8/N6AMT1/PRDM2/TET2/WDR4/DOT1L/FTSJ1/PAXBP1/PRDM5/SETD1B/TRMT13/THUMPD3/IWS1/MRM3/METTL2B/FAM98A/ALKBH8/ETF1/GSPT1/NNMT/SETD2/TRMT10B/METTL6/PCMTD2/RAB3D/TRMT112/TRMT12	63
GO:0140014	GO:0140014	mitotic nuclear division	61/2469	287/18722	9.3434e-05	0.0131384	0.0115646	HECW2/KIF14/NDE1/NIPBL/PDS5A/PDS5B/RACGAP1/RB1/RIOK2/SGO2/SMC5/SPDL1/ANAPC15/APC/ATRX/BOD1/CENPK/INCENP/NUDC/PTTG1/ANKLE2/CDC16/CHMP2A/EML4/KIFC1/MAD2L1BP/MYBL2/NAA50/PLK1/TRIP13/UBE2C/CDC42/CDKN1B/CENPC/CHTF8/NUP62/POLDIP2/PSMG2/PSRC1/RHOA/SPAG5/UBE2S/DAPK3/KIF18A/KIF2C/NDC80/NSMCE2/UBXN2B/BUB1/CDC26/KIF23/OBSL1/TOM1L1/FBXW5/KIF18B/NUF2/PHB2/WRAP73/SMC1A/NCAPG/NEK2	61

## Sheet: er_vs_gfp_t2_module_3
	ID	Description	GeneRatio	BgRatio	pvalue	p.adjust	qvalue	geneID	Count
GO:0051052	GO:0051052	regulation of DNA metabolic process	15/151	359/18722	2.21546e-07	0.000244254	0.000237404	ARID2/MAPKAPK5/RAD52/CEBPG/HMGA2/TFDP1/EYA2/DUSP1/MAD2L2/SMARCAD1/NUDT16L1/TMEM161A/IL27RA/ERCC8/POLH	15
GO:0006282	GO:0006282	regulation of DNA repair	10/151	130/18722	1.00602e-07	0.000221828	0.000215607	ARID2/RAD52/CEBPG/HMGA2/EYA2/MAD2L2/NUDT16L1/TMEM161A/ERCC8/POLH	10
GO:2001020	GO:2001020	regulation of response to DNA damage stimulus	10/151	219/18722	1.16449e-05	0.00855902	0.00831897	ARID2/RAD52/CEBPG/HMGA2/EYA2/MAD2L2/NUDT16L1/TMEM161A/ERCC8/POLH	10

## Sheet: er_vs_gfp_t2_module_5
	ID	Description	GeneRatio	BgRatio	pvalue	p.adjust	qvalue	geneID	Count
GO:0022613	GO:0022613	ribonucleoprotein complex biogenesis	44/944	463/18722	4.22922e-05	0.0406428	0.0398882	ATM/CUL4B/DROSHA/UTP4/YTHDC1/NOL10/RUVBL2/EIF4H/NSUN5P2/PDCD11/CUL4A/EFL1/LYAR/PRPF39/RRP12/RRP8/CDC73/CPSF7/DDX10/DDX49/EIF3G/HSP90AB1/LSM2/PRPF6/RPLP0/SART1/SRSF9/TRAF7/WDR55/EIF3C/SRSF5/NOP58/DDX20/DENR/RPL24/DDX39B/ERI2/MPHOSPH10/NHP2/TSR3/ZCCHC4/LAS1L/LSM6/FTSJ3	44
GO:0071478	GO:0071478	cellular response to radiation	24/944	186/18722	2.25206e-05	0.0360705	0.0354008	ATF4/HMGA2/NFATC4/ATM/BCL2L1/CUL4B/IFI16/MAPK13/TLK2/POLD3/RUVBL2/MC1R/COPS9/FIGNL1/CRYAB/EGR1/PBK/ZBTB1/ERCC4/DHX36/EIF2AK4/EP300/RHOB/EIF2S1	24
GO:0043484	GO:0043484	regulation of RNA splicing	21/944	148/18722	1.71273e-05	0.0360705	0.0354008	NSRP1/SAP18/TMBIM6/YTHDC1/MBNL3/PCBP4/CLK2/DAZAP1/RBM4/AHNAK/LARP7/SRSF9/HNRNPLL/RBM3/SRSF5/CDK12/RBM39/RPS13/TIA1/ZNF326/RBM8A	21
GO:0050684	GO:0050684	regulation of mRNA processing	20/944	137/18722	1.76649e-05	0.0360705	0.0354008	NSRP1/SAP18/YTHDC1/MBNL3/PCBP4/DAZAP1/RBM4/ZC3H3/CDC73/CPSF7/LARP7/SRSF9/RBM3/DHX36/NELFE/RNF40/RBM39/RNF20/TIA1/RBM8A	20
GO:0031123	GO:0031123	RNA 3'-end processing	17/944	116/18722	7.02513e-05	0.0482225	0.0473272	CSTF3/YTHDC1/INTS2/POLR3K/ZC3H3/CDC73/CPSF7/INTS1/LARP7/DHX36/NELFE/RNF40/RNF20/PAPOLG/ERI2/ZNF473/PTCD1	17
GO:0034644	GO:0034644	cellular response to UV	15/944	90/18722	4.08399e-05	0.0406428	0.0398882	ATF4/NFATC4/CUL4B/MAPK13/POLD3/RUVBL2/MC1R/COPS9/PBK/ZBTB1/ERCC4/DHX36/EIF2AK4/EP300/EIF2S1	15
GO:0031440	GO:0031440	regulation of mRNA 3'-end processing	8/944	28/18722	5.10895e-05	0.0409141	0.0401545	YTHDC1/ZC3H3/CDC73/CPSF7/DHX36/NELFE/RNF40/RNF20	8

## Sheet: er_vs_gfp_t2_module_6
	ID	Description	GeneRatio	BgRatio	pvalue	p.adjust	qvalue	geneID	Count
GO:0018205	GO:0018205	peptidyl-lysine modification	25/448	376/18722	4.5679e-06	0.0179519	0.0167907	ARNT/TWIST1/ACTL6A/BAG6/HDAC9/KAT2B/KAT7/LOX/MED24/BEND3/CTBP1/RPS6KA5/SIRT1/ASH1L/LOXL2/PIAS4/TRIM28/ARID4A/HAT1/JMJD6/KMT2A/LOXL4/EED/BLOC1S1/DPY30	25

[truncated: 13 more sheets: er_vs_gfp_t2_module_7, er_vs_gfp_t2_module_12, er_vs_gfp_t3_module_1, er_vs_gfp_t3_module_3, er_vs_gfp_t3_module_4, er_vs_gfp_t3_module_5, er_vs_gfp_t3_module_6, er_vs_gfp_t3_module_8, er_vs_gfp_t3_module_17, er_vs_gfp_t4_module_1, er_vs_gfp_t4_module_3, er_vs_gfp_t5_module_1, er_vs_gfp_t5_module_2]
