# Supplementary material for: Integrative analysis reveals therapeutic potential of pyrvinium pamoate in Merkel cell carcinoma
Source: J Clin Invest. 2025 Feb 11;135(7):e177724. doi: 10.1172/JCI177724 (PMC11957690; doi:10.1172/JCI177724)
Supplement: Supplemental data set 5 [file jci-135-177724-s205.xlsx]

## Sheet: nHDF_48H_ER_vs_GFP_DEGs
	logFC	AveExpr	t	P.Value	adj.P.Val	B
CCR4	6.73838	-2.36644	57.5509	6.89453e-17	9.13663e-13	27.3744
MCPyV_gp3	13.1078	0.733934	32.695	9.39089e-14	4.23586e-10	21.7777
GPC3	6.32876	-1.77529	32.1087	1.1818e-13	4.23586e-10	21.5736
NASP	1.66899	6.47228	31.9103	1.27856e-13	4.23586e-10	21.5034
SFRP1	-1.38958	9.37031	-30.6434	2.13819e-13	5.66705e-10	21.0415
PAX8-AS1	-1.72861	5.67266	-29.2757	3.81479e-13	8.4146e-10	20.5143
PLCB4	-1.55192	5.05372	-28.9246	4.44478e-13	8.4146e-10	20.3739
ALDH1A1	-2.23958	6.97883	-28.2579	5.97162e-13	9.89199e-10	20.1013
ICAM1	2.61301	4.93793	27.1833	9.75274e-13	1.43604e-09	19.6448
TIPARP	-1.4399	6.00743	-26.6296	1.26498e-12	1.67635e-09	19.4008
PCNA	1.44104	7.08593	26.285	1.49121e-12	1.7965e-09	19.2458
MCM3	1.62144	6.48284	25.985	1.72382e-12	1.90367e-09	19.1089
TP53I11	4.05293	3.55661	25.789	1.8967e-12	1.93347e-09	19.0184
SERPINF1	1.96048	6.13415	25.4861	2.20161e-12	2.08398e-09	18.877
RAB11FIP5	-1.06347	7.06631	-25.1355	2.62198e-12	2.27322e-09	18.7107
C1orf115	2.88298	3.35969	24.9374	2.89708e-12	2.27322e-09	18.6155
HELLS	1.62926	4.9462	24.9244	2.91614e-12	2.27322e-09	18.6092
ITGA3	-1.47858	7.86711	-24.8069	3.09505e-12	2.27864e-09	18.5523
KRT34	-1.55753	6.34277	-24.3565	3.89883e-12	2.71933e-09	18.3312
NHERF2	-1.19146	6.11043	-23.9886	4.72238e-12	3.12905e-09	18.147
MCM4	1.28868	7.12148	23.6788	5.56156e-12	3.50961e-09	17.9893
KRT7	-2.51671	5.68083	-23.4934	6.13925e-12	3.69806e-09	17.8939
TCF21	-1.37635	5.48971	-23.348	6.63794e-12	3.82461e-09	17.8183
EPHA4	-1.9519	3.42228	-23.1383	7.43513e-12	4.03153e-09	17.7085
SH3BP4	-1.03429	7.31114	-23.0777	7.68394e-12	4.03153e-09	17.6766
NETO2	2.20483	4.38327	23.0099	7.97347e-12	4.03153e-09	17.6407
NPTX1	-2.13483	5.01298	-22.9556	8.21396e-12	4.03153e-09	17.6118
CXCL12	-1.18396	10.1517	-22.8016	8.93825e-12	4.23035e-09	17.5297
NFASC	-1.29042	6.77559	-22.687	9.52257e-12	4.35148e-09	17.4681
MCPyV_gp4	7.96522	-1.67948	22.4658	1.07686e-11	4.64756e-09	17.3484
SCN9A	-2.29701	4.53372	-22.4487	1.08719e-11	4.64756e-09	17.3391
CRIM1	-1.19119	9.27967	-22.3588	1.14333e-11	4.73482e-09	17.29
TMEM201	1.32956	4.51012	22.2026	1.24846e-11	5.00583e-09	17.2041
PSG5	-1.1721	7.64928	-22.1526	1.28432e-11	5.00583e-09	17.1764
MCM7	1.22723	7.00776	22.0754	1.34174e-11	5.08021e-09	17.1336
RFC2	1.40816	4.78123	21.9431	1.44682e-11	5.10448e-09	17.0599
MAGED1	-0.798277	8.56024	-21.8875	1.4936e-11	5.10448e-09	17.0287
DDX11	1.47532	4.98684	21.881	1.49913e-11	5.10448e-09	17.0251
PODXL	-2.08718	6.88243	-21.8774	1.50222e-11	5.10448e-09	17.0231
COL3A1	1.15991	11.1987	21.8187	1.55367e-11	5.14732e-09	16.9901
FEN1	1.28107	5.62502	21.7621	1.60506e-11	5.18707e-09	16.9582
KIRREL3	-2.45402	4.17553	-21.7206	1.64396e-11	5.18707e-09	16.9347
MME	1.32977	9.59336	21.3883	1.9942e-11	6.14584e-09	16.7451
YPEL5	-1.07449	6.63549	-21.2254	2.19445e-11	6.60928e-09	16.651
SLC1A4	1.57066	5.08663	21.0387	2.45096e-11	7.08701e-09	16.5421
TRNP1	-1.56292	6.86649	-21.0325	2.46002e-11	7.08701e-09	16.5384
EXOC6B	-1.16517	6.00862	-20.9461	2.58997e-11	7.30261e-09	16.4877
KIF3C	-1.03516	5.41364	-20.9003	2.66186e-11	7.34895e-09	16.4607
GREM1	-0.961391	11.2508	-20.8022	2.82321e-11	7.47845e-09	16.4026
STAT1	-1.08836	9.03895	-20.7479	2.91699e-11	7.47845e-09	16.3703
RTN4	-0.78672	10.0562	-20.747	2.91849e-11	7.47845e-09	16.3698
S1PR1	-1.79756	3.1224	-20.738	2.9345e-11	7.47845e-09	16.3644
TMEM127	-0.939966	6.88916	-20.6956	3.01041e-11	7.52716e-09	16.3392
ADGRD1	4.1683	4.12764	20.6458	3.10243e-11	7.6136e-09	16.3094
CCN3	-1.41704	6.67366	-20.5603	3.26753e-11	7.87296e-09	16.2581
SATB1	-1.76324	4.22323	-20.2871	3.86192e-11	8.61462e-09	16.0926
MYBL2	1.58145	5.0103	20.2473	3.95763e-11	8.61462e-09	16.0684
CDC6	1.63002	5.15019	20.221	4.02231e-11	8.61462e-09	16.0523
CHAF1B	1.74632	4.49926	20.2033	4.06662e-11	8.61462e-09	16.0414
HERC4	-1.32339	7.83779	-20.1751	4.13822e-11	8.61462e-09	16.0241
MSH2	1.07735	5.55176	20.1701	4.15108e-11	8.61462e-09	16.021
FNDC4	-1.30844	4.24251	-20.168	4.15642e-11	8.61462e-09	16.0198
CYP4F3	5.3559	-2.36838	20.1674	4.15791e-11	8.61462e-09	16.0194
USP1	1.1201	5.96009	20.1664	4.1604e-11	8.61462e-09	16.0188
TGFBR2	-0.796456	8.0067	-20.0358	4.51192e-11	9.19877e-09	15.9383
KRTAP1-5	-2.29422	4.20239	-19.9498	4.76055e-11	9.55861e-09	15.885
GALNT5	-1.6411	6.09942	-19.9209	4.84737e-11	9.5766e-09	15.8671
CDCP1	2.30925	3.97771	19.8991	4.91404e-11	9.5766e-09	15.8535
C4orf3	-0.97305	6.30188	-19.8554	5.05062e-11	9.67964e-09	15.8262
PSAT1	1.39344	6.81923	19.7843	5.28175e-11	9.67964e-09	15.7817
SLFN11	1.11599	6.17559	19.784	5.28279e-11	9.67964e-09	15.7815
PTPRN	-4.67718	3.29171	-19.778	5.30264e-11	9.67964e-09	15.7778
ASF1B	1.83731	4.9991	19.7692	5.33213e-11	9.67964e-09	15.7723
SLC17A5	-1.10649	6.75698	-19.7297	5.46683e-11	9.79006e-09	15.7475
PAICS	1.11318	7.18871	19.6451	5.76759e-11	1.01092e-08	15.6941
LUM	1.13226	9.10514	19.6323	5.81463e-11	1.01092e-08	15.686
MFAP5	-1.10957	6.56527	-19.6164	5.87387e-11	1.01092e-08	15.676
NOLC1	1.05592	6.41891	19.506	6.30151e-11	1.05166e-08	15.6059
PTGFRN	2.25387	3.50899	19.5052	6.30497e-11	1.05166e-08	15.6054
ZNF185	-2.45368	4.58114	-19.4866	6.38038e-11	1.05166e-08	15.5935
POLE	1.4465	5.90371	19.4749	6.42804e-11	1.05166e-08	15.5861
KRT19	-1.32109	7.68293	-19.2017	7.66437e-11	1.23864e-08	15.4106
FRMD6	-0.75297	8.55927	-19.1824	7.761e-11	1.23914e-08	15.398
STC2	-1.23002	9.56006	-19.1389	7.98344e-11	1.25265e-08	15.3698
COL15A1	3.08716	4.69503	19.1194	8.08536e-11	1.25265e-08	15.3571
MCM5	1.08116	6.3751	19.0973	8.20214e-11	1.25265e-08	15.3428
PERP	-0.828615	7.71357	-19.0933	8.22368e-11	1.25265e-08	15.3402
PMAIP1	2.25123	3.29076	18.9822	8.84287e-11	1.33166e-08	15.2676
FAM111B	1.71046	4.4365	18.9609	8.96697e-11	1.33517e-08	15.2536
HSPA2	1.30732	6.2054	18.8322	9.75966e-11	1.4215e-08	15.1688
OLFML2A	1.69456	4.47421	18.8255	9.80302e-11	1.4215e-08	15.1644
RCC2	1.10304	5.99728	18.8154	9.86851e-11	1.4215e-08	15.1577
MN1	-1.14768	5.67703	-18.7741	1.01414e-10	1.4451e-08	15.1304
DSN1	1.21925	4.51728	18.5794	1.15438e-10	1.61668e-08	15.0006
UHRF1	1.22193	6.84801	18.5735	1.15895e-10	1.61668e-08	14.9966
PEG10	1.12099	7.03492	18.5359	1.18846e-10	1.64057e-08	14.9714
IDH1	-0.954121	7.16416	-18.5009	1.21668e-10	1.66221e-08	14.9478
PDPN	3.88793	4.22278	18.457	1.2531e-10	1.6945e-08	14.9182
PTX3	0.90818	9.08164	18.4014	1.30096e-10	1.74145e-08	14.8806
NUP155	0.937639	5.63133	18.3631	1.33502e-10	1.76916e-08	14.8546
CFLAR	-0.961105	6.23415	-18.2853	1.40719e-10	1.83802e-08	14.8017
CCNE1	2.46896	3.27282	18.2489	1.44243e-10	1.83802e-08	14.7769
CLIC3	-2.27954	2.64499	-18.2473	1.444e-10	1.83802e-08	14.7758
SERPINB9	1.76489	3.2684	18.237	1.45414e-10	1.83802e-08	14.7687
NUP210	6.21344	-2.05801	18.2348	1.45633e-10	1.83802e-08	14.7672
LTBP1	-0.754835	8.94085	-18.2186	1.4725e-10	1.84091e-08	14.7561
DCTN1	-0.876363	8.38193	-18.1948	1.49651e-10	1.85343e-08	14.7399
LRRC15	-1.54802	6.19387	-18.127	1.56744e-10	1.91539e-08	14.6933
PSIP1	0.894912	6.71186	18.1195	1.57544e-10	1.91539e-08	14.6881
RBBP8	1.56647	5.3566	17.9099	1.81985e-10	2.19242e-08	14.5429
NIPAL3	-1.29139	6.57028	-17.8753	1.86392e-10	2.22529e-08	14.5188
DSEL	-0.927485	6.7498	-17.8558	1.88937e-10	2.23553e-08	14.5052
HMGB2	0.72885	6.44892	17.7991	1.96521e-10	2.30468e-08	14.4655
EXOSC2	1.20122	4.52563	17.7455	2.03994e-10	2.37134e-08	14.4279
ISLR	-0.899665	5.30765	-17.7195	2.07729e-10	2.39376e-08	14.4096
MARCHF4	-1.29591	6.04585	-17.671	2.14899e-10	2.45503e-08	14.3753
MYO19	1.33193	5.61861	17.5955	2.26597e-10	2.56655e-08	14.3218
TAFA5	-1.97594	3.47744	-17.5754	2.29818e-10	2.58097e-08	14.3076
DKK3	-0.825406	9.20053	-17.5579	2.32663e-10	2.59078e-08	14.2951
GDF15	2.36249	5.50233	17.5462	2.34601e-10	2.59078e-08	14.2868
POSTN	0.859691	9.56137	17.4894	2.44197e-10	2.67446e-08	14.2463
MEST	1.27022	5.94831	17.4566	2.49924e-10	2.71475e-08	14.2229
TFDP1	0.833741	7.71164	17.4188	2.56709e-10	2.76577e-08	14.1958
HS1BP3	-0.95115	5.932	-17.3687	2.66013e-10	2.8429e-08	14.1598
ANTXR1	-0.946474	8.64521	-17.3005	2.79276e-10	2.96078e-08	14.1106
CCHCR1	1.07441	4.79388	17.2613	2.87212e-10	3.02074e-08	14.0823
CCND1	-1.01778	9.5826	-17.2466	2.90236e-10	3.02851e-08	14.0717
PHGDH	1.0934	7.04621	17.233	2.93091e-10	3.0344e-08	14.0618
MIR100HG	-1.07258	7.013	-17.1567	3.09596e-10	3.18044e-08	14.0063
LBH	-1.42255	8.47452	-17.1123	3.19665e-10	3.23981e-08	13.9739
FKBP5	2.52585	4.0834	17.1097	3.20265e-10	3.23981e-08	13.972
PIK3IP1	-1.32365	4.41962	-17.0825	3.2662e-10	3.27906e-08	13.9521
MLPH	-1.29466	5.82055	-17.052	3.33887e-10	3.32682e-08	13.9298
PARP1	0.911658	7.37326	17.0338	3.38322e-10	3.33933e-08	13.9164
EMP2	0.942989	5.78343	17.0263	3.40183e-10	3.33933e-08	13.9109
IGFBP6	-0.933092	7.56228	-17.0028	3.46029e-10	3.36428e-08	13.8936
GFPT2	1.46792	4.50267	16.9957	3.47801e-10	3.36428e-08	13.8884
CDCA7	1.68469	4.08313	16.9729	3.53604e-10	3.39562e-08	13.8717
TMBIM1	-0.782125	7.98277	-16.8285	3.92904e-10	3.69643e-08	13.7648
SERPING1	2.29311	4.47726	16.8279	3.93082e-10	3.69643e-08	13.7644
MARCKSL1	1.72814	5.05603	16.8271	3.93297e-10	3.69643e-08	13.7638
DHRS3	-1.29835	4.93626	-16.801	4.00918e-10	3.74152e-08	13.7443
CALCOCO1	-0.962011	6.79293	-16.6841	4.3693e-10	4.02821e-08	13.657
ADAMTS1	-0.858354	7.83465	-16.6755	4.3973e-10	4.02821e-08	13.6506
MCM2	1.57665	5.72925	16.6723	4.40757e-10	4.02821e-08	13.6482
SNAP25	-2.35871	2.42276	-16.6616	4.44242e-10	4.03226e-08	13.6402
DPYSL3	0.847271	7.70617	16.6151	4.59808e-10	4.14515e-08	13.6052
SYT11	-1.1776	5.95142	-16.581	4.71607e-10	4.2228e-08	13.5795
TBX3	-0.788751	6.24569	-16.5353	4.87883e-10	4.33922e-08	13.545
AGPAT5	1.12003	4.8472	16.5206	4.93274e-10	4.35791e-08	13.5338
VAT1	-0.785846	9.55928	-16.5015	5.0035e-10	4.39115e-08	13.5194
WNT5A	-0.941809	8.18083	-16.4339	5.26286e-10	4.58838e-08	13.468
GLIPR1	-1.18199	6.68636	-16.4234	5.30437e-10	4.59435e-08	13.46
GMPS	0.817943	6.55832	16.3961	5.41408e-10	4.65892e-08	13.4392
PPP1R3C	-0.975638	6.79096	-16.3701	5.52078e-10	4.70388e-08	13.4193
DNMT1	0.766842	7.76573	16.3661	5.53731e-10	4.70388e-08	13.4163
SULF1	-1.21337	8.44157	-16.3524	5.59456e-10	4.72224e-08	13.4058
TRAK1	-0.656428	7.52558	-16.3235	5.71759e-10	4.79554e-08	13.3837
CRYZ	-1.05587	4.66756	-16.2982	5.82765e-10	4.83288e-08	13.3643
SHANK2	-1.67298	3.43358	-16.2965	5.83505e-10	4.83288e-08	13.363
EXT1	-0.706988	8.28715	-16.279	5.91256e-10	4.86667e-08	13.3496
MAN1C1	1.41937	3.86256	16.258	6.00754e-10	4.91432e-08	13.3334
ZNF804A	-1.81407	2.94898	-16.2043	6.25692e-10	5.08691e-08	13.292
MCM6	0.927581	6.59842	16.1666	6.4384e-10	5.14821e-08	13.2629
FUCA2	0.630837	6.58105	16.1609	6.46608e-10	5.14821e-08	13.2585
TOP3A	1.03865	5.33912	16.1595	6.47327e-10	5.14821e-08	13.2574
MYO1D	1.36395	5.83491	16.1537	6.50187e-10	5.14821e-08	13.2529
RBPMS	-0.8182	7.19601	-16.1487	6.52656e-10	5.14821e-08	13.249
RPL22L1	0.927901	6.04537	16.1075	6.73439e-10	5.28072e-08	13.2171
CCNG2	-1.01043	5.00408	-16.0881	6.83518e-10	5.32822e-08	13.202
NCEH1	-1.12793	6.12344	-16.0362	7.11179e-10	5.51143e-08	13.1615
NOP56	0.978117	6.66536	16.0095	7.25891e-10	5.5746e-08	13.1407
EPDR1	-0.947389	5.9674	-15.9949	7.34074e-10	5.5746e-08	13.1292
H3C14	3.26796	0.457716	15.9925	7.35418e-10	5.5746e-08	13.1274
WNT16	-3.92689	1.99342	-15.9912	7.36156e-10	5.5746e-08	13.1264
TP53INP2	-0.870159	5.60684	-15.9816	7.41562e-10	5.58362e-08	13.1189
H3C15	3.2623	0.45789	15.9595	7.54283e-10	5.64732e-08	13.1016
MMS22L	0.957733	4.32978	15.919	7.782e-10	5.77873e-08	13.0697
GPR68	-1.55888	4.02903	-15.915	7.80556e-10	5.77873e-08	13.0666
CDC7	1.44025	3.83843	15.907	7.8539e-10	5.78221e-08	13.0603
E2F7	1.27944	4.96103	15.874	8.05679e-10	5.89882e-08	13.0343
ACKR4	1.85054	4.7192	15.8661	8.10626e-10	5.90243e-08	13.0281
TOPBP1	0.879589	5.7758	15.8504	8.20513e-10	5.94177e-08	13.0157
GXYLT1	1.18688	5.35354	15.7843	8.63674e-10	6.22033e-08	12.9634
CCNE2	2.59777	2.90578	15.7771	8.68489e-10	6.2212e-08	12.9577
C1R	1.04126	8.33443	15.7419	8.92584e-10	6.33828e-08	12.9298
MAGED2	-0.908249	7.02023	-15.7387	8.94802e-10	6.33828e-08	12.9273
TNFRSF10D	-0.876343	5.93001	-15.7325	8.99182e-10	6.33828e-08	12.9223
WDR76	1.40902	4.66794	15.7126	9.13195e-10	6.39797e-08	12.9065
CCNDBP1	-0.916183	5.69186	-15.7069	9.17306e-10	6.39797e-08	12.9019
ZNF385D	1.83214	2.54356	15.6986	9.23257e-10	6.40576e-08	12.8953
SKP2	0.791745	5.95622	15.6851	9.33014e-10	6.43974e-08	12.8846
PCDH10	-2.46267	3.10967	-15.6313	9.73168e-10	6.68208e-08	12.8416
GUCY1A2	4.36312	2.12083	15.6021	9.95668e-10	6.80134e-08	12.8182
KIDINS220	-0.765149	6.927	-15.4784	1.09765e-09	7.45952e-08	12.7186
RASA4B	-1.49446	5.46026	-15.4206	1.14902e-09	7.76875e-08	12.6718
TMEM109	0.729579	6.4445	15.4065	1.16192e-09	7.8008e-08	12.6604
NID1	0.744335	8.39207	15.401	1.16702e-09	7.8008e-08	12.6559
SDC1	0.98146	7.28505	15.3963	1.17142e-09	7.8008e-08	12.6521
GOLM1	1.06585	6.49126	15.3812	1.18559e-09	7.85573e-08	12.6398
APCDD1L	-1.35558	4.48027	-15.3691	1.19703e-09	7.89203e-08	12.6299
RCAN2	1.43567	5.29428	15.3308	1.23416e-09	8.08034e-08	12.5987
SSRP1	0.759057	7.2519	15.3271	1.23778e-09	8.08034e-08	12.5957
RETREG2	-0.79542	7.0575	-15.303	1.2618e-09	8.19673e-08	12.576
UBR7	0.917438	5.35406	15.2968	1.26811e-09	8.19754e-08	12.5709
TMEM97	1.4248	4.87119	15.2016	1.36863e-09	8.80439e-08	12.4929
AK4	0.914697	5.04326	15.1419	1.43603e-09	9.15487e-08	12.4436
STEAP3	-0.811114	6.08833	-15.1411	1.43692e-09	9.15487e-08	12.443
NCAPD3	0.840882	5.60103	15.1294	1.45054e-09	9.19736e-08	12.4333
ATF3	3.20327	2.43348	15.0902	1.49726e-09	9.44845e-08	12.4009
NCAPG2	0.758234	6.05569	15.0842	1.50457e-09	9.44957e-08	12.3959
SCIN	-1.70287	4.55525	-15.0607	1.53346e-09	9.56717e-08	12.3764
SEL1L3	-0.7464	6.22994	-15.0572	1.53774e-09	9.56717e-08	12.3735
FBL	0.993289	6.39735	14.9951	1.61737e-09	1.00156e-07	12.3218
FST	-0.840047	8.29442	-14.955	1.67107e-09	1.03e-07	12.2883
LGALS3BP	1.11692	5.78215	14.943	1.68747e-09	1.0353e-07	12.2783
NLGN1	-1.29345	4.0794	-14.9239	1.714e-09	1.04435e-07	12.2623
ATP2B4	-0.891823	9.24098	-14.9211	1.71799e-09	1.04435e-07	12.2599
SEMA7A	-1.07234	7.21421	-14.8998	1.74814e-09	1.05782e-07	12.2421
ARMC9	-0.712972	7.05006	-14.8781	1.7795e-09	1.0719e-07	12.2239
RAB1A	-0.657164	7.9957	-14.8686	1.79332e-09	1.07534e-07	12.2159
RECQL4	0.903284	4.61864	14.8315	1.84875e-09	1.10186e-07	12.1847
NFIB	1.81003	3.58072	14.828	1.85417e-09	1.10186e-07	12.1817
TIMP3	0.9224	7.92719	14.8178	1.86974e-09	1.10615e-07	12.1731
PPP2R2C	-3.94047	0.477624	-14.7951	1.90498e-09	1.11591e-07	12.154
DYNC1I2	-0.72697	7.31937	-14.7936	1.90738e-09	1.11591e-07	12.1527
DYSF	-2.47892	1.94017	-14.7901	1.9129e-09	1.11591e-07	12.1497
RNF138	1.3068	3.97394	14.7815	1.92648e-09	1.11591e-07	12.1425
RPA1	0.79521	6.77948	14.7803	1.92833e-09	1.11591e-07	12.1415
TYMS	1.18781	5.14941	14.7732	1.93975e-09	1.11763e-07	12.1354
ZNF367	0.923456	4.52662	14.7582	1.96388e-09	1.12664e-07	12.1227
DGKA	-0.740111	6.10125	-14.7465	1.98296e-09	1.13268e-07	12.1128
STRIP2	1.45639	3.33037	14.7117	2.04083e-09	1.15683e-07	12.0833
MCMBP	0.860368	6.45991	14.7106	2.04269e-09	1.15683e-07	12.0823
CDK2	1.1009	5.04363	14.6955	2.06841e-09	1.16641e-07	12.0695
NOTCH3	-1.0092	6.59127	-14.6823	2.0911e-09	1.17421e-07	12.0583
NUP107	0.698478	5.49604	14.666	2.11961e-09	1.1839e-07	12.0444
PDE4B	-1.58814	4.42466	-14.6622	2.12623e-09	1.1839e-07	12.0412
RBL1	1.29207	4.59973	14.6394	2.16691e-09	1.20071e-07	12.0217
FLNC	-0.812404	10.0255	-14.6311	2.18196e-09	1.20071e-07	12.0146
LPIN1	-0.740267	7.34105	-14.6302	2.1836e-09	1.20071e-07	12.0139
RHOQ	-0.829949	7.47458	-14.6196	2.2029e-09	1.20469e-07	12.0048
FZD7	-0.867029	7.48614	-14.6141	2.21301e-09	1.20469e-07	12.0001
AOX1	-0.98077	6.44036	-14.6113	2.21812e-09	1.20469e-07	11.9978
FEZ2	-0.907084	5.89854	-14.5614	2.31248e-09	1.25082e-07	11.955
STK17B	-0.763099	5.94188	-14.5424	2.34942e-09	1.26563e-07	11.9387
NES	1.66574	4.85691	14.5279	2.37815e-09	1.27502e-07	11.9262
RASGRP3	-1.39599	3.37442	-14.5239	2.38609e-09	1.27502e-07	11.9228
LPAR1	-0.606693	7.77537	-14.503	2.42835e-09	1.29239e-07	11.9047
GART	0.771543	6.63574	14.4753	2.48529e-09	1.3174e-07	11.8809
PAM	-0.654666	9.1942	-14.4539	2.53041e-09	1.33598e-07	11.8624
MYPN	-1.29727	3.56339	-14.4286	2.58487e-09	1.35931e-07	11.8406
APEX2	0.878504	4.59434	14.4155	2.61373e-09	1.36559e-07	11.8291
POLR1E	1.19675	4.75969	14.4138	2.61742e-09	1.36559e-07	11.8277
IRS1	-0.661632	7.15421	-14.4073	2.63181e-09	1.36771e-07	11.8221
PPIF	0.781783	6.67327	14.3994	2.64934e-09	1.37145e-07	11.8152
FOXF1	-1.35163	3.95529	-14.3888	2.67319e-09	1.37841e-07	11.806
RFC1	0.794322	6.09774	14.3745	2.70563e-09	1.38973e-07	11.7936
CEND1	-1.56403	2.33797	-14.3654	2.7266e-09	1.39509e-07	11.7857
ZWINT	0.944333	5.32288	14.3465	2.77058e-09	1.40875e-07	11.7692
TRHDE	-1.35433	3.49609	-14.3414	2.78247e-09	1.40875e-07	11.7648
ABHD3	1.48193	3.04014	14.3368	2.79343e-09	1.40875e-07	11.7608
SLC25A5	0.767338	7.44183	14.3358	2.79581e-09	1.40875e-07	11.7599
PCYOX1	-0.81367	8.06465	-14.3292	2.81143e-09	1.41125e-07	11.7542
CREBRF	-0.952657	4.87229	-14.3235	2.82506e-09	1.41274e-07	11.7492
MYOF	-0.716312	9.9557	-14.2757	2.94202e-09	1.4657e-07	11.7075
LEPROT	-0.706402	6.97872	-14.2654	2.96798e-09	1.4731e-07	11.6984
CDT1	1.25231	4.38823	14.2366	3.04159e-09	1.504e-07	11.6732
PDE5A	-1.05262	6.38062	-14.2192	3.08714e-09	1.52085e-07	11.6579
CHPF2	-0.753623	7.19437	-14.21	3.11122e-09	1.52457e-07	11.65
HSPB7	-1.70958	4.5197	-14.2052	3.12416e-09	1.52457e-07	11.6457
LACTB	-0.974807	5.3414	-14.2033	3.12921e-09	1.52457e-07	11.644
PPM1G	0.647435	7.08783	14.1949	3.15177e-09	1.52597e-07	11.6366
MAPK3	-0.905304	6.4825	-14.1936	3.15512e-09	1.52597e-07	11.6355
CDH6	-1.99458	2.77871	-14.1617	3.2424e-09	1.5605e-07	11.6075
KCNAB3	2.25446	2.49209	14.159	3.25006e-09	1.5605e-07	11.605
CD82	1.99819	4.17364	14.1275	3.33892e-09	1.59738e-07	11.5773
COLGALT1	0.700733	7.96045	14.1064	3.40015e-09	1.62082e-07	11.5586
STOX2	-1.51174	2.84109	-14.088	3.45439e-09	1.64077e-07	11.5423
H2AZ1	0.803882	7.48102	14.0751	3.49295e-09	1.65316e-07	11.5308
SLC43A3	1.24847	5.25954	14.0518	3.56359e-09	1.67962e-07	11.5102
CAD	0.586537	7.16465	14.0484	3.5742e-09	1.67962e-07	11.5072
EIF4EBP1	1.38878	5.36295	13.985	3.77524e-09	1.76783e-07	11.4508
DHFR	0.912451	6.36899	13.9797	3.79278e-09	1.76917e-07	11.446
ASS1	1.05657	6.54462	13.976	3.80482e-09	1.76917e-07	11.4428
CLIP3	-0.872538	7.19695	-13.9577	3.86575e-09	1.79122e-07	11.4264
FBLN5	-0.616974	8.8767	-13.9513	3.88714e-09	1.79486e-07	11.4207
IGFBP3	-0.713183	9.79517	-13.9053	4.04579e-09	1.86162e-07	11.3795
MCUB	0.878935	4.88292	13.8931	4.08899e-09	1.87499e-07	11.3685
LMO7	-0.681688	8.75596	-13.8853	4.11709e-09	1.87626e-07	11.3615
IMPDH2	0.704166	7.31048	13.8844	4.12007e-09	1.87626e-07	11.3607
CGAS	1.40823	3.22374	13.8738	4.15847e-09	1.88726e-07	11.3512
CAPG	-0.961995	6.05947	-13.8377	4.29169e-09	1.94107e-07	11.3187
HAUS5	1.13582	4.091	13.833	4.30906e-09	1.9423e-07	11.3145
MTHFD1	0.791208	6.91267	13.8242	4.34238e-09	1.95068e-07	11.3066
CCDC9B	-0.903677	6.34569	-13.8121	4.3886e-09	1.96479e-07	11.2957
FTL	-0.624985	11.9917	-13.8033	4.42272e-09	1.9734e-07	11.2877
RASSF3	0.631106	5.57823	13.7967	4.44846e-09	1.97822e-07	11.2817
TPRG1L	-0.77547	6.40279	-13.7914	4.46912e-09	1.98076e-07	11.2769
RAB3B	-1.33651	7.78887	-13.7518	4.62703e-09	2.04156e-07	11.2411
ARRDC4	1.02011	5.99568	13.7493	4.63712e-09	2.04156e-07	11.2389
FIBIN	1.08769	5.00502	13.7395	4.67742e-09	2.05106e-07	11.2299
F2RL2	-1.77292	3.95364	-13.7365	4.68964e-09	2.05106e-07	11.2272
PYGL	0.831249	6.60474	13.7318	4.70922e-09	2.05285e-07	11.223
PCSK9	1.36645	5.45535	13.7194	4.76071e-09	2.06849e-07	11.2117
SNRPB	0.80142	6.35021	13.7115	4.79397e-09	2.07613e-07	11.2046
ADD1	-0.530137	8.32944	-13.7036	4.8278e-09	2.08397e-07	11.1973
SOCS5	-0.871672	6.31268	-13.6982	4.85084e-09	2.08712e-07	11.1924
IGFBP4	-0.758134	10.5573	-13.6874	4.89712e-09	2.10022e-07	11.1826
RANBP1	1.05691	6.30206	13.6834	4.91455e-09	2.10089e-07	11.1789
SPON2	1.09904	7.93122	13.675	4.95113e-09	2.10972e-07	11.1713
SHMT1	1.18216	4.56843	13.6677	4.98297e-09	2.11257e-07	11.1647
TCF7	-0.934564	5.99665	-13.6662	4.9897e-09	2.11257e-07	11.1633
MAB21L1	-0.70953	5.73411	-13.6616	5.00982e-09	2.11434e-07	11.1591
F3	-0.707179	7.01775	-13.6417	5.09877e-09	2.14504e-07	11.141
EEF1A2	-1.42377	1.9246	-13.6255	5.17251e-09	2.16918e-07	11.1262
UBXN4	-0.60345	7.39606	-13.6061	5.26218e-09	2.19983e-07	11.1084
GFPT1	-0.714601	7.51989	-13.5985	5.29783e-09	2.20776e-07	11.1015
CYBRD1	-0.696514	9.29923	-13.5862	5.35598e-09	2.22324e-07	11.0902
POLH	0.726515	6.04444	13.5836	5.36853e-09	2.22324e-07	11.0878
TNFRSF1B	1.38653	3.3423	13.5758	5.40566e-09	2.23165e-07	11.0807
BHMT2	1.32074	3.46262	13.5622	5.47183e-09	2.24927e-07	11.0681
RBBP4	0.768046	6.59551	13.56	5.48229e-09	2.24927e-07	11.0661
RCC1	0.891511	5.70462	13.5522	5.52079e-09	2.25154e-07	11.0589
ANO10	-0.779339	5.95652	-13.5488	5.53735e-09	2.25154e-07	11.0558
GALNT6	-0.978785	5.89104	-13.5485	5.53881e-09	2.25154e-07	11.0555
DDX21	0.808241	7.0034	13.5438	5.56197e-09	2.25189e-07	11.0512
NAP1L3	-2.81177	1.54074	-13.5415	5.57365e-09	2.25189e-07	11.0491
PLEKHB2	-0.681945	7.43735	-13.5256	5.65282e-09	2.27693e-07	11.0345
FMN2	-0.752047	6.67486	-13.5115	5.7245e-09	2.29882e-07	11.0215
OXTR	-1.63921	3.96595	-13.507	5.74767e-09	2.30115e-07	11.0173
SKAP2	-0.902508	5.19533	-13.4997	5.7854e-09	2.30928e-07	11.0106
ITGBL1	-1.04614	7.0691	-13.494	5.81466e-09	2.31399e-07	11.0054
WASHC2A	-0.646935	7.96869	-13.4792	5.89227e-09	2.33786e-07	10.9917
RASL10B	1.80553	2.70199	13.4682	5.9502e-09	2.35379e-07	10.9816
CLSPN	1.19544	4.90601	13.4602	5.99313e-09	2.36307e-07	10.9742
SMYD3	-1.23522	4.44859	-13.4569	6.011e-09	2.36307e-07	10.9711
FMOD	1.96603	4.19603	13.4539	6.02716e-09	2.36307e-07	10.9683
SLC16A2	-0.704484	6.14441	-13.4478	6.0603e-09	2.36906e-07	10.9627
DAB1	-2.22303	2.89312	-13.4285	6.16616e-09	2.40335e-07	10.9448
SLBP	0.96937	6.23531	13.4169	6.23074e-09	2.4214e-07	10.934
TMEM106C	0.926998	6.33583	13.413	6.25254e-09	2.42277e-07	10.9304
H2BC12	1.0771	4.9977	13.4089	6.27555e-09	2.42459e-07	10.9266
KCNMA1	-0.909931	5.74666	-13.3911	6.37681e-09	2.45656e-07	10.9101
WARS2-AS1	0.722076	4.02255	13.3773	6.45625e-09	2.47995e-07	10.8973
MAP1LC3B	-0.67673	7.67437	-13.3686	6.5071e-09	2.49226e-07	10.8892
STAM2	-0.728993	5.50036	-13.3472	6.63372e-09	2.5279e-07	10.8693
SMARCAL1	-0.654672	5.21015	-13.3465	6.63832e-09	2.5279e-07	10.8686
CNTN1	-2.77168	0.516976	-13.3413	6.66919e-09	2.53238e-07	10.8638
RAB7B	-0.819446	3.46946	-13.3201	6.79814e-09	2.56775e-07	10.844
RRM1	0.785036	6.93068	13.3191	6.80415e-09	2.56775e-07	10.8431
PAMR1	-0.63021	8.17978	-13.3165	6.82047e-09	2.56775e-07	10.8406
PLEKHM1	-0.718022	6.26138	-13.3073	6.87724e-09	2.58179e-07	10.832
TWIST2	-0.832256	8.51071	-13.2984	6.93312e-09	2.59542e-07	10.8237
IVNS1ABP	0.887143	5.96538	13.2445	7.28007e-09	2.71762e-07	10.7732
EREG	-2.26603	2.22665	-13.2296	7.37936e-09	2.74695e-07	10.7592
PRXL2A	1.75568	2.18903	13.2119	7.49953e-09	2.78386e-07	10.7425
SLFN13	1.81699	2.52167	13.2041	7.55263e-09	2.79574e-07	10.7352
SERPINE1	-0.713187	9.68604	-13.1944	7.61995e-09	2.8128e-07	10.726
NQO1	-0.716513	8.49432	-13.1869	7.67193e-09	2.8213e-07	10.719
UCK2	0.736281	5.79852	13.185	7.68555e-09	2.8213e-07	10.7172
TMEM131	-0.675011	6.99403	-13.163	7.8412e-09	2.87049e-07	10.6964
MEAK7	-0.945094	5.52449	-13.1439	7.97955e-09	2.91309e-07	10.6784
RELB	1.08154	3.61904	13.1268	8.10504e-09	2.95077e-07	10.6622
SUPT16H	0.736838	7.54224	13.1198	8.15735e-09	2.96168e-07	10.6556
HNRNPAB	0.86685	7.05843	13.1077	8.2484e-09	2.98655e-07	10.6441
HADH	0.849473	5.29695	13.0756	8.49492e-09	3.06743e-07	10.6136
ISYNA1	1.09243	4.61936	13.0519	8.68165e-09	3.12634e-07	10.5911
ASAH1	-0.72508	7.62021	-13.0454	8.73378e-09	3.13259e-07	10.585
SLC16A1	0.797137	5.84374	13.0439	8.74628e-09	3.13259e-07	10.5835
PLXDC2	-1.54563	2.89894	-13.0395	8.78129e-09	3.13665e-07	10.5793
NTN1	2.17266	3.07687	13.0202	8.93869e-09	3.18429e-07	10.561
CEP57L1	0.765068	4.34589	12.9948	9.15092e-09	3.25115e-07	10.5367
ZFP36L2	-0.722045	7.79809	-12.9856	9.22905e-09	3.26697e-07	10.5279
SLC39A8	1.44513	4.22823	12.9838	9.24475e-09	3.26697e-07	10.5261
TLN1	-0.603318	9.95688	-12.9779	9.29478e-09	3.27592e-07	10.5205
SHMT2	0.638645	7.2368	12.9716	9.34914e-09	3.28633e-07	10.5145
MSH6	0.855467	6.53685	12.9576	9.47166e-09	3.32059e-07	10.501
NRP2	1.09662	4.60712	12.953	9.5113e-09	3.32569e-07	10.4967
CHAF1A	1.06415	4.96222	12.9317	9.70136e-09	3.37601e-07	10.4762
PA2G4	0.904738	6.47653	12.9287	9.72796e-09	3.37601e-07	10.4734
FAM167A	-1.48502	4.44343	-12.9283	9.73163e-09	3.37601e-07	10.473
UCP2	1.72612	3.59804	12.9228	9.78179e-09	3.38135e-07	10.4677
SERINC3	-0.569274	7.95202	-12.921	9.79805e-09	3.38135e-07	10.466
MTHFD2	1.01188	6.79843	12.913	9.87156e-09	3.39787e-07	10.4582
TMEM130	-2.09864	3.31256	-12.9031	9.9626e-09	3.42032e-07	10.4487
ANP32B	0.720299	7.14625	12.8934	1.0053e-08	3.44244e-07	10.4394
CDH4	-1.67015	4.03671	-12.8887	1.00963e-08	3.44837e-07	10.4349
CLIP4	-0.733723	6.2408	-12.8454	1.05119e-08	3.58106e-07	10.3932
TNFRSF11B	-0.660452	9.25024	-12.836	1.06048e-08	3.60346e-07	10.3841
COL5A2	0.628655	9.19397	12.8267	1.06969e-08	3.62546e-07	10.3751
SYNE2	1.82269	4.50909	12.8227	1.07375e-08	3.62992e-07	10.3712
ARHGAP28	4.1652	1.29227	12.8199	1.07658e-08	3.63025e-07	10.3685
NTN4	-0.73701	7.83812	-12.8128	1.08373e-08	3.64507e-07	10.3616
FAM98A	-0.656017	6.71425	-12.809	1.08757e-08	3.64873e-07	10.3579
WARS1	0.682538	7.63761	12.8038	1.09291e-08	3.65739e-07	10.3529
TNS1	-0.862048	7.69128	-12.7902	1.10686e-08	3.69474e-07	10.3397
USP31	0.847281	3.91669	12.7371	1.1634e-08	3.87372e-07	10.2881
TPP1	-0.636529	8.02888	-12.73	1.17113e-08	3.88969e-07	10.2813
C1QBP	0.695264	6.28428	12.7193	1.18304e-08	3.91504e-07	10.2708
APPL2	-0.593312	7.21953	-12.7178	1.18468e-08	3.91504e-07	10.2694
RARG	-0.702455	6.58374	-12.7037	1.20049e-08	3.95743e-07	10.2556
CRYAB	-0.938537	6.96345	-12.6969	1.20821e-08	3.97256e-07	10.249
FABP5	0.819062	4.80751	12.6944	1.21107e-08	3.97256e-07	10.2465
UBXN6	-0.681685	6.9975	-12.6847	1.22222e-08	3.99922e-07	10.2371
KPNB1	0.541107	8.79922	12.6622	1.24844e-08	4.0691e-07	10.2151
CRYBG1	0.8026	6.02038	12.6611	1.24972e-08	4.0691e-07	10.214
AHCY	0.625727	6.99952	12.6549	1.25706e-08	4.08225e-07	10.2079
NEGR1	-1.13105	5.37947	-12.6525	1.25991e-08	4.08225e-07	10.2056
RFC4	1.40455	4.35964	12.6486	1.26463e-08	4.08753e-07	10.2017
HSPD1	0.671134	8.22758	12.6426	1.27175e-08	4.09851e-07	10.1959
IRAG1	-1.1397	4.55375	-12.6406	1.27421e-08	4.09851e-07	10.1939
CDC42EP3	-0.591824	9.00672	-12.6379	1.27747e-08	4.09903e-07	10.1912
ERLEC1	-0.637411	6.45242	-12.6065	1.31604e-08	4.21259e-07	10.1604
ALCAM	-0.586391	8.08491	-12.5813	1.34781e-08	4.30388e-07	10.1357
ZC3H7B	-0.688023	7.75791	-12.574	1.35723e-08	4.32355e-07	10.1285
GRIA3	-0.754167	5.1007	-12.5448	1.39551e-08	4.43483e-07	10.0996
SYT1	-2.31443	2.89162	-12.5313	1.41357e-08	4.48149e-07	10.0863
INTS7	0.877763	4.80733	12.5266	1.41988e-08	4.49074e-07	10.0817
BMPR2	-0.993049	6.95428	-12.4935	1.46538e-08	4.62362e-07	10.049
ELN	-1.50633	7.25319	-12.4878	1.47339e-08	4.63786e-07	10.0433
MCAM	-0.941964	4.93306	-12.4852	1.47711e-08	4.63855e-07	10.0407
NBR1	-0.682322	7.25776	-12.4677	1.502e-08	4.70555e-07	10.0234
C1QTNF2	1.2656	3.13313	12.462	1.51021e-08	4.72012e-07	10.0178
TMEM132B	-2.28772	1.81576	-12.451	1.52619e-08	4.75885e-07	10.0068
FBXO32	-1.57178	4.37643	-12.438	1.54536e-08	4.80729e-07	9.99389
TMEM59	-0.59716	7.14806	-12.4306	1.55646e-08	4.83049e-07	9.98647
PFAS	0.78141	5.31876	12.4189	1.57404e-08	4.86566e-07	9.97482
TMX1	0.645043	6.17921	12.4176	1.57594e-08	4.86566e-07	9.97357
POLE2	1.45001	2.67527	12.4157	1.57881e-08	4.86566e-07	9.97169
MFGE8	-0.878989	8.69431	-12.3904	1.6177e-08	4.97394e-07	9.94645
NUP62	0.710552	6.29047	12.3729	1.64514e-08	5.04663e-07	9.929
GPC1	-0.890942	8.84168	-12.3568	1.67097e-08	5.11402e-07	9.91284
DSP	-1.50255	4.15997	-12.3292	1.716e-08	5.23975e-07	9.88525
TCF19	1.27917	5.37663	12.3247	1.72357e-08	5.25074e-07	9.88068
CASP2	0.836151	5.39573	12.3077	1.75205e-08	5.32528e-07	9.86368
TP63	4.46728	-2.86642	12.305	1.7566e-08	5.32689e-07	9.86099
PID1	-0.803344	5.52588	-12.298	1.76856e-08	5.35091e-07	9.85395
SMC1A	0.850263	6.62028	12.295	1.7737e-08	5.35422e-07	9.85094
HNRNPA1	0.533109	9.71967	12.2812	1.79768e-08	5.41429e-07	9.837
TP53	0.915867	6.39313	12.271	1.81556e-08	5.44476e-07	9.82673
PDE1C	-3.92311	1.2105	-12.2707	1.81601e-08	5.44476e-07	9.82647
LPXN	-1.03013	6.59248	-12.2683	1.82033e-08	5.44538e-07	9.82401
CDCA7L	0.758357	5.63406	12.2614	1.83247e-08	5.46933e-07	9.81711
ARPIN	0.869736	5.43226	12.2559	1.84224e-08	5.48615e-07	9.81159
MXRA5	1.28147	7.49778	12.2521	1.84919e-08	5.49449e-07	9.80769
TMEM47	-0.868384	6.4179	-12.2448	1.86229e-08	5.52106e-07	9.80036
KCTD12	0.870586	6.40624	12.24	1.87103e-08	5.53456e-07	9.7955
LRRC45	1.40763	4.13603	12.2261	1.89648e-08	5.59736e-07	9.78148
EIF2S2	0.546331	7.4735	12.2055	1.93498e-08	5.69829e-07	9.76062
PLCD1	-0.813006	5.27822	-12.1781	1.98734e-08	5.83952e-07	9.7329
POLA1	1.3823	4.91097	12.1733	1.99666e-08	5.85394e-07	9.72804
TFAM	0.862051	5.03192	12.1647	2.01346e-08	5.88461e-07	9.71934
DCTPP1	0.995709	4.10265	12.1607	2.02148e-08	5.88461e-07	9.71522
HSPB8	-0.816157	4.3484	-12.1575	2.02777e-08	5.88461e-07	9.712
ID2	-1.24527	5.51128	-12.1546	2.0335e-08	5.88461e-07	9.70906
RECK	-0.62884	8.37009	-12.1535	2.03578e-08	5.88461e-07	9.7079
TUBG1	0.785089	6.48639	12.1527	2.03723e-08	5.88461e-07	9.70716
BRI3BP	1.23724	3.90722	12.1522	2.03821e-08	5.88461e-07	9.70666
FZD6	-0.649937	6.3037	-12.144	2.05472e-08	5.90414e-07	9.69828
PLIN3	-0.562709	7.97538	-12.1431	2.05661e-08	5.90414e-07	9.69733
GLMP	-0.678912	6.63264	-12.1422	2.05834e-08	5.90414e-07	9.69646
SEPTIN2	-0.516887	9.58046	-12.1358	2.07138e-08	5.92412e-07	9.6899
SDK1	2.53478	2.22866	12.1343	2.07425e-08	5.92412e-07	9.68847
MMP1	-1.60081	9.96297	-12.1296	2.08398e-08	5.93028e-07	9.68361
SHISAL1	-0.919917	4.71541	-12.1289	2.08535e-08	5.93028e-07	9.68292
LRRC32	-0.563733	7.10831	-12.1216	2.10025e-08	5.94431e-07	9.67553
IDH2	0.713102	6.60806	12.1202	2.10328e-08	5.94431e-07	9.67403
ATP6V0E1	-0.588334	7.53757	-12.1199	2.10374e-08	5.94431e-07	9.67381
LRP10	-0.583532	8.56594	-12.1005	2.14416e-08	6.04561e-07	9.65405
STOM	0.600218	7.87589	12.096	2.15381e-08	6.05993e-07	9.64938
BNIP3L	-0.560068	7.58491	-12.0855	2.17596e-08	6.1093e-07	9.63876
HGF	2.67803	2.75832	12.0595	2.2325e-08	6.25476e-07	9.61212
MTMR11	-0.7761	4.11613	-12.0526	2.24762e-08	6.28384e-07	9.60511
CDKN1A	0.737416	9.17838	12.0355	2.2858e-08	6.37715e-07	9.58761
CALU	-0.474342	10.5099	-12.0236	2.3129e-08	6.4392e-07	9.57537
SYNPO	-1.0964	5.35448	-12.0073	2.35036e-08	6.52975e-07	9.55868
GAS7	1.40228	3.05069	12.0049	2.35589e-08	6.53144e-07	9.55624
EPHB4	0.794519	5.74425	11.9889	2.39366e-08	6.62229e-07	9.53972
HNRNPF	0.52937	7.91025	11.9844	2.40433e-08	6.63797e-07	9.5351
ALS2	-0.779262	6.16777	-11.9822	2.40943e-08	6.6382e-07	9.5329
PLEKHG5	-1.62489	4.36398	-11.9757	2.42511e-08	6.66754e-07	9.52616
SNX17	-0.651631	7.4733	-11.954	2.47772e-08	6.79807e-07	9.50386
ANK1	1.36644	3.60241	11.9428	2.50558e-08	6.86033e-07	9.49224
NYNRIN	-0.753559	6.63593	-11.9315	2.53368e-08	6.92296e-07	9.48066
DKK1	-0.491121	8.3336	-11.9154	2.57474e-08	7.02068e-07	9.46395
ASB1	-0.57471	5.90655	-11.9072	2.59585e-08	7.0637e-07	9.45547
STAT2	-0.775695	8.10538	-11.9036	2.60508e-08	7.0743e-07	9.45178
RNF157	2.5509	1.81785	11.8983	2.61882e-08	7.09707e-07	9.44631
CYLD	-0.618341	5.96703	-11.8954	2.62657e-08	7.10353e-07	9.44324
WASHC2C	-0.520699	7.46889	-11.8923	2.63449e-08	7.11045e-07	9.44011
PPAT	1.23164	4.31746	11.874	2.68303e-08	7.22672e-07	9.42114
KREMEN1	1.0941	5.01099	11.8644	2.70881e-08	7.28137e-07	9.4112
TPM1	-0.628592	8.48604	-11.8318	2.79866e-08	7.50403e-07	9.37729
FIGNL1	0.993627	4.01221	11.8303	2.80297e-08	7.50403e-07	9.37569
SYTL2	0.895453	5.97609	11.82	2.83201e-08	7.5665e-07	9.36497
C3	3.14902	1.83728	11.8053	2.87394e-08	7.66308e-07	9.34969
GLO1	0.716169	7.03115	11.8026	2.88174e-08	7.66842e-07	9.34688
NCKAP1	-0.68652	8.40858	-11.7951	2.90359e-08	7.71109e-07	9.33903
EPB41L3	-0.677741	6.59461	-11.7794	2.94971e-08	7.80407e-07	9.32264
LINC01305	4.78425	-2.81825	11.7791	2.95048e-08	7.80407e-07	9.32237
DUSP3	-0.675697	7.10031	-11.7762	2.95913e-08	7.80407e-07	9.31933
TFRC	0.85683	8.29068	11.7752	2.96215e-08	7.80407e-07	9.31827
MPV17	-0.69242	6.21727	-11.7728	2.96927e-08	7.80729e-07	9.31577
PSG4	-0.659656	8.2436	-11.7695	2.9792e-08	7.8179e-07	9.3123
PPL	1.2265	5.54145	11.7382	3.07441e-08	8.05179e-07	9.27959
CUL4B	-0.653451	7.52291	-11.7321	3.09323e-08	8.08511e-07	9.27325
PCDHGA3	-1.88408	1.97828	-11.7274	3.10798e-08	8.10768e-07	9.2683
ARRB2	1.12801	4.13926	11.7218	3.1256e-08	8.13762e-07	9.26242
TIMELESS	0.820728	5.53121	11.7129	3.15371e-08	8.1947e-07	9.25311
VPS53	-0.621795	6.10531	-11.7101	3.16285e-08	8.20236e-07	9.2501
CERCAM	-0.624637	7.64447	-11.7052	3.17857e-08	8.22703e-07	9.24495
CAP2	-1.06232	5.45572	-11.6864	3.2395e-08	8.3684e-07	9.2252
TRAPPC1	-0.67681	6.38694	-11.6813	3.2563e-08	8.39542e-07	9.21982
BLMH	0.648146	4.7667	11.675	3.27689e-08	8.43211e-07	9.21327
FANCI	0.855095	5.65568	11.6659	3.30745e-08	8.49424e-07	9.20362
CBX1	0.521837	6.43704	11.6571	3.33686e-08	8.55321e-07	9.19441
FANCA	1.27218	4.94436	11.647	3.37119e-08	8.61672e-07	9.18376
PLEKHG1	2.47331	1.4606	11.646	3.37464e-08	8.61672e-07	9.1827
EFNB2	-0.711917	5.54559	-11.6386	3.40009e-08	8.64184e-07	9.17488
ENPP2	0.733245	8.45642	11.6376	3.40344e-08	8.64184e-07	9.17386
TIPIN	1.61369	3.14752	11.6371	3.40532e-08	8.64184e-07	9.17328
BMERB1	-0.795013	6.48822	-11.6356	3.41056e-08	8.64184e-07	9.17168
GIGYF2	-0.545307	6.57977	-11.6321	3.42266e-08	8.65592e-07	9.168
C1S	0.786197	8.5315	11.6277	3.43803e-08	8.67823e-07	9.16334
MVP	-0.688975	8.48749	-11.6192	3.46766e-08	8.72414e-07	9.15442
TMEM158	1.52939	4.11565	11.6187	3.46938e-08	8.72414e-07	9.1539
FBLIM1	-0.735813	6.47688	-11.6166	3.47703e-08	8.72682e-07	9.15161
CD59	-0.595285	8.77264	-11.6103	3.49943e-08	8.76643e-07	9.14493
RRP1B	0.591073	5.80064	11.5816	3.60289e-08	9.00859e-07	9.11462
GAB1	0.909957	4.52454	11.5762	3.62287e-08	9.04149e-07	9.10886
ZHX3	-0.541446	6.47419	-11.573	3.63489e-08	9.05443e-07	9.10542
TRAP1	0.663077	5.5002	11.5672	3.65646e-08	9.08358e-07	9.09926
CYP1B1	-0.794857	7.93334	-11.5661	3.6603e-08	9.08358e-07	9.09817
MSMO1	-0.607269	6.71844	-11.5622	3.67504e-08	9.10311e-07	9.09399
POLE3	0.859359	5.22161	11.5566	3.69615e-08	9.13831e-07	9.08803
FADS1	0.566217	8.2776	11.538	3.76714e-08	9.29648e-07	9.06824
TMEM150A	-0.963508	4.20035	-11.5356	3.77604e-08	9.30114e-07	9.06578
NABP1	-0.988852	6.6808	-11.5307	3.79513e-08	9.33081e-07	9.06053
FGF5	-0.740754	8.36933	-11.5279	3.8061e-08	9.34046e-07	9.05753
ITGB1	-0.540993	11.2673	-11.5251	3.81682e-08	9.34944e-07	9.05461
YARS1	0.607818	7.331	11.5208	3.83374e-08	9.37356e-07	9.05
VPS39	-0.598468	6.72193	-11.5176	3.84649e-08	9.38741e-07	9.04655
GINS1	0.894607	3.88531	11.5061	3.89192e-08	9.47677e-07	9.03433
WDR5	0.560093	5.86942	11.5047	3.89741e-08	9.47677e-07	9.03286
SYT7	2.43206	1.89909	11.4975	3.9264e-08	9.5298e-07	9.02515
CCNYL1	-0.698366	5.81711	-11.4842	3.98017e-08	9.64264e-07	9.011
ANXA4	-0.66338	7.25662	-11.4742	4.02134e-08	9.72461e-07	9.00029
NUDT21	0.73709	6.91316	11.4644	4.06218e-08	9.80546e-07	8.98977
E2F1	1.17264	4.3654	11.4405	4.1631e-08	1.00308e-06	8.96423
CDKN2C	0.718735	5.19551	11.4307	4.20528e-08	1.0114e-06	8.95374
MYL12B	-0.580289	8.44756	-11.418	4.2608e-08	1.0229e-06	8.94008
CABLES2	0.984652	4.2409	11.4084	4.30316e-08	1.0312e-06	8.92979
GALNT16	1.15818	5.77803	11.3946	4.36488e-08	1.04411e-06	8.91496
LOXL4	-0.719137	8.18822	-11.3852	4.40756e-08	1.05241e-06	8.90483
ATP8B2	-0.524995	8.06424	-11.3801	4.43085e-08	1.05607e-06	8.89935
ITSN2	-0.786897	5.75751	-11.3727	4.46483e-08	1.06226e-06	8.89139
CTPS1	1.12383	5.70179	11.3605	4.52179e-08	1.07389e-06	8.8782
ARMCX3	-0.586878	6.67873	-11.3521	4.56134e-08	1.08134e-06	8.86913
NCAPH2	0.916543	5.09861	11.3417	4.61041e-08	1.09102e-06	8.85799
BMAL2	0.724103	5.28031	11.3324	4.65511e-08	1.09963e-06	8.84794
ARPC2	-0.578753	8.71254	-11.3307	4.6634e-08	1.09963e-06	8.84609
MTHFR	-0.7298	5.59714	-11.3086	4.77173e-08	1.12139e-06	8.82218
PPP1R7	-0.713347	6.41194	-11.3084	4.77257e-08	1.12139e-06	8.82199
CHDH	1.78499	2.79024	11.2975	4.8271e-08	1.13219e-06	8.81017
YBX3	0.658046	7.36318	11.2937	4.84622e-08	1.13467e-06	8.80605
SMARCC1	0.615743	6.67743	11.2866	4.88202e-08	1.13838e-06	8.79839
APBB1IP	-1.57636	3.11278	-11.286	4.88522e-08	1.13838e-06	8.7977
ADGRG1	-1.33698	4.05343	-11.2855	4.88784e-08	1.13838e-06	8.79714
ELFN1	-2.16481	1.8066	-11.2833	4.89899e-08	1.13897e-06	8.79477
SCUBE3	-1.11824	5.41715	-11.2739	4.94705e-08	1.14813e-06	8.78461
TMEM119	-0.643432	7.81118	-11.2697	4.96866e-08	1.14952e-06	8.78007
GEMIN4	0.730277	5.19827	11.2694	4.97038e-08	1.14952e-06	8.77971
HSPA4L	1.19746	4.96922	11.2597	5.02111e-08	1.15923e-06	8.76913
DNAJB2	-0.788926	6.336	-11.2501	5.07143e-08	1.16655e-06	8.75874
HECTD3	-0.669702	6.04434	-11.2492	5.07618e-08	1.16655e-06	8.75777
ITGB5	-0.563968	8.19595	-11.248	5.08269e-08	1.16655e-06	8.75643
TGFBR1	0.717516	6.71544	11.247	5.08803e-08	1.16655e-06	8.75534
OAS3	1.29191	5.68319	11.2449	5.09896e-08	1.16679e-06	8.75311
CDH24	1.14979	4.68961	11.2435	5.1067e-08	1.16679e-06	8.75153
LIMS2	-0.938862	6.01004	-11.2388	5.13148e-08	1.17044e-06	8.74648
PLD2	-0.616278	5.00256	-11.2301	5.17871e-08	1.17918e-06	8.73694
DONSON	1.36878	4.76726	11.2021	5.33278e-08	1.21218e-06	8.70641
SPEG	-1.0396	6.4362	-11.1825	5.44354e-08	1.23524e-06	8.68499
TMEM87B	-0.696796	6.51031	-11.1782	5.46793e-08	1.23865e-06	8.68034
PSMB9	1.30159	3.37027	11.1692	5.52004e-08	1.2472e-06	8.67046
EXOSC5	1.18074	2.72227	11.1681	5.52611e-08	1.2472e-06	8.66931
EPB41L1	-0.711716	5.94758	-11.1663	5.53685e-08	1.2472e-06	8.66729
SLC40A1	-1.39525	5.19419	-11.1651	5.54334e-08	1.2472e-06	8.66607
PRPS2	1.1663	4.83261	11.1633	5.55436e-08	1.24757e-06	8.664
EFS	3.13903	1.75415	11.1587	5.5811e-08	1.25145e-06	8.659
SPOCD1	-0.926893	6.05506	-11.1431	5.67353e-08	1.26806e-06	8.64188
H2BC8	2.13973	1.39685	11.1429	5.67432e-08	1.26806e-06	8.64174
SAMD1	1.07115	4.46441	11.1411	5.68549e-08	1.26842e-06	8.63969
DOCK2	1.22017	3.55187	11.1263	5.77445e-08	1.28603e-06	8.62351
RFC5	1.08948	3.84654	11.1248	5.78382e-08	1.28603e-06	8.62182
PRNP	-0.453211	8.39436	-11.1094	5.87829e-08	1.30484e-06	8.60494
H3-3A	0.483695	7.22339	11.105	5.90563e-08	1.30872e-06	8.60011
RENBP	-1.18448	3.73018	-11.1025	5.92101e-08	1.30994e-06	8.5974
UBE2T	0.84173	3.97056	11.0943	5.9728e-08	1.31919e-06	8.58832
ZNF513	-0.824513	4.02813	-11.0878	6.01392e-08	1.32606e-06	8.58117
RRAD	4.66461	1.25984	11.086	6.0253e-08	1.32637e-06	8.57921
SLC12A7	2.1067	2.84278	11.0751	6.09542e-08	1.33958e-06	8.56715
LRRC2	-1.07121	3.90232	-11.0638	6.16864e-08	1.35288e-06	8.55471
LIG1	1.01771	5.19817	11.0626	6.17635e-08	1.35288e-06	8.5534
ASAP2	-0.590271	6.05378	-11.0523	6.24417e-08	1.36548e-06	8.54202
NUDT5	0.580816	5.52735	11.05	6.25918e-08	1.3665e-06	8.53952
PIEZO2	2.37737	2.08168	11.0378	6.34094e-08	1.38005e-06	8.526
ICMT	0.534485	7.65202	11.0366	6.34877e-08	1.38005e-06	8.52471
SMPD1	-0.719866	7.1848	-11.0361	6.35247e-08	1.38005e-06	8.5241
FHL2	-0.628551	7.57171	-11.0272	6.41255e-08	1.39082e-06	8.51429
NAP1L1	0.5584	8.79329	11.0205	6.45801e-08	1.39839e-06	8.50693
DYNC2I2	1.08991	5.70754	11.0171	6.48134e-08	1.40115e-06	8.50317
RAD51D	0.820347	4.521	11.0073	6.54951e-08	1.41358e-06	8.49227
HMGN2	0.647127	8.36014	11.0023	6.58441e-08	1.41881e-06	8.48673
PLBD2	-0.466012	8.04149	-10.983	6.7208e-08	1.44585e-06	8.46536
RFC3	0.971601	4.29107	10.9767	6.76614e-08	1.45324e-06	8.45835
UCHL1	-0.623052	8.53086	-10.96	6.88747e-08	1.47691e-06	8.43982
NUP205	0.669429	6.24734	10.9548	6.92588e-08	1.48274e-06	8.43402
VPS28	-0.624272	5.88988	-10.9461	6.99056e-08	1.49418e-06	8.42433
SLC25A23	-0.73401	6.06198	-10.9395	7.03996e-08	1.50193e-06	8.41699
RAB27A	0.750597	5.13156	10.9382	7.04952e-08	1.50193e-06	8.41558
CALHM5	-0.759328	4.19053	-10.9271	7.13402e-08	1.5175e-06	8.40316
URB2	0.972196	4.22276	10.9215	7.17663e-08	1.52411e-06	8.39695
PBXIP1	-0.736962	5.99518	-10.9197	7.19077e-08	1.52467e-06	8.3949
HAUS1	1.02939	4.35497	10.9177	7.20608e-08	1.52548e-06	8.39268
CENPK	1.44016	4.07977	10.9098	7.26727e-08	1.53598e-06	8.38386
CCT6A	0.481387	7.49581	10.9065	7.29319e-08	1.53799e-06	8.38015
SPATA20	-0.628509	6.84949	-10.9056	7.3e-08	1.53799e-06	8.37918
DDR1	-0.825254	5.1647	-10.901	7.33594e-08	1.54311e-06	8.37406
TACR1	-5.05803	-1.78721	-10.8924	7.40372e-08	1.5549e-06	8.36447
PEA15	-0.462704	9.33185	-10.8903	7.4206e-08	1.55598e-06	8.3621
HADHB	-0.485554	7.06725	-10.8837	7.47303e-08	1.5645e-06	8.35476
PRRC1	-0.475416	6.71796	-10.8752	7.54159e-08	1.57636e-06	8.34523
RNPS1	0.518809	6.73669	10.8653	7.62277e-08	1.59082e-06	8.33407
MXRA8	-0.823052	8.73818	-10.8613	7.65552e-08	1.59514e-06	8.3296
TAP2	0.800859	3.88612	10.8594	7.6713e-08	1.59592e-06	8.32745
IL17RE	-1.57717	3.01044	-10.85	7.7486e-08	1.60748e-06	8.317
EHBP1	-0.582889	7.32393	-10.8497	7.75115e-08	1.60748e-06	8.31665
LASP1	-0.488356	9.09484	-10.8445	7.79464e-08	1.61398e-06	8.31082
EZH2	1.37871	5.06064	10.8426	7.81103e-08	1.61485e-06	8.30863
GMNN	1.23969	4.34165	10.8317	7.90326e-08	1.63137e-06	8.29639
TRIM28	0.524065	8.38531	10.8142	8.05369e-08	1.65737e-06	8.27673
CENPX	1.17898	4.42667	10.814	8.05533e-08	1.65737e-06	8.27651
RBBP7	0.583265	7.03623	10.8113	8.0787e-08	1.65737e-06	8.27349
WNT5B	-0.700813	6.92646	-10.809	8.09846e-08	1.65737e-06	8.27094
TNFAIP2	0.972332	5.31035	10.8086	8.10198e-08	1.65737e-06	8.27049
HMOX1	-0.538198	6.72426	-10.8084	8.10428e-08	1.65737e-06	8.2702
CES3	2.87309	-0.0489214	10.7817	8.34107e-08	1.70317e-06	8.24016
PTMA	0.647836	8.58171	10.7795	8.36041e-08	1.70449e-06	8.23774
RHBDL3	2.95553	0.494394	10.7745	8.40642e-08	1.71124e-06	8.23202
NUP188	0.601506	6.80788	10.7678	8.46704e-08	1.72094e-06	8.22453
DHRS2	7.7658	-0.687594	10.766	8.48376e-08	1.7217e-06	8.22247
ZMYND19	1.00935	4.65859	10.7611	8.52893e-08	1.72822e-06	8.21693
GSTM2	-0.80575	4.87261	-10.7475	8.6553e-08	1.74884e-06	8.20159
CHMP3	-0.5493	6.90943	-10.7473	8.6571e-08	1.74884e-06	8.20137
ATAD2	0.77598	6.06695	10.7271	8.84913e-08	1.78491e-06	8.17849
CAPN5	-0.593381	6.02763	-10.7232	8.88704e-08	1.78983e-06	8.17403
DOT1L	0.641411	5.32312	10.7171	8.94556e-08	1.79889e-06	8.16718
DKC1	0.739151	5.73172	10.705	9.064e-08	1.81994e-06	8.15346
RAD51C	1.00367	3.56392	10.7027	9.08733e-08	1.82186e-06	8.15078
GINS2	1.26758	3.93728	10.6926	9.18707e-08	1.83908e-06	8.13939
IMPA2	1.30191	3.85444	10.6866	9.24745e-08	1.84837e-06	8.13256
MFSD13A	1.71835	1.74868	10.6796	9.31838e-08	1.85846e-06	8.12459
ACTL6A	0.53508	5.42897	10.6788	9.32597e-08	1.85846e-06	8.12374
PLA2G15	-0.671613	5.91435	-10.6768	9.34693e-08	1.85984e-06	8.12139
H1-0	-0.565318	6.72415	-10.6687	9.42956e-08	1.87347e-06	8.11221
ANXA7	-0.536178	7.19661	-10.6662	9.45573e-08	1.87586e-06	8.10932
APOL1	1.62532	3.17836	10.6611	9.50839e-08	1.88349e-06	8.10353
ROR2	1.74673	2.96865	10.6587	9.53307e-08	1.88556e-06	8.10082
TXNRD1	-0.486949	8.92144	-10.6545	9.57671e-08	1.89136e-06	8.09606
CCP110	0.80798	4.89661	10.6517	9.60572e-08	1.89427e-06	8.0929
FOLR3	-1.42139	2.87583	-10.6501	9.62316e-08	1.89489e-06	8.09101
FIG4	-0.702211	5.31731	-10.6467	9.65855e-08	1.89764e-06	8.08718
RASSF2	-1.15099	4.50119	-10.646	9.66575e-08	1.89764e-06	8.0864
TMEM214	-0.408048	7.30274	-10.6389	9.74147e-08	1.90967e-06	8.07826
MAOA	-1.20363	3.60489	-10.6318	9.81779e-08	1.92173e-06	8.07012
CDK4	0.55803	6.73767	10.6304	9.83271e-08	1.92173e-06	8.06853
MLLT11	-0.901684	3.1851	-10.6291	9.84648e-08	1.92173e-06	8.06707
LAYN	-0.471444	6.81726	-10.6205	9.93893e-08	1.93692e-06	8.05732
RAB10	-0.607817	7.48272	-10.6137	1.00141e-07	1.94871e-06	8.04946
PCYT1A	-0.564363	6.71653	-10.608	1.00767e-07	1.95542e-06	8.04296
FAM114A1	-0.522946	7.61762	-10.6078	1.00781e-07	1.95542e-06	8.04281
TRPM4	-1.05224	5.76679	-10.6031	1.01301e-07	1.96263e-06	8.03744
TXNDC16	1.19782	3.78354	10.6003	1.01616e-07	1.96346e-06	8.0342
DDX55	0.778751	4.6871	10.6001	1.0164e-07	1.96346e-06	8.03395
S100A4	-0.762995	8.82856	-10.5965	1.02044e-07	1.9684e-06	8.02981
RFWD3	0.874211	5.75249	10.5927	1.02465e-07	1.97365e-06	8.02552
GAS1	1.05995	4.80788	10.5839	1.03463e-07	1.98998e-06	8.0154
IVD	-0.535807	6.40462	-10.5669	1.05406e-07	2.0244e-06	7.99599
POLD3	1.09396	4.74667	10.5604	1.06167e-07	2.03607e-06	7.98848
POLD1	1.05769	4.87781	10.5461	1.0785e-07	2.06537e-06	7.97206
CPSF4	0.709546	4.98901	10.536	1.09059e-07	2.08305e-06	7.96043
SHANK1	-1.93934	2.93107	-10.5345	1.09239e-07	2.08305e-06	7.95871
ALDH1B1	0.87555	4.89068	10.5344	1.09245e-07	2.08305e-06	7.95865
MYH10	0.582804	7.66687	10.5232	1.10605e-07	2.10354e-06	7.94574
OXCT1	1.0178	6.10642	10.5229	1.10638e-07	2.10354e-06	7.94543
AXL	-0.510234	8.77649	-10.5203	1.10956e-07	2.10658e-06	7.94243
INSYN2B	-1.16982	4.10598	-10.5168	1.11384e-07	2.10882e-06	7.93842
MOCOS	2.16515	3.48037	10.5168	1.11393e-07	2.10882e-06	7.93833
SLC4A3	-1.23725	3.55291	-10.5091	1.12336e-07	2.12365e-06	7.92953
CYP24A1	4.71689	-2.73461	10.4985	1.13662e-07	2.14565e-06	7.91729
NXPE3	-0.697354	6.32028	-10.4936	1.1428e-07	2.15425e-06	7.91162
ARHGAP6	1.31653	3.89548	10.489	1.14854e-07	2.162e-06	7.90639
BTG3	0.91069	4.87349	10.4855	1.15308e-07	2.16747e-06	7.90227
NUP160	0.619696	5.82074	10.4798	1.16029e-07	2.17601e-06	7.89577
SERPINB2	-2.10761	3.24233	-10.4794	1.16091e-07	2.17601e-06	7.89521
TGFBI	-0.399724	10.5908	-10.4752	1.16629e-07	2.183e-06	7.89039
SERINC2	-0.78748	7.2963	-10.4584	1.18822e-07	2.22092e-06	7.87094
BRCA1	0.990305	4.61633	10.457	1.19001e-07	2.22114e-06	7.86936
TEK	1.29021	3.19961	10.4556	1.19181e-07	2.22135e-06	7.86779
LAMB1	0.534066	8.79924	10.4483	1.20152e-07	2.23631e-06	7.85932
EVC	-0.669043	6.67163	-10.4395	1.21329e-07	2.25498e-06	7.84915
LIMCH1	-0.594188	5.64444	-10.4383	1.21495e-07	2.25498e-06	7.84771
TMPO	0.657508	6.78302	10.4329	1.22224e-07	2.26534e-06	7.84147
GPR155	-1.21349	2.73698	-10.4243	1.23397e-07	2.28388e-06	7.8315
MAP2K3	-0.661186	7.00817	-10.4203	1.23953e-07	2.29096e-06	7.82681
CBS	0.795264	6.52806	10.4151	1.24668e-07	2.30098e-06	7.8208
ZMIZ1	-0.458431	6.79615	-10.4077	1.25699e-07	2.31424e-06	7.8122
PGM5	-1.14313	3.53853	-10.407	1.258e-07	2.31424e-06	7.81136
ROCK2	-0.59982	7.32523	-10.4062	1.25911e-07	2.31424e-06	7.81045
BMT2	-0.991505	3.94541	-10.3785	1.29855e-07	2.38343e-06	7.77824
SH3BP5L	-0.698793	5.29722	-10.3763	1.30174e-07	2.38598e-06	7.77568
HSPA8	0.428442	10.5522	10.3669	1.31539e-07	2.40768e-06	7.76479
NPM1	0.50204	9.47237	10.3609	1.32429e-07	2.42061e-06	7.75775
LDOC1	-1.61468	4.75566	-10.3549	1.33309e-07	2.43207e-06	7.75083
GPR176	-0.409551	7.75389	-10.3536	1.33512e-07	2.43207e-06	7.74924
SPP1	-3.01808	1.23917	-10.3529	1.33606e-07	2.43207e-06	7.74851
CAPNS1	-0.528766	8.77921	-10.3511	1.33881e-07	2.43374e-06	7.74636
CPPED1	-0.501729	5.88431	-10.3456	1.3471e-07	2.44269e-06	7.73992
GNL3	0.68009	6.19987	10.3454	1.34742e-07	2.44269e-06	7.73966
EXOSC9	0.721617	5.03294	10.3228	1.38187e-07	2.50171e-06	7.71331
TOM1L2	-0.613646	6.52546	-10.3155	1.39325e-07	2.51871e-06	7.70474
CCDC92	-0.636972	5.97694	-10.3143	1.39506e-07	2.51871e-06	7.70339
ADAM23	-0.856945	4.46457	-10.3115	1.39942e-07	2.52314e-06	7.70013
COPS3	0.650589	5.88102	10.3062	1.4078e-07	2.53481e-06	7.69389
ABLIM3	-0.59886	6.58674	-10.3007	1.41648e-07	2.54698e-06	7.68747
PNP	1.21794	4.09679	10.2931	1.42868e-07	2.56543e-06	7.67852
LANCL1	-0.867892	6.10174	-10.2917	1.43089e-07	2.56592e-06	7.6769
SLC35F5	-0.625065	7.15908	-10.2843	1.44281e-07	2.5838e-06	7.66824
FN1	-0.526671	13.717	-10.2811	1.44803e-07	2.58966e-06	7.66446
CD320	0.857686	5.05338	10.2781	1.45295e-07	2.59495e-06	7.66092
NDRG1	-0.547873	6.89712	-10.2719	1.46315e-07	2.60964e-06	7.65362
NDRG3	-0.72935	5.61234	-10.2696	1.4668e-07	2.61022e-06	7.65101
TPM4	-0.424993	10.8785	-10.2693	1.46741e-07	2.61022e-06	7.65058
LSM2	1.1346	4.15593	10.2678	1.46984e-07	2.61103e-06	7.64885
ARMCX1	-0.647042	5.78018	-10.2596	1.4834e-07	2.62932e-06	7.63927
LSM8	0.67762	4.49475	10.2592	1.4841e-07	2.62932e-06	7.63877
DMC1	1.97541	2.23137	10.2543	1.49234e-07	2.64038e-06	7.63299
THOP1	0.731255	5.94434	10.2406	1.51555e-07	2.67788e-06	7.61687
ABHD4	-0.576742	6.19773	-10.236	1.52347e-07	2.68829e-06	7.61142
SAMHD1	0.667118	5.72868	10.2269	1.53916e-07	2.71236e-06	7.60072
STRIP1	-0.622281	5.63	-10.2191	1.55267e-07	2.73253e-06	7.5916
CEP78	0.827092	4.91414	10.2164	1.55754e-07	2.73746e-06	7.58833
PLTP	1.20623	5.07115	10.2085	1.5715e-07	2.75835e-06	7.579
SERINC1	-0.497346	8.1635	-10.2048	1.57795e-07	2.766e-06	7.57472
GNAI2	-0.551899	9.01216	-10.1964	1.59305e-07	2.78879e-06	7.56477
SCPEP1	-0.585136	6.53849	-10.1905	1.6037e-07	2.80373e-06	7.55781
CTDSPL2	0.745569	5.17984	10.1864	1.61128e-07	2.81327e-06	7.55289
JAK3	1.92176	1.61451	10.1818	1.61957e-07	2.82347e-06	7.54753
GPR137C	1.9459	1.64297	10.1797	1.62344e-07	2.82347e-06	7.54503
EMP1	0.430941	8.37442	10.1797	1.62351e-07	2.82347e-06	7.54499
SSX2IP	1.17297	5.56426	10.1784	1.62593e-07	2.82396e-06	7.54344
LAPTM4B	0.418369	6.58447	10.1769	1.62855e-07	2.82481e-06	7.54175
ACVR1	-0.720969	6.21555	-10.1752	1.63168e-07	2.82655e-06	7.53974
ACTR3	-0.537488	8.61365	-10.1731	1.6356e-07	2.82964e-06	7.53724
SFXN3	-0.482972	6.72162	-10.1711	1.63932e-07	2.83237e-06	7.53487
DTL	1.02473	4.73426	10.1672	1.64663e-07	2.83933e-06	7.53022
PSPH	0.953408	4.33409	10.1661	1.64866e-07	2.83933e-06	7.52893
ITIH5	1.68513	1.21642	10.1655	1.64979e-07	2.83933e-06	7.52821
CRACD	-1.57391	2.64658	-10.1626	1.65523e-07	2.83933e-06	7.52478
DEK	0.599452	7.92822	10.1625	1.65547e-07	2.83933e-06	7.52462
NALF1	-3.85334	0.80581	-10.1621	1.65621e-07	2.83933e-06	7.52416
KCNK6	-0.70775	5.50955	-10.1598	1.6604e-07	2.84057e-06	7.52152
EIF4A3	0.610937	6.56253	10.1587	1.66247e-07	2.84057e-06	7.52022
GANC	-0.698272	4.51927	-10.1583	1.66336e-07	2.84057e-06	7.51966
CTTNBP2NL	-0.654057	5.97658	-10.1555	1.66861e-07	2.84587e-06	7.51637
DPP4	0.65914	7.98773	10.1501	1.67882e-07	2.8596e-06	7.50999
APH1B	-0.781449	5.20902	-10.1322	1.71332e-07	2.91462e-06	7.48874
SP100	-0.608133	6.82243	-10.1306	1.71654e-07	2.91636e-06	7.48678
PCLAF	1.50382	4.04393	10.1162	1.74469e-07	2.95991e-06	7.46979
LMNB1	1.03504	5.794	10.1153	1.74664e-07	2.95991e-06	7.46862
NFATC4	-0.585835	7.7302	-10.114	1.74909e-07	2.96027e-06	7.46716
ARL4C	-0.516252	7.54856	-10.1114	1.75437e-07	2.96542e-06	7.464
OST4	-0.76925	6.18162	-10.1102	1.75678e-07	2.96571e-06	7.46257
MXRA7	-0.450014	8.08725	-10.1066	1.76391e-07	2.97394e-06	7.45834
SEMA5A	-0.963053	7.11725	-10.1055	1.76614e-07	2.97394e-06	7.45702
SCRN1	-0.482723	8.32136	-10.0923	1.79303e-07	3.01538e-06	7.44123
PAQR4	1.46246	3.16292	10.0911	1.79542e-07	3.01558e-06	7.43984
AP2M1	-0.473204	9.12402	-10.0888	1.80011e-07	3.01963e-06	7.43711
ALYREF	0.814433	5.68553	10.0855	1.80682e-07	3.02706e-06	7.43322
PTDSS1	0.488101	6.59771	10.0697	1.83967e-07	3.07789e-06	7.4144
RAB3GAP1	-0.585977	6.98368	-10.0687	1.84187e-07	3.07789e-06	7.41315
PLPP3	-0.707868	7.52948	-10.0676	1.84413e-07	3.07789e-06	7.41187
HYOU1	0.449875	7.05462	10.0507	1.88015e-07	3.13405e-06	7.39166
ADCY9	-0.565599	6.99301	-10.0462	1.88992e-07	3.14639e-06	7.38624
EED	0.740787	4.22922	10.0441	1.8943e-07	3.14972e-06	7.38382
MCFD2	-0.594157	8.4603	-10.0285	1.92845e-07	3.20248e-06	7.36515
RNF185	-0.58855	6.31607	-10.022	1.94306e-07	3.22271e-06	7.35726
DHRS1	-0.97729	4.17985	-10.0203	1.9468e-07	3.22487e-06	7.35526
KIF16B	-0.84641	3.54475	-10.0183	1.95113e-07	3.22641e-06	7.35293
C9orf40	1.02604	3.92295	10.0177	1.9526e-07	3.22641e-06	7.35215
PRSS23	-0.520888	7.96191	-10.0055	1.98006e-07	3.26667e-06	7.33755
CMKLR2	-0.593919	4.51458	-10.0047	1.98189e-07	3.26667e-06	7.33658
H4C9	1.1747	3.56757	9.98383	2.02999e-07	3.3418e-06	7.31152
CD36	1.53452	3.09028	9.98151	2.03541e-07	3.34656e-06	7.30874
MMD	1.11273	3.5498	9.97606	2.0482e-07	3.36342e-06	7.30219
CD151	-0.66369	8.85471	-9.96806	2.06716e-07	3.39035e-06	7.29256
CSE1L	0.571429	7.09603	9.96618	2.07163e-07	3.39347e-06	7.29031
OPCML	-1.87945	1.30064	-9.95994	2.08659e-07	3.40967e-06	7.28279
DALRD3	-0.860807	4.50503	-9.95991	2.08666e-07	3.40967e-06	7.28275
SNRNP25	0.817073	4.37894	9.95075	2.1088e-07	3.44161e-06	7.27172
SLC1A1	-1.1098	4.23836	-9.9477	2.11622e-07	3.44947e-06	7.26804
DPYSL4	1.09856	3.7484	9.94119	2.13216e-07	3.47088e-06	7.2602
TNC	1.05112	8.34241	9.93942	2.13652e-07	3.47088e-06	7.25807
TOMM40	0.854189	5.77777	9.93914	2.13722e-07	3.47088e-06	7.25773
TYRO3	0.71306	5.38839	9.93712	2.1422e-07	3.47472e-06	7.25529
MIR4435-2HG	-0.539787	5.96205	-9.93444	2.14885e-07	3.48125e-06	7.25205
TSC22D1	-0.393968	6.76946	-9.93188	2.15521e-07	3.48729e-06	7.24896
ATAD3A	0.662822	5.94764	9.92005	2.18486e-07	3.53095e-06	7.23468
LPCAT2	-0.672982	5.51465	-9.91862	2.18845e-07	3.53245e-06	7.23296
MRE11	0.649596	4.75125	9.91622	2.19454e-07	3.53796e-06	7.23006
GABARAPL1	-0.875599	6.1098	-9.9122	2.20476e-07	3.55012e-06	7.22521
PIM1	1.02622	4.48145	9.89836	2.24036e-07	3.60306e-06	7.20846
PPP1R3B	-0.650871	4.81236	-9.89021	2.26159e-07	3.63279e-06	7.1986
CAB39	-0.587594	6.47279	-9.88435	2.277e-07	3.65313e-06	7.1915
UAP1	0.558882	6.96793	9.87637	2.29816e-07	3.67577e-06	7.18184
MDK	0.976678	4.89318	9.87594	2.2993e-07	3.67577e-06	7.18132
SMAD7	-0.652894	4.23454	-9.87589	2.29943e-07	3.67577e-06	7.18126
HECW2	-1.16698	3.90108	-9.86999	2.31523e-07	3.69656e-06	7.1741
TYSND1	0.762934	3.95021	9.86878	2.31848e-07	3.69729e-06	7.17263
ATOSB	-0.845966	5.12015	-9.86263	2.33509e-07	3.71867e-06	7.16517
GM2A	-0.564472	6.17379	-9.86174	2.3375e-07	3.71867e-06	7.16409
CREB5	1.05378	4.19405	9.85585	2.35355e-07	3.73972e-06	7.15694
PITRM1	-0.4362	6.89054	-9.84622	2.38004e-07	3.77728e-06	7.14524
FGD5-AS1	0.436292	7.13841	9.83988	2.39763e-07	3.79915e-06	7.13754
AHR	0.593317	6.64556	9.83919	2.39955e-07	3.79915e-06	7.1367
PREPL	-0.718387	6.07041	-9.82916	2.42773e-07	3.83918e-06	7.1245
C11orf87	-2.08768	2.53127	-9.82159	2.44923e-07	3.86856e-06	7.11528
SRPX	0.531964	7.44734	9.81861	2.45774e-07	3.87738e-06	7.11165
OLMALINC	1.45857	2.72413	9.81574	2.46596e-07	3.88572e-06	7.10816
JPT2	0.762911	6.48367	9.81324	2.47316e-07	3.89244e-06	7.10511
CRABP2	0.770747	7.29177	9.81047	2.48116e-07	3.90039e-06	7.10174
KDM5B	-0.659166	5.93712	-9.80179	2.50639e-07	3.93538e-06	7.09116
EI24	0.46926	7.00702	9.7728	2.59272e-07	4.06612e-06	7.05576
SOCS3	0.894462	5.25226	9.76065	2.62982e-07	4.11944e-06	7.0409
NBL1	0.732827	6.95352	9.75749	2.63956e-07	4.12981e-06	7.03703
VAC14	-0.662595	6.17216	-9.75336	2.65237e-07	4.14495e-06	7.03197
DMKN	0.959625	5.61897	9.75225	2.6558e-07	4.14542e-06	7.03062
RMI1	1.2152	4.16834	9.75011	2.66247e-07	4.14737e-06	7.028
ISG20L2	0.764108	4.8514	9.74984	2.66331e-07	4.14737e-06	7.02767
IL17RA	-0.426491	5.67653	-9.73569	2.70785e-07	4.21178e-06	7.01033
TNFAIP6	1.36002	3.54058	9.73144	2.72138e-07	4.22787e-06	7.00511
USP40	-0.537036	5.92162	-9.72758	2.73372e-07	4.24207e-06	7.00038
GYS1	-0.643888	6.08626	-9.72453	2.74354e-07	4.25233e-06	6.99663
BDNF	-1.58061	3.63832	-9.721	2.75493e-07	4.26029e-06	6.9923
DNMBP	-0.506989	6.09429	-9.72095	2.75511e-07	4.26029e-06	6.99223
ACTR2	-0.42326	9.06346	-9.70505	2.80703e-07	4.33552e-06	6.97271
SNHG16	0.570215	5.11599	9.70046	2.82221e-07	4.35389e-06	6.96707
CNST	-0.734897	5.9329	-9.6941	2.84342e-07	4.38151e-06	6.95924
CAPN1	-0.5653	8.08521	-9.68995	2.85734e-07	4.39336e-06	6.95413
NR2C2AP	1.0001	2.66311	9.68983	2.85774e-07	4.39336e-06	6.95399
SYNC	-1.19058	5.10176	-9.68252	2.88245e-07	4.42622e-06	6.94498
KRT18	-1.1227	4.1007	-9.67242	2.91694e-07	4.47398e-06	6.93255
PASK	1.36309	3.74099	9.6678	2.93289e-07	4.49326e-06	6.92684
FLII	-0.572312	8.26603	-9.66633	2.93796e-07	4.49583e-06	6.92503
DNPEP	-0.622968	5.93091	-9.66068	2.95759e-07	4.52065e-06	6.91807
MAF	2.8029	2.39642	9.6551	2.97716e-07	4.54123e-06	6.91117
LMAN2L	-0.632013	4.91656	-9.65488	2.97791e-07	4.54123e-06	6.91091
PCYOX1L	0.66829	3.81196	9.65295	2.98471e-07	4.54637e-06	6.90852
CSTB	-0.586301	7.25911	-9.6394	3.03285e-07	4.61438e-06	6.89179
DBN1	-0.710595	7.84558	-9.63738	3.04013e-07	4.62015e-06	6.88929
TNFRSF10B	0.420372	7.53346	9.63584	3.04564e-07	4.62323e-06	6.88739
STK25	-0.466995	7.07071	-9.62561	3.08271e-07	4.67416e-06	6.87474
RBM43	-0.878641	4.2634	-9.62369	3.08974e-07	4.67945e-06	6.87236
MIR3648-2	-1.17388	3.116	-9.61656	3.11592e-07	4.71372e-06	6.86353
SESN2	0.756622	5.68604	9.61305	3.12889e-07	4.72794e-06	6.85919
INCA1	-1.07814	2.02418	-9.60653	3.15313e-07	4.75915e-06	6.85111
CGREF1	3.09914	1.27271	9.59716	3.18836e-07	4.80684e-06	6.83949
TGFA	-4.28523	-0.911888	-9.59394	3.20057e-07	4.81976e-06	6.8355
ACSBG1	4.08739	-0.993951	9.57432	3.27598e-07	4.92286e-06	6.81114
DNAH3	7.48924	-0.809937	9.5742	3.27646e-07	4.92286e-06	6.81098
LINC00517	1.83523	2.09764	9.5643	3.31523e-07	4.97547e-06	6.79868
C14orf132	-0.614427	6.94092	-9.55837	3.33868e-07	5.005e-06	6.79131
MAMDC4	1.33523	3.43999	9.55547	3.35022e-07	5.01663e-06	6.7877
JPT1	0.424483	6.19209	9.53737	3.42322e-07	5.11835e-06	6.76515
KNTC1	1.08342	5.34843	9.53617	3.42808e-07	5.11835e-06	6.76366
C2CD3	0.83036	4.68682	9.53577	3.42974e-07	5.11835e-06	6.76316
PTPRM	-0.481286	7.11223	-9.53009	3.45303e-07	5.14731e-06	6.75608
CHCHD10	-0.960648	4.31707	-9.52648	3.46791e-07	5.16368e-06	6.75158
ZHX2	-0.588399	3.97675	-9.52313	3.48179e-07	5.17853e-06	6.7474
ENOPH1	0.647244	5.45037	9.50316	3.56581e-07	5.29754e-06	6.72246
BEX4	-0.885869	4.43648	-9.49617	3.59574e-07	5.33314e-06	6.71371
CCT5	0.385313	7.47175	9.49568	3.59782e-07	5.33314e-06	6.71311
MMP19	-0.785762	4.7722	-9.48985	3.62302e-07	5.35974e-06	6.70581
ATP10D	-0.577978	5.37392	-9.48966	3.62385e-07	5.35974e-06	6.70557
FOXM1	0.409176	6.21119	9.4887	3.628e-07	5.3599e-06	6.70437
SAAL1	0.881756	3.53526	9.48563	3.64137e-07	5.37365e-06	6.70052
GLRB	1.10615	4.00978	9.48241	3.65542e-07	5.38839e-06	6.69649
ANKRD26	0.57038	4.37291	9.48132	3.66018e-07	5.38942e-06	6.69513
MPP1	0.551003	4.19531	9.47769	3.67613e-07	5.40689e-06	6.69058
BZW2	0.703788	5.60832	9.47038	3.70842e-07	5.44833e-06	6.68144
HAS2	-0.68268	5.44275	-9.46281	3.74223e-07	5.49192e-06	6.67194
DDAH1	-0.47829	8.07723	-9.46015	3.75416e-07	5.50334e-06	6.66861
SCFD2	-0.66291	5.22917	-9.45288	3.78707e-07	5.54545e-06	6.65948
TOX2	1.09968	2.77377	9.45005	3.79995e-07	5.55817e-06	6.65593
ACTA2	0.65937	5.96749	9.43922	3.84968e-07	5.62469e-06	6.64232
SMIM29	-0.70681	4.82455	-9.43554	3.86672e-07	5.64337e-06	6.6377
VPS9D1	-0.781222	4.81672	-9.43274	3.87976e-07	5.65617e-06	6.63418
MGST3	-0.585601	6.39399	-9.42881	3.89811e-07	5.67667e-06	6.62924
MYLIP	2.06473	3.16789	9.42119	3.93399e-07	5.71704e-06	6.61966
TCN2	0.562274	4.2815	9.42109	3.93446e-07	5.71704e-06	6.61953
BRI3	-0.620773	7.78404	-9.41623	3.95756e-07	5.74431e-06	6.61341
GAS5	0.651958	6.55602	9.40919	3.9912e-07	5.78681e-06	6.60455
ZBTB4	-0.61364	7.25776	-9.40752	3.99923e-07	5.79211e-06	6.60245
RAB21	-0.491457	6.20929	-9.40588	4.00714e-07	5.79723e-06	6.60038
SLC25A40	1.0345	4.5307	9.40096	4.03099e-07	5.82136e-06	6.59417
APLP2	-0.401818	10.9183	-9.40062	4.03261e-07	5.82136e-06	6.59375
DCHS1	1.2423	5.1538	9.39813	4.04475e-07	5.83254e-06	6.5906
F2R	-0.385781	6.98264	-9.39707	4.04989e-07	5.83361e-06	6.58928
CALM2	-0.481588	9.10834	-9.39276	4.071e-07	5.85764e-06	6.58384
FBLN1	0.668734	10.1794	9.39001	4.08455e-07	5.87077e-06	6.58036
NSD2	0.4617	7.4655	9.38492	4.10968e-07	5.90049e-06	6.57394
FENDRR	-1.87255	2.88245	-9.38147	4.12682e-07	5.91868e-06	6.56959
CPNE3	-0.583765	7.22382	-9.37649	4.15172e-07	5.9456e-06	6.56329
SERBP1	0.477313	8.34717	9.37592	4.15456e-07	5.9456e-06	6.56258
BCL2L12	0.75664	3.98357	9.37396	4.1644e-07	5.95326e-06	6.5601
CDC42EP1	0.729092	6.29098	9.36122	4.22901e-07	6.03909e-06	6.54399
DCLRE1B	0.895659	3.87443	9.35968	4.23687e-07	6.04381e-06	6.54205
SH3BGRL	-0.639973	6.42845	-9.3389	4.34475e-07	6.18627e-06	6.51574
GCNT4	-0.536839	4.98107	-9.33865	4.34607e-07	6.18627e-06	6.51542
SLC39A14	0.440795	7.30275	9.33378	4.37176e-07	6.21616e-06	6.50925
PBX2	-0.625226	5.79648	-9.33288	4.37654e-07	6.21628e-06	6.50811
STAT6	-0.522112	7.98718	-9.32432	4.42218e-07	6.27438e-06	6.49726
ARMCX2	-0.47244	5.72703	-9.31635	4.46509e-07	6.32849e-06	6.48715
GALNT10	-0.509234	6.72063	-9.31484	4.47328e-07	6.33332e-06	6.48523
PRKDC	0.932581	8.33963	9.31201	4.48867e-07	6.34833e-06	6.48164
SLC37A4	0.798757	3.89136	9.30894	4.50546e-07	6.36528e-06	6.47773
EMILIN3	4.22386	-0.345816	9.30342	4.53572e-07	6.39835e-06	6.47073
TSEN54	0.930541	3.49136	9.30292	4.53852e-07	6.39835e-06	6.47008
INSR	1.05528	4.27633	9.30132	4.54733e-07	6.40395e-06	6.46805
NUDT4	-0.459809	7.13999	-9.29894	4.56049e-07	6.41567e-06	6.46503
PLSCR1	0.665075	5.59442	9.29386	4.58874e-07	6.44857e-06	6.45857
UBR3	-0.654092	5.79498	-9.28726	4.62569e-07	6.48887e-06	6.45017
NUP85	0.959995	5.0756	9.28699	4.62721e-07	6.48887e-06	6.44983
AHCYL2	-0.84477	3.92505	-9.28579	4.63397e-07	6.49147e-06	6.4483
SAMD12	-0.928002	3.95497	-9.28377	4.64539e-07	6.5006e-06	6.44573
WDHD1	1.03702	4.81477	9.28131	4.65929e-07	6.51318e-06	6.4426
UNG	1.06293	5.14276	9.27716	4.68287e-07	6.53925e-06	6.43731
TOM1	-0.534401	5.71774	-9.26763	4.73752e-07	6.60859e-06	6.42517
DNAJA3	0.488047	5.6586	9.26572	4.74854e-07	6.61664e-06	6.42274
CTIF	-0.599819	7.00481	-9.2649	4.75328e-07	6.61664e-06	6.4217
PTER	1.07086	2.7267	9.26158	4.77256e-07	6.63652e-06	6.41746
LIX1L	-0.568969	5.79392	-9.25704	4.79908e-07	6.66639e-06	6.41166
APOE	1.56586	2.71458	9.25523	4.80965e-07	6.67408e-06	6.40936
HOTAIR	-0.776266	4.6202	-9.25233	4.82666e-07	6.68845e-06	6.40566
COQ10B	-0.591149	5.39375	-9.25175	4.8301e-07	6.68845e-06	6.40492
LIMK1	-0.627403	6.99362	-9.24589	4.86474e-07	6.72939e-06	6.39744
PRELP	1.20955	4.98312	9.24454	4.87277e-07	6.73347e-06	6.39571
MSI2	-1.39701	3.65108	-9.23908	4.90534e-07	6.77142e-06	6.38874
H4C8	1.54537	3.11583	9.23324	4.94047e-07	6.81282e-06	6.38127
RAB5B	-0.523833	7.31914	-9.23159	4.95042e-07	6.81943e-06	6.37917
ZNF536	-0.959038	4.2512	-9.21902	5.02707e-07	6.91784e-06	6.36309
KCNJ2	-0.730279	5.09271	-9.20809	5.09473e-07	7.00367e-06	6.34909
ATP6V1B2	-0.395092	7.26489	-9.20695	5.10187e-07	7.00622e-06	6.34763
ARHGAP20	1.50123	2.70984	9.20547	5.11109e-07	7.00856e-06	6.34574
TEX30	1.19871	3.41475	9.20498	5.11416e-07	7.00856e-06	6.34511
YIPF3	-0.531807	6.51273	-9.20236	5.13058e-07	7.0238e-06	6.34176
GPT2	0.835077	4.37038	9.19576	5.17222e-07	7.07351e-06	6.3333
MR1	-0.625961	5.48355	-9.18956	5.21171e-07	7.12017e-06	6.32533
MARS1	0.432826	7.29986	9.18264	5.25612e-07	7.17344e-06	6.31645
SMYD4	0.898551	4.00917	9.1785	5.28286e-07	7.19692e-06	6.31114
SPTBN1	-0.466818	9.1831	-9.17774	5.2878e-07	7.19692e-06	6.31016
WBP1L	-0.523524	6.01293	-9.17746	5.28962e-07	7.19692e-06	6.3098
KHSRP	0.538323	8.16986	9.17589	5.29983e-07	7.20342e-06	6.30779
XYLT2	-0.557644	5.62033	-9.17351	5.3153e-07	7.21285e-06	6.30473
NTM	-0.750131	5.68771	-9.17309	5.31803e-07	7.21285e-06	6.3042
SH3BGRL3	-0.752764	8.48651	-9.17232	5.32309e-07	7.21285e-06	6.3032
CHRM2	-1.40215	3.11626	-9.16692	5.35848e-07	7.25338e-06	6.29627
SMAD3	-0.429777	7.519	-9.16527	5.36934e-07	7.26067e-06	6.29415
UBE2E3	-0.48399	6.72115	-9.15976	5.40582e-07	7.30254e-06	6.28706
FBLN7	1.27558	4.14802	9.15875	5.41255e-07	7.30418e-06	6.28576
ARHGAP1	-0.448202	7.55488	-9.15375	5.44592e-07	7.34175e-06	6.27932
PABPC4	0.380952	7.89372	9.15172	5.45951e-07	7.35259e-06	6.27671
CPEB2	-0.682641	4.89953	-9.14633	5.49581e-07	7.39396e-06	6.26978
PGPEP1	-0.670866	5.91132	-9.13579	5.56757e-07	7.48291e-06	6.2562
SF3A3	0.523709	6.3744	9.13408	5.57933e-07	7.49112e-06	6.25399
LMBRD1	-0.794991	4.65109	-9.12934	5.61196e-07	7.5273e-06	6.24789
APOD	2.37723	2.47884	9.1165	5.70149e-07	7.63966e-06	6.23132
SH3RF2	-1.30236	2.2639	-9.11181	5.73459e-07	7.67625e-06	6.22526
HOXD10	-2.10408	2.40156	-9.10554	5.77909e-07	7.728e-06	6.21717
BASP1	-0.450088	7.48239	-9.1014	5.80869e-07	7.75564e-06	6.21182
TCOF1	0.600528	6.19561	9.10072	5.81363e-07	7.75564e-06	6.21093
KATNAL2	1.02309	2.49129	9.1002	5.81732e-07	7.75564e-06	6.21027
GRIK2	-1.66662	2.83002	-9.09825	5.83138e-07	7.76657e-06	6.20774
APBB1	-0.562054	5.64419	-9.09093	5.88436e-07	7.82927e-06	6.19827
LAMA2	-0.791453	6.39278	-9.08214	5.94864e-07	7.90686e-06	6.1869
HACD3	0.517197	7.04322	9.07878	5.97338e-07	7.93179e-06	6.18255
ADGRB2	0.786094	4.99394	9.07768	5.98149e-07	7.93461e-06	6.18113
FKBP1A	-0.467117	8.80312	-9.07483	6.00269e-07	7.95476e-06	6.17743
TRAF4	0.777097	5.39206	9.07204	6.02341e-07	7.97425e-06	6.17382
CRIP2	1.68678	2.90486	9.06982	6.04e-07	7.98823e-06	6.17094
RAN	0.438598	8.42698	9.06856	6.04944e-07	7.99274e-06	6.16931
MDM2	0.650616	7.16177	9.0667	6.06333e-07	8.00312e-06	6.16691
ZC3H18	0.536649	5.95588	9.05867	6.12398e-07	8.07512e-06	6.15649
ARL6IP5	-0.652755	7.44345	-9.05348	6.16349e-07	8.11914e-06	6.14976
ARHGEF2	0.513288	7.4186	9.05056	6.18585e-07	8.12976e-06	6.14597
IGFBP7	-0.564675	8.32691	-9.05027	6.18805e-07	8.12976e-06	6.14559
HNRNPD	0.528265	7.63138	9.04943	6.19454e-07	8.12976e-06	6.1445
FAM171B	-0.805437	5.17251	-9.04923	6.19609e-07	8.12976e-06	6.14423
SPIN1	-0.488669	7.08646	-9.04321	6.24253e-07	8.17454e-06	6.13642
FOXC1	0.888606	3.51443	9.04312	6.24319e-07	8.17454e-06	6.13631
ARMH4	-1.77834	3.01505	-9.04241	6.24873e-07	8.17454e-06	6.13538
AJUBA	-0.641523	6.27352	-9.04061	6.26268e-07	8.18472e-06	6.13304
SLC25A13	0.715236	4.03704	9.03718	6.2894e-07	8.21154e-06	6.12859
RPA3	0.967762	3.91562	9.03609	6.29788e-07	8.21452e-06	6.12718
SLC27A1	-0.608081	5.98302	-9.03454	6.31002e-07	8.22226e-06	6.12516
SERTAD2	-0.580363	5.97798	-9.03367	6.31682e-07	8.22303e-06	6.12403
GPR4	2.55104	1.65143	9.02593	6.37784e-07	8.29432e-06	6.11397
NEFH	2.93074	0.729256	9.02473	6.38739e-07	8.2986e-06	6.1124
CLEC14A	3.55549	1.15779	9.01843	6.43757e-07	8.35561e-06	6.10421
HDLBP	-0.374157	10.4743	-9.01661	6.45216e-07	8.35852e-06	6.10184
IGF2BP2	0.385596	6.97768	9.01658	6.45243e-07	8.35852e-06	6.1018
FAM180A	-0.484447	6.01659	-9.01375	6.47514e-07	8.37793e-06	6.09812
ZFAND5	-0.391786	7.35457	-9.01314	6.48006e-07	8.37793e-06	6.09732
SHC3	-0.649873	5.00669	-9.00539	6.54285e-07	8.45086e-06	6.08723
CADM1	-1.04236	2.93536	-9.00365	6.55706e-07	8.46096e-06	6.08496
COMP	1.24535	3.25245	9.00141	6.57538e-07	8.47636e-06	6.08203
GOPC	-0.440062	6.33732	-8.99308	6.64395e-07	8.55642e-06	6.07117
RPL14	0.408348	8.82381	8.99203	6.6526e-07	8.55924e-06	6.06981
FBLN2	0.624535	7.89805	8.99118	6.65968e-07	8.56004e-06	6.0687
APCDD1	0.723957	6.74319	8.98344	6.72427e-07	8.63469e-06	6.05859
MYO1C	-0.470974	9.38974	-8.98055	6.74855e-07	8.65612e-06	6.05482
NINJ1	1.0099	3.59361	8.9799	6.75402e-07	8.65612e-06	6.05397
CHMP2A	-0.586769	5.85398	-8.97401	6.80375e-07	8.71143e-06	6.04629
STXBP1	-0.516525	6.14876	-8.95769	6.94382e-07	8.88102e-06	6.02495
MXD4	-0.621027	6.8036	-8.95703	6.94961e-07	8.88102e-06	6.02408
FAM43A	-0.836998	4.38045	-8.94923	7.01764e-07	8.95022e-06	6.01388
NDRG4	-1.00216	3.41529	-8.949	7.01966e-07	8.95022e-06	6.01358
IGFBP5	-0.86326	6.06549	-8.94851	7.02402e-07	8.95022e-06	6.01293
PDE7A	0.781785	4.03216	8.94176	7.08355e-07	9.01741e-06	6.0041
BCL2	1.15405	3.48837	8.94037	7.09592e-07	9.02448e-06	6.00227
SPTAN1	-0.396236	9.03487	-8.9363	7.1321e-07	9.0618e-06	5.99694
VMP1	0.405268	6.45572	8.92942	7.19382e-07	9.13146e-06	5.98792
ZER1	-0.66826	5.92928	-8.92732	7.21279e-07	9.14678e-06	5.98516
UBA1	-0.359783	8.73332	-8.92132	7.26721e-07	9.20698e-06	5.97729
MLH1	0.564509	5.65263	8.91122	7.35977e-07	9.31263e-06	5.96404
CCDC47	0.52378	6.48527	8.90933	7.3773e-07	9.31263e-06	5.96155
ADAMTS12	0.548117	6.07303	8.90878	7.38235e-07	9.31263e-06	5.96084
GPRC5B	1.652	3.31698	8.90843	7.38564e-07	9.31263e-06	5.96037
ALPK2	-0.686744	5.81577	-8.90842	7.38573e-07	9.31263e-06	5.96036
TTC13	0.590865	4.04987	8.90409	7.42591e-07	9.35438e-06	5.95468
FN3KRP	0.60079	5.27234	8.90068	7.45782e-07	9.3803e-06	5.95019
GRAMD1B	-0.890264	4.41367	-8.90038	7.46064e-07	9.3803e-06	5.94979
PRKAR1A	-0.458546	8.06599	-8.89121	7.54703e-07	9.47993e-06	5.93774
FBXO45	1.10545	4.05872	8.88698	7.58727e-07	9.52145e-06	5.93217
RNF181	-0.71403	5.29561	-8.88465	7.60954e-07	9.54037e-06	5.9291
ZNF496	0.605194	4.66705	8.87503	7.70216e-07	9.64735e-06	5.91643
MMP2	-0.460073	11.3256	-8.87141	7.73726e-07	9.68217e-06	5.91167
GGA2	0.606647	6.27333	8.86966	7.7544e-07	9.69446e-06	5.90935
CTSD	-0.564382	7.2822	-8.86727	7.77771e-07	9.71443e-06	5.90621
NR2F2	-0.382156	7.48339	-8.85295	7.91925e-07	9.88191e-06	5.88733
SLC47A1	1.20166	2.75422	8.85031	7.9457e-07	9.90559e-06	5.88384
CENPU	1.16848	4.68144	8.84819	7.96694e-07	9.92274e-06	5.88104
MAGED4B	-0.83035	5.534	-8.83277	8.12343e-07	1.01081e-05	5.86067
RGMB	-0.431022	6.67503	-8.8316	8.1355e-07	1.01137e-05	5.85912
SPIRE2	1.12009	3.45129	8.81136	8.34625e-07	1.03658e-05	5.83234
CAVIN3	-0.715076	6.29176	-8.81063	8.35398e-07	1.03658e-05	5.83137
RNF149	-0.546474	5.89696	-8.80966	8.36419e-07	1.03688e-05	5.83009
TSR1	0.495477	5.94435	8.8033	8.43185e-07	1.04429e-05	5.82165
COL5A3	0.813613	4.95876	8.80115	8.45483e-07	1.04616e-05	5.8188
OAT	-0.406893	7.28745	-8.80008	8.46626e-07	1.04659e-05	5.81739
H1-2	0.892932	4.34554	8.79684	8.50105e-07	1.04991e-05	5.81309
OLFML3	-0.411696	7.46536	-8.79578	8.51244e-07	1.05034e-05	5.81169
UTP4	0.45447	5.88953	8.79253	8.54757e-07	1.0537e-05	5.80738
NORAD	-0.5078	8.40545	-8.7849	8.63067e-07	1.06215e-05	5.79724
SLC6A6	-0.558632	6.63035	-8.78413	8.63903e-07	1.06215e-05	5.79623
NBEA	-0.862384	4.76487	-8.78403	8.6402e-07	1.06215e-05	5.79609
CENPV	1.18415	2.72473	8.78291	8.65246e-07	1.06246e-05	5.7946
MAGED4	-0.825607	5.53148	-8.78234	8.65872e-07	1.06246e-05	5.79385
TGOLN2	-0.431943	8.78631	-8.78013	8.68303e-07	1.064e-05	5.79091
BAZ1B	0.421578	7.1982	8.77973	8.68736e-07	1.064e-05	5.79039
PHF13	0.445288	5.44458	8.77558	8.73327e-07	1.06864e-05	5.78487
TCEAL4	-0.557553	5.97789	-8.77315	8.76021e-07	1.07018e-05	5.78164
ATP2A3	0.898374	4.85144	8.77298	8.76206e-07	1.07018e-05	5.78142
SEC24C	-0.495447	6.08017	-8.76311	8.87252e-07	1.08268e-05	5.7683
ANXA5	-0.359598	10.3914	-8.76124	8.8937e-07	1.08401e-05	5.76581
RRM2	0.688629	6.87896	8.7607	8.89977e-07	1.08401e-05	5.76509
ITPRIPL1	1.49233	2.21791	8.75275	8.99018e-07	1.09401e-05	5.75451
SLC25A29	1.01566	4.41461	8.73762	9.1648e-07	1.11424e-05	5.73436
RARRES2	0.990016	3.62516	8.73547	9.18992e-07	1.11627e-05	5.7315
RASA4	-1.60731	3.36016	-8.73361	9.21173e-07	1.11789e-05	5.72901
RNF7	-0.591233	5.43265	-8.72467	9.31714e-07	1.12875e-05	5.7171
EHD2	-0.510906	9.34749	-8.72445	9.31979e-07	1.12875e-05	5.7168
PLCXD1	0.851223	4.73705	8.72341	9.33219e-07	1.12875e-05	5.71541
ATRAID	-0.513861	5.92961	-8.72315	9.33528e-07	1.12875e-05	5.71506
RPS5	0.492827	8.61079	8.71963	9.37724e-07	1.13279e-05	5.71036
APOO	0.871437	2.68842	8.71668	9.41253e-07	1.13602e-05	5.70643
ATP13A3	-0.560421	9.22225	-8.71416	9.44281e-07	1.13864e-05	5.70307
CENPM	0.924296	3.53927	8.71142	9.47594e-07	1.14159e-05	5.6994
MIR3648-1	-1.18444	3.04364	-8.71039	9.48835e-07	1.14205e-05	5.69803
IGSF10	1.72143	2.38493	8.70774	9.52045e-07	1.14487e-05	5.69449
TAF15	0.703158	6.81459	8.70265	9.58247e-07	1.15129e-05	5.68769
THBD	-1.51681	2.89458	-8.69748	9.64596e-07	1.15706e-05	5.68077
H4C14	1.26323	3.07117	8.69732	9.64799e-07	1.15706e-05	5.68055
CYFIP2	0.651285	4.72133	8.69445	9.68334e-07	1.15953e-05	5.67672
RPP25	0.985219	4.16937	8.69423	9.68607e-07	1.15953e-05	5.67643
ADAM12	0.460626	7.61538	8.68725	9.77291e-07	1.16887e-05	5.66708
STON1	-0.955105	4.17661	-8.67938	9.87175e-07	1.17963e-05	5.65654
CUTA	-0.494252	6.98738	-8.67358	9.94524e-07	1.18734e-05	5.64878
SPATA33	1.07627	3.18992	8.66979	9.99353e-07	1.19203e-05	5.6437
HAPSTR1	-0.483477	5.89001	-8.6651	1.00538e-06	1.19814e-05	5.63741
PCNX2	-0.692985	4.71449	-8.66312	1.00793e-06	1.2001e-05	5.63475
FCHSD1	-0.724453	5.32019	-8.66117	1.01045e-06	1.20202e-05	5.63214
SLC1A5	0.593268	7.32667	8.65722	1.01557e-06	1.20529e-05	5.62684
GLIPR2	0.469668	5.38476	8.657	1.01586e-06	1.20529e-05	5.62654
MFSD6	-0.543786	5.09931	-8.65695	1.01593e-06	1.20529e-05	5.62647
CASP1	0.811145	4.3906	8.65335	1.02063e-06	1.20978e-05	5.62164
MAPKAPK3	-0.447896	6.35278	-8.64604	1.03024e-06	1.22008e-05	5.61182
VPS8	-0.602134	5.46752	-8.64415	1.03273e-06	1.22085e-05	5.6093
CAB39L	-0.849876	4.12949	-8.64415	1.03273e-06	1.22085e-05	5.60929
SEPTIN10	-0.461065	7.63663	-8.63756	1.0415e-06	1.23012e-05	5.60044
DENND3	-0.715887	5.30518	-8.63522	1.04464e-06	1.23273e-05	5.59729
LOX	0.400028	10.47	8.63183	1.04919e-06	1.237e-05	5.59274
DUSP5	0.779158	4.62627	8.62701	1.0557e-06	1.24357e-05	5.58625
EXD2	-0.468431	4.72395	-8.62582	1.05733e-06	1.24438e-05	5.58464
TLK1	-0.52998	6.23444	-8.62476	1.05876e-06	1.24496e-05	5.58322
OAZ2	-0.416101	6.50574	-8.62116	1.06367e-06	1.24963e-05	5.57838
TMEM120A	-0.432425	4.93454	-8.62007	1.06516e-06	1.25027e-05	5.57691
NECTIN1	0.854575	3.70161	8.61919	1.06637e-06	1.25057e-05	5.57573
LARS1	0.403055	7.07083	8.6157	1.07117e-06	1.25451e-05	5.57102
TNFAIP8	0.950738	4.36691	8.61537	1.07162e-06	1.25451e-05	5.57058
PHACTR2	-0.659287	6.01071	-8.61448	1.07285e-06	1.25485e-05	5.56938
ST8SIA2	-3.70717	-0.276471	-8.6098	1.07932e-06	1.26131e-05	5.56308
MPP2	1.19136	2.17689	8.60713	1.08304e-06	1.26454e-05	5.55947
PLAAT3	-0.668455	4.12737	-8.6054	1.08546e-06	1.26534e-05	5.55714
UBA2	0.566435	6.75903	8.60526	1.08564e-06	1.26534e-05	5.55696
HS6ST1	-0.699558	6.12247	-8.60046	1.09237e-06	1.27206e-05	5.55049
PDCD11	0.481538	5.97667	8.59293	1.10303e-06	1.28335e-05	5.54033
CCT2	0.455047	7.29159	8.58688	1.11165e-06	1.29225e-05	5.53216
IQCB1	0.889241	4.05965	8.58609	1.11279e-06	1.29244e-05	5.53109
CKAP4	-0.403246	9.01215	-8.58008	1.12144e-06	1.30134e-05	5.52299
ELAPOR2	-0.961618	3.81981	-8.57924	1.12265e-06	1.30161e-05	5.52185
GSDMD	0.618159	5.10535	8.57783	1.12471e-06	1.30285e-05	5.51994
ADAMTS7	1.1532	5.21799	8.57622	1.12704e-06	1.30441e-05	5.51777
MARCHF8	-0.543102	5.58751	-8.57265	1.13225e-06	1.3093e-05	5.51294
LRRC41	-0.455161	6.8484	-8.57089	1.13481e-06	1.31112e-05	5.51057
SIDT2	-0.737668	5.54715	-8.56637	1.14146e-06	1.31765e-05	5.50446
ITPKB	0.849825	5.17557	8.56432	1.14448e-06	1.31999e-05	5.50168
NEMP1	0.620353	5.29134	8.56235	1.14741e-06	1.32221e-05	5.49901
MAP1A	-0.660367	8.01305	-8.56091	1.14954e-06	1.32252e-05	5.49707
SF3B3	0.443557	7.71762	8.56082	1.14967e-06	1.32252e-05	5.49694
LNPK	-0.40347	6.09725	-8.55467	1.15884e-06	1.33166e-05	5.48862
HOXD8	-1.69882	1.40968	-8.55415	1.15963e-06	1.33166e-05	5.48791
SEC31A	-0.380706	8.66709	-8.54833	1.16838e-06	1.34055e-05	5.48004
COPB2	-0.354845	8.16124	-8.54353	1.17566e-06	1.34774e-05	5.47353
NIBAN1	0.753201	6.74012	8.5421	1.17784e-06	1.34907e-05	5.47159
GORASP2	-0.462671	7.22177	-8.54128	1.17909e-06	1.34933e-05	5.47048
EPHB2	-0.655543	5.79615	-8.53948	1.18184e-06	1.35121e-05	5.46804
PFN2	-0.403148	7.49247	-8.53831	1.18363e-06	1.35121e-05	5.46646
RAB2A	-0.434602	7.31774	-8.5382	1.18379e-06	1.35121e-05	5.46631
PLXNA3	-0.633744	7.16738	-8.53258	1.19244e-06	1.35991e-05	5.45869
PPP1CB	-0.518937	7.36135	-8.53134	1.19435e-06	1.36092e-05	5.45701
ARSB	-0.364602	6.25098	-8.52773	1.19995e-06	1.36613e-05	5.45211
CEP104	-0.514006	5.23993	-8.52461	1.20481e-06	1.37004e-05	5.44787
RANBP9	0.448226	6.50005	8.5242	1.20545e-06	1.37004e-05	5.44732
IQSEC1	-0.539455	5.76491	-8.5202	1.21171e-06	1.37597e-05	5.44189
RIPOR1	-0.45452	7.13933	-8.51585	1.21857e-06	1.38258e-05	5.43598
DCUN1D4	0.55652	5.62979	8.5083	1.23055e-06	1.39498e-05	5.42573
SNRPD1	0.745883	5.36948	8.50388	1.23764e-06	1.40181e-05	5.41972
COMMD4	0.467122	6.14727	8.49891	1.24565e-06	1.40968e-05	5.41296
STXBP6	0.745771	5.00463	8.49189	1.25707e-06	1.42139e-05	5.4034
SAT2	-0.42813	4.99842	-8.48991	1.26031e-06	1.42384e-05	5.40071
SNRNP40	0.703514	4.92074	8.48676	1.26547e-06	1.42823e-05	5.39642
RASL12	1.53007	1.5659	8.48623	1.26635e-06	1.42823e-05	5.3957
HAUS6	0.541358	5.2865	8.47658	1.28234e-06	1.44387e-05	5.38256
CCDC93	-0.494644	6.45998	-8.47623	1.28291e-06	1.44387e-05	5.38209
DNAJA1	0.370832	7.39607	8.47589	1.28349e-06	1.44387e-05	5.38161
SC5D	-0.596907	6.22098	-8.46902	1.29501e-06	1.4556e-05	5.37226
BAIAP2-DT	-0.672633	4.36163	-8.46516	1.30153e-06	1.46169e-05	5.36699
MAP3K20	-0.56006	7.66271	-8.4634	1.30453e-06	1.46381e-05	5.36458
PSMG1	0.57318	5.02076	8.4572	1.31511e-06	1.47443e-05	5.35613
DENND10	-0.546233	6.10962	-8.45273	1.32279e-06	1.4818e-05	5.35002
SIVA1	0.642759	5.33895	8.45123	1.32538e-06	1.48344e-05	5.34798
GOLM2	-0.381132	7.08489	-8.4493	1.32873e-06	1.48593e-05	5.34533
MCM8	1.22115	3.07364	8.44835	1.33036e-06	1.4865e-05	5.34405
CNPPD1	-0.663069	6.07761	-8.4462	1.3341e-06	1.48943e-05	5.3411
CCDC115	-0.961785	4.30664	-8.43912	1.34649e-06	1.50199e-05	5.33142
PCDHGA11	-0.869226	4.38394	-8.43724	1.34979e-06	1.50357e-05	5.32886
C12orf75	-0.411343	8.31801	-8.43703	1.35017e-06	1.50357e-05	5.32856
PRKG2	-1.06432	3.80797	-8.43478	1.35413e-06	1.50671e-05	5.3255
TFE3	-0.516826	6.91638	-8.4324	1.35835e-06	1.51013e-05	5.32224
FAM83H	1.97783	2.71298	8.42888	1.36462e-06	1.51437e-05	5.31741
VPS26C	-0.405842	6.48463	-8.42858	1.36515e-06	1.51437e-05	5.31701
KRT8	-1.65057	2.62253	-8.42834	1.36558e-06	1.51437e-05	5.31668
CCT8	0.424486	7.47468	8.4235	1.37423e-06	1.52269e-05	5.31006
OSR2	-0.696683	7.15515	-8.41629	1.38726e-06	1.53583e-05	5.30018
CAV2	-0.610406	6.96652	-8.41376	1.39184e-06	1.53962e-05	5.29672
PINK1	-0.924664	5.18765	-8.4098	1.39908e-06	1.54634e-05	5.29129
RNASEH2B	0.798259	4.03549	8.40738	1.40351e-06	1.54995e-05	5.28798
QNG1	0.878873	4.00069	8.40385	1.41001e-06	1.55582e-05	5.28314
KLHL24	-0.872743	4.56439	-8.39392	1.42847e-06	1.57489e-05	5.26951
CHST10	0.934054	4.04935	8.38942	1.43692e-06	1.58288e-05	5.26333
EPG5	-0.844898	6.70501	-8.38288	1.44929e-06	1.59518e-05	5.25436
H2BC5	1.44729	2.02428	8.38157	1.45179e-06	1.5966e-05	5.25255
PCDHGC4	1.62242	0.32024	8.37834	1.45795e-06	1.60114e-05	5.24811
TIMM21	0.741569	4.18587	8.37814	1.45833e-06	1.60114e-05	5.24784
GUSB	0.506347	5.61197	8.37672	1.46105e-06	1.60281e-05	5.24589
DHODH	0.99953	2.43701	8.37301	1.46818e-06	1.6093e-05	5.24079
ATP11A	0.682886	4.99792	8.37191	1.4703e-06	1.61028e-05	5.23928
TMC6	-2.24677	0.897343	-8.37074	1.47256e-06	1.61142e-05	5.23767
H4C15	1.21305	3.0304	8.36897	1.47599e-06	1.61384e-05	5.23523
PALS2	0.644917	3.60791	8.36023	1.49304e-06	1.63114e-05	5.22321
NABP2	0.526176	5.30617	8.35555	1.50224e-06	1.63984e-05	5.21677
CSRNP3	-3.2212	-0.041375	-8.35381	1.50568e-06	1.64224e-05	5.21437
IPO7	0.521069	8.05464	8.35303	1.50723e-06	1.64258e-05	5.2133
FKBP10	-0.402717	8.9987	-8.34382	1.52559e-06	1.66123e-05	5.20061
MTAP	0.698832	5.17821	8.34153	1.5302e-06	1.66488e-05	5.19745
TRA2B	0.451422	6.91542	8.33524	1.54292e-06	1.676e-05	5.18878
ACTR1B	-0.635024	6.1308	-8.33523	1.54295e-06	1.676e-05	5.18876
PTGER1	-1.42776	2.84161	-8.33386	1.54573e-06	1.67765e-05	5.18687
GINS3	1.31069	2.91139	8.33266	1.54818e-06	1.67893e-05	5.18521
DERA	0.575498	4.91751	8.32311	1.56777e-06	1.69879e-05	5.17204
ADGRL2	-0.734332	5.49276	-8.31552	1.58355e-06	1.71447e-05	5.16155
TTC39C	-0.698211	5.19659	-8.31457	1.58553e-06	1.71522e-05	5.16024
CAMK2N2	3.51567	0.217052	8.3037	1.60845e-06	1.7386e-05	5.1452
HMGCS1	-0.542051	6.40168	-8.30059	1.61506e-06	1.74311e-05	5.14091
RPS4Y1	0.36349	7.61727	8.30021	1.61587e-06	1.74311e-05	5.14039
PALB2	0.629141	4.20223	8.29989	1.61657e-06	1.74311e-05	5.13993
HIVEP3	1.42255	2.29513	8.29925	1.61793e-06	1.74316e-05	5.13905
GHDC	0.735099	3.36032	8.29656	1.62368e-06	1.74722e-05	5.13533
SSH1	-0.512202	7.10768	-8.29626	1.62434e-06	1.74722e-05	5.13491
RDH10	0.906023	4.81697	8.29502	1.62699e-06	1.74865e-05	5.1332
RUNX3	6.57334	-1.46551	8.29363	1.62998e-06	1.75045e-05	5.13127
EMB	-2.08119	2.12409	-8.29116	1.63532e-06	1.75476e-05	5.12785
PLXNC1	0.694965	6.57231	8.2818	1.65568e-06	1.77516e-05	5.11489
TPST1	-0.381824	5.92027	-8.27812	1.66376e-06	1.78239e-05	5.10979
SH2D5	-0.644042	5.46583	-8.27548	1.66958e-06	1.78717e-05	5.10613
CORO1B	-0.614398	7.06012	-8.27354	1.67388e-06	1.79033e-05	5.10344
PRIM1	1.81772	2.6741	8.26954	1.68276e-06	1.7974e-05	5.09789
KLHL13	-1.10493	3.40202	-8.26932	1.68324e-06	1.7974e-05	5.09759
NCL	0.364918	9.3028	8.26874	1.68455e-06	1.7974e-05	5.09678
DHRS7	-0.359731	5.26114	-8.2647	1.69359e-06	1.80285e-05	5.09118
ABTB1	-0.7247	4.42052	-8.26463	1.69373e-06	1.80285e-05	5.09109
SNHG12	0.754784	3.75038	8.26463	1.69374e-06	1.80285e-05	5.09108
INKA2	0.64504	5.16042	8.26093	1.70207e-06	1.81026e-05	5.08594
SFMBT1	1.25107	3.36622	8.25699	1.71097e-06	1.81827e-05	5.08048
FANCC	0.634209	3.7116	8.2544	1.71685e-06	1.82306e-05	5.07688
PCED1A	0.667568	5.14748	8.25027	1.72628e-06	1.8316e-05	5.07114
GARS1	0.348695	8.16179	8.2485	1.73034e-06	1.83444e-05	5.06869
SEMA4D	1.94873	0.621427	8.24635	1.73528e-06	1.8382e-05	5.0657
IDS	-0.855677	4.121	-8.24402	1.74065e-06	1.84242e-05	5.06246
ATOH8	-1.25877	3.86726	-8.24072	1.7483e-06	1.84904e-05	5.05787
RASA3	-0.409454	6.45898	-8.23905	1.75218e-06	1.85166e-05	5.05555
DOCK10	-0.57312	6.62743	-8.23795	1.75475e-06	1.85176e-05	5.05401
TBCD	0.380479	6.68311	8.23781	1.75507e-06	1.85176e-05	5.05382
GPR108	-0.464859	5.47618	-8.23275	1.76691e-06	1.86278e-05	5.04677
FHIP2A	-0.67553	6.02385	-8.23198	1.76871e-06	1.8632e-05	5.04571
ADGRL4	-0.904326	4.40681	-8.22453	1.78632e-06	1.88024e-05	5.03533
MMP16	-0.756003	3.44574	-8.21512	1.8088e-06	1.9024e-05	5.02223
NAALADL2	-1.23345	3.55866	-8.2116	1.8173e-06	1.9095e-05	5.01732
HIPK2	-0.884277	5.70791	-8.21113	1.81843e-06	1.9095e-05	5.01666
ILF3	0.373982	8.41735	8.20758	1.82705e-06	1.9165e-05	5.01171
PRKAB2	-0.516259	4.89704	-8.20719	1.82799e-06	1.9165e-05	5.01117
RBMS2	-0.618753	6.36783	-8.20481	1.83381e-06	1.92108e-05	5.00785
ZNF121	0.800801	4.16085	8.20106	1.84298e-06	1.92916e-05	5.00262
ATP6AP1	-0.426044	7.07718	-8.1941	1.86015e-06	1.94423e-05	4.9929
COL14A1	0.80979	5.3871	8.19403	1.86031e-06	1.94423e-05	4.99281
PLCB1	0.713748	4.30905	8.19318	1.86243e-06	1.94491e-05	4.99162
GMPR	0.806689	3.67564	8.19172	1.86607e-06	1.94718e-05	4.98958
TINAGL1	-1.48475	3.06455	-8.18825	1.8747e-06	1.95465e-05	4.98474
NGEF	-1.41239	3.27923	-8.17636	1.90468e-06	1.98434e-05	4.96812
PPP2R5B	-0.707126	4.8773	-8.17444	1.90958e-06	1.98788e-05	4.96543
PGF	1.89894	2.87586	8.17369	1.91149e-06	1.98831e-05	4.96438
CERT1	-0.605123	6.29371	-8.17068	1.91918e-06	1.99474e-05	4.96018
TAF7L	3.02284	0.315112	8.16425	1.93575e-06	2.01039e-05	4.95117
ANXA6	-0.380447	8.89642	-8.16333	1.93812e-06	2.01127e-05	4.94989
HPF1	0.621183	4.45966	8.15702	1.95454e-06	2.02623e-05	4.94105
RTL10	-0.505513	5.77753	-8.15662	1.95559e-06	2.02623e-05	4.94049
NISCH	-0.469506	6.85622	-8.15471	1.9606e-06	2.02983e-05	4.93781
PRAG1	-1.00734	3.71515	-8.1486	1.97668e-06	2.04489e-05	4.92925
EXOSC8	0.869634	4.61994	8.14604	1.98346e-06	2.0503e-05	4.92566
SRD5A1	0.56346	4.48154	8.14211	1.99391e-06	2.0595e-05	4.92016
TSPAN31	-0.828963	4.00491	-8.14113	1.99653e-06	2.0606e-05	4.91878
PDCD4	0.444783	6.26124	8.13835	2.00399e-06	2.06669e-05	4.91488
ADI1	-0.540031	6.66389	-8.13456	2.01418e-06	2.07557e-05	4.90956
PSME2	0.454825	6.07316	8.13327	2.01766e-06	2.07755e-05	4.90775
HOXD9	-1.4723	1.75085	-8.13102	2.02376e-06	2.08221e-05	4.90459
MRPL17	0.433522	5.48512	8.12901	2.02921e-06	2.0862e-05	4.90177
MPRIP	-0.404405	8.47502	-8.12639	2.03635e-06	2.09192e-05	4.89809
DSTN	-0.432952	8.72105	-8.12326	2.04493e-06	2.0991e-05	4.89369
S100PBP	0.507802	5.09518	8.11762	2.06045e-06	2.11339e-05	4.88577
WDR90	1.06123	4.71134	8.10995	2.08177e-06	2.13361e-05	4.87499
CNOT10	0.629948	4.27848	8.10676	2.09071e-06	2.13952e-05	4.8705
CDC45	1.03945	3.86317	8.10674	2.09076e-06	2.13952e-05	4.87047
AEN	0.49499	5.99906	8.104	2.09847e-06	2.14575e-05	4.86661
LZTS2	-0.479817	6.89331	-8.10192	2.10433e-06	2.15009e-05	4.86369
PPP1R21	-0.737434	4.69223	-8.0986	2.11376e-06	2.15805e-05	4.85901
ME2	0.571036	5.58476	8.09729	2.11746e-06	2.16017e-05	4.85718
PHKB	-0.478473	6.36462	-8.08567	2.15082e-06	2.19251e-05	4.8408
BOP1	0.707413	5.59619	8.08492	2.15298e-06	2.19303e-05	4.83975
KLHL42	0.692594	5.46037	8.07842	2.17189e-06	2.21059e-05	4.83059
RPL12	0.408143	9.01518	8.07447	2.18347e-06	2.22067e-05	4.82502
ZNFX1	-0.41246	7.11468	-8.07008	2.19641e-06	2.23212e-05	4.81883
MNS1	0.960857	2.11474	8.06897	2.19971e-06	2.23315e-05	4.81725
MEIS3	-0.667669	5.31403	-8.0686	2.2008e-06	2.23315e-05	4.81674
NEK6	-0.410038	6.70568	-8.06799	2.20261e-06	2.23328e-05	4.81587
TGM2	-0.539789	7.39693	-8.06567	2.20951e-06	2.23856e-05	4.8126
GPR137B	-0.619418	4.31536	-8.06248	2.21903e-06	2.24563e-05	4.80809
PRR16	-0.595384	4.6318	-8.0622	2.21987e-06	2.24563e-05	4.8077
SLC25A10	1.15819	1.73865	8.0521	2.25031e-06	2.27468e-05	4.79343
TMEM132A	1.13873	3.45145	8.04947	2.2583e-06	2.28102e-05	4.78972
CLIP2	-0.499831	6.8301	-8.04869	2.2607e-06	2.28171e-05	4.7886
MAP4K3	-0.406769	6.18659	-8.04526	2.27117e-06	2.29053e-05	4.78376
CTTN	-0.430472	9.0288	-8.03797	2.29367e-06	2.31146e-05	4.77344
VASN	-0.654911	8.46497	-8.03713	2.29625e-06	2.31231e-05	4.77226
ANKRD12	-0.511697	5.59772	-8.03644	2.2984e-06	2.31271e-05	4.77128
NECTIN3	-0.613743	5.91129	-8.03218	2.31168e-06	2.32431e-05	4.76524
HAUS2	0.729241	5.0077	8.03042	2.31719e-06	2.32808e-05	4.76275
TMEM98	0.447209	5.59841	8.02023	2.34931e-06	2.35857e-05	4.74833
UAP1L1	-0.7306	6.68365	-8.01699	2.35964e-06	2.36715e-05	4.74373
PCDHGA4	-0.837768	3.00293	-8.01188	2.37602e-06	2.38066e-05	4.73648
NDFIP1	-0.469701	6.66212	-8.01167	2.37671e-06	2.38066e-05	4.73618
LAMB2	-0.473151	9.42691	-8.01009	2.3818e-06	2.38264e-05	4.73394
NSMCE4A	0.949643	3.99066	8.00994	2.38228e-06	2.38264e-05	4.73373
ITGB3BP	1.23719	3.24917	8.00123	2.41055e-06	2.4091e-05	4.72137
ACP5	-1.00267	2.71287	-7.99407	2.43406e-06	2.43075e-05	4.7112
MFSD5	-0.501074	5.47997	-7.99249	2.43928e-06	2.43413e-05	4.70896
NAMPT	0.443072	6.71047	7.9917	2.4419e-06	2.43492e-05	4.70783
MFSD2A	1.31581	1.78753	7.98319	2.47025e-06	2.46134e-05	4.69574
PIGX	0.824448	4.3542	7.98224	2.47343e-06	2.46265e-05	4.69439
PRPF4	0.687641	5.44215	7.97874	2.48523e-06	2.47254e-05	4.6894
CLTC	-0.469732	9.61248	-7.97816	2.48719e-06	2.47263e-05	4.68858
XPO5	0.584053	5.52655	7.97738	2.48982e-06	2.4734e-05	4.68747
RRAGC	-0.537055	5.82718	-7.97639	2.49315e-06	2.47485e-05	4.68607
TNFRSF25	-1.6409	2.70168	-7.97179	2.50878e-06	2.4885e-05	4.67953
RPS3	0.539223	9.45209	7.97114	2.51101e-06	2.48885e-05	4.67859
MICU1	-0.4103	6.62054	-7.96877	2.5191e-06	2.495e-05	4.67523
PDCD5	0.567868	5.31727	7.96751	2.52342e-06	2.49741e-05	4.67343
CPA4	-0.51099	5.24716	-7.96545	2.53049e-06	2.50254e-05	4.6705
DRAM1	0.443714	8.03707	7.96464	2.53329e-06	2.50345e-05	4.66934
GCC1	-0.446191	4.75877	-7.9625	2.54066e-06	2.50885e-05	4.6663
CARHSP1	0.783097	5.65814	7.9604	2.54793e-06	2.51378e-05	4.6633
SLC38A7	-0.475723	5.88753	-7.95996	2.54944e-06	2.51378e-05	4.66268
YWHAQ	-0.452478	9.21215	-7.95718	2.55912e-06	2.52144e-05	4.65871
CUBN	1.16186	3.31278	7.95581	2.56388e-06	2.52269e-05	4.65676
TACC2	0.381138	4.67771	7.95572	2.56419e-06	2.52269e-05	4.65664
ERLIN2	-0.419113	6.57439	-7.95116	2.58016e-06	2.53418e-05	4.65013
ADH5	-0.347823	8.1887	-7.95092	2.58101e-06	2.53418e-05	4.64979
BRME1	2.86478	0.8929	7.95075	2.58161e-06	2.53418e-05	4.64955
WDR1	-0.333907	9.32585	-7.94955	2.5858e-06	2.53456e-05	4.64785
ZNRF2	0.952443	2.35955	7.94955	2.58581e-06	2.53456e-05	4.64784
CARD16	1.96697	1.37595	7.94659	2.59626e-06	2.54215e-05	4.64362
CSRP1	-0.339344	7.5476	-7.94627	2.59739e-06	2.54215e-05	4.64316
MTO1	0.406468	4.66781	7.9453	2.60081e-06	2.54361e-05	4.64178
MARCHF3	0.724067	3.52089	7.94355	2.60704e-06	2.54782e-05	4.63928
AHNAK2	-0.851423	9.0084	-7.93648	2.63224e-06	2.57056e-05	4.6292
E2F2	1.25767	2.00044	7.9356	2.63543e-06	2.57178e-05	4.62793
SNRPA1	0.515121	5.27743	7.9272	2.66579e-06	2.59948e-05	4.61593
CCDC25	0.360887	5.4502	7.92581	2.67083e-06	2.60248e-05	4.61395
KLF8	-2.25335	1.75652	-7.92088	2.68885e-06	2.61813e-05	4.60691
PNN	0.66289	6.29965	7.91664	2.70446e-06	2.63139e-05	4.60084
ACADM	0.627144	4.97096	7.91388	2.71466e-06	2.63746e-05	4.5969
SRSF7	0.393324	6.53123	7.91388	2.71469e-06	2.63746e-05	4.59689
FTH1	-0.512528	10.3159	-7.91199	2.72169e-06	2.64234e-05	4.59419
MAP2	-0.805465	5.41664	-7.90359	2.7531e-06	2.67068e-05	4.58217
FHIP2B	-0.459372	6.0337	-7.90276	2.75623e-06	2.67068e-05	4.58098
CBX2	3.83512	0.763331	7.90257	2.75693e-06	2.67068e-05	4.58071
NME1	0.718309	5.07591	7.90112	2.76239e-06	2.67401e-05	4.57864
HNRNPA2B1	0.354909	9.25875	7.89852	2.77224e-06	2.68117e-05	4.57491
PHF23	-0.418613	5.5365	-7.8981	2.77383e-06	2.68117e-05	4.57431
RORA	-1.08257	3.60033	-7.89459	2.78717e-06	2.6921e-05	4.56928
BBC3	0.801639	4.12066	7.89254	2.795e-06	2.69746e-05	4.56635
CPXM1	2.43811	0.803503	7.89207	2.79679e-06	2.69746e-05	4.56568
SFI1	1.00964	4.23961	7.89126	2.79992e-06	2.69851e-05	4.5645
XRCC3	1.09508	3.68329	7.88703	2.81615e-06	2.71218e-05	4.55845
KCTD18	-0.701172	4.65528	-7.88059	2.84109e-06	2.73422e-05	4.54921
FRAS1	-1.12826	4.61963	-7.87821	2.85038e-06	2.74116e-05	4.54579
PALS1	-0.390984	5.59618	-7.87511	2.86251e-06	2.75084e-05	4.54134
TECPR1	-0.657209	5.32753	-7.87363	2.86831e-06	2.75441e-05	4.53922
ELOVL1	-0.448676	6.79451	-7.87007	2.88232e-06	2.76585e-05	4.53412
SULF2	1.03133	3.14866	7.86534	2.9011e-06	2.78143e-05	4.52732
RIT1	-0.62212	4.88746	-7.86492	2.90274e-06	2.78143e-05	4.52672
RNF14	-0.384302	5.43016	-7.86265	2.91179e-06	2.78808e-05	4.52346
GPRIN1	1.3193	3.62477	7.8615	2.91639e-06	2.79047e-05	4.52181
RASA1	-0.423542	6.1603	-7.85259	2.95226e-06	2.82276e-05	4.509
WNK4	-1.45999	3.07905	-7.85078	2.95961e-06	2.82774e-05	4.5064
DIP2C	-0.455924	6.20813	-7.85019	2.96203e-06	2.82801e-05	4.50554
ERGIC1	-0.362847	7.85472	-7.8484	2.9693e-06	2.83291e-05	4.50298
SLC66A3	-0.788723	4.70516	-7.84652	2.97699e-06	2.83821e-05	4.50026
ASPH	-0.35779	9.59702	-7.84119	2.99885e-06	2.85699e-05	4.4926
ADAM9	-0.372372	9.50077	-7.84067	3.00101e-06	2.85699e-05	4.49185
HIF1A	-0.422855	9.27643	-7.83992	3.00409e-06	2.85787e-05	4.49077
CEMIP2	0.671461	5.99928	7.83809	3.01166e-06	2.86186e-05	4.48813
SAMD9L	-0.897615	5.45704	-7.83786	3.0126e-06	2.86186e-05	4.48781
SSC5D	-0.834985	4.91185	-7.83238	3.03538e-06	2.88144e-05	4.47992
WDR4	0.557902	4.09718	7.8316	3.03866e-06	2.88249e-05	4.47878
PTGER2	-0.865634	4.06234	-7.82933	3.04814e-06	2.88941e-05	4.47552
SNTG2	-2.59269	-0.658996	-7.82822	3.05281e-06	2.89176e-05	4.47392
DNAJC10	-0.423045	7.49071	-7.82686	3.05855e-06	2.89513e-05	4.47195
RALB	-0.35464	6.6323	-7.82564	3.06365e-06	2.89789e-05	4.4702
GNL1	0.347794	6.3001	7.8239	3.071e-06	2.90251e-05	4.46769
CYB5R1	-0.549348	5.51246	-7.823	3.0748e-06	2.90251e-05	4.4664
VCL	-0.318597	9.54882	-7.82293	3.0751e-06	2.90251e-05	4.4663
CCND2	-3.44453	-0.180516	-7.82231	3.07774e-06	2.90294e-05	4.4654
KIF1C	-0.500864	8.31695	-7.82038	3.08594e-06	2.90859e-05	4.46261
ADGRL1	0.872958	2.60327	7.81966	3.08897e-06	2.90938e-05	4.46158
PPP5C	0.395932	6.36983	7.81867	3.09319e-06	2.91129e-05	4.46015
MMP24OS	-0.664294	5.98695	-7.81632	3.10323e-06	2.91867e-05	4.45676
ZFTRAF1	-0.614552	5.4384	-7.81256	3.11932e-06	2.93172e-05	4.45134
MYL6	-0.480667	9.09289	-7.81138	3.1244e-06	2.93441e-05	4.44964
SCUBE2	1.10682	2.79872	7.81043	3.12848e-06	2.93617e-05	4.44827
UBL3	-0.417082	5.66791	-7.80799	3.13904e-06	2.94399e-05	4.44474
LMBR1L	-0.907899	4.32678	-7.80511	3.15154e-06	2.95265e-05	4.44057
SLC25A15	0.931934	3.62054	7.80424	3.15529e-06	2.95265e-05	4.43933
TSPAN14	0.548506	5.71075	7.8042	3.15549e-06	2.95265e-05	4.43926
LYAR	0.598676	3.98666	7.80381	3.15719e-06	2.95265e-05	4.4387
CALD1	-0.391194	9.63991	-7.80246	3.16307e-06	2.95607e-05	4.43675
TMEM129	-0.426898	5.30336	-7.8019	3.1655e-06	2.95625e-05	4.43595
NFKB2	0.667365	5.32926	7.78798	3.22689e-06	3.01146e-05	4.41582
TENM4	-0.900111	3.82109	-7.78668	3.23269e-06	3.01475e-05	4.41394
CITED4	2.22057	1.21129	7.78498	3.24027e-06	3.0197e-05	4.41149
RIOK3	-0.411512	6.11587	-7.78426	3.24347e-06	3.02055e-05	4.41045
BTG2	0.821169	4.77597	7.78276	3.2502e-06	3.02469e-05	4.40828
CEP15	0.854002	3.4401	7.77496	3.28542e-06	3.05533e-05	4.39699
ANKRD13A	-0.402123	7.37796	-7.77362	3.2915e-06	3.05883e-05	4.39506
RAB6A	-0.442016	7.10032	-7.77058	3.30539e-06	3.06959e-05	4.39064
VPS35	-0.433261	7.4263	-7.7623	3.34345e-06	3.10276e-05	4.37865
NRBP1	-0.383927	7.15569	-7.76019	3.35323e-06	3.10966e-05	4.37559
ARMCX6	-0.578092	5.51164	-7.75513	3.3768e-06	3.12933e-05	4.36825
LTV1	0.431068	3.87508	7.75215	3.39072e-06	3.14003e-05	4.36394
KLHL21	-0.375438	6.65811	-7.75101	3.3961e-06	3.14282e-05	4.36228
MAN2A2	0.397553	5.97242	7.75002	3.40076e-06	3.14493e-05	4.36085
PLEKHM3	-0.905328	3.54983	-7.7478	3.41123e-06	3.15241e-05	4.35763
TMEM179	6.83742	-0.850285	7.7472	3.41407e-06	3.15284e-05	4.35676
FAM3C	-0.345006	6.72256	-7.74505	3.42425e-06	3.16003e-05	4.35364
MAVS	-0.317266	7.25555	-7.74421	3.42824e-06	3.16152e-05	4.35242
SERPINB7	-1.84144	1.04949	-7.74237	3.43698e-06	3.16737e-05	4.34975
BCL11B	-2.00839	0.762076	-7.73958	3.45032e-06	3.17746e-05	4.34569
SLC38A5	-0.698822	4.8532	-7.73627	3.4662e-06	3.18986e-05	4.34088
METTL1	0.671801	3.20162	7.72968	3.49803e-06	3.21692e-05	4.33131
CHPF	-0.689569	7.26067	-7.72901	3.50127e-06	3.21767e-05	4.33034
SLC19A1	1.18448	3.34738	7.72653	3.51332e-06	3.2265e-05	4.32674
RUSC1	0.553326	5.33337	7.7209	3.54091e-06	3.24801e-05	4.31854
PER1	0.809043	3.29903	7.72037	3.54352e-06	3.24801e-05	4.31777
PSMG4	0.969573	3.01946	7.72025	3.54408e-06	3.24801e-05	4.3176
RCL1	0.902526	3.03488	7.71773	3.5565e-06	3.25714e-05	4.31394
CDK15	-1.00664	4.18833	-7.70841	3.60288e-06	3.29733e-05	4.30037
ADM2	1.2122	3.88423	7.70572	3.61639e-06	3.30741e-05	4.29645
BHLHE40	-0.524821	5.36006	-7.7015	3.63767e-06	3.32458e-05	4.2903
NCOR1	-0.366994	6.78285	-7.70058	3.64233e-06	3.32654e-05	4.28896
KDELR1	-0.36815	7.55557	-7.69668	3.66212e-06	3.34231e-05	4.28328
ZBTB47	-0.484379	6.05157	-7.69186	3.68676e-06	3.36249e-05	4.27626
TXNDC9	-0.608787	5.18772	-7.69034	3.69459e-06	3.36731e-05	4.27404
SGSH	-0.444466	6.44577	-7.68736	3.70992e-06	3.37896e-05	4.2697
STMN3	0.871231	2.62059	7.68548	3.71967e-06	3.38551e-05	4.26695
TRIOBP	-0.580234	8.28682	-7.67908	3.75298e-06	3.41348e-05	4.25761
SNPH	-0.863334	4.35068	-7.67687	3.76455e-06	3.42166e-05	4.25439
H3C10	2.55471	1.17738	7.67608	3.76869e-06	3.42267e-05	4.25324
KDM3A	-0.618556	4.89137	-7.67568	3.77082e-06	3.42267e-05	4.25264
MIS12	0.584033	3.62964	7.67313	3.78422e-06	3.43248e-05	4.24893
CYTH3	-0.443453	7.0598	-7.6726	3.78703e-06	3.43268e-05	4.24815
TRAM1	-0.355941	8.803	-7.6703	3.79919e-06	3.43939e-05	4.24479
CPXM2	0.713674	5.74626	7.67022	3.79963e-06	3.43939e-05	4.24467
ACVRL1	0.445403	6.57348	7.66642	3.81983e-06	3.45531e-05	4.23912
PDCD6IP	-0.387726	7.83996	-7.66173	3.84492e-06	3.47154e-05	4.23226
CSPG4	0.495797	7.51536	7.66156	3.84581e-06	3.47154e-05	4.23202
RBM17	0.513118	5.99717	7.66148	3.84623e-06	3.47154e-05	4.2319
SIMC1	0.812487	3.70683	7.66111	3.84825e-06	3.47154e-05	4.23135
NOVA1	0.81717	3.57482	7.65967	3.85595e-06	3.47612e-05	4.22926
DAPK1	0.883553	4.23311	7.65615	3.87495e-06	3.49088e-05	4.22411
USP13	0.534167	5.06206	7.65454	3.88368e-06	3.49545e-05	4.22175
TBCK	-0.535616	4.99812	-7.65384	3.88748e-06	3.49545e-05	4.22073
PRPF19	0.569866	6.64706	7.65376	3.88794e-06	3.49545e-05	4.22061
HHEX	0.756466	2.75831	7.64923	3.91261e-06	3.51525e-05	4.21398
TANGO2	-0.56876	4.90932	-7.648	3.91936e-06	3.51892e-05	4.21217
NEU1	-0.455477	6.45102	-7.64326	3.94539e-06	3.53876e-05	4.20524
ITGA6	-0.41386	5.81411	-7.64301	3.94679e-06	3.53876e-05	4.20487
EPB41L2	0.406775	7.46388	7.63907	3.96854e-06	3.55586e-05	4.19911
ACOT8	-0.496214	3.82369	-7.63634	3.98374e-06	3.56706e-05	4.19511
SELENOM	-0.61124	6.19892	-7.62744	4.03364e-06	3.60931e-05	4.18207
GABBR2	2.06343	1.78899	7.62659	4.03845e-06	3.61117e-05	4.18082
SNU13	0.42736	6.30719	7.623	4.05884e-06	3.62495e-05	4.17554
MCM10	0.898892	3.33536	7.62291	4.05934e-06	3.62495e-05	4.17542
HEBP2	-0.782628	5.57969	-7.62174	4.06598e-06	3.62719e-05	4.1737
TCTA	-0.687352	5.4209	-7.62151	4.06732e-06	3.62719e-05	4.17336
YEATS4	1.13166	3.64149	7.61925	4.08019e-06	3.63622e-05	4.17005
EXOC1	-0.445546	5.57211	-7.61366	4.11231e-06	3.66238e-05	4.16184
MBOAT1	0.866082	3.57542	7.61264	4.11814e-06	3.66512e-05	4.16035
LMF1	-0.847666	3.79907	-7.61104	4.1274e-06	3.6709e-05	4.158
CMSS1	0.757385	3.90599	7.60964	4.13553e-06	3.67566e-05	4.15594
NUP214	0.391388	5.86507	7.60595	4.15695e-06	3.69108e-05	4.15053
TMEM185B	-0.460993	6.05362	-7.60525	4.16106e-06	3.69108e-05	4.14949
VPS41	-0.588963	6.58602	-7.60522	4.16124e-06	3.69108e-05	4.14945
LY6K	-1.36212	2.45257	-7.60417	4.16736e-06	3.692e-05	4.14791
TNFRSF12A	-0.615046	6.73711	-7.60409	4.16784e-06	3.692e-05	4.14778
ATG12	-0.428203	6.52402	-7.60134	4.18394e-06	3.70378e-05	4.14375
EVI5L	-0.503999	5.52392	-7.60051	4.18884e-06	3.70564e-05	4.14252
IFT70A	-0.691999	3.04752	-7.59881	4.19882e-06	3.71199e-05	4.14003
GIT2	-0.55833	5.49841	-7.5966	4.21189e-06	3.72106e-05	4.13677
SLC25A12	-0.695076	4.71186	-7.59421	4.22602e-06	3.73106e-05	4.13326
RPS6KA5	1.87951	1.16931	7.59187	4.23991e-06	3.74083e-05	4.12983
MYO10	-0.3664	7.62429	-7.59058	4.24764e-06	3.7444e-05	4.12792
EPSTI1	1.85908	1.64067	7.59025	4.2496e-06	3.7444e-05	4.12744
NCOA4	-0.342507	7.65857	-7.58587	4.27578e-06	3.76496e-05	4.121
BLTP3A	0.811116	4.6168	7.58467	4.28302e-06	3.76883e-05	4.11923
NIPAL2	-0.751124	5.68414	-7.58409	4.28651e-06	3.76939e-05	4.11838
FAM8A1	-0.536784	5.50939	-7.58327	4.29143e-06	3.77123e-05	4.11718
CRMP1	-0.481643	4.79808	-7.58163	4.30139e-06	3.77747e-05	4.11475
TMEM245	-0.444274	6.38095	-7.57444	4.34507e-06	3.81184e-05	4.10417
FBXO4	1.00852	3.1823	7.57424	4.34628e-06	3.81184e-05	4.10388
IARS1	0.384746	8.32696	7.57082	4.36722e-06	3.82767e-05	4.09884
NLE1	0.610313	4.33028	7.56947	4.37554e-06	3.83243e-05	4.09685
SYT15B	-1.96852	1.20094	-7.56713	4.38998e-06	3.84084e-05	4.0934
TSC1	-0.517645	6.26109	-7.56697	4.39094e-06	3.84084e-05	4.09317
SAMD9	-0.981351	5.34225	-7.56187	4.42259e-06	3.86598e-05	4.08564
C3orf18	-0.851162	3.95157	-7.56139	4.42561e-06	3.86606e-05	4.08493
KY	-1.9779	0.826147	-7.55898	4.44066e-06	3.87665e-05	4.08137
EIF3M	0.480748	6.51598	7.55775	4.44835e-06	3.88081e-05	4.07956
PRMT6	0.815064	3.8409	7.54423	4.53392e-06	3.95286e-05	4.0596
AMD1	0.497396	6.66149	7.54248	4.54507e-06	3.95998e-05	4.05703
CFAP20	0.577262	4.4291	7.54171	4.55001e-06	3.96168e-05	4.05589
HBP1	-0.555303	5.0914	-7.53781	4.57511e-06	3.98091e-05	4.05013
GPHN	1.00063	3.38008	7.53481	4.59453e-06	3.99361e-05	4.04569
CAMK2D	-0.418723	7.36136	-7.53463	4.59573e-06	3.99361e-05	4.04542
LSS	-0.384065	8.32556	-7.53343	4.60349e-06	3.99774e-05	4.04365
NFU1	-0.685529	4.51861	-7.5287	4.63437e-06	4.02192e-05	4.03665
TSPAN17	-0.497338	5.8204	-7.52797	4.63911e-06	4.02339e-05	4.03558
PPP2R1A	-0.335299	8.47786	-7.52683	4.64656e-06	4.02723e-05	4.0339
DHX9	0.368174	7.66763	7.52396	4.66549e-06	4.04099e-05	4.02964
GRK3	-0.872944	2.95694	-7.52322	4.67033e-06	4.04254e-05	4.02855
ISCU	-0.317404	6.39361	-7.51792	4.70543e-06	4.07026e-05	4.02071
ADAM15	0.368198	6.60009	7.51156	4.74792e-06	4.10433e-05	4.0113
XG	-0.450331	5.57089	-7.50962	4.76099e-06	4.11295e-05	4.00842
TNFAIP8L3	0.565829	3.50608	7.50607	4.78497e-06	4.12872e-05	4.00316
KPNA6	-0.351783	6.85949	-7.5055	4.78881e-06	4.12872e-05	4.00231
CTNNA1	-0.301336	8.8938	-7.50529	4.79025e-06	4.12872e-05	4.002
MELK	0.563774	5.36709	7.5047	4.79427e-06	4.12872e-05	4.00112
THOC3	0.52357	5.51113	7.50449	4.79565e-06	4.12872e-05	4.00082
SLC38A11	-1.95696	0.568251	-7.50416	4.79794e-06	4.12872e-05	4.00032
MFSD1	-0.49542	6.43441	-7.50137	4.81693e-06	4.14237e-05	3.99618
NUCKS1	0.45693	8.36855	7.49048	4.89173e-06	4.20397e-05	3.98004
LDLRAD3	0.784953	3.29912	7.48734	4.91355e-06	4.21903e-05	3.97538
SMAD1	0.724917	3.93241	7.48704	4.91562e-06	4.21903e-05	3.97494
DNAAF9	-0.520846	5.608	-7.48652	4.91928e-06	4.21944e-05	3.97416
BATF3	1.5417	1.30301	7.48522	4.92832e-06	4.22446e-05	3.97224
CREB1	-0.630495	5.42229	-7.48451	4.93328e-06	4.22598e-05	3.97118
SFXN1	0.456149	6.02973	7.4831	4.94316e-06	4.2317e-05	3.96909
SLC7A5	0.678308	7.18136	7.48217	4.94969e-06	4.23456e-05	3.96771
POLD2	0.435933	6.6982	7.47856	4.97511e-06	4.25356e-05	3.96234
MCOLN1	-0.587337	5.33592	-7.47709	4.98551e-06	4.2597e-05	3.96016
RPA2	0.535696	5.26981	7.47408	5.00678e-06	4.27407e-05	3.9557
NPHP4	0.937567	4.02283	7.4738	5.00878e-06	4.27407e-05	3.95528
DNAJB11	0.444439	5.44236	7.47322	5.01292e-06	4.27486e-05	3.95441
SLC2A10	-0.427361	6.00932	-7.46899	5.04311e-06	4.29783e-05	3.94812
TMEFF2	-2.28286	0.524319	-7.46834	5.04776e-06	4.29903e-05	3.94716
RBPMS2	4.89201	-1.76481	7.46786	5.0512e-06	4.2992e-05	3.94644
SSBP3	0.380982	5.5521	7.4655	5.06814e-06	4.31085e-05	3.94294
HAT1	0.490149	5.81798	7.46047	5.10449e-06	4.33898e-05	3.93545
FDXR	0.579046	5.34527	7.45537	5.14158e-06	4.36771e-05	3.92787
TXNIP	0.471711	6.62585	7.45005	5.18062e-06	4.39805e-05	3.91995
WEE1	0.489559	6.21135	7.44732	5.20083e-06	4.41238e-05	3.91587
VTI1B	-0.382686	5.80602	-7.44043	5.25201e-06	4.45295e-05	3.90562
AP3B2	2.33643	-0.38803	7.4362	5.28371e-06	4.47696e-05	3.89931
ATP8B1	-0.420017	7.75016	-7.43497	5.29296e-06	4.4801e-05	3.89748
ATXN1	-0.505153	5.73464	-7.43441	5.29722e-06	4.4801e-05	3.89664
LDHB	0.673365	4.55133	7.43436	5.29755e-06	4.4801e-05	3.89657
IL32	2.31391	2.34959	7.42623	5.35931e-06	4.52944e-05	3.88443
TTLL5	0.631038	4.93703	7.42196	5.39203e-06	4.55419e-05	3.87806
HPRT1	0.809428	4.78095	7.42065	5.40207e-06	4.55725e-05	3.87611
GNL2	0.459266	5.74526	7.42059	5.40254e-06	4.55725e-05	3.87602
RUVBL2	0.502208	6.40715	7.41852	5.41851e-06	4.56607e-05	3.87293
PSMD1	-0.438401	7.52474	-7.41834	5.41988e-06	4.56607e-05	3.87266
MAGI2	-0.878	3.86993	-7.41707	5.42974e-06	4.57147e-05	3.87076
EXOC3	-0.380243	5.9697	-7.41553	5.44165e-06	4.57858e-05	3.86847
RPS24	0.432378	8.44328	7.41409	5.45287e-06	4.58512e-05	3.86631
NRG1	-0.751089	3.92293	-7.41127	5.47482e-06	4.60065e-05	3.8621
CAMKMT	-1.00379	2.10977	-7.40952	5.48848e-06	4.60908e-05	3.85949
KRT7-AS	-2.32999	-0.851712	-7.4091	5.4918e-06	4.60908e-05	3.85886
ALDH7A1	0.357383	6.18745	7.40508	5.52338e-06	4.63264e-05	3.85285
OAF	0.425171	7.00597	7.40066	5.55835e-06	4.65903e-05	3.84624
SUSD6	0.478162	4.75184	7.39226	5.62541e-06	4.70649e-05	3.83368
DOCK7	-0.442904	6.99953	-7.39224	5.62561e-06	4.70649e-05	3.83365
GRK6	0.711702	4.92498	7.39224	5.62563e-06	4.70649e-05	3.83364
S100A10	0.284429	7.87443	7.39112	5.63465e-06	4.71107e-05	3.83196
HINT3	-0.553756	4.77559	-7.3885	5.65579e-06	4.72576e-05	3.82804
PPP4R3B	-0.432616	6.35211	-7.38769	5.66231e-06	4.72823e-05	3.82684
MAN2B2	-0.435255	7.00268	-7.386	5.67598e-06	4.73156e-05	3.82431
CLASP1	-0.493879	6.32007	-7.38598	5.67614e-06	4.73156e-05	3.82428
HSDL1	-0.558488	4.8507	-7.38588	5.67702e-06	4.73156e-05	3.82412
ELMOD3	-0.61925	4.10033	-7.38419	5.69071e-06	4.73999e-05	3.8216
EDN1	-1.31164	2.95137	-7.38053	5.72055e-06	4.76185e-05	3.81612
CYB561	0.688145	4.73178	7.37588	5.75876e-06	4.79065e-05	3.80915
PGAM5	0.730801	5.1014	7.37509	5.76528e-06	4.79307e-05	3.80796
MAPK12	0.507061	5.40857	7.37437	5.77119e-06	4.79409e-05	3.80689
WNT9A	1.56866	1.90242	7.37406	5.77375e-06	4.79409e-05	3.80643
NOP14	0.454255	5.68212	7.37323	5.78065e-06	4.79682e-05	3.80518
EYA2	1.62341	1.58035	7.37271	5.78495e-06	4.79738e-05	3.8044
DOK5	-0.546612	4.97564	-7.37092	5.79977e-06	4.80666e-05	3.80172
MEIS1	-0.533972	5.59164	-7.36975	5.80955e-06	4.81176e-05	3.79995
PCDHGB7	-0.668518	3.59321	-7.36693	5.83301e-06	4.82818e-05	3.79573
SNHG4	1.42785	3.13126	7.36604	5.84048e-06	4.83133e-05	3.79439
IFI27L1	0.880525	3.01553	7.36466	5.852e-06	4.83635e-05	3.79233
PARD3B	-0.700485	5.74105	-7.36444	5.85384e-06	4.83635e-05	3.792
NBAS	-0.612984	6.09856	-7.36368	5.86026e-06	4.83864e-05	3.79085
PIGW	0.98886	3.59157	7.36111	5.88189e-06	4.85348e-05	3.78699
EYA4	-1.42697	1.73603	-7.35974	5.89344e-06	4.85998e-05	3.78494
FAT4	-0.66011	5.68475	-7.35705	5.9162e-06	4.87572e-05	3.7809
COL4A1	0.465157	7.26983	7.35596	5.92541e-06	4.88027e-05	3.77927
TAF7	-0.305065	6.45019	-7.35383	5.94352e-06	4.89071e-05	3.77608
RAB7A	-0.356607	8.75988	-7.35361	5.94546e-06	4.89071e-05	3.77574
HMGN1	0.384552	7.27816	7.34947	5.98084e-06	4.91376e-05	3.76952
GIPR	-1.63758	1.57077	-7.34946	5.9809e-06	4.91376e-05	3.76951
KLHL36	-0.470881	6.03662	-7.34548	6.01517e-06	4.93885e-05	3.76353
ARF4	-0.354337	8.45021	-7.34035	6.05963e-06	4.97227e-05	3.75582
GGCT	1.41226	3.36449	7.33692	6.08955e-06	4.99374e-05	3.75066
UACA	0.50107	7.37029	7.33349	6.11957e-06	5.01525e-05	3.74551
ITM2C	-0.548758	7.36875	-7.32714	6.17573e-06	5.05814e-05	3.73594
STK36	-0.693553	5.147	-7.32346	6.20843e-06	5.07892e-05	3.73041
RPS15A	0.501034	6.31121	7.3233	6.20985e-06	5.07892e-05	3.73017
FSTL3	-0.80221	5.14935	-7.323	6.21259e-06	5.07892e-05	3.72971
IPO5	0.322332	8.57224	7.32254	6.21669e-06	5.07913e-05	3.72902
MTBP	0.94816	2.49728	7.32055	6.23445e-06	5.0905e-05	3.72603
ADD3	-0.439566	8.08826	-7.31827	6.25494e-06	5.10409e-05	3.7226
TCERG1	0.352867	6.16442	7.31263	6.30591e-06	5.14252e-05	3.7141
ODC1	0.5479	6.52151	7.31165	6.31476e-06	5.14606e-05	3.71263
ZNF395	-0.414808	5.65117	-7.3113	6.31802e-06	5.14606e-05	3.71209
FLOT1	-0.43468	7.47859	-7.30981	6.33156e-06	5.15392e-05	3.70985
TMEM192	-0.69681	5.30563	-7.3084	6.34444e-06	5.16084e-05	3.70772
NAA50	0.434622	7.38911	7.30802	6.34785e-06	5.16084e-05	3.70716
AFTPH	-0.557103	4.71277	-7.30614	6.36508e-06	5.17168e-05	3.70432
CSRP2	0.756112	3.83731	7.3049	6.37648e-06	5.17668e-05	3.70245
RRAGA	-0.470962	6.73704	-7.30462	6.37905e-06	5.17668e-05	3.70202
PIK3CD	-0.828726	3.74599	-7.30251	6.39847e-06	5.18893e-05	3.69884
ZNF827	-0.747798	4.38814	-7.30213	6.40198e-06	5.18893e-05	3.69827
CYB5R3	-0.485373	9.0802	-7.30158	6.40707e-06	5.18989e-05	3.69743
HECTD1	-0.396805	7.29709	-7.29802	6.43993e-06	5.21332e-05	3.69208
LMNA	-0.46541	10.4316	-7.28856	6.52843e-06	5.28173e-05	3.67779
HSPA9	0.342599	8.15273	7.28741	6.53925e-06	5.28725e-05	3.67605
RPF2	0.396265	5.06928	7.2868	6.54503e-06	5.2887e-05	3.67513
SH3D19	-0.523313	6.36497	-7.28379	6.57346e-06	5.30535e-05	3.67059
AFF3	0.785034	4.05165	7.2834	6.57711e-06	5.30535e-05	3.67001
PCSK6	2.96635	1.13748	7.28335	6.57764e-06	5.30535e-05	3.66992
CTSL	0.326708	9.25892	7.28206	6.58991e-06	5.3098e-05	3.66797
CCDC186	-0.612256	4.19786	-7.28192	6.59118e-06	5.3098e-05	3.66777
FURIN	-0.461733	7.01781	-7.27799	6.62871e-06	5.3368e-05	3.66182
SCYL2	-0.482806	6.1092	-7.27708	6.63742e-06	5.34056e-05	3.66045
PCDHGA7	-1.05889	3.00356	-7.27203	6.68601e-06	5.3764e-05	3.65281
FEZ1	0.58155	5.07625	7.26126	6.7908e-06	5.45735e-05	3.63653
PABIR2	0.567479	5.25929	7.25869	6.81611e-06	5.47437e-05	3.63263
CDH11	-0.306509	7.89381	-7.25641	6.8386e-06	5.48911e-05	3.62918
HIF1AN	-0.448136	6.35375	-7.25587	6.84399e-06	5.49011e-05	3.62836
KDELR3	-0.384951	6.50191	-7.25035	6.89883e-06	5.53075e-05	3.62
TBC1D2	-0.485907	6.28071	-7.24509	6.95155e-06	5.56964e-05	3.61203
SLC8A1	-0.673741	5.21458	-7.24304	6.97225e-06	5.58285e-05	3.60892
TSC22D2	-0.329136	6.70267	-7.2426	6.97664e-06	5.58299e-05	3.60826
C3orf70	1.15914	2.3483	7.24136	6.98923e-06	5.5897e-05	3.60637
CHD1	0.447682	5.40958	7.24014	7.00161e-06	5.59622e-05	3.60452
TMEM9B	-0.469056	5.45718	-7.23783	7.02506e-06	5.61158e-05	3.60101
RFX5	0.539172	5.20619	7.23529	7.05092e-06	5.62884e-05	3.59717
INPPL1	-0.514833	7.51931	-7.2343	7.06099e-06	5.63305e-05	3.59567
DCAF11	-0.394759	5.39518	-7.23394	7.06469e-06	5.63305e-05	3.59512
CLN6	0.831008	4.46299	7.2287	7.11861e-06	5.67188e-05	3.58716
RNF6	-0.440201	5.84495	-7.22837	7.12195e-06	5.67188e-05	3.58667
KIF26B	-0.983199	4.19565	-7.22789	7.12692e-06	5.67243e-05	3.58594
PIP4K2A	0.390057	6.476	7.2231	7.17658e-06	5.70853e-05	3.57867
SH3YL1	-0.591662	4.42132	-7.2218	7.19013e-06	5.71588e-05	3.5767
CHMP1B	-0.637962	4.86047	-7.22055	7.20321e-06	5.72284e-05	3.57479
HOXC10	-0.439988	5.64121	-7.21966	7.21249e-06	5.72677e-05	3.57345
KLHL23	2.12283	1.84139	7.21834	7.22636e-06	5.73435e-05	3.57143
HCFC1R1	-0.670493	4.54096	-7.21678	7.24272e-06	5.7439e-05	3.56907
KCNJ12	2.72345	-0.240524	7.21636	7.24717e-06	5.74399e-05	3.56842
WDFY1	-0.58706	6.3271	-7.2133	7.27936e-06	5.76606e-05	3.56378
SLC9A7	-0.527082	5.86105	-7.21018	7.31248e-06	5.78883e-05	3.55903
MICAL1	-0.531021	7.34846	-7.20446	7.37347e-06	5.82996e-05	3.55033
MFSD14B	0.365608	6.70702	7.20422	7.376e-06	5.82996e-05	3.54997
L1TD1	-3.14385	-0.990806	-7.20407	7.37763e-06	5.82996e-05	3.54974
PPP1R15A	-0.505446	6.43987	-7.20308	7.38828e-06	5.8349e-05	3.54823
PRDM1	1.10769	1.85524	7.19747	7.44872e-06	5.87912e-05	3.5397
SLC25A46	-0.361642	6.48734	-7.19651	7.45909e-06	5.8838e-05	3.53825
FGD4	-0.521183	5.08521	-7.19361	7.49066e-06	5.90519e-05	3.53382
ARHGAP42	0.796739	3.16443	7.19069	7.52251e-06	5.92678e-05	3.52938
STX7	-0.492185	5.91573	-7.19025	7.52739e-06	5.92709e-05	3.5287
CARF	-0.761595	2.63663	-7.18855	7.54595e-06	5.93818e-05	3.52612
GIPC1	-0.489857	7.2168	-7.18814	7.55053e-06	5.93826e-05	3.52549
AARS1	0.468397	7.8061	7.18711	7.56181e-06	5.9436e-05	3.52393
OPTN	-0.29106	7.97965	-7.18622	7.5716e-06	5.94607e-05	3.52257
APOL4	1.49434	0.779963	7.18591	7.57507e-06	5.94607e-05	3.52209
SLC7A1	0.386985	7.40822	7.18537	7.58093e-06	5.94607e-05	3.52128
ADCY1	1.99843	1.36689	7.1852	7.5829e-06	5.94607e-05	3.52101
SH3RF1	-0.337524	6.0755	-7.1846	7.58951e-06	5.94774e-05	3.5201
TNFRSF10C	1.18983	2.82876	7.18168	7.62183e-06	5.96953e-05	3.51565
PEX11B	-0.63554	4.246	-7.18109	7.62838e-06	5.97114e-05	3.51475
KAT2A	0.485386	5.41536	7.17954	7.64556e-06	5.98105e-05	3.51239
FAM20A	2.49232	1.74943	7.17834	7.65898e-06	5.98801e-05	3.51056
RBM38	1.37232	3.11192	7.17753	7.66803e-06	5.99155e-05	3.50932
EXOC2	-0.457843	5.2673	-7.17619	7.68299e-06	5.99561e-05	3.50728
ELOVL2	1.55188	2.07471	7.17592	7.68601e-06	5.99561e-05	3.50687
KMT2E	-0.594852	6.26287	-7.17585	7.68679e-06	5.99561e-05	3.50676
SPRY2	-0.650075	4.79933	-7.175	7.69632e-06	5.9995e-05	3.50547
SHISA4	-0.659512	4.60266	-7.16932	7.76027e-06	6.0458e-05	3.4968
KRCC1	-0.609239	5.20677	-7.16531	7.80574e-06	6.07679e-05	3.49069
OXNAD1	0.942241	2.56967	7.16467	7.81305e-06	6.07679e-05	3.48971
DHDDS	-0.402746	5.71042	-7.1646	7.81381e-06	6.07679e-05	3.4896
RGCC	0.68344	3.08455	7.15931	7.87431e-06	6.12025e-05	3.48153
MSRB3	-0.302724	7.1179	-7.15685	7.90263e-06	6.13867e-05	3.47777
TELO2	0.58489	5.66756	7.15597	7.91274e-06	6.14292e-05	3.47643
CNIH2	2.93596	-0.00819371	7.15064	7.97457e-06	6.18729e-05	3.46828
PCBP3	1.30657	2.43669	7.14552	8.03442e-06	6.23008e-05	3.46046
SEMA3D	-0.624353	4.19797	-7.1449	8.0417e-06	6.23143e-05	3.45951
PDK2	-0.568664	4.34155	-7.14457	8.04556e-06	6.23143e-05	3.459
PPP1R15B	0.36509	5.60729	7.14319	8.06175e-06	6.23741e-05	3.4569
HACD1	-0.597443	4.62212	-7.14311	8.06269e-06	6.23741e-05	3.45678
CDC25A	0.997883	3.27119	7.14166	8.07981e-06	6.247e-05	3.45456
NDUFB3	-0.588034	4.48301	-7.13982	8.10159e-06	6.25942e-05	3.45174
ZNHIT1	-0.480747	5.62028	-7.13951	8.10531e-06	6.25942e-05	3.45126
PUS7	0.888295	4.12177	7.13816	8.12125e-06	6.26807e-05	3.4492
DAZAP2	-0.343858	6.99467	-7.13642	8.14195e-06	6.27993e-05	3.44654
CTSK	-0.399399	10.0795	-7.13607	8.14609e-06	6.27993e-05	3.446
RTL8C	-0.544225	7.52583	-7.13565	8.15111e-06	6.28014e-05	3.44536
MACROH2A2	0.742262	2.70375	7.13472	8.16225e-06	6.28507e-05	3.44393
PABPC1	0.2596	10.3441	7.13422	8.16816e-06	6.28597e-05	3.44317
OSGIN1	-1.12687	3.03849	-7.13338	8.17817e-06	6.29002e-05	3.44189
ARHGAP35	-0.382906	7.55032	-7.13208	8.19371e-06	6.29832e-05	3.4399
MGLL	-0.31542	7.86442	-7.13132	8.20283e-06	6.2986e-05	3.43874
RND3	-0.34848	8.87393	-7.13126	8.20358e-06	6.2986e-05	3.43864
ATP6V1H	-0.59601	5.95654	-7.12777	8.24554e-06	6.32715e-05	3.4333
ZFP36L1	-0.326392	8.1152	-7.12611	8.26564e-06	6.3389e-05	3.43075
CCDC8	0.860839	4.47629	7.1254	8.27424e-06	6.33915e-05	3.42966
RPRD1B	0.469737	5.05605	7.12529	8.27553e-06	6.33915e-05	3.4295
NXPH4	1.21496	2.49051	7.12412	8.28976e-06	6.34638e-05	3.4277
TJP1	-0.38207	6.83181	-7.11407	8.41256e-06	6.43668e-05	3.41231
PGRMC2	-0.354667	7.16786	-7.1092	8.47278e-06	6.47901e-05	3.40484
SVIL	-0.464236	7.16424	-7.10807	8.48683e-06	6.48287e-05	3.40311
RADIL	1.23569	1.78632	7.10801	8.4876e-06	6.48287e-05	3.40301
TMEM167B	-0.52761	5.46629	-7.10752	8.49371e-06	6.48379e-05	3.40226
PIP4K2B	-0.300012	6.92202	-7.10518	8.52282e-06	6.50227e-05	3.39868
ATXN2	-0.410723	6.35312	-7.09897	8.60073e-06	6.55793e-05	3.38915
CEBPG	0.837773	5.04911	7.09797	8.61342e-06	6.56384e-05	3.38761
SLC39A13	-0.454094	7.04472	-7.09528	8.64742e-06	6.58595e-05	3.38348
ANKEF1	-1.02221	2.40565	-7.09444	8.65807e-06	6.59028e-05	3.38219
CEP131	0.913063	4.3013	7.0899	8.71594e-06	6.63052e-05	3.37522
PATJ	-1.37001	3.38817	-7.08708	8.75215e-06	6.65425e-05	3.37088
PTGES3	0.331238	7.91769	7.08595	8.76666e-06	6.66145e-05	3.36915
TLR2	2.61265	-0.179285	7.08494	8.77964e-06	6.6675e-05	3.3676
STX4	-0.545519	5.75854	-7.08355	8.79763e-06	6.67443e-05	3.36546
ZKSCAN1	-0.44268	6.33773	-7.08322	8.80186e-06	6.67443e-05	3.36495
C11orf68	-0.548159	5.98476	-7.08279	8.8074e-06	6.67443e-05	3.36429
SNHG3	0.588064	4.90871	7.08267	8.80892e-06	6.67443e-05	3.36411
CPNE2	0.515456	5.20843	7.08212	8.81603e-06	6.676e-05	3.36327
NUP58	0.570896	6.0748	7.07991	8.84468e-06	6.69387e-05	3.35987
AAK1	-0.589333	6.37515	-7.07797	8.87002e-06	6.70922e-05	3.35688
TSC22D3	-0.61712	3.4251	-7.07553	8.90189e-06	6.72948e-05	3.35312
UBQLN2	-0.347814	6.02083	-7.07209	8.94696e-06	6.7597e-05	3.34784
COL21A1	2.90708	1.12213	7.06928	8.98394e-06	6.78377e-05	3.34352
YIPF4	-0.455412	5.69959	-7.06882	8.99001e-06	6.78449e-05	3.34281
HFE	-0.61355	4.51316	-7.06738	9.00912e-06	6.79504e-05	3.34059
RRAS	-0.649765	6.51545	-7.06575	9.03073e-06	6.80676e-05	3.33808
PRMT7	0.557633	5.00764	7.06539	9.03554e-06	6.80676e-05	3.33752
PPRC1	0.40149	6.20104	7.06505	9.04007e-06	6.80676e-05	3.337
SEMA3F	-0.489489	6.21799	-7.06207	9.07979e-06	6.83279e-05	3.33241
TRIM22	0.604266	6.8196	7.06154	9.08679e-06	6.83417e-05	3.3316
MEF2A	-0.460251	6.50228	-7.06108	9.09304e-06	6.835e-05	3.33088
TBC1D19	-0.780827	3.83277	-7.06051	9.10059e-06	6.8368e-05	3.33001
NNMT	0.471191	7.44414	7.06001	9.1073e-06	6.83795e-05	3.32924
IQSEC2	-0.590681	4.51673	-7.0556	9.16656e-06	6.87856e-05	3.32245
FAM171A1	-0.747734	5.67566	-7.05497	9.17507e-06	6.88104e-05	3.32148
NCBP1	0.366597	6.19068	7.05392	9.18927e-06	6.8878e-05	3.31986
FBXL2	-0.896064	4.20854	-7.05282	9.20415e-06	6.89505e-05	3.31817
RUBCNL	1.47575	2.14141	7.05109	9.2277e-06	6.90878e-05	3.31549
H2AC11	2.33791	1.79167	7.05013	9.24071e-06	6.91462e-05	3.31402
BEND3	1.15718	2.0771	7.0489	9.25744e-06	6.92323e-05	3.31213
RIMOC1	-0.505426	6.00979	-7.04667	9.28792e-06	6.9421e-05	3.30869
GBP2	0.980253	3.66753	7.0454	9.30533e-06	6.95119e-05	3.30673
TCEANC2	0.790677	3.91227	7.04408	9.32345e-06	6.96081e-05	3.30469
DENND2A	0.738394	4.94035	7.04314	9.33638e-06	6.96653e-05	3.30324
EPB41L5	-0.667956	4.55092	-7.03239	9.48547e-06	7.0738e-05	3.28666
STARD7	-0.321279	7.40699	-7.03172	9.49484e-06	7.07681e-05	3.28562
WFS1	-0.495338	6.38059	-7.03017	9.51657e-06	7.08901e-05	3.28323
GALT	-0.449366	4.10986	-7.02962	9.52437e-06	7.09084e-05	3.28237
DHX33	0.483823	5.22585	7.02834	9.54231e-06	7.10021e-05	3.2804
TMEM25	-0.788449	3.83298	-7.02708	9.56011e-06	7.10844e-05	3.27845
RANGAP1	-0.385295	7.30746	-7.0268	9.5641e-06	7.10844e-05	3.27802
STIM2	0.4915	4.74421	7.02439	9.59821e-06	7.12408e-05	3.27429
LTBP3	-0.579321	7.82221	-7.02423	9.60041e-06	7.12408e-05	3.27405
EHD1	-0.431319	7.69307	-7.02417	9.60127e-06	7.12408e-05	3.27396
G6PD	-0.460704	7.71706	-7.02167	9.63678e-06	7.14283e-05	3.27009
CREB3L4	1.12603	2.21979	7.02163	9.63733e-06	7.14283e-05	3.27003
REEP5	-0.478293	6.76061	-7.02067	9.651e-06	7.14897e-05	3.26855
PTK2B	-0.858548	3.47014	-7.01896	9.67544e-06	7.16307e-05	3.2659
TAGLN	-0.452017	7.7873	-7.0154	9.72642e-06	7.19679e-05	3.2604
SYNM	0.822074	4.15092	7.01478	9.73533e-06	7.19937e-05	3.25944
CASP8AP2	1.02552	4.63231	7.00978	9.80757e-06	7.24874e-05	3.2517
ANAPC5	0.351399	6.64823	7.00913	9.8169e-06	7.25089e-05	3.25071
CTSA	-0.331218	9.12916	-7.00882	9.82142e-06	7.25089e-05	3.25023
SLC39A10	-0.691519	5.0669	-7.0078	9.83627e-06	7.25781e-05	3.24865
FRMD3	-2.83201	0.260148	-6.99913	9.96316e-06	7.34735e-05	3.23523
DNA2	0.894084	3.30556	6.99656	1.00012e-05	7.37127e-05	3.23124
SEC62	-0.371699	7.17632	-6.99586	1.00114e-05	7.37475e-05	3.23017
PNPLA3	-0.731884	4.21822	-6.99527	1.00203e-05	7.37716e-05	3.22924
ZYG11B	-0.463052	5.84635	-6.99468	1.00289e-05	7.37857e-05	3.22834
TRIM24	0.61301	4.28511	6.99411	1.00375e-05	7.37857e-05	3.22745
MED12	-0.432698	5.59368	-6.99401	1.00389e-05	7.37857e-05	3.2273
GSN	-0.429906	8.62144	-6.99128	1.00795e-05	7.40432e-05	3.22308
HPCAL1	-0.720349	5.91308	-6.98827	1.01246e-05	7.43334e-05	3.2184
ITPRID2	-0.438968	6.85285	-6.98762	1.01343e-05	7.43633e-05	3.2174
CYB5B	0.40738	6.5957	6.98555	1.01655e-05	7.45505e-05	3.21419
ENTPD4	-0.468229	6.30769	-6.9829	1.02055e-05	7.48026e-05	3.21008
CAV1	-0.374187	10.3096	-6.98095	1.02349e-05	7.49767e-05	3.20707
ZNF334	1.84573	1.51589	6.97149	1.03796e-05	7.59621e-05	3.19238
TTLL12	0.563163	5.54161	6.9714	1.03809e-05	7.59621e-05	3.19224
GLT8D2	-0.491809	5.4713	-6.9681	1.04318e-05	7.62925e-05	3.18712
RTN2	-0.766201	3.23156	-6.96757	1.044e-05	7.63108e-05	3.1863
ATG9A	-0.523645	5.64493	-6.96627	1.04602e-05	7.6416e-05	3.18428
SF3B1	-0.447022	8.61204	-6.95836	1.05838e-05	7.72556e-05	3.17199
TSPYL4	-0.471501	5.11605	-6.95816	1.05868e-05	7.72556e-05	3.17169
SNHG1	0.829029	5.02883	6.95683	1.06077e-05	7.73658e-05	3.16962
ZNF219	0.793582	5.29578	6.95617	1.06181e-05	7.73987e-05	3.1686
CHMP2B	-0.346661	5.97682	-6.95506	1.06356e-05	7.74464e-05	3.16687
JOSD1	0.380514	6.35146	6.95484	1.06392e-05	7.74464e-05	3.16652
PSMG3	0.652501	3.8298	6.95465	1.06422e-05	7.74464e-05	3.16623
NFKBIZ	0.709784	3.72861	6.95243	1.06773e-05	7.76598e-05	3.16277
LZTS1	1.85085	1.61602	6.94819	1.07447e-05	7.81069e-05	3.15619
RGS20	-0.907869	2.52194	-6.94566	1.07853e-05	7.8359e-05	3.15225
MIR22HG	-0.708747	5.57251	-6.9411	1.08586e-05	7.88059e-05	3.14516
MMADHC	-0.442199	6.6599	-6.94109	1.08587e-05	7.88059e-05	3.14515
SHC1	-0.291923	8.59847	-6.93841	1.09021e-05	7.90772e-05	3.14098
PCK2	0.546179	5.81635	6.93803	1.09083e-05	7.90791e-05	3.14038
SLC25A43	-0.605458	5.06625	-6.93297	1.09907e-05	7.9633e-05	3.1325
MDC1	0.779716	5.11732	6.93155	1.10139e-05	7.97576e-05	3.13029
TUBA1A	-0.352965	8.70165	-6.92999	1.10396e-05	7.98998e-05	3.12786
SF3A2	0.601891	5.67955	6.92745	1.10814e-05	8.01585e-05	3.1239
STMN1	0.440077	7.65181	6.92706	1.10878e-05	8.0161e-05	3.1233
YWHAZ	-0.33989	9.54388	-6.92664	1.10948e-05	8.0168e-05	3.12264
TUBE1	0.660989	3.92508	6.9254	1.11152e-05	8.02536e-05	3.12072
VSIR	-0.594497	5.32895	-6.92519	1.11187e-05	8.02536e-05	3.12038
ATP6V0E2-AS1	1.14088	1.90704	6.9203	1.12e-05	8.07963e-05	3.11276
CHAMP1	0.388154	5.78378	6.91522	1.12851e-05	8.13655e-05	3.10484
PDCD6IP-DT	-1.18342	2.8811	-6.91453	1.12968e-05	8.14056e-05	3.10376
DAP	-0.286038	7.9258	-6.91272	1.13272e-05	8.15804e-05	3.10094
WIPI1	-0.486539	6.16037	-6.90765	1.14132e-05	8.21552e-05	3.09303
DSTYK	-0.437732	5.68712	-6.90578	1.14451e-05	8.23401e-05	3.09011
RPS6	0.368823	9.54605	6.90512	1.14563e-05	8.23763e-05	3.08908
UBFD1	-0.360134	6.75338	-6.90415	1.1473e-05	8.2451e-05	3.08756
MRTO4	0.754017	5.37416	6.90264	1.14988e-05	8.25919e-05	3.08521
AGL	-0.531245	4.81178	-6.90154	1.15177e-05	8.2683e-05	3.08349
SERPINE2	-0.266446	11.5399	-6.90016	1.15414e-05	8.28085e-05	3.08134
TLE5	-0.344205	7.54131	-6.89417	1.1645e-05	8.35061e-05	3.07199
RELCH	-0.536633	5.41058	-6.89103	1.16998e-05	8.38539e-05	3.06707
AP5Z1	-0.625081	6.17142	-6.89015	1.17152e-05	8.3898e-05	3.0657
ULK2	0.524521	5.16675	6.88995	1.17186e-05	8.3898e-05	3.06539
RETSAT	-0.485106	6.13456	-6.88924	1.17312e-05	8.39188e-05	3.06427
ESCO2	0.670372	3.39983	6.88906	1.17342e-05	8.39188e-05	3.064
MYL9	-0.494238	9.84663	-6.88654	1.17786e-05	8.41909e-05	3.06005
CLUH	0.499453	6.51088	6.886	1.1788e-05	8.42127e-05	3.05922
TIFA	1.13147	3.36003	6.88529	1.18005e-05	8.42568e-05	3.0581
WIPF2	-0.35071	6.18601	-6.87796	1.19305e-05	8.51392e-05	3.04664
ARHGAP17	-0.331262	6.70277	-6.87735	1.19414e-05	8.51706e-05	3.04569
MBD5	-0.66578	4.44775	-6.87669	1.19531e-05	8.52088e-05	3.04466
LRSAM1	-0.516487	4.27716	-6.87415	1.19987e-05	8.54872e-05	3.04068
RPS20	0.394029	8.70611	6.8733	1.2014e-05	8.55505e-05	3.03935
LINC00595	-0.609337	3.33655	-6.87064	1.20618e-05	8.57988e-05	3.03519
LINC00856	-0.609337	3.33655	-6.87064	1.20618e-05	8.57988e-05	3.03519
ARPC5L	0.453759	5.16311	6.87023	1.20693e-05	8.58057e-05	3.03454
ARB2A	-0.660247	4.77025	-6.86936	1.20849e-05	8.5871e-05	3.03319
AVPI1	-0.534181	5.80073	-6.86753	1.21181e-05	8.60462e-05	3.03032
PPP1R14C	2.67046	-0.11106	6.86729	1.21226e-05	8.60462e-05	3.02993
EEF1E1	0.785076	3.15034	6.86473	1.2169e-05	8.63296e-05	3.02593
POU2F2	0.94617	4.34612	6.86373	1.21872e-05	8.64125e-05	3.02437
SPDL1	0.534146	5.41241	6.86313	1.21981e-05	8.64437e-05	3.02343
PKN3	0.77594	3.69084	6.86139	1.223e-05	8.6623e-05	3.0207
HMGCL	-0.441945	5.18265	-6.85608	1.23276e-05	8.7268e-05	3.01238
INHBE	3.11333	-0.17812	6.85296	1.23854e-05	8.75864e-05	3.00749
ERI1	0.571082	5.24118	6.85294	1.23858e-05	8.75864e-05	3.00745
NR1H2	-0.450676	6.1682	-6.85032	1.24346e-05	8.78846e-05	3.00334
HSPB6	-0.633506	7.22316	-6.84913	1.24568e-05	8.79945e-05	3.00147
TMEM8B	-0.489322	4.60651	-6.84793	1.24793e-05	8.81061e-05	2.99959
SMIM13	0.750371	4.45094	6.84691	1.24983e-05	8.81669e-05	2.998
DNAJA4	1.27455	2.65262	6.84641	1.25076e-05	8.81669e-05	2.99722
TGS1	0.646806	4.70916	6.84636	1.25086e-05	8.81669e-05	2.99713
TENM3	-0.762054	3.93784	-6.84578	1.25195e-05	8.81669e-05	2.99622
GOLGA2	-0.346939	6.79989	-6.84551	1.25246e-05	8.81669e-05	2.99579
PIGN	-0.604227	5.1804	-6.84534	1.25278e-05	8.81669e-05	2.99553
CCL2	1.66626	2.86911	6.84423	1.25487e-05	8.82516e-05	2.99378
PPARA	-0.616282	5.2579	-6.84399	1.25532e-05	8.82516e-05	2.99341
EIF2B4	-0.518238	5.11334	-6.841	1.26095e-05	8.85424e-05	2.98872
ABCC3	-0.56906	5.59208	-6.84095	1.26104e-05	8.85424e-05	2.98865
LTBP2	-0.403618	8.29018	-6.84073	1.26146e-05	8.85424e-05	2.98831
NRP1	-0.362223	8.38793	-6.83872	1.26528e-05	8.87638e-05	2.98514
AIMP2	0.395155	3.84214	6.83671	1.2691e-05	8.89845e-05	2.98199
AGRN	-0.553524	7.96909	-6.83582	1.27079e-05	8.9056e-05	2.98059
WASHC4	-0.431396	6.57374	-6.83315	1.27589e-05	8.93332e-05	2.9764
ARHGEF28	-0.390176	4.99756	-6.83305	1.27609e-05	8.93332e-05	2.97624
SLC2A12	-0.917613	3.11215	-6.83093	1.28015e-05	8.95699e-05	2.97291
SLC35E2B	-0.366826	7.29726	-6.82981	1.28231e-05	8.96737e-05	2.97115
NAE1	0.583662	5.55947	6.82824	1.28533e-05	8.98376e-05	2.96869
CLIC1	-0.412176	8.61551	-6.82614	1.2894e-05	9.00747e-05	2.96538
TRIM26	0.566751	5.84825	6.82497	1.29167e-05	9.01536e-05	2.96354
PTPN23	-0.425084	6.7202	-6.82485	1.29189e-05	9.01536e-05	2.96336
SEMA4B	-0.560589	4.60191	-6.82285	1.29579e-05	9.03779e-05	2.96021
ARHGAP26	0.853741	5.29944	6.81947	1.30238e-05	9.07899e-05	2.9549
GREM2	-1.12784	3.90668	-6.81492	1.31133e-05	9.13655e-05	2.94774
B3GALNT2	0.61887	4.31625	6.80521	1.33061e-05	9.26232e-05	2.93246
NUMB	-0.402124	6.36279	-6.80513	1.33078e-05	9.26232e-05	2.93234
LRRFIP2	-0.341827	7.24426	-6.80277	1.33552e-05	9.29043e-05	2.92862
TCAF2	-1.02265	2.67015	-6.79956	1.34197e-05	9.33044e-05	2.92357
COPB1	-0.302755	7.90595	-6.79405	1.35317e-05	9.39831e-05	2.91488
BCAS1	3.8895	-0.490833	6.79376	1.35376e-05	9.39831e-05	2.91442
HS3ST3B1	-0.59334	4.59806	-6.79371	1.35386e-05	9.39831e-05	2.91434
THAP7	0.490599	4.11003	6.79292	1.35547e-05	9.40457e-05	2.9131
COPS7A	-0.370301	6.65851	-6.79192	1.35751e-05	9.41375e-05	2.91153
SDF2L1	0.88457	4.08835	6.78983	1.36179e-05	9.43849e-05	2.90824
ZDHHC7	-0.306755	7.32477	-6.78572	1.37025e-05	9.49218e-05	2.90176
SEMA6D	-1.51617	2.43496	-6.78238	1.37717e-05	9.53514e-05	2.89648
RUFY1	-0.541513	5.36899	-6.78138	1.37926e-05	9.5446e-05	2.8949
VAMP2	-0.536535	4.52278	-6.77835	1.38557e-05	9.58331e-05	2.89012
FANCG	1.59358	0.590544	6.77705	1.38828e-05	9.59488e-05	2.88808
EXO1	0.705389	3.38541	6.77685	1.38869e-05	9.59488e-05	2.88777
SPAST	-0.571834	4.42502	-6.77565	1.39123e-05	9.60502e-05	2.88586
ATP2C1	-0.334889	7.35355	-6.77546	1.39161e-05	9.60502e-05	2.88557
MRAP2	-0.719601	2.43034	-6.77509	1.3924e-05	9.60546e-05	2.88498
TPM2	-0.465531	8.95467	-6.77432	1.39401e-05	9.61155e-05	2.88377
TMEM106B	-0.511011	6.17166	-6.77172	1.3995e-05	9.6444e-05	2.87966
PLA2G4A	-0.686117	3.91083	-6.77021	1.40269e-05	9.6586e-05	2.87728
H2BC7	4.28447	-2.04458	6.76978	1.4036e-05	9.6586e-05	2.87659
AMOT	-0.61999	4.37426	-6.76971	1.40375e-05	9.6586e-05	2.87649
PRDX3	0.282353	7.30011	6.76706	1.40937e-05	9.69185e-05	2.8723
AK5	-0.418148	5.8687	-6.76675	1.41004e-05	9.69185e-05	2.87181
TTI1	0.63224	4.7856	6.76633	1.41093e-05	9.69289e-05	2.87115
SEMA3A	-0.547331	6.53183	-6.76502	1.41372e-05	9.70703e-05	2.86909
CREBL2	-0.477059	5.95574	-6.76251	1.41909e-05	9.73889e-05	2.86512
NFE2L2	-0.374394	6.9165	-6.75524	1.43477e-05	9.84139e-05	2.85362
ELF1	-0.421572	5.88495	-6.75462	1.43611e-05	9.84194e-05	2.85265
COX7A2L	-0.406788	6.43453	-6.75448	1.43642e-05	9.84194e-05	2.85242
ENO1	0.354558	10.3688	6.75417	1.43708e-05	9.84194e-05	2.85194
CEBPZOS	-0.480431	5.70949	-6.75134	1.44325e-05	9.87867e-05	2.84746
MAN1A1	0.394607	7.21753	6.75103	1.44393e-05	9.87867e-05	2.84696
SFXN4	0.811531	3.38505	6.75048	1.44513e-05	9.88113e-05	2.8461
HDAC5	-0.320894	6.64178	-6.75001	1.44615e-05	9.88113e-05	2.84536
NAGK	-0.470811	6.53007	-6.74984	1.44653e-05	9.88113e-05	2.84508
USP12	0.397449	5.15409	6.74867	1.44908e-05	9.88956e-05	2.84324
RUNX1T1	0.38826	5.04252	6.74859	1.44926e-05	9.88956e-05	2.84311
MOB4	-0.610361	4.47156	-6.74768	1.45126e-05	9.89812e-05	2.84167
PHLPP1	0.578458	4.38329	6.74624	1.45442e-05	9.91457e-05	2.83939
TEDC2	0.935038	2.32675	6.74419	1.45893e-05	9.94024e-05	2.83615
TAX1BP1	-0.333013	7.46331	-6.73915	1.47011e-05	0.000100113	2.82817
ITFG1	-0.382783	6.10458	-6.73722	1.4744e-05	0.000100353	2.82512
TNIK	-0.485786	4.79105	-6.73411	1.48137e-05	0.000100776	2.82019
HSPA12B	2.24236	0.399457	6.73374	1.48221e-05	0.000100781	2.81959
ALPL	4.89038	-1.47041	6.73141	1.48744e-05	0.000101054	2.81591
BRIX1	0.563719	5.19663	6.73122	1.48787e-05	0.000101054	2.81561
VSTM4	-0.519287	5.72865	-6.73094	1.48851e-05	0.000101054	2.81516
VCPIP1	-0.509178	5.14935	-6.72867	1.49363e-05	0.00010135	2.81156
DRAXIN	5.48528	-0.982118	6.72185	1.50915e-05	0.00010235	2.80075
FAR2	0.531725	3.90569	6.72144	1.51007e-05	0.000102361	2.80011
ATP6V1E1	-0.41266	7.07691	-6.71903	1.51561e-05	0.000102683	2.79628
PHF10	0.35729	5.57726	6.71557	1.52358e-05	0.00010317	2.7908
ACYP1	1.24903	2.37439	6.7129	1.52977e-05	0.000103537	2.78656
RNF11	-0.319017	7.26099	-6.71207	1.5317e-05	0.000103614	2.78524
ACSS2	-0.542341	5.71223	-6.71058	1.53516e-05	0.000103795	2.78288
ATG4B	-0.414726	5.9268	-6.71011	1.53626e-05	0.000103817	2.78213
FGF2	-0.396368	7.39051	-6.70932	1.5381e-05	0.000103889	2.78088
HDGFL3	0.433567	5.83666	6.70669	1.54426e-05	0.000104251	2.7767
APOLD1	0.812598	3.40636	6.70453	1.54933e-05	0.000104541	2.77327
CAMTA2	-0.543826	5.75937	-6.70257	1.55393e-05	0.000104766	2.77017
KCTD9	-0.365615	6.13142	-6.70244	1.55425e-05	0.000104766	2.76995
ARHGAP12	-0.408855	6.02526	-6.69884	1.56277e-05	0.000105286	2.76423
PARVA	-0.291099	8.47978	-6.69581	1.56998e-05	0.000105668	2.75942
AP2B1	-0.367518	8.4722	-6.69576	1.5701e-05	0.000105668	2.75934
PTPN3	4.73503	-0.982279	6.69545	1.57083e-05	0.000105668	2.75886
GJC1	0.434126	6.38739	6.69385	1.57467e-05	0.000105873	2.7563
FKBP1B	-1.77996	1.17487	-6.69093	1.58166e-05	0.000106289	2.75167
PYCR2	0.404497	4.86823	6.69019	1.58344e-05	0.000106293	2.75049
UGDH	-0.265697	7.16768	-6.68996	1.58399e-05	0.000106293	2.75013
TDRKH	0.745548	1.55055	6.68976	1.58448e-05	0.000106293	2.74981
TUBA1B	0.43943	8.77007	6.68957	1.58494e-05	0.000106293	2.7495
QSOX2	0.531255	5.32152	6.68759	1.58973e-05	0.000106561	2.74635
RAD51AP1	0.778609	3.8995	6.6833	1.60013e-05	0.000107204	2.73953
TRAF2	0.689356	3.85764	6.67968	1.60895e-05	0.00010774	2.73378
UBIAD1	0.570212	4.09368	6.67917	1.61022e-05	0.000107771	2.73295
DBR1	0.624081	4.12013	6.67541	1.61946e-05	0.000108333	2.72697
SPPL2A	-0.293195	6.48268	-6.67508	1.62026e-05	0.000108333	2.72645
PAXBP1	0.638942	4.94882	6.6742	1.62243e-05	0.000108423	2.72505
NDUFS1	-0.336569	6.8053	-6.67282	1.62584e-05	0.000108591	2.72286
PHF1	-0.531398	5.78675	-6.67253	1.62657e-05	0.000108591	2.72239
SLF1	0.683201	3.40805	6.67153	1.62905e-05	0.000108702	2.72079
LINC01036	4.69955	-2.489	6.66935	1.63445e-05	0.000109007	2.71733
ARCN1	-0.283581	8.12527	-6.6661	1.64256e-05	0.000109493	2.71215
SSB	-0.308207	6.67507	-6.66416	1.64745e-05	0.000109763	2.70905
BAG2	-0.424265	6.96668	-6.66371	1.64857e-05	0.000109783	2.70834
RBM10	0.330724	5.83922	6.66089	1.65566e-05	0.0001102	2.70385
IWS1	-0.381665	5.90455	-6.65814	1.66261e-05	0.000110607	2.69946
TBC1D25	-0.511816	4.11568	-6.65776	1.66359e-05	0.000110617	2.69885
EIF5A	0.393505	8.61768	6.65593	1.66824e-05	0.00011087	2.69593
MGAT4B	-0.363352	8.0747	-6.65539	1.66959e-05	0.000110905	2.69508
PDZD4	4.93278	-2.06569	6.65382	1.67362e-05	0.000111115	2.69256
PDS5A	0.328378	7.26871	6.65349	1.67444e-05	0.000111115	2.69205
TALDO1	-0.451976	7.313	-6.65015	1.68301e-05	0.000111628	2.68671
DARS2	0.4367	5.08493	6.6457	1.69448e-05	0.000112332	2.67961
[truncated: 11,253 more rows]
