# Supplementary material for: Integrative analysis reveals therapeutic potential of pyrvinium pamoate in Merkel cell carcinoma
Source: J Clin Invest. 2025 Feb 11;135(7):e177724. doi: 10.1172/JCI177724 (PMC11957690; doi:10.1172/JCI177724)
Supplement: Supplemental data set 6 [file jci-135-177724-s206.xlsx]

## Sheet: nHDF_48H_ER_vs_CTRL_GO_TERMS
	ID	Description	GeneRatio	BgRatio	pvalue	p.adjust	qvalue	geneID	Count
GO:0006260	GO:0006260	DNA replication	106/2724	286/18903	9.55143e-22	5.97824e-18	4.88028e-18	NASP/PCNA/MCM3/MCM4/MCM7/RFC2/DDX11/FEN1/CDC6/CHAF1B/SLFN11/POLE/MCM5/FAM111B/CCNE1/RBBP8/PARP1/MCM2/MCM6/MMS22L/CDC7/E2F7/TOPBP1/CCNE2/SSRP1/RECQL4/NFIB/RPA1/MCMBP/CDK2/LPIN1/RFC1/CDT1/POLH/RBBP4/DDX21/SMARCAL1/RRM1/EREG/SUPT16H/CHAF1A/RFC4/POLE2/TP53/POLA1/TIMELESS/TIPIN/POLE3/GINS1/DONSON/RFC5/LIG1/NAP1L1/RFC3/GMNN/CENPX/RBBP7/GINS2/ACTL6A/RFWD3/POLD3/POLD1/BRCA1/SAMHD1/DTL/PCLAF/ALYREF/MRE11/…	106
GO:0006261	GO:0006261	DNA-dependent DNA replication	74/2724	166/18903	5.37873e-21	1.68327e-17	1.37412e-17	PCNA/MCM3/MCM4/MCM7/RFC2/DDX11/FEN1/CDC6/SLFN11/POLE/MCM5/CCNE1/RBBP8/PARP1/MCM2/MCM6/MMS22L/CDC7/E2F7/TOPBP1/CCNE2/RECQL4/RPA1/MCMBP/CDK2/RFC1/CDT1/DDX21/SMARCAL1/RRM1/RFC4/POLE2/POLA1/TIMELESS/TIPIN/POLE3/GINS1/DONSON/RFC5/LIG1/RFC3/GMNN/CENPX/GINS2/RFWD3/POLD3/POLD1/BRCA1/SAMHD1/ALYREF/MRE11/WDHD1/MCM8/GINS3/PRIM1/CDC45/MCM10/DNA2/POLA2/DBF4/ATAD5/CHTF18/DSCC1/TICRR/FBXO5/ORC6/BLM/PRIMPOL/LRWD…	74
GO:0001655	GO:0001655	urogenital system development	109/2724	360/18903	5.79529e-15	1.20909e-11	9.8703e-12	GPC3/SFRP1/TIPARP/SERPINF1/HELLS/ITGA3/TCF21/EPHA4/MAGED1/PODXL/KIRREL3/MME/GREM1/STAT1/CFLAR/ADAMTS1/WNT5A/SULF1/EXT1/NID1/SDC1/NOTCH3/NUP107/FOXF1/ASS1/PCSK9/RARG/TP63/SNX17/MPV17/EFNB2/TGFBR1/NUP160/TEK/ACVR1/TNC/SMAD7/HAS2/ACTA2/DCHS1/GCNT4/NUP85/FOXC1/GPR4/BCL2/EPHB2/OSR2/RDH10/SRD5A1/FRAS1/SULF2/WNK4/SERPINB7/NLE1/TSC1/SMAD1/MAGI2/ODC1/KIF26B/PRDM1/HS3ST3B1/NPNT/GLI3/LAMA5/CYP26B1/OSR1/PAX8…	109
GO:0072001	GO:0072001	renal system development	97/2724	318/18903	1.10687e-13	1.46949e-10	1.1996e-10	GPC3/SFRP1/TIPARP/SERPINF1/HELLS/ITGA3/TCF21/EPHA4/MAGED1/PODXL/KIRREL3/MME/GREM1/STAT1/CFLAR/ADAMTS1/WNT5A/SULF1/EXT1/NID1/SDC1/NOTCH3/NUP107/FOXF1/ASS1/PCSK9/SNX17/MPV17/EFNB2/TGFBR1/NUP160/TEK/SMAD7/HAS2/ACTA2/DCHS1/GCNT4/NUP85/FOXC1/GPR4/BCL2/OSR2/RDH10/FRAS1/SULF2/WNK4/SERPINB7/NLE1/TSC1/SMAD1/MAGI2/ODC1/KIF26B/PRDM1/HS3ST3B1/NPNT/GLI3/LAMA5/CYP26B1/OSR1/PAX8/MEF2C/HS2ST1/NFIA/JAG1/TP73/SIX2…	97
GO:0001822	GO:0001822	kidney development	95/2724	309/18903	1.1739e-13	1.46949e-10	1.1996e-10	GPC3/SFRP1/TIPARP/SERPINF1/HELLS/ITGA3/TCF21/EPHA4/MAGED1/PODXL/KIRREL3/MME/GREM1/STAT1/CFLAR/ADAMTS1/WNT5A/SULF1/EXT1/NID1/SDC1/NOTCH3/NUP107/ASS1/PCSK9/SNX17/MPV17/EFNB2/TGFBR1/NUP160/TEK/SMAD7/HAS2/ACTA2/DCHS1/GCNT4/NUP85/FOXC1/GPR4/BCL2/OSR2/RDH10/FRAS1/SULF2/WNK4/SERPINB7/NLE1/TSC1/SMAD1/MAGI2/ODC1/KIF26B/PRDM1/HS3ST3B1/NPNT/GLI3/LAMA5/CYP26B1/OSR1/PAX8/MEF2C/HS2ST1/JAG1/TP73/SIX2/HOXD11/ID3…	95
GO:0090329	GO:0090329	regulation of DNA-dependent DNA replication	32/2724	57/18903	2.46808e-13	2.57462e-10	2.10177e-10	PCNA/MCM3/MCM4/MCM7/RFC2/SLFN11/MCM5/MCM2/MCM6/CDC7/E2F7/CDK2/CDT1/SMARCAL1/RFC4/TIMELESS/TIPIN/GINS1/DONSON/RFC5/RFC3/GMNN/GINS2/GINS3/DBF4/CHTF18/DSCC1/TICRR/FBXO5/BLM/BRCA2/E2F8	32
GO:0072006	GO:0072006	nephron development	58/2724	152/18903	3.74996e-13	3.353e-10	2.73719e-10	GPC3/ITGA3/TCF21/MAGED1/PODXL/KIRREL3/GREM1/STAT1/CFLAR/SULF1/EXT1/NID1/NOTCH3/NUP107/MPV17/NUP160/TEK/ACTA2/DCHS1/NUP85/FOXC1/GPR4/BCL2/SULF2/WNK4/SERPINB7/MAGI2/KIF26B/HS3ST3B1/NPNT/GLI3/LAMA5/OSR1/PAX8/MEF2C/HS2ST1/JAG1/SIX2/HOXD11/LIF/HOXA11/HS3ST3A1/WNT2B/IRX3/BMP4/PLCE1/WNT11/AQP11/AGT/FOXC2/TACSTD2/CD34/RET/SALL1/BMP2/HES1/SMO/ENPEP	58
GO:0000075	GO:0000075	cell cycle checkpoint	63/2724	186/18903	1.70861e-11	1.21361e-08	9.9072e-09	CDC6/MSH2/RBBP8/CCND1/TOPBP1/WDR76/CDK2/ZWINT/CDT1/CLSPN/INTS7/CASP2/TP53/CDKN1A/TIMELESS/TIPIN/GIGYF2/NABP1/E2F1/DONSON/DOT1L/RFWD3/BRCA1/DTL/MRE11/KNTC1/PRKDC/MDM2/MAP3K20/RNASEH2B/NABP2/CDC45/XRCC3/PRPF19/FBXO4/RPA2/TELO2/DNA2/MDC1/SPDL1/NAE1/TTI1/MAD2L2/ATRIP/CHMP4C/RAD9A/ERCC6/ZFYVE19/AURKB/TICRR/MUC1/PIDD1/BRIP1/MAD2L1/BLM/BABAM2/RPL26/BRCA2/RAD51/ORC1/CHEK2/ANAPC15/HASPIN	63
GO:0044786	GO:0044786	cell cycle DNA replication	25/2724	42/18903	1.74509e-11	1.21361e-08	9.9072e-09	PCNA/MCM3/MCM4/FEN1/MCM2/MCM6/CDC7/E2F7/CDT1/POLA1/TIPIN/GINS1/DONSON/LIG1/GMNN/GINS3/CDC45/DNA2/DBF4/ATAD5/FBXO5/BLM/BRCA2/RAD51/E2F8	25
GO:0031570	GO:0031570	DNA integrity checkpoint	49/2724	129/18903	2.99032e-11	1.87164e-08	1.5279e-08	CDC6/MSH2/CCND1/TOPBP1/WDR76/CDK2/CDT1/CLSPN/INTS7/CASP2/TP53/CDKN1A/TIMELESS/TIPIN/GIGYF2/E2F1/DONSON/DOT1L/RFWD3/BRCA1/DTL/MRE11/PRKDC/MDM2/MAP3K20/RNASEH2B/CDC45/PRPF19/FBXO4/RPA2/TELO2/DNA2/MDC1/NAE1/TTI1/ATRIP/RAD9A/ERCC6/TICRR/MUC1/PIDD1/BRIP1/BLM/BABAM2/RPL26/BRCA2/RAD51/ORC1/CHEK2	49
GO:0048762	GO:0048762	mesenchymal cell differentiation	77/2724	252/18903	3.4435e-11	1.95935e-08	1.5995e-08	SFRP1/TCF21/EPHA4/GREM1/STAT1/RTN4/TGFBR2/NOLC1/PDPN/EMP2/TBX3/WNT5A/EXT1/WNT16/SEMA7A/MAPK3/HNRNPAB/NRP2/HGF/TGFBR1/EZH2/TRIM28/S100A4/ROCK2/FN1/ACVR1/SEMA5A/MDK/SMAD7/HAS2/TCOF1/FOXC1/BCL2/RDH10/SEMA4D/VASN/NRG1/EDN1/SPRY2/RGCC/SEMA3D/RADIL/EPB41L5/SEMA4B/SEMA6D/SEMA3A/MAD2L2/TGFB3/LAMA5/IL17RD/WNT2/LEF1/OSR1/MEF2C/HAND2/JAG1/SIX2/ALX1/TIAM1/EFNB1/MSX1/BMP4/MSX2/SPRED3/IL6/SEMA6B/EPHA3/SEMA4G/W…	77
GO:0006270	GO:0006270	DNA replication initiation	23/2724	38/18903	7.00805e-11	3.65528e-08	2.98395e-08	MCM3/MCM4/MCM7/CDC6/MCM5/CCNE1/MCM2/MCM6/TOPBP1/CCNE2/CDK2/CDT1/POLA1/GMNN/GINS3/PRIM1/CDC45/MCM10/POLA2/TICRR/ORC6/LRWD1/ORC1	23
GO:0060485	GO:0060485	mesenchyme development	89/2724	313/18903	7.70954e-11	3.71185e-08	3.03013e-08	SFRP1/TCF21/EPHA4/GREM1/STAT1/RTN4/TGFBR2/NOLC1/PDPN/EMP2/TBX3/WNT5A/EXT1/WNT16/SEMA7A/FOXF1/MAPK3/HNRNPAB/NRP2/BMPR2/HGF/TGFBR1/EZH2/TRIM28/S100A4/ROCK2/FN1/ACVR1/SEMA5A/MDK/SMAD7/HAS2/ACTA2/DCHS1/TCOF1/MDM2/FOXC1/BCL2/RDH10/SEMA4D/VASN/NRG1/EDN1/SPRY2/RGCC/SEMA3D/RADIL/EPB41L5/SEMA4B/SEMA6D/SEMA3A/MAD2L2/TGFB3/LAMA5/IL17RD/WNT2/LEF1/OSR1/MEF2C/HAND2/JAG1/SIX2/ALX1/TIAM1/EFNB1/RBM24/ROBO2/MESP1/…	89
GO:0042770	GO:0042770	signal transduction in response to DNA damage	60/2724	181/18903	1.38833e-10	6.20684e-08	5.0669e-08	MSH2/PMAIP1/CCND1/E2F7/TOPBP1/WDR76/CDK2/CLSPN/INTS7/CASP2/TP53/CDKN1A/TIPIN/GIGYF2/E2F1/DONSON/DOT1L/RFWD3/BRCA1/NPM1/COPS3/NDRG1/DTL/SP100/MRE11/SESN2/PRKDC/MDM2/MAP3K20/RNASEH2B/HIPK2/PRPF19/FBXO4/RPA2/TELO2/MDC1/EEF1E1/TTI1/MAD2L2/ATRIP/ATAD5/RAD9A/ERCC6/TICRR/ANKRD1/MUC1/PAXIP1/PIDD1/BRIP1/BLM/BABAM2/RPL26/PPM1D/BRCA2/RAD51/ZNF385A/MSX1/CHEK2/ACER2/CD74	60
GO:0006302	GO:0006302	double-strand break repair	85/2724	300/18903	2.49013e-10	1.03905e-07	8.48218e-08	MCM3/MCM4/MCM7/DDX11/FEN1/MSH2/MCM5/RBBP8/HMGB2/PARP1/MCM2/MCM6/TOP3A/MMS22L/CDC7/RECQL4/RNF138/RPA1/CGAS/FMN2/SMARCAL1/TP53/POLA1/FIGNL1/TIMELESS/NABP1/SMARCC1/RAD51D/RAD51C/GINS2/ACTL6A/RFWD3/BRCA1/DMC1/SAMHD1/DEK/MRE11/RMI1/DCLRE1B/PRKDC/RPA3/MLH1/SPIRE2/MCM8/NABP2/PALB2/HPF1/CDC45/NSMCE4A/BRME1/XRCC3/PRPF19/YEATS4/RPA2/RUVBL2/DNA2/AP5Z1/ESCO2/RAD51AP1/SLF1/MAD2L2/ATRIP/ERCC6/NUDT16L1/RNF168/P…	85
GO:0045786	GO:0045786	negative regulation of cell cycle	106/2724	405/18903	2.71423e-10	1.06177e-07	8.66769e-08	CDC6/MSH2/SLFN11/RBBP8/CCND1/E2F7/TOPBP1/WDR76/CDK2/RBL1/ZWINT/CDT1/CLSPN/ZFP36L2/INTS7/CASP2/TP53/CDKN1A/TIMELESS/TIPIN/GIGYF2/NABP1/E2F1/CDKN2C/DONSON/EZH2/GMNN/DOT1L/CCP110/RFWD3/GAS1/BTG3/BRCA1/NPM1/TOM1L2/ACVR1/DTL/MRE11/INCA1/KNTC1/PRKDC/HOXD10/APBB1/MDM2/FOXC1/CHMP2A/BCL2/MAP3K20/RNASEH2B/NABP2/IPO7/RUNX3/PPP2R5B/CDC45/XRCC3/BTG2/PRPF19/HHEX/FBXO4/NLE1/RPA2/MAPK12/MTBP/RGCC/TELO2/DNA2/MDC1…	106
GO:0010948	GO:0010948	negative regulation of cell cycle process	88/2724	318/18903	4.513e-10	1.66158e-07	1.35641e-07	CDC6/MSH2/SLFN11/RBBP8/CCND1/E2F7/TOPBP1/WDR76/CDK2/RBL1/ZWINT/CDT1/CLSPN/ZFP36L2/INTS7/CASP2/TP53/CDKN1A/TIMELESS/TIPIN/GIGYF2/NABP1/E2F1/DONSON/EZH2/DOT1L/CCP110/RFWD3/BRCA1/NPM1/TOM1L2/ACVR1/DTL/MRE11/KNTC1/PRKDC/APBB1/MDM2/CHMP2A/BCL2/MAP3K20/RNASEH2B/NABP2/PPP2R5B/CDC45/XRCC3/PRPF19/FBXO4/RPA2/MTBP/RGCC/TELO2/DNA2/MDC1/SPDL1/CCL2/NAE1/TTI1/MAD2L2/ATRIP/CHMP4C/MDM1/RAD9A/ERCC6/ZFYVE19/AURKB/T…	88
GO:0000724	GO:0000724	double-strand break repair via homologous recombination	56/2724	169/18903	5.75199e-10	2.0001e-07	1.63276e-07	MCM3/MCM4/MCM7/FEN1/MCM5/RBBP8/PARP1/MCM2/MCM6/TOP3A/MMS22L/CDC7/RECQL4/RNF138/RPA1/CGAS/FIGNL1/TIMELESS/NABP1/RAD51D/RAD51C/GINS2/ACTL6A/RFWD3/BRCA1/DMC1/SAMHD1/MRE11/RMI1/RPA3/MCM8/NABP2/PALB2/CDC45/NSMCE4A/XRCC3/YEATS4/RPA2/RUVBL2/AP5Z1/RAD51AP1/SLF1/MAD2L2/ERCC6/XRCC2/BLM/FANCB/RAD54L/EID3/BRCA2/RAD51/KLHL15/RMI2/WRAP53/ANKLE1/KDM4D	56
GO:0033260	GO:0033260	nuclear DNA replication	22/2724	38/18903	6.1054e-10	2.01125e-07	1.64186e-07	PCNA/MCM3/MCM4/FEN1/MCM2/MCM6/CDC7/CDT1/POLA1/TIPIN/GINS1/DONSON/LIG1/GMNN/GINS3/CDC45/DNA2/DBF4/ATAD5/BLM/BRCA2/RAD51	22
GO:0006271	GO:0006271	DNA strand elongation involved in DNA replication	13/2724	15/18903	8.89493e-10	2.78367e-07	2.27242e-07	PCNA/MCM3/MCM4/MCM7/POLE/RFC4/POLA1/POLE3/GINS1/LIG1/RFC3/POLD3/DNA2	13
GO:0000725	GO:0000725	recombinational repair	56/2724	173/18903	1.53849e-09	4.58544e-07	3.74328e-07	MCM3/MCM4/MCM7/FEN1/MCM5/RBBP8/PARP1/MCM2/MCM6/TOP3A/MMS22L/CDC7/RECQL4/RNF138/RPA1/CGAS/FIGNL1/TIMELESS/NABP1/RAD51D/RAD51C/GINS2/ACTL6A/RFWD3/BRCA1/DMC1/SAMHD1/MRE11/RMI1/RPA3/MCM8/NABP2/PALB2/CDC45/NSMCE4A/XRCC3/YEATS4/RPA2/RUVBL2/AP5Z1/RAD51AP1/SLF1/MAD2L2/ERCC6/XRCC2/BLM/FANCB/RAD54L/EID3/BRCA2/RAD51/KLHL15/RMI2/WRAP53/ANKLE1/KDM4D	56
GO:1901988	GO:1901988	negative regulation of cell cycle phase transition	77/2724	272/18903	1.79597e-09	5.10954e-07	4.17112e-07	CDC6/MSH2/SLFN11/RBBP8/CCND1/E2F7/TOPBP1/WDR76/CDK2/RBL1/ZWINT/CDT1/CLSPN/ZFP36L2/INTS7/CASP2/TP53/CDKN1A/TIMELESS/TIPIN/GIGYF2/NABP1/E2F1/DONSON/EZH2/DOT1L/RFWD3/BRCA1/ACVR1/DTL/MRE11/KNTC1/PRKDC/APBB1/MDM2/BCL2/MAP3K20/RNASEH2B/NABP2/CDC45/XRCC3/PRPF19/FBXO4/RPA2/RGCC/TELO2/DNA2/MDC1/SPDL1/CCL2/NAE1/TTI1/MAD2L2/ATRIP/CHMP4C/RAD9A/ERCC6/ZFYVE19/AURKB/TICRR/MUC1/FBXO5/PIDD1/BRIP1/MAD2L1/BLM/BABAM…	77
GO:0048732	GO:0048732	gland development	110/2724	441/18903	2.51115e-09	6.83361e-07	5.57855e-07	SFRP1/PCNA/SERPINF1/TCF21/RTN4/TGFBR2/CFLAR/DKK3/CCND1/LBH/TBX3/WNT5A/SULF1/EXT1/E2F7/NFIB/TYMS/PAM/FOXF1/MAPK3/ASS1/PCSK9/OXTR/NTN1/UCP2/NTN4/RARG/TP63/ID2/HGF/CYP1B1/TGFBR1/LIMS2/DDR1/EZH2/HMOX1/TNC/MDK/KDM5B/CAPN1/TGFA/STAT6/INSR/HNRNPD/FOXC1/CADM1/IGFBP5/BCL2/SRD5A1/HOXD9/TGM2/ACADM/NME1/BCL11B/CREB1/SLC7A5/NRG1/EDN1/CEBPG/PCK2/PTPN3/TGFB3/GLI3/LAMA5/WNT2/FGF7/LEF1/RPS6KA1/PAX8/CPS1/ATP7B/HAN…	110
GO:0072073	GO:0072073	kidney epithelium development	49/2724	146/18903	4.16037e-09	1.08499e-06	8.85721e-07	GPC3/SFRP1/TCF21/EPHA4/MAGED1/PODXL/GREM1/STAT1/EXT1/SDC1/EFNB2/SMAD7/DCHS1/FOXC1/BCL2/WNK4/SMAD1/MAGI2/KIF26B/HS3ST3B1/NPNT/GLI3/LAMA5/OSR1/PAX8/MEF2C/HS2ST1/JAG1/SIX2/HOXD11/LIF/HOXA11/HS3ST3A1/ARG2/WNT2B/IRX3/ROBO2/BMP4/WNT11/AQP11/AGT/FOXC2/TACSTD2/CD34/RET/SALL1/BMP2/HES1/SMO	49
GO:0006310	GO:0006310	DNA recombination	88/2724	332/18903	4.57787e-09	1.14612e-06	9.3562e-07	MCM3/MCM4/MCM7/FEN1/MSH2/MCM5/RBBP8/HMGB2/PARP1/MCM2/MCM6/TOP3A/MMS22L/CDC7/TOPBP1/RECQL4/RNF138/RPA1/APEX2/CGAS/TCF7/MSH6/HSPD1/FIGNL1/TFRC/TIMELESS/NABP1/RAD51D/CENPX/RAD51C/GINS2/ACTL6A/H1-0/RFWD3/BRCA1/DMC1/SAMHD1/ALYREF/MRE11/RMI1/STAT6/PRKDC/UNG/RPA3/MLH1/H1-2/MCM8/NABP2/PALB2/CDC45/NSMCE4A/BRME1/XRCC3/BCL11B/YEATS4/RPA2/RUVBL2/AP5Z1/EXO1/RAD51AP1/SLF1/MAD2L2/UCHL5/ATAD5/ERCC6/TEP1/LEF1/RNF…	88
GO:0006275	GO:0006275	regulation of DNA replication	46/2724	136/18903	9.32024e-09	2.24367e-06	1.8316e-06	PCNA/MCM3/MCM4/MCM7/RFC2/CDC6/SLFN11/MCM5/MCM2/MCM6/CDC7/E2F7/CDK2/LPIN1/CDT1/SMARCAL1/EREG/RFC4/TP53/TIMELESS/TIPIN/POLE3/GINS1/DONSON/RFC5/RFC3/GMNN/GINS2/ACTL6A/GINS3/RUVBL2/DNA2/ESCO2/UCHL5/DBF4/ATAD5/CHTF18/DSCC1/USP37/TICRR/FBXO5/ID3/BLM/BRCA2/E2F8/GLI1	46
GO:0048863	GO:0048863	stem cell differentiation	70/2724	248/18903	1.10619e-08	2.56431e-06	2.09335e-06	SFRP1/GREM1/NOLC1/LBH/TBX3/EXT1/SEMA7A/MAPK3/RBBP4/ZFP36L2/NRP2/TP63/TP53/ITGB1/NUDT21/EZH2/RBBP7/FN1/ACVR1/SEMA5A/PRKDC/MSI2/TCOF1/FOXC1/BCL2/RDH10/SEMA4D/LMBR1L/KDM3A/NRG1/EDN1/SEMA3D/PUS7/RADIL/LTBP3/SEMA4B/SEMA6D/SEMA3A/LAMA5/EPOP/KIT/PHF5A/KDM4C/OSR1/MEF2C/HAND2/JAG1/ALX1/LIF/JARID2/EFNB1/MTF2/RBM24/MSX1/BMP4/MSX2/SETD6/A2M/SEMA6B/SEMA4G/HOXD4/FOXC2/TACSTD2/SEMA6A/SLC4A11/RET/HES1/FRZB/SMO/W…	70
GO:1901987	GO:1901987	regulation of cell cycle phase transition	110/2724	453/18903	1.22887e-08	2.74697e-06	2.24246e-06	CDC6/MSH2/SLFN11/HSPA2/RCC2/MN1/RBBP8/TFDP1/CCND1/ADAMTS1/CDC7/E2F7/TOPBP1/WDR76/ATP2B4/CDK2/RBL1/ZWINT/CDT1/CLSPN/RRM1/ZFP36L2/APPL2/INTS7/CASP2/TP53/ID2/CDKN1A/CUL4B/TIMELESS/TIPIN/GIGYF2/NABP1/E2F1/CDKN2C/SMARCC1/DONSON/EZH2/DOT1L/RAD51C/ACTL6A/CDK4/RFWD3/BRCA1/NPM1/ACVR1/DTL/MRE11/HECW2/KNTC1/PRKDC/APBB1/MDM2/BCL2/RRM2/MAP3K20/RNASEH2B/NABP2/PLCB1/CDC45/XRCC3/CCND2/PRPF19/FBXO4/RPA2/MTBP/KMT2…	110
GO:0006268	GO:0006268	DNA unwinding involved in DNA replication	15/2724	22/18903	1.44361e-08	3.11571e-06	2.54348e-06	MCM3/MCM4/MCM7/MCM5/MCM2/MCM6/RECQL4/RPA1/GINS1/GINS2/GINS3/CDC45/BLM/RAD51/TWNK	15
GO:0000077	GO:0000077	DNA damage checkpoint	42/2724	121/18903	1.72468e-08	3.59825e-06	2.9374e-06	MSH2/CCND1/TOPBP1/WDR76/CDK2/CLSPN/INTS7/CASP2/TP53/CDKN1A/TIPIN/GIGYF2/E2F1/DONSON/DOT1L/RFWD3/BRCA1/DTL/MRE11/PRKDC/MDM2/MAP3K20/RNASEH2B/PRPF19/FBXO4/RPA2/TELO2/MDC1/TTI1/ATRIP/RAD9A/ERCC6/TICRR/MUC1/PIDD1/BRIP1/BLM/BABAM2/RPL26/BRCA2/RAD51/CHEK2	42
GO:0045930	GO:0045930	negative regulation of mitotic cell cycle	69/2724	246/18903	1.85445e-08	3.69053e-06	3.01273e-06	CDC6/MSH2/SLFN11/RBBP8/CCND1/E2F7/TOPBP1/CDK2/RBL1/ZWINT/CDT1/CLSPN/ZFP36L2/CASP2/TP53/CDKN1A/TIPIN/GIGYF2/NABP1/DONSON/EZH2/RFWD3/GAS1/BTG3/BRCA1/TOM1L2/ACVR1/DTL/MRE11/KNTC1/PRKDC/MDM2/FOXC1/BCL2/MAP3K20/NABP2/XRCC3/BTG2/NLE1/RPA2/MTBP/RGCC/MDC1/SPDL1/CCL2/NAE1/PTPN3/MAD2L2/CHMP4C/RAD9A/ZFYVE19/AURKB/TICRR/MUC1/FBXO5/PIDD1/MAD2L1/BLM/BABAM2/RPL26/BMP4/ORC1/CDKN1C/DACT1/CHEK2/ANAPC15/HASPIN/PINX…	69
GO:0045229	GO:0045229	external encapsulating structure organization	84/2724	321/18903	1.92747e-08	3.69053e-06	3.01273e-06	COL3A1/GREM1/LUM/COL15A1/OLFML2A/PDPN/PTX3/CFLAR/POSTN/ANTXR1/ADAMTS1/SULF1/EXT1/NID1/FOXF1/COLGALT1/FBLN5/TNFRSF1B/FMOD/SLC39A8/TNFRSF11B/COL5A2/NTN4/ELN/RECK/MMP1/MPV17/CYP1B1/ITGB1/LOXL4/TGFBR1/PBXIP1/DDR1/LAMB1/DPP4/MMP19/HAS2/FBLN1/LAMA2/FOXC1/COMP/FBLN2/ADAMTS12/COL5A3/ADAMTS7/CAV2/MMP16/COL14A1/SULF2/NFKB2/RGCC/LTBP3/NPNT/TNXB/COL13A1/GPM6B/ADAMTS8/TLL2/COL27A1/APLP1/MMP11/SMPD3/MELTF/ATP7…	84
GO:0001763	GO:0001763	morphogenesis of a branching structure	60/2724	203/18903	1.9458e-08	3.69053e-06	3.01273e-06	GPC3/SFRP1/TCF21/MAGED1/GREM1/RTN4/TGFBR2/TBX3/WNT5A/SULF1/EXT1/FOXF1/NTN4/TP63/HGF/TIMELESS/DDR1/ACVR1/NFATC4/MDK/KDM5B/SOCS3/DCHS1/BCL2/RDH10/TGM2/EDN1/PRDM1/SPRY2/HS3ST3B1/NPNT/GLI3/LAMA5/COL13A1/RSPO3/WNT2/FGF7/LEF1/PAX8/SIX2/HOXD11/HOXA11/HS3ST3A1/RASIP1/WNT2B/PDGFA/CELSR1/HOXA5/BMP4/MSX2/KDR/AGT/FOXC2/HOXB13/TACSTD2/SALL1/BMP2/SMO/HHIP/BCL11A	60
GO:0001657	GO:0001657	ureteric bud development	36/2724	97/18903	2.46223e-08	4.47943e-06	3.65674e-06	GPC3/SFRP1/TCF21/MAGED1/GREM1/SDC1/SMAD7/DCHS1/FOXC1/BCL2/SMAD1/KIF26B/HS3ST3B1/NPNT/GLI3/LAMA5/OSR1/PAX8/HS2ST1/SIX2/HOXD11/HOXA11/HS3ST3A1/ARG2/WNT2B/ROBO2/BMP4/WNT11/AGT/FOXC2/TACSTD2/RET/SALL1/BMP2/HES1/SMO	36
GO:0072088	GO:0072088	nephron epithelium morphogenesis	31/2724	77/18903	2.50487e-08	4.47943e-06	3.65674e-06	GPC3/TCF21/MAGED1/GREM1/STAT1/DCHS1/BCL2/WNK4/KIF26B/HS3ST3B1/NPNT/GLI3/LAMA5/OSR1/PAX8/HS2ST1/SIX2/HOXD11/LIF/HOXA11/HS3ST3A1/WNT2B/IRX3/BMP4/WNT11/AGT/TACSTD2/SALL1/BMP2/HES1/SMO	31
GO:0030198	GO:0030198	extracellular matrix organization	83/2724	318/18903	2.64973e-08	4.60686e-06	3.76076e-06	COL3A1/GREM1/LUM/COL15A1/OLFML2A/PDPN/PTX3/CFLAR/POSTN/ANTXR1/ADAMTS1/SULF1/EXT1/NID1/FOXF1/COLGALT1/FBLN5/TNFRSF1B/FMOD/SLC39A8/TNFRSF11B/COL5A2/NTN4/ELN/RECK/MMP1/MPV17/CYP1B1/ITGB1/LOXL4/TGFBR1/PBXIP1/DDR1/LAMB1/DPP4/MMP19/HAS2/FBLN1/LAMA2/FOXC1/COMP/FBLN2/ADAMTS12/COL5A3/ADAMTS7/CAV2/MMP16/COL14A1/SULF2/NFKB2/RGCC/LTBP3/NPNT/TNXB/COL13A1/GPM6B/ADAMTS8/TLL2/COL27A1/APLP1/MMP11/SMPD3/MELTF/ATP7…	83
GO:0043062	GO:0043062	extracellular structure organization	83/2724	319/18903	3.08366e-08	5.00099e-06	4.08251e-06	COL3A1/GREM1/LUM/COL15A1/OLFML2A/PDPN/PTX3/CFLAR/POSTN/ANTXR1/ADAMTS1/SULF1/EXT1/NID1/FOXF1/COLGALT1/FBLN5/TNFRSF1B/FMOD/SLC39A8/TNFRSF11B/COL5A2/NTN4/ELN/RECK/MMP1/MPV17/CYP1B1/ITGB1/LOXL4/TGFBR1/PBXIP1/DDR1/LAMB1/DPP4/MMP19/HAS2/FBLN1/LAMA2/FOXC1/COMP/FBLN2/ADAMTS12/COL5A3/ADAMTS7/CAV2/MMP16/COL14A1/SULF2/NFKB2/RGCC/LTBP3/NPNT/TNXB/COL13A1/GPM6B/ADAMTS8/TLL2/COL27A1/APLP1/MMP11/SMPD3/MELTF/ATP7…	83
GO:0001823	GO:0001823	mesonephros development	37/2724	102/18903	3.20178e-08	5.00099e-06	4.08251e-06	GPC3/SFRP1/TCF21/MAGED1/GREM1/SDC1/SMAD7/DCHS1/FOXC1/BCL2/OSR2/SMAD1/KIF26B/HS3ST3B1/NPNT/GLI3/LAMA5/OSR1/PAX8/HS2ST1/SIX2/HOXD11/HOXA11/HS3ST3A1/ARG2/WNT2B/ROBO2/BMP4/WNT11/AGT/FOXC2/TACSTD2/RET/SALL1/BMP2/HES1/SMO	37
GO:0061448	GO:0061448	connective tissue development	74/2724	274/18903	3.28256e-08	5.00099e-06	4.08251e-06	COL3A1/GREM1/CCN3/TGFBR2/CFLAR/WNT5A/SULF1/EXT1/SCIN/NFIB/TYMS/MAPK3/RARG/BMPR2/TGFBR1/PBXIP1/WNT5B/CDK4/TRPM4/OXCT1/EVC/CBS/MDK/SMAD7/MAF/ACTA2/GPR4/COMP/ADAMTS12/PLAAT3/ADAMTS7/PRKG2/OSR2/RUNX3/SULF2/SERPINB7/SELENOM/SMAD1/EDN1/WNT9A/LTBP3/ZNF219/GLI3/STC1/SORL1/OSR1/MEF2C/HAND2/SIX2/COL27A1/SMPD3/HYAL1/PAXIP1/FGFR3/ATP7A/HOXA11/WNT2B/HOXA5/MSX1/BMP4/MSX2/ITGB8/HOXB3/CCN4/RXFP1/WNT11/FOXC2/CD34…	74
GO:0007093	GO:0007093	mitotic cell cycle checkpoint	46/2724	141/18903	3.30321e-08	5.00099e-06	4.08251e-06	CDC6/MSH2/RBBP8/CCND1/TOPBP1/CDK2/ZWINT/CDT1/CLSPN/CASP2/TP53/CDKN1A/TIPIN/GIGYF2/NABP1/DONSON/RFWD3/BRCA1/DTL/MRE11/KNTC1/PRKDC/MDM2/MAP3K20/NABP2/XRCC3/RPA2/MDC1/SPDL1/NAE1/MAD2L2/CHMP4C/RAD9A/ZFYVE19/AURKB/TICRR/MUC1/PIDD1/MAD2L1/BLM/BABAM2/RPL26/ORC1/CHEK2/ANAPC15/HASPIN	46
GO:0072163	GO:0072163	mesonephric epithelium development	36/2724	98/18903	3.35583e-08	5.00099e-06	4.08251e-06	GPC3/SFRP1/TCF21/MAGED1/GREM1/SDC1/SMAD7/DCHS1/FOXC1/BCL2/SMAD1/KIF26B/HS3ST3B1/NPNT/GLI3/LAMA5/OSR1/PAX8/HS2ST1/SIX2/HOXD11/HOXA11/HS3ST3A1/ARG2/WNT2B/ROBO2/BMP4/WNT11/AGT/FOXC2/TACSTD2/RET/SALL1/BMP2/HES1/SMO	36
GO:0072164	GO:0072164	mesonephric tubule development	36/2724	98/18903	3.35583e-08	5.00099e-06	4.08251e-06	GPC3/SFRP1/TCF21/MAGED1/GREM1/SDC1/SMAD7/DCHS1/FOXC1/BCL2/SMAD1/KIF26B/HS3ST3B1/NPNT/GLI3/LAMA5/OSR1/PAX8/HS2ST1/SIX2/HOXD11/HOXA11/HS3ST3A1/ARG2/WNT2B/ROBO2/BMP4/WNT11/AGT/FOXC2/TACSTD2/RET/SALL1/BMP2/HES1/SMO	36
GO:0061138	GO:0061138	morphogenesis of a branching epithelium	56/2724	188/18903	4.24735e-08	6.18236e-06	5.04691e-06	GPC3/SFRP1/TCF21/MAGED1/GREM1/TGFBR2/TBX3/WNT5A/SULF1/EXT1/FOXF1/NTN4/TP63/HGF/TIMELESS/DDR1/ACVR1/NFATC4/MDK/KDM5B/SOCS3/DCHS1/BCL2/RDH10/TGM2/EDN1/SPRY2/HS3ST3B1/NPNT/GLI3/LAMA5/RSPO3/WNT2/FGF7/LEF1/PAX8/SIX2/HOXD11/HOXA11/HS3ST3A1/RASIP1/WNT2B/PDGFA/CELSR1/HOXA5/BMP4/MSX2/KDR/AGT/FOXC2/HOXB13/TACSTD2/SALL1/BMP2/SMO/HHIP	56
GO:0072009	GO:0072009	nephron epithelium development	40/2724	116/18903	4.61337e-08	6.45533e-06	5.26975e-06	GPC3/TCF21/MAGED1/PODXL/GREM1/STAT1/EXT1/DCHS1/FOXC1/BCL2/WNK4/MAGI2/KIF26B/HS3ST3B1/NPNT/GLI3/LAMA5/OSR1/PAX8/MEF2C/HS2ST1/JAG1/SIX2/HOXD11/LIF/HOXA11/HS3ST3A1/WNT2B/IRX3/BMP4/WNT11/AQP11/AGT/FOXC2/TACSTD2/CD34/SALL1/BMP2/HES1/SMO	40
GO:0048638	GO:0048638	regulation of developmental growth	85/2724	332/18903	4.64116e-08	6.45533e-06	5.26975e-06	CXCL12/RTN4/TGFBR2/STC2/GDF15/WNT5A/SEMA7A/NTN1/CDH4/SYT1/BMPR2/CDKN1A/RNF157/ITSN2/YBX3/TGFBR1/CDK4/SPP1/FN1/SEMA5A/PIM1/SMAD7/CRABP2/BDNF/DBN1/INSR/APOE/LIMK1/FOXC1/BCL2/PLXNA3/SEMA4D/PLCB1/MFSD2A/MAP2/CREB1/EDN1/SEMA3D/ULK2/MBD5/PPARA/AGRN/SEMA4B/SEMA6D/SEMA3A/DRAXIN/SOX15/MAP1B/UNC13A/DUSP10/WNT2/MEF2C/TP73/TLL2/PRKN/FGFR3/EPPK1/JARID2/DUSP6/GAMT/PARP2/PLAC8/STAT5A/CAPN3/MTM1/ADRB2/MIR17HG/CD…	85
GO:0031589	GO:0031589	cell-substrate adhesion	92/2724	369/18903	5.12357e-08	6.9714e-06	5.69104e-06	SFRP1/ITGA3/COL3A1/GREM1/RCC2/PDPN/ANTXR1/EMP2/EPDR1/NID1/RAB1A/FZD7/FOXF1/FBLN5/ITGBL1/SERPINE1/TLN1/NTN4/C1QBP/LPXN/WASHC2C/DUSP3/ITGB1/ARPC2/ITGB5/LIMS2/DDR1/AXL/ARHGAP6/TEK/LAMB1/LIMCH1/ROCK2/FN1/CD36/TYRO3/MDK/HAS2/FBLN1/APOD/AJUBA/FBLN2/BCL2/ADAMTS12/COL5A3/STON1/TRIOBP/TSC1/TMEFF2/RADIL/RRAS/EPB41L5/PTK2B/NPNT/TNXB/LAMA5/COL13A1/ID1/ATP1B2/CDKN2A/GPM6B/JAG1/EPHB1/CCL28/MELTF/TIAM1/JUP/THSD…	92
GO:0001558	GO:0001558	regulation of cell growth	102/2724	422/18903	5.31105e-08	7.07273e-06	5.77376e-06	SFRP1/SH3BP4/CXCL12/GREM1/RTN4/CCN3/EXOSC2/WNT5A/TMEM97/SEMA7A/FBLN5/IGFBP3/IGFBP4/NTN1/CDH4/CRYAB/SYT1/BMPR2/TP53/CDKN1A/RNF157/EPB41L3/CDKN2C/ITSN2/DNAJB2/TGFBR1/DDR1/RBBP7/NPM1/SPP1/EXOSC9/FN1/NDRG3/SEMA5A/TNC/ATAD3A/SMAD7/CRABP2/BDNF/DBN1/SESN2/APOE/LIMK1/IGFBP7/SERTAD2/IGFBP5/BCL2/PLXNA3/SEMA4D/MFSD2A/MAP2/EDN1/SEMA3D/OSGIN1/PTK2B/ULK2/PPARA/SEMA4B/SEMA6D/SEMA3A/DRAXIN/MAD2L2/CXCL16/MAP1B/UN…	102
GO:0060560	GO:0060560	developmental growth involved in morphogenesis	65/2724	233/18903	5.93681e-08	7.74135e-06	6.31958e-06	SFRP1/CXCL12/RTN4/S1PR1/TGFBR2/WNT5A/EXT1/SEMA7A/NTN1/NRP2/CDH4/RARG/ALCAM/SYT1/BMPR2/RNF157/ITGB1/ITSN2/DDR1/TRIM28/SPP1/FN1/SEMA5A/CRABP2/KDM5B/BDNF/DBN1/APOE/LIMK1/CYFIP2/ST8SIA2/PLXNA3/RDH10/SEMA4D/MAP2/MAGI2/EDN1/KIF26B/SPRY2/SEMA3D/EPB41L5/ULK2/SEMA4B/SEMA6D/SEMA3A/DRAXIN/MAP1B/UNC13A/PRKN/CDKL5/MESP1/RAPH1/BMP4/PLXNA4/SEMA6B/SEMA4G/WNT11/NRN1/TRIM46/SEMA6A/RIMS2/DISC1/SALL1/WNT3/BCL11A	65
GO:0014033	GO:0014033	neural crest cell differentiation	35/2724	96/18903	6.45678e-08	8.24755e-06	6.73281e-06	SFRP1/NOLC1/EXT1/SEMA7A/MAPK3/NRP2/FN1/ACVR1/SEMA5A/TCOF1/FOXC1/RDH10/SEMA4D/NRG1/EDN1/SEMA3D/RADIL/SEMA4B/SEMA6D/SEMA3A/LAMA5/MEF2C/HAND2/JAG1/ALX1/EFNB1/BMP4/SEMA6B/SEMA4G/FOXC2/SEMA6A/RET/HES1/FRZB/SMO	35
GO:0072028	GO:0072028	nephron morphogenesis	31/2724	80/18903	7.1725e-08	8.97853e-06	7.32954e-06	GPC3/TCF21/MAGED1/GREM1/STAT1/DCHS1/BCL2/WNK4/KIF26B/HS3ST3B1/NPNT/GLI3/LAMA5/OSR1/PAX8/HS2ST1/SIX2/HOXD11/LIF/HOXA11/HS3ST3A1/WNT2B/IRX3/BMP4/WNT11/AGT/TACSTD2/SALL1/BMP2/HES1/SMO	31
GO:0051216	GO:0051216	cartilage development	58/2724	201/18903	8.44557e-08	1.03649e-05	8.46126e-06	COL3A1/GREM1/CCN3/TGFBR2/WNT5A/SULF1/EXT1/SCIN/NFIB/TYMS/MAPK3/RARG/BMPR2/TGFBR1/PBXIP1/WNT5B/EVC/CBS/MDK/SMAD7/MAF/COMP/ADAMTS12/ADAMTS7/PRKG2/OSR2/RUNX3/SULF2/SMAD1/EDN1/WNT9A/LTBP3/ZNF219/GLI3/STC1/OSR1/MEF2C/HAND2/SIX2/COL27A1/SMPD3/HYAL1/FGFR3/ATP7A/HOXA11/WNT2B/HOXA5/MSX1/BMP4/MSX2/ITGB8/HOXB3/CCN4/WNT11/LEP/BMP2/FRZB/SCX	58
GO:0002062	GO:0002062	chondrocyte differentiation	39/2724	114/18903	8.62553e-08	1.03821e-05	8.47536e-06	COL3A1/GREM1/CCN3/TGFBR2/SULF1/EXT1/SCIN/NFIB/RARG/BMPR2/TGFBR1/WNT5B/MDK/SMAD7/MAF/COMP/ADAMTS12/ADAMTS7/PRKG2/OSR2/RUNX3/SULF2/WNT9A/LTBP3/ZNF219/GLI3/OSR1/MEF2C/SIX2/COL27A1/SMPD3/FGFR3/HOXA11/WNT2B/BMP4/MSX2/CCN4/BMP2/SCX	39
GO:0051054	GO:0051054	positive regulation of DNA metabolic process	78/2724	301/18903	9.54935e-08	1.10723e-05	9.03874e-06	PCNA/RFC2/DDX11/GREM1/MSH2/USP1/RBBP8/PARP1/CDC7/E2F7/CDK2/LPIN1/CDT1/MAPK3/FMN2/EREG/HNRNPAB/RFC4/HNRNPA1/HGF/TFRC/ARRB2/TIMELESS/CYP1B1/GINS1/SMARCC1/RFC5/RFC3/TRIM28/DKC1/GINS2/ACTL6A/BRCA1/GNL3/MRE11/STAT6/PRKDC/HNRNPD/MLH1/SPIRE2/NABP2/GINS3/RPS3/YEATS4/FBXO4/RUVBL2/EYA2/EYA4/RGCC/CEBPG/PTK2B/DNA2/RAD51AP1/SLF1/MAD2L2/UCHL5/DBF4/ATAD5/ERCC6/RNF168/CHTF18/DSCC1/CCDC117/AURKB/PAXIP1/FANCB/BABA…	78
GO:0048864	GO:0048864	stem cell development	33/2724	89/18903	9.55268e-08	1.10723e-05	9.03874e-06	NOLC1/SEMA7A/MAPK3/NRP2/FN1/ACVR1/SEMA5A/MSI2/TCOF1/FOXC1/BCL2/RDH10/SEMA4D/NRG1/EDN1/SEMA3D/RADIL/SEMA4B/SEMA6D/SEMA3A/LAMA5/HAND2/JAG1/ALX1/EFNB1/BMP4/SEMA6B/SEMA4G/FOXC2/SEMA6A/RET/HES1/SMO	33
GO:0071897	GO:0071897	DNA biosynthetic process	57/2724	198/18903	1.18838e-07	1.35238e-05	1.104e-05	PCNA/RFC2/GREM1/USP1/POLE/TFDP1/RPA1/TYMS/RFC1/MAPK3/POLH/RRM1/RFC4/BMPR2/POLE2/HNRNPA1/TP53/POLA1/HGF/CDKN1A/ARRB2/CYP1B1/POLE3/GINS1/RFC5/LIG1/RFC3/DKC1/GINS2/POLD3/POLD1/DTL/PCLAF/MRE11/HNRNPD/GINS3/FBXO4/RGCC/TELO2/PTK2B/MAD2L2/CERS1/TEP1/CHTF18/DSCC1/AURKB/ANKRD1/SMPD3/PARP10/PRIMPOL/SPHK1/ACD/USP43/LIN9/WRAP53/RGN/PINX1	57
GO:0001503	GO:0001503	ossification	102/2724	429/18903	1.26439e-07	1.41319e-05	1.15364e-05	GPC3/SFRP1/CRIM1/GREM1/S1PR1/MN1/DHRS3/WNT5A/EXT1/TP53INP2/FBL/SEMA7A/MAPK3/IGFBP3/DDX21/TWIST2/COL5A2/BMPR2/NBR1/TP63/HGF/KREMEN1/FIGNL1/ZHX3/SCUBE3/TMEM119/FHL2/TACR1/ROR2/RASSF2/TRPM4/CYP24A1/CBS/SPP1/ACVR1/ALYREF/TNC/MDK/SMAD7/TNFAIP6/DCHS1/FOXC1/COMP/IGFBP5/BCL2/CCDC47/ADAMTS12/ATRAID/IGSF10/ADAMTS7/OSR2/RUNX3/SEMA4D/MMP16/SMAD1/FSTL3/SLC8A1/INPPL1/LTBP3/PTK2B/ALPL/NPNT/TGFB3/GLI3/COL13A1/ST…	102
GO:1902969	GO:1902969	mitotic DNA replication	301266	14/18903	1.30415e-07	1.43205e-05	1.16904e-05	MCM3/MCM4/MCM2/MCM6/POLA1/GINS1/LIG1/GINS3/CDC45/BRCA2/RAD51	11
GO:0031346	GO:0031346	positive regulation of cell projection organization	87/2724	352/18903	1.77271e-07	1.913e-05	1.56166e-05	SERPINF1/ITGA3/EPHA4/CXCL12/CFLAR/DPYSL3/WNT5A/ZNF804A/KIDINS220/NLGN1/SEMA7A/RHOQ/CNTN1/PLEKHM1/NTN1/CDH4/FAM98A/NEGR1/CDC42EP3/BMPR2/HGF/NCKAP1/ENPP2/ARPC2/TGFBR1/EZH2/ROR2/CCP110/FIG4/FN1/ACTR3/SEMA5A/MDK/CRABP2/BDNF/DBN1/CDC42EP1/APOE/LIMK1/NDRG4/EPHB2/PLXNA3/PLXNC1/CORO1B/SEMA4D/PPP2R5B/MNS1/MAGI2/FEZ1/PTK2B/SF3A2/TENM3/AGRN/TMEM106B/FKBP1B/TGFB3/KIT/MAP1B/ATP1B2/RELN/CEP120/MIEN1/ATP7A/SS18…	87
GO:0014032	GO:0014032	neural crest cell development	31/2724	83/18903	1.91531e-07	2.00255e-05	1.63476e-05	NOLC1/SEMA7A/MAPK3/NRP2/FN1/ACVR1/SEMA5A/TCOF1/FOXC1/RDH10/SEMA4D/NRG1/EDN1/SEMA3D/RADIL/SEMA4B/SEMA6D/SEMA3A/LAMA5/HAND2/JAG1/ALX1/EFNB1/BMP4/SEMA6B/SEMA4G/FOXC2/SEMA6A/RET/HES1/SMO	31
GO:0072171	GO:0072171	mesonephric tubule morphogenesis	27/2724	67/18903	1.9243e-07	2.00255e-05	1.63476e-05	GPC3/TCF21/MAGED1/GREM1/DCHS1/BCL2/KIF26B/HS3ST3B1/NPNT/GLI3/LAMA5/OSR1/PAX8/HS2ST1/SIX2/HOXD11/HOXA11/HS3ST3A1/WNT2B/BMP4/WNT11/AGT/TACSTD2/SALL1/BMP2/HES1/SMO	27
GO:0061333	GO:0061333	renal tubule morphogenesis	30/2724	79/18903	1.96289e-07	2.00255e-05	1.63476e-05	GPC3/TCF21/MAGED1/GREM1/DCHS1/BCL2/WNK4/KIF26B/HS3ST3B1/NPNT/GLI3/LAMA5/OSR1/PAX8/MEF2C/HS2ST1/SIX2/HOXD11/HOXA11/HS3ST3A1/WNT2B/IRX3/BMP4/WNT11/AGT/TACSTD2/SALL1/BMP2/HES1/SMO	30
GO:0072078	GO:0072078	nephron tubule morphogenesis	29/2724	75/18903	1.98368e-07	2.00255e-05	1.63476e-05	GPC3/TCF21/MAGED1/GREM1/DCHS1/BCL2/WNK4/KIF26B/HS3ST3B1/NPNT/GLI3/LAMA5/OSR1/PAX8/HS2ST1/SIX2/HOXD11/HOXA11/HS3ST3A1/WNT2B/IRX3/BMP4/WNT11/AGT/TACSTD2/SALL1/BMP2/HES1/SMO	29
GO:0016049	GO:0016049	cell growth	113/2724	493/18903	2.08415e-07	2.07059e-05	1.69031e-05	SFRP1/SH3BP4/CXCL12/GREM1/RTN4/CCN3/TGFBR2/EXOSC2/WNT5A/EXT1/TMEM97/SEMA7A/FBLN5/IGFBP3/IGFBP4/NTN1/NRP2/CDH4/RARG/CRYAB/ALCAM/SYT1/BMPR2/TP53/CDKN1A/RNF157/EPB41L3/ITGB1/CDKN2C/ITSN2/DNAJB2/TGFBR1/DDR1/RBBP7/NPM1/SPP1/EXOSC9/FN1/NDRG3/SEMA5A/TNC/ATAD3A/SMAD7/CRABP2/BDNF/DBN1/SESN2/APOE/LIMK1/IGFBP7/SERTAD2/IGFBP5/BCL2/CYFIP2/ST8SIA2/PLXNA3/SEMA4D/MFSD2A/MAP2/EDN1/SEMA3D/OSGIN1/EPB41L5/PTK2B/ULK2…	113
GO:0072080	GO:0072080	nephron tubule development	34/2724	96/18903	2.22224e-07	2.17328e-05	1.77414e-05	GPC3/TCF21/MAGED1/GREM1/STAT1/DCHS1/BCL2/WNK4/KIF26B/HS3ST3B1/NPNT/GLI3/LAMA5/OSR1/PAX8/MEF2C/HS2ST1/JAG1/SIX2/HOXD11/LIF/HOXA11/HS3ST3A1/WNT2B/IRX3/BMP4/WNT11/AQP11/AGT/TACSTD2/SALL1/BMP2/HES1/SMO	34
GO:0000076	GO:0000076	DNA replication checkpoint	301296	17/18903	2.39074e-07	2.3021e-05	1.8793e-05	CDC6/TOPBP1/CDT1/CLSPN/TIMELESS/TIPIN/CDC45/DNA2/NAE1/RAD9A/TICRR/ORC1	12
GO:0010975	GO:0010975	regulation of neuron projection development	104/2724	446/18903	2.63521e-07	2.49906e-05	2.04008e-05	SFRP1/SERPINF1/ITGA3/EPHA4/CXCL12/RTN4/CFLAR/SNAP25/DPYSL3/WNT5A/ZNF804A/KIDINS220/NLGN1/SEMA7A/LPAR1/DAB1/CNTN1/NTN1/CDH4/NEGR1/BMPR2/HGF/KREMEN1/EFNB2/EZH2/ROR2/FIG4/SPP1/FN1/NFATC4/SEMA5A/MDK/HECW2/CRABP2/BDNF/DBN1/MYLIP/APOE/LIMK1/NDRG4/EPHB2/PLXNA3/PLXNC1/SEMA4D/NGEF/PPP2R5B/PRAG1/MFSD2A/MAP2/MBOAT1/TSC1/MAGI2/ITM2C/FEZ1/SEMA3D/PTK2B/LZTS1/SF3A2/ULK2/TENM3/SEMA4B/SEMA6D/TMEM106B/SEMA3A/DRAXI…	104
GO:0010463	GO:0010463	mesenchymal cell proliferation	20/2724	42/18903	2.90313e-07	2.71204e-05	2.21395e-05	GPC3/STAT1/TGFBR2/WNT5A/NFIB/FOXF1/DCHS1/WNT2/FGF7/OSR1/HAND2/SIX2/PDGFA/CHRD/MSX1/BMP4/KDR/WNT11/BMP2/SMO	20
GO:0060993	GO:0060993	kidney morphogenesis	34/2724	97/18903	2.95139e-07	2.71658e-05	2.21765e-05	GPC3/TCF21/MAGED1/GREM1/STAT1/DCHS1/GCNT4/BCL2/FRAS1/WNK4/KIF26B/HS3ST3B1/NPNT/GLI3/LAMA5/OSR1/PAX8/HS2ST1/SIX2/HOXD11/LIF/HOXA11/HS3ST3A1/WNT2B/IRX3/NPHP3/BMP4/WNT11/AGT/TACSTD2/SALL1/BMP2/HES1/SMO	34
GO:0045005	GO:0045005	DNA-dependent DNA replication maintenance of fidelity	24/2724	57/18903	3.45905e-07	3.13771e-05	2.56144e-05	PCNA/DDX11/SLFN11/POLE/RBBP8/PARP1/MMS22L/SMARCAL1/TIMELESS/TIPIN/DONSON/CENPX/RFWD3/POLD1/BRCA1/SAMHD1/ALYREF/MRE11/MCM8/DNA2/BLM/PRIMPOL/BRCA2/RAD51	24
GO:0044774	GO:0044774	mitotic DNA integrity checkpoint	31/2724	85/18903	3.55767e-07	3.18107e-05	2.59683e-05	CDC6/MSH2/CCND1/TOPBP1/CDK2/CLSPN/CASP2/TP53/CDKN1A/TIPIN/GIGYF2/DONSON/RFWD3/BRCA1/DTL/MRE11/PRKDC/MDM2/MAP3K20/RPA2/MDC1/NAE1/RAD9A/TICRR/MUC1/PIDD1/BLM/BABAM2/RPL26/ORC1/CHEK2	31
GO:0045926	GO:0045926	negative regulation of growth	66/2724	249/18903	3.7525e-07	3.30802e-05	2.70047e-05	GPC3/SFRP1/SH3BP4/GREM1/RTN4/CCN3/TGFBR2/STC2/GDF15/WNT5A/SEMA7A/NTN1/CRYAB/BMPR2/TP53/CDKN1A/CDKN2C/DNAJB2/RBBP7/SPP1/NDRG3/SEMA5A/SESN2/SERTAD2/IGFBP5/BCL2/PLXNA3/SEMA4D/MAP2/SEMA3D/OSGIN1/ULK2/PPARA/SEMA4B/SEMA6D/SEMA3A/DRAXIN/DUSP10/CDKN2A/TP73/TLL2/HYAL1/FGFR3/JARID2/PLAC8/ADRB2/MIR17HG/CDA/MSX1/BMP4/MT1X/NPR1/SEMA6B/SEMA4G/WNT11/AGT/TRIM46/WFDC1/MEG3/SEMA6A/GNG4/FXN/FRZB/WNT3/MINAR1/BCL11A	66
GO:0032200	GO:0032200	telomere organization	53/2724	185/18903	3.85045e-07	3.34721e-05	2.73247e-05	PCNA/FEN1/CCNE1/PARP1/CCNE2/RECQL4/RPA1/RFC1/MAPK3/SMARCAL1/HNRNPA1/RAD51D/EZH2/DOT1L/DKC1/RAD51C/ACTL6A/GNL3/SP100/H4C9/MRE11/DCLRE1B/PRKDC/H4C8/HNRNPD/RPA3/H4C14/H4C15/NABP2/NSMCE4A/XRCC3/H3C10/FBXO4/RPA2/RUVBL2/ZNF827/TELO2/DNA2/EXO1/SLF1/MAD2L2/UCHL5/TEP1/AURKB/BLM/ACD/EID3/BRCA2/RAD51/WRAP53/H3C8/DCLRE1A/PINX1	53
GO:0032835	GO:0032835	glomerulus development	27/2724	69/18903	3.90829e-07	3.35095e-05	2.73552e-05	TCF21/PODXL/KIRREL3/CFLAR/SULF1/EXT1/NID1/NOTCH3/MPV17/TEK/ACTA2/FOXC1/GPR4/BCL2/SULF2/SERPINB7/MAGI2/OSR1/MEF2C/JAG1/BMP4/PLCE1/FOXC2/CD34/RET/HES1/ENPEP	27
GO:2000027	GO:2000027	regulation of animal organ morphogenesis	41/2724	129/18903	3.99201e-07	3.37648e-05	2.75636e-05	GPC3/SFRP1/MAGED1/GREM1/WNT5A/SULF1/FZD7/TNFRSF11B/NTN4/FZD6/HGF/ROR2/APCDD1/MAGI2/EDN1/JHY/RSPO3/WNT2/FGF7/ARHGEF19/PAX8/SIX2/HOXA11/TIAM1/WNT2B/CELSR2/PDGFA/CELSR1/ROBO2/NPHP3/MESP1/MSX1/BMP4/DACT1/WNT11/AGT/TACSTD2/CELSR3/CD34/BMP2/SMO	41
GO:0044772	GO:0044772	mitotic cell cycle phase transition	108/2724	473/18903	4.70469e-07	3.92622e-05	3.20513e-05	NASP/CDC6/SLFN11/POLE/HSPA2/RCC2/CCNE1/RBBP8/TFDP1/CCND1/ADAMTS1/CCNG2/CDC7/E2F7/TOPBP1/CCNE2/SKP2/CDK2/RBL1/NES/ZWINT/CDT1/EIF4EBP1/RCC1/CLSPN/RRM1/ZFP36L2/APPL2/CASP2/TP53/ID2/CDKN1A/CUL4B/GIGYF2/NABP1/ITGB1/E2F1/CDKN2C/SMARCC1/DONSON/EZH2/RAD51C/ACTL6A/CDK4/RFWD3/BRCA1/ACVR1/DTL/MRE11/HECW2/KNTC1/PRKDC/MDM2/CHMP2A/BCL2/RRM2/RNASEH2B/NABP2/PLCB1/XRCC3/CCND2/CDK15/MELK/RPA2/MTBP/KMT2E/RGCC/CDC25…	108
GO:0061326	GO:0061326	renal tubule development	34/2724	99/18903	5.12202e-07	4.21825e-05	3.44353e-05	GPC3/TCF21/MAGED1/GREM1/STAT1/DCHS1/BCL2/WNK4/KIF26B/HS3ST3B1/NPNT/GLI3/LAMA5/OSR1/PAX8/MEF2C/HS2ST1/JAG1/SIX2/HOXD11/LIF/HOXA11/HS3ST3A1/WNT2B/IRX3/BMP4/WNT11/AQP11/AGT/TACSTD2/SALL1/BMP2/HES1/SMO	34
GO:0060675	GO:0060675	ureteric bud morphogenesis	26/2724	66/18903	5.47491e-07	4.45032e-05	3.63298e-05	GPC3/TCF21/MAGED1/GREM1/DCHS1/BCL2/KIF26B/HS3ST3B1/NPNT/GLI3/LAMA5/PAX8/HS2ST1/SIX2/HOXD11/HOXA11/HS3ST3A1/WNT2B/BMP4/WNT11/AGT/TACSTD2/SALL1/BMP2/HES1/SMO	26
GO:0007584	GO:0007584	response to nutrient	46/2724	154/18903	6.0648e-07	4.86661e-05	3.97281e-05	SFRP1/STAT1/TGFBR2/STC2/MN1/POSTN/CCND1/SHANK2/TYMS/ASS1/NQO1/SLC16A1/TNFRSF11B/AHCY/TFRC/CYP1B1/MTHFR/HMOX1/OXCT1/CYP24A1/CBS/SPP1/GNAI2/PIM1/GIPR/SLC8A1/PDK2/TRIM24/AGL/ALPL/FKBP1B/CYP26B1/STC1/MAP1B/IGFBP2/PENK/CCL28/BRIP1/NDOR1/AQP3/A2M/BCHE/F7/KYNU/LEP/LIPG	46
GO:1900262	GO:1900262	regulation of DNA-directed DNA polymerase activity	301235	13/18903	7.15961e-07	5.6015e-05	4.57273e-05	PCNA/RFC2/RFC4/GINS1/RFC5/RFC3/GINS2/GINS3/CHTF18/DSCC1	10
GO:1900264	GO:1900264	positive regulation of DNA-directed DNA polymerase activity	301235	13/18903	7.15961e-07	5.6015e-05	4.57273e-05	PCNA/RFC2/RFC4/GINS1/RFC5/RFC3/GINS2/GINS3/CHTF18/DSCC1	10
GO:0022616	GO:0022616	DNA strand elongation	18/2724	37/18903	7.65025e-07	5.76903e-05	4.70949e-05	PCNA/MCM3/MCM4/MCM7/POLE/RFC4/POLA1/POLE3/GINS1/LIG1/RFC3/ACTL6A/POLD3/MRE11/DCLRE1B/RUVBL2/DNA2/UCHL5	18
GO:0048846	GO:0048846	axon extension involved in axon guidance	18/2724	37/18903	7.65025e-07	5.76903e-05	4.70949e-05	CXCL12/WNT5A/SEMA7A/NRP2/ALCAM/BMPR2/SEMA5A/PLXNA3/SEMA4D/SEMA3D/SEMA4B/SEMA6D/SEMA3A/PLXNA4/SEMA6B/SEMA4G/SEMA6A/WNT3	18
GO:1902284	GO:1902284	neuron projection extension involved in neuron projection guidance	18/2724	37/18903	7.65025e-07	5.76903e-05	4.70949e-05	CXCL12/WNT5A/SEMA7A/NRP2/ALCAM/BMPR2/SEMA5A/PLXNA3/SEMA4D/SEMA3D/SEMA4B/SEMA6D/SEMA3A/PLXNA4/SEMA6B/SEMA4G/SEMA6A/WNT3	18
GO:1901991	GO:1901991	negative regulation of mitotic cell cycle phase transition	54/2724	194/18903	8.1756e-07	6.0918e-05	4.97298e-05	CDC6/SLFN11/RBBP8/CCND1/E2F7/TOPBP1/CDK2/RBL1/ZWINT/CDT1/CLSPN/ZFP36L2/CASP2/TP53/CDKN1A/GIGYF2/NABP1/DONSON/EZH2/RFWD3/BRCA1/ACVR1/DTL/MRE11/KNTC1/PRKDC/MDM2/BCL2/NABP2/XRCC3/RPA2/RGCC/SPDL1/CCL2/NAE1/MAD2L2/CHMP4C/ZFYVE19/AURKB/TICRR/MUC1/FBXO5/PIDD1/MAD2L1/BLM/BABAM2/RPL26/ORC1/DACT1/CHEK2/ANAPC15/HASPIN/PINX1/FAM107A	54
GO:1902749	GO:1902749	regulation of cell cycle G2/M phase transition	36/2724	110/18903	9.10363e-07	6.70348e-05	5.47232e-05	CDC6/HSPA2/RCC2/RBBP8/CCND1/CDC7/TOPBP1/CDK2/CLSPN/RRM1/TP53/CDKN1A/NABP1/DONSON/RAD51C/CDK4/BRCA1/NPM1/DTL/MRE11/RNASEH2B/NABP2/CDC25A/NAE1/CHMP4C/ATAD5/ZFYVE19/AURKB/TICRR/FBXO5/PAXIP1/BLM/BABAM2/ORC1/NEK10/PINX1	36
GO:0034502	GO:0034502	protein localization to chromosome	37/2724	115/18903	1.03442e-06	7.52842e-05	6.14576e-05	MSH2/RCC2/RPA1/CDT1/TPP1/EZH2/DKC1/GNL3/H4C9/KNTC1/H4C8/H4C14/MCM8/H4C15/NABP2/MIS12/RPA2/RUVBL2/MTBP/ZNF827/MACROH2A2/ESCO2/SPDL1/VCPIP1/SLF1/H2BC11/AURKB/JARID2/VRK1/LRWD1/ACD/BRCA2/CENPQ/WRAP53/HASPIN/H2AC8/PINX1	37
GO:0042060	GO:0042060	wound healing	101/2724	442/18903	1.05759e-06	7.60854e-05	6.21116e-05	COL3A1/TGFBR2/PDPN/CFLAR/TAFA5/SERPING1/SYT11/WNT5A/EXT1/SDC1/DYSF/DGKA/FZD7/MYOF/F2RL2/F3/EREG/SERPINE1/TLN1/MCAM/DSP/FZD6/CDKN1A/TPM1/PPL/CD59/ITGB1/SYT7/TGFBR1/SMPD1/RAB27A/DDR1/WNT5B/HMOX1/CHMP3/AXL/SERPINB2/FN1/PLPP3/CD36/CD151/TYRO3/TGFA/ACTA2/FBLN1/PLSCR1/APOE/AJUBA/GPR4/COMP/CHMP2A/STXBP1/THBD/EPHB2/CORO1B/TNFRSF12A/TMEFF2/NRG1/EDN1/CHMP1B/PPARA/PLA2G4A/TGFB3/GLI3/BLOC1S3/CHMP4C/IL33/VAV2…	101
GO:0060349	GO:0060349	bone morphogenesis	33/2724	98/18903	1.2449e-06	8.85437e-05	7.22818e-05	COL3A1/TGFBR2/DHRS3/EXT1/RARG/BMPR2/TMEM119/CBS/HAS2/FOXC1/COMP/OSR2/MMP16/ACP5/INPPL1/LTBP3/ATG9A/ALPL/SFRP4/TGFB3/GLI3/CYP26B1/COL13A1/STC1/MEF2C/COL27A1/SMPD3/FGFR3/HOXA11/MSX1/BMP4/MSX2/SCX	33
GO:0061035	GO:0061035	regulation of cartilage development	27/2724	73/18903	1.44915e-06	0.000101913	8.31957e-05	GREM1/WNT5A/SCIN/RARG/BMPR2/TGFBR1/MDK/SMAD7/MAF/ADAMTS12/ADAMTS7/PRKG2/SMAD1/WNT9A/LTBP3/ZNF219/GLI3/SIX2/SMPD3/HOXA11/BMP4/CCN4/WNT11/LEP/BMP2/FRZB/SCX	27
GO:0051056	GO:0051056	regulation of small GTPase mediated signal transduction	75/2724	305/18903	1.50103e-06	0.000104389	8.52166e-05	ITGA3/COL3A1/RASA4B/LPAR1/F2RL2/ARHGAP28/NUP62/ALS2/PLEKHG5/PLEKHG1/ITGB1/ADGRG1/DOCK2/ARHGAP6/SSX2IP/DNMBP/APOE/ARHGAP20/ARHGEF2/GPR4/RASA4/DENND3/ITPKB/EPHB2/IQSEC1/NGEF/PRAG1/TGM2/STMN3/GIT2/NRG1/FGD4/ARHGAP42/SPRY2/IQSEC2/ARHGAP26/AMOT/ARFGEF3/VAV2/DOCK3/RALGPS2/RASGRF2/ARHGEF19/OBSCN/CAVIN4/ARHGAP22/RELN/GMIP/ARHGEF10L/RASIP1/CDON/TIAM1/ARHGAP44/ARRB1/CADM4/GARNL3/RHOU/SYNPO2L/PSD4/MYO9A/PLC…	75
GO:0000723	GO:0000723	telomere maintenance	45/2724	154/18903	1.56423e-06	0.000107061	8.73981e-05	PCNA/FEN1/CCNE1/PARP1/CCNE2/RECQL4/RPA1/RFC1/MAPK3/SMARCAL1/HNRNPA1/RAD51D/DKC1/RAD51C/ACTL6A/GNL3/SP100/MRE11/DCLRE1B/PRKDC/HNRNPD/RPA3/NABP2/NSMCE4A/XRCC3/FBXO4/RPA2/RUVBL2/ZNF827/TELO2/DNA2/EXO1/SLF1/MAD2L2/UCHL5/TEP1/AURKB/BLM/ACD/EID3/BRCA2/RAD51/WRAP53/DCLRE1A/PINX1	45
GO:0061564	GO:0061564	axon development	109/2724	490/18903	1.57367e-06	0.000107061	8.73981e-05	EPHA4/NPTX1/CXCL12/NFASC/RTN4/WNT5A/EXT1/SEMA7A/NFIB/NOTCH3/FEZ2/MYPN/DHFR/DAB1/CNTN1/NTN1/NRP2/CDH4/ALCAM/BMPR2/EPHB4/ALS2/KREMEN1/EFNB2/ITGB1/UCHL1/DDR1/RAB10/SPP1/FN1/SEMA5A/TNC/CRABP2/BDNF/DBN1/APOE/LIMK1/APOD/APBB1/LAMA2/NEFH/STXBP1/BCL2/FBXO45/NECTIN1/MAP1A/EPHB2/PLXNA3/EMB/PLXNC1/SEMA4D/MAP2/BCL11B/RPS6KA5/CREB1/EDN1/FEZ1/ADCY1/SEMA3D/ULK2/SEMA4B/SEMA6D/SPAST/SEMA3A/DRAXIN/FKBP1B/GLI3/LAMA…	109
GO:0010038	GO:0010038	response to metal ion	85/2724	360/18903	1.8698e-06	0.00012584	0.000102728	PCNA/SERPINF1/NPTX1/CCND1/PARP1/SYT11/WNT5A/RASA4B/SDC1/NLGN1/PAM/PPIF/MAPK3/ASS1/FIBIN/ADD1/CYBRD1/KCNMA1/NQO1/TNFRSF11B/SYT1/TFRC/SYT7/SLC40A1/SMPD1/SLC25A23/HMOX1/IMPA2/NDRG1/NFATC4/SLC1A1/CPNE3/PLSCR1/HNRNPD/SLC25A13/BCL2/RASA4/ITPKB/SLC25A12/GPHN/CREB1/MCOLN1/EDN1/GIPR/CARF/ADCY1/CPNE2/HFE/PTK2B/KIT/JUNB/IGFBP2/MEF2C/CPS1/FOS/ATP7B/PENK/KCNB1/CPNE7/SMPD3/PRKN/CLDN1/ATP7A/SLC30A3/HOMER1/ARL13…	85
GO:0031345	GO:0031345	negative regulation of cell projection organization	53/2724	194/18903	1.91475e-06	0.000126877	0.000103575	ITGA3/EPHA4/RTN4/DPYSL3/WNT5A/NLGN1/SEMA7A/LPAR1/DAB1/NTN1/ARPIN/KREMEN1/EFNB2/CCP110/SPP1/NFATC4/SEMA5A/MYLIP/APOE/EPHB2/PLXNA3/SEMA4D/NGEF/PRAG1/MAP2/EVI5L/TSC1/ITM2C/SPRY2/SEMA3D/ULK2/SEMA4B/SEMA6D/SEMA3A/DRAXIN/RGMA/ID1/EVL/MPHOSPH9/ARHGAP44/STX1B/CEP97/SEMA6B/SEMA4G/SPRY3/TACSTD2/TRIM46/SEMA6A/HES1/RAP1GAP/WNT3/MINAR1/BCL11A	53
GO:0001667	GO:0001667	ameboidal-type cell migration	109/2724	492/18903	1.92576e-06	0.000126877	0.000103575	GPC3/SERPINF1/ITGA3/TMEM201/GREM1/RTN4/CCN3/TGFBR2/RCC2/EMP2/WNT5A/ATP2B4/SEMA7A/NRP2/TNS1/C1QBP/APPL2/BMPR2/LPXN/EPHB4/PLEKHG5/EFNB2/ENPP2/CYP1B1/ITGB1/TGFBR1/TACR1/HMOX1/TEK/MAP2K3/ROCK2/FN1/ACVR1/DPP4/SP100/SEMA5A/PLPP3/HAS2/ACTA2/APOE/CLEC14A/CENPV/IQSEC1/CORO1B/SEMA4D/ATOH8/EDN1/PIK3CD/SLC8A1/RGCC/SEMA3D/RADIL/RRAS/EPB41L5/PTK2B/PKN3/DNAJA4/SEMA4B/SEMA6D/AMOT/SEMA3A/VSTM4/PIK3R3/AMOTL2/LAMA5…	109
GO:0048511	GO:0048511	rhythmic process	74/2724	302/18903	2.02319e-06	0.000131908	0.000107681	PCNA/SERPINF1/MAGED1/PTPRN/PTX3/PARP1/ADAMTS1/NLGN1/TYMS/PAM/ASS1/IMPDH2/GFPT1/OXTR/EREG/RELB/AHCY/CASP2/TP53/ID2/ARRB2/TIMELESS/CYP1B1/BMAL2/EZH2/AXL/ROCK2/DTL/TYRO3/MDK/AHR/KDM5B/TNFAIP6/MMP19/HAS2/PRKDC/HNRNPD/CAVIN3/PPP1CB/SRD5A1/RORA/NFKB2/PER1/BHLHE40/CREB1/C3orf70/ADCY1/PPARA/PHLPP1/TGFB3/ID1/BTBD9/NFIL3/PER3/ENOX1/MAP2K6/ID3/BHLHE41/HOMER1/KAT2B/ROBO2/SUV39H2/PER2/OPN3/A2M/USP2/KCND2/PTGD…	74
GO:0048754	GO:0048754	branching morphogenesis of an epithelial tube	45/2724	157/18903	2.78182e-06	0.000179499	0.000146532	GPC3/TCF21/MAGED1/GREM1/TGFBR2/TBX3/WNT5A/EXT1/FOXF1/TIMELESS/DDR1/ACVR1/NFATC4/MDK/KDM5B/DCHS1/BCL2/RDH10/EDN1/SPRY2/HS3ST3B1/NPNT/GLI3/LAMA5/WNT2/LEF1/PAX8/SIX2/HOXD11/HOXA11/HS3ST3A1/RASIP1/WNT2B/CELSR1/HOXA5/BMP4/MSX2/KDR/AGT/FOXC2/TACSTD2/SALL1/BMP2/SMO/HHIP	45
GO:0097485	GO:0097485	neuron projection guidance	61/2724	237/18903	2.91536e-06	0.000186196	0.000151999	EPHA4/CXCL12/NFASC/WNT5A/EXT1/SEMA7A/NFIB/NOTCH3/FEZ2/MYPN/CNTN1/NTN1/NRP2/CDH4/ALCAM/BMPR2/EPHB4/EFNB2/SEMA5A/DPYSL4/BDNF/LAMA2/NECTIN1/EPHB2/PLXNA3/EMB/PLXNC1/SEMA4D/BCL11B/RPS6KA5/EDN1/FEZ1/SEMA3D/SEMA4B/SEMA6D/SEMA3A/DRAXIN/GLI3/LAMA5/UNC5B/ROBO4/EPHB1/RELN/EFNB1/LAMC2/ROBO2/ROBO3/PLXNA4/RAC2/SEMA6B/EPHA3/SEMA4G/B3GNT2/ARHGEF25/SEMA6A/KALRN/RET/SMO/CDK5R1/WNT3/TUBB3	61
GO:0048640	GO:0048640	negative regulation of developmental growth	36/2724	115/18903	2.96087e-06	0.000187193	0.000152813	RTN4/TGFBR2/STC2/GDF15/WNT5A/SEMA7A/NTN1/CDKN1A/SPP1/SEMA5A/PLXNA3/SEMA4D/MAP2/SEMA3D/ULK2/PPARA/SEMA4B/SEMA6D/SEMA3A/DRAXIN/DUSP10/TP73/TLL2/FGFR3/JARID2/PLAC8/ADRB2/MIR17HG/BMP4/SEMA6B/SEMA4G/TRIM46/SEMA6A/FXN/WNT3/BCL11A	36
GO:0048841	GO:0048841	regulation of axon extension involved in axon guidance	16/2724	33/18903	3.34272e-06	0.000209221	0.000170796	CXCL12/WNT5A/SEMA7A/BMPR2/SEMA5A/PLXNA3/SEMA4D/SEMA3D/SEMA4B/SEMA6D/SEMA3A/PLXNA4/SEMA6B/SEMA4G/SEMA6A/WNT3	16
GO:0008630	GO:0008630	intrinsic apoptotic signaling pathway in response to DNA damage	33/2724	102/18903	3.39277e-06	0.000210251	0.000171636	CXCL12/MSH2/TMEM109/TNFRSF1B/MSH6/CASP2/TP63/TP53/CDKN1A/E2F1/HMOX1/BRCA1/NFATC4/PRKDC/BCL2/MLH1/HIPK2/RPS3/ATAD5/RAD9A/ERCC6/TP73/MUC1/DDIT4/RPL26/SKIL/BRCA2/ZNF385A/CHEK2/DDIAS/ACKR3/SFN/CD74	33
GO:0042692	GO:0042692	muscle cell differentiation	93/2724	409/18903	3.47196e-06	0.000213049	0.00017392	GREM1/CCN3/PTGFRN/KRT19/CFLAR/GDF15/TBX3/DNMT1/NID1/SDC1/DYSF/FLNC/FZD7/MYPN/FOXF1/MYOF/SMYD3/EREG/BMPR2/ID2/TPM1/ARRB2/EFNB2/ITGB1/TMEM119/SPEG/DOCK2/FHL2/UCHL1/EZH2/WNT5B/LAMB1/PGM5/ACVR1/NFATC4/BDNF/FLII/LAMA2/MDM2/COMP/NINJ1/IGFBP5/BCL2/ALPK2/EHD2/CAV2/ATP11A/ACADM/RORA/TSC1/SMAD1/RBPMS2/NRG1/EDN1/MAPK12/CSRP2/SLC8A1/RBM38/PPARA/NPNT/CYP26B1/KIT/MEF2C/OBSCN/NFATC2/DNER/ANKRD1/CTH/BHLHE41/HOME…	93
GO:0010720	GO:0010720	positive regulation of cell development	74/2724	307/18903	3.8466e-06	0.000231693	0.00018914	SERPINF1/EPHA4/CXCL12/MME/GPR68/SEMA7A/PDE5A/ADD1/TNFRSF1B/NTN1/CDH4/C1QBP/BMPR2/ID2/ITGB1/E2F1/ARPC2/LIMS2/NAP1L1/FN1/SEMA5A/MDK/SMAD7/CRABP2/BDNF/DBN1/HAS2/PRKDC/LIMK1/BCL2/EPHB2/PLXNA3/PLXNC1/SEMA4D/TGM2/TENM4/TRIOBP/PRPF19/SLC7A5/TLR2/GLI3/IL33/KIT/MAP1B/WNT2/TP73/XRCC2/RELN/ASPA/LIF/HOXA11/SS18L1/TIAM1/PLAG1/SKIL/DMTN/CDKL5/RAC3/IL34/ROBO2/PROC/BMP4/PLXNA4/IL6/AMIGO1/F11R/DISC1/RET/BMP2/ITPK…	74
GO:0000727	GO:0000727	double-strand break repair via break-induced replication	301205	12/18903	3.84982e-06	0.000231693	0.00018914	MCM3/MCM4/MCM7/MCM5/MCM2/MCM6/CDC7/GINS2/CDC45	9
GO:0007409	GO:0007409	axonogenesis	98/2724	438/18903	4.01575e-06	0.000239377	0.000195413	EPHA4/NPTX1/CXCL12/NFASC/RTN4/WNT5A/EXT1/SEMA7A/NFIB/NOTCH3/FEZ2/MYPN/DAB1/CNTN1/NTN1/NRP2/CDH4/ALCAM/BMPR2/EPHB4/ALS2/EFNB2/ITGB1/UCHL1/RAB10/SPP1/FN1/SEMA5A/CRABP2/BDNF/DBN1/APOE/LIMK1/APBB1/LAMA2/NEFH/STXBP1/BCL2/FBXO45/NECTIN1/MAP1A/EPHB2/PLXNA3/EMB/PLXNC1/SEMA4D/MAP2/BCL11B/RPS6KA5/CREB1/EDN1/FEZ1/ADCY1/SEMA3D/ULK2/SEMA4B/SEMA6D/SPAST/SEMA3A/DRAXIN/GLI3/LAMA5/MAP1B/UNC5B/ROBO4/B4GALT6/EPHB1/…	98
GO:0030199	GO:0030199	collagen fibril organization	24/2724	64/18903	4.14333e-06	0.000244652	0.000199719	COL3A1/GREM1/LUM/EXT1/COLGALT1/FMOD/COL5A2/CYP1B1/LOXL4/TGFBR1/FOXC1/COMP/ADAMTS12/COL5A3/ADAMTS7/COL14A1/TNXB/COL13A1/TLL2/MMP11/ATP7A/FOXC2/SCX/ADAMTS3	24
GO:0000082	GO:0000082	G1/S transition of mitotic cell cycle	63/2724	250/18903	4.2931e-06	0.000251126	0.000205005	NASP/CDC6/SLFN11/POLE/CCNE1/RBBP8/TFDP1/CCND1/ADAMTS1/CDC7/E2F7/CCNE2/SKP2/CDK2/RBL1/EIF4EBP1/RCC1/RRM1/APPL2/CASP2/TP53/ID2/CDKN1A/CUL4B/GIGYF2/ITGB1/E2F1/CDKN2C/SMARCC1/EZH2/ACTL6A/CDK4/RFWD3/ACVR1/PRKDC/MDM2/BCL2/RRM2/PLCB1/CCND2/CDK15/RPA2/MTBP/KMT2E/RGCC/CDC25A/CCL2/DBF4/CDKN2A/NPAT/USP37/MUC1/HYAL1/PIDD1/KLF11/RPL26/CDK18/RHOU/DACT1/CHEK2/DPF1/SASS6/FAM107A	63
GO:0044773	GO:0044773	mitotic DNA damage checkpoint	28/2724	81/18903	4.37301e-06	0.000253432	0.000206887	MSH2/CCND1/TOPBP1/CDK2/CLSPN/CASP2/TP53/CDKN1A/TIPIN/GIGYF2/DONSON/RFWD3/BRCA1/DTL/MRE11/PRKDC/MDM2/MAP3K20/RPA2/MDC1/RAD9A/TICRR/MUC1/PIDD1/BLM/BABAM2/RPL26/CHEK2	28
GO:0051017	GO:0051017	actin filament bundle assembly	45/2724	160/18903	4.8363e-06	0.00027771	0.000226706	SFRP1/S1PR1/DPYSL3/LPAR1/ADD1/FMN2/ARHGAP28/ELN/SYNPO/TPM1/ITGB5/TGFBR1/TACR1/SHANK1/ARHGAP6/LIMCH1/ROCK2/LIMK1/SPIRE2/CORO1B/TSC1/TMEFF2/MICAL1/RGCC/FAM171A1/PTK2B/TGFB3/ID1/EVL/AIF1L/SHROOM1/PRKN/ARHGEF10L/DMTN/ARRB1/SYNPO2L/BAIAP2L2/RHPN2/SORBS1/RAPGEF3/WNT11/TACSTD2/PLS1/F11R/FAM107A	45
GO:0036297	GO:0036297	interstrand cross-link repair	18/2724	41/18903	4.90994e-06	0.000279376	0.000228066	FANCI/FANCA/RAD51D/CENPX/RFWD3/DCLRE1B/MCM8/FANCC/XRCC3/FANCG/RAD51AP1/RNF168/EXO5/FANCB/FANCE/RAD51/FAAP24/DCLRE1A	18
GO:0007411	GO:0007411	axon guidance	60/2724	236/18903	5.33192e-06	0.000300653	0.000245435	EPHA4/CXCL12/NFASC/WNT5A/EXT1/SEMA7A/NFIB/NOTCH3/FEZ2/MYPN/CNTN1/NTN1/NRP2/CDH4/ALCAM/BMPR2/EPHB4/EFNB2/SEMA5A/BDNF/LAMA2/NECTIN1/EPHB2/PLXNA3/EMB/PLXNC1/SEMA4D/BCL11B/RPS6KA5/EDN1/FEZ1/SEMA3D/SEMA4B/SEMA6D/SEMA3A/DRAXIN/GLI3/LAMA5/UNC5B/ROBO4/EPHB1/RELN/EFNB1/LAMC2/ROBO2/ROBO3/PLXNA4/RAC2/SEMA6B/EPHA3/SEMA4G/B3GNT2/ARHGEF25/SEMA6A/KALRN/RET/SMO/CDK5R1/WNT3/TUBB3	60
GO:0030174	GO:0030174	regulation of DNA-dependent DNA replication initiation	301235	15/18903	5.68972e-06	0.00031515	0.00025727	MCM3/MCM4/MCM7/MCM5/MCM2/MCM6/CDK2/CDT1/GMNN/TICRR	10
GO:2000104	GO:2000104	negative regulation of DNA-dependent DNA replication	301235	15/18903	5.68972e-06	0.00031515	0.00025727	SLFN11/CDT1/SMARCAL1/TIMELESS/TIPIN/DONSON/GMNN/FBXO5/BLM/BRCA2	10
GO:0035988	GO:0035988	chondrocyte proliferation	13/2724	24/18903	5.87533e-06	0.000322576	0.000263332	CCN3/EXT1/BMPR2/PBXIP1/SMAD7/COMP/PRKG2/MMP16/STC1/LEF1/SIX2/GOLGB1/FGFR3	13
GO:0022612	GO:0022612	gland morphogenesis	37/2724	123/18903	6.15331e-06	0.000332359	0.000271318	SFRP1/TGFBR2/CFLAR/TBX3/WNT5A/SULF1/NFIB/NTN1/NTN4/RARG/TP63/HGF/LIMS2/DDR1/TNC/MDK/KDM5B/CAPN1/TGFA/STAT6/IGFBP5/BCL2/TGM2/TGFB3/GLI3/LAMA5/FGF7/RPS6KA1/PLAG1/PDGFA/CYP7B1/BMP4/MSX2/IL6/GLI1/RXFP1/HOXB13	37
GO:1901990	GO:1901990	regulation of mitotic cell cycle phase transition	82/2724	354/18903	6.15971e-06	0.000332359	0.000271318	CDC6/SLFN11/HSPA2/RCC2/RBBP8/TFDP1/CCND1/ADAMTS1/CDC7/E2F7/TOPBP1/CDK2/RBL1/ZWINT/CDT1/CLSPN/RRM1/ZFP36L2/APPL2/CASP2/TP53/ID2/CDKN1A/CUL4B/GIGYF2/NABP1/E2F1/CDKN2C/SMARCC1/DONSON/EZH2/RAD51C/ACTL6A/CDK4/RFWD3/BRCA1/ACVR1/DTL/MRE11/HECW2/KNTC1/PRKDC/MDM2/BCL2/RRM2/RNASEH2B/NABP2/PLCB1/XRCC3/CCND2/RPA2/MTBP/KMT2E/RGCC/CDC25A/SPDL1/CCL2/NAE1/MAD2L2/CHMP4C/ATAD5/ZFYVE19/CDKN2A/AURKB/TICRR/MUC1/HYAL1…	82
GO:0048705	GO:0048705	skeletal system morphogenesis	58/2724	227/18903	6.44225e-06	0.000344633	0.000281337	SFRP1/TIPARP/COL3A1/GREM1/TGFBR2/DHRS3/EXT1/MTHFD1/RARG/BMPR2/TMEM119/TGFBR1/CBS/EIF4A3/HAS2/HOXD10/FOXC1/COMP/HOXD8/OSR2/RDH10/MMP16/HOXD9/ACP5/NLE1/INPPL1/LTBP3/ATG9A/ALPL/SFRP4/TGFB3/GLI3/CYP26B1/COL13A1/STC1/TBX4/OSR1/MEF2C/SIX2/COL27A1/SMPD3/ALX1/HYAL1/FGFR3/HOXA11/TBX15/HOXA1/HOXA5/WWOX/MSX1/BMP4/MSX2/HOXB3/HOXD4/FOXC2/P2RX7/SCX/HHIP	58
GO:0046112	GO:0046112	nucleobase biosynthetic process	301266	18/18903	6.50174e-06	0.000344868	0.00028153	PAICS/GMPS/GART/CAD/SHMT1/SHMT2/PPAT/CTPS1/DHODH/HPRT1/CPS1	11
GO:0044839	GO:0044839	cell cycle G2/M phase transition	44/2724	157/18903	6.77862e-06	0.000356532	0.000291052	CDC6/HSPA2/RCC2/RBBP8/CCND1/CDC7/TOPBP1/SKP2/CDK2/NES/CLSPN/RRM1/TP53/CDKN1A/NABP1/DONSON/RAD51C/CDK4/BRCA1/NPM1/DTL/MRE11/RNASEH2B/NABP2/PLCB1/MELK/CDC25A/NAE1/CHMP4C/ATAD5/ZFYVE19/AURKB/TICRR/FBXL15/FBXO5/PAXIP1/BLM/BABAM2/PPM1D/BRSK2/ORC1/CHEK2/NEK10/PINX1	44
GO:0050767	GO:0050767	regulation of neurogenesis	86/2724	377/18903	6.99315e-06	0.00036252	0.00029594	SERPINF1/EPHA4/CXCL12/MME/RTN4/HMGB2/WNT5A/SEMA7A/TNFRSF1B/DAB1/NTN1/CDH4/APPL2/BMPR2/TP53/ID2/ITGB1/E2F1/NAP1L1/EZH2/SPP1/FN1/NFATC4/SEMA5A/MDK/CRABP2/BDNF/DBN1/LIMK1/EPHB2/PLXNA3/PLXNC1/SEMA4D/TGM2/MAP2/TENM4/BHLHE40/PRPF19/SLC7A5/SEMA3D/TLR2/ULK2/SEMA4B/SEMA6D/SEMA3A/DRAXIN/GLI3/ID1/IL33/KIT/MAP1B/SORL1/DUSP10/WNT2/LEF1/DLX1/TP73/XRCC2/RELN/BHLHE41/ASPA/LIF/SS18L1/TIAM1/PLAG1/SKIL/CDKL5/IL34/R…	86
GO:0030509	GO:0030509	BMP signaling pathway	46/2724	167/18903	7.0083e-06	0.00036252	0.00029594	GPC3/SFRP1/ITGA3/CRIM1/GREM1/GDF15/WNT5A/SULF1/EXT1/FST/MAPK3/BMPR2/SCUBE3/CTDSPL2/ACVR1/SMAD7/NBL1/TNFAIP6/COMP/ELAPOR2/HIPK2/SMAD1/RBPMS2/FSTL3/PCSK6/HFE/GREM2/SFRP4/TGFB3/RGMA/SORL1/LEF1/HTRA3/DLX1/FBXL15/SMPD3/SKIL/CHRD/MSX1/BMP4/MSX2/ZNF423/KDR/BMP2/HES1/SCX	46
GO:2001020	GO:2001020	regulation of response to DNA damage stimulus	74/2724	312/18903	7.12883e-06	0.000365733	0.000298562	PCNA/CXCL12/DDX11/USP1/PMAIP1/RBBP8/PARP1/WDR76/CGAS/POLH/FMN2/TP53/FIGNL1/TIMELESS/SMARCC1/TRIM28/ACTL6A/RFWD3/BRCA1/NPM1/COPS3/DEK/PRKDC/MDM2/BCL2/SPIRE2/MAP3K20/RNASEH2B/NSMCE4A/RPS3/YEATS4/FBXO4/RPA2/RUVBL2/EYA2/EYA4/TELO2/CEBPG/EEF1E1/TTI1/RAD51AP1/SLF1/MAD2L2/UCHL5/ATRIP/ATAD5/RAD9A/ERCC6/NUDT16L1/RNF168/CCDC117/ANKRD1/MUC1/FBXO5/PAXIP1/FANCB/KAT2B/BABAM2/RPL26/SKIL/BRCA2/RAD51/KLHL15/ZNF38…	74
GO:0030879	GO:0030879	mammary gland development	40/2724	138/18903	7.21625e-06	0.000367208	0.000299766	RTN4/TGFBR2/CCND1/LBH/TBX3/WNT5A/PAM/FOXF1/OXTR/NTN1/ID2/DDR1/KDM5B/CAPN1/TGFA/STAT6/IGFBP5/HOXD9/NME1/CREB1/NRG1/TGFB3/GLI3/WNT2/LEF1/ATP7B/SLC29A1/ATP7A/STAT5A/BRCA2/HOXA5/APLN/MSX1/BMP4/OAS2/MSX2/RXFP1/SLC29A2/SMO/WNT3	40
GO:0051960	GO:0051960	regulation of nervous system development	100/2724	456/18903	7.97963e-06	0.000402778	0.000328804	SERPINF1/EPHA4/CXCL12/MME/RTN4/HMGB2/WNT5A/NLGN1/SEMA7A/LPIN1/TNFRSF1B/OXTR/DAB1/NTN1/CDH4/APPL2/RARG/BMPR2/TP53/ID2/HGF/ITGB1/E2F1/NAP1L1/EZH2/FIG4/SPP1/FN1/NFATC4/SEMA5A/MDK/CRABP2/BDNF/DBN1/LIMK1/ST8SIA2/ELAPOR2/EPHB2/PLXNA3/PLXNC1/SEMA4D/TGM2/MAP2/TENM4/BHLHE40/PRPF19/SLC25A12/SLC7A5/SEMA3D/TLR2/ULK2/AGRN/SEMA4B/SEMA6D/SEMA3A/DRAXIN/GLI3/ID1/IL33/KIT/MAP1B/SORL1/DUSP10/WNT2/LEF1/DLX1/TP73/EPH…	100
GO:0071900	GO:0071900	regulation of protein serine/threonine kinase activity	89/2724	395/18903	8.19394e-06	0.000410287	0.000334934	SFRP1/EPHA4/MAGED1/CDC6/CCNE1/CCND1/WNT5A/CCNG2/CCNE2/ATP2B4/PDE5A/BMPR2/NUP62/CDKN1A/ALS2/CCNYL1/CDKN2C/SMPD1/UCHL1/EZH2/ROR2/CBS/CAB39/SESN2/INCA1/TGFA/INSR/APOE/AJUBA/SLC27A1/CAB39L/CNPPD1/IPO7/RPS3/CCND2/HHEX/EDN1/SLC8A1/FAM20A/SPRY2/RGCC/TELO2/CDC25A/PTK2B/TRAF2/TRIB3/TNXB/IRAK3/DBF4/KIT/SORL1/DUSP10/PARP16/BCCIP/CDKN2A/MEF2C/MAP2K6/FLT1/BLM/KAT2B/RASIP1/DUSP16/PDGFA/ADRB2/IL34/MAPRE3/BMP4/H…	89
GO:0030308	GO:0030308	negative regulation of cell growth	50/2724	188/18903	8.3783e-06	0.00041111	0.000335605	SFRP1/SH3BP4/GREM1/RTN4/CCN3/WNT5A/SEMA7A/NTN1/CRYAB/BMPR2/TP53/CDKN1A/CDKN2C/DNAJB2/RBBP7/SPP1/NDRG3/SEMA5A/SESN2/SERTAD2/BCL2/PLXNA3/SEMA4D/MAP2/SEMA3D/OSGIN1/ULK2/PPARA/SEMA4B/SEMA6D/SEMA3A/DRAXIN/CDKN2A/HYAL1/CDA/MSX1/NPR1/SEMA6B/SEMA4G/WNT11/AGT/TRIM46/WFDC1/MEG3/SEMA6A/GNG4/FRZB/WNT3/MINAR1/BCL11A	50
GO:0071772	GO:0071772	response to BMP	48/2724	178/18903	8.40742e-06	0.00041111	0.000335605	GPC3/SFRP1/ITGA3/CRIM1/GREM1/GDF15/WNT5A/SULF1/EXT1/FST/MAPK3/BMPR2/SCUBE3/CTDSPL2/ACVR1/SMAD7/NBL1/TNFAIP6/COMP/ADAMTS12/ELAPOR2/ADAMTS7/HIPK2/SMAD1/RBPMS2/FSTL3/PCSK6/HFE/GREM2/SFRP4/TGFB3/RGMA/SORL1/LEF1/HTRA3/DLX1/FBXL15/SMPD3/SKIL/CHRD/MSX1/BMP4/MSX2/ZNF423/KDR/BMP2/HES1/SCX	48
GO:0071773	GO:0071773	cellular response to BMP stimulus	48/2724	178/18903	8.40742e-06	0.00041111	0.000335605	GPC3/SFRP1/ITGA3/CRIM1/GREM1/GDF15/WNT5A/SULF1/EXT1/FST/MAPK3/BMPR2/SCUBE3/CTDSPL2/ACVR1/SMAD7/NBL1/TNFAIP6/COMP/ADAMTS12/ELAPOR2/ADAMTS7/HIPK2/SMAD1/RBPMS2/FSTL3/PCSK6/HFE/GREM2/SFRP4/TGFB3/RGMA/SORL1/LEF1/HTRA3/DLX1/FBXL15/SMPD3/SKIL/CHRD/MSX1/BMP4/MSX2/ZNF423/KDR/BMP2/HES1/SCX	48
GO:0071103	GO:0071103	DNA conformation change	33/2724	106/18903	8.59003e-06	0.000416783	0.000340237	MCM3/MCM4/MCM7/RFC2/DDX11/MCM5/HMGB2/MCM2/MCM6/TOP3A/RECQL4/RPA1/RFC4/GINS1/RFC5/RFC3/GINS2/MRE11/MCM8/GINS3/CDC45/HHEX/RUVBL2/DNA2/CHTF18/DSCC1/BRIP1/BLM/DTD1/RAD54L/RAD51/TWNK/ERCC6L	33
GO:0030510	GO:0030510	regulation of BMP signaling pathway	34/2724	111/18903	9.35732e-06	0.000450519	0.000367777	GPC3/SFRP1/ITGA3/CRIM1/GREM1/WNT5A/SULF1/FST/BMPR2/SCUBE3/CTDSPL2/SMAD7/NBL1/TNFAIP6/ELAPOR2/HIPK2/RBPMS2/FSTL3/PCSK6/GREM2/SFRP4/RGMA/SORL1/HTRA3/DLX1/FBXL15/SKIL/CHRD/MSX1/BMP4/MSX2/ZNF423/KDR/HES1	34
GO:0061572	GO:0061572	actin filament bundle organization	45/2724	164/18903	9.77695e-06	0.000467129	0.000381336	SFRP1/S1PR1/DPYSL3/LPAR1/ADD1/FMN2/ARHGAP28/ELN/SYNPO/TPM1/ITGB5/TGFBR1/TACR1/SHANK1/ARHGAP6/LIMCH1/ROCK2/LIMK1/SPIRE2/CORO1B/TSC1/TMEFF2/MICAL1/RGCC/FAM171A1/PTK2B/TGFB3/ID1/EVL/AIF1L/SHROOM1/PRKN/ARHGEF10L/DMTN/ARRB1/SYNPO2L/BAIAP2L2/RHPN2/SORBS1/RAPGEF3/WNT11/TACSTD2/PLS1/F11R/FAM107A	45
GO:0001837	GO:0001837	epithelial to mesenchymal transition	46/2724	169/18903	9.85616e-06	0.000467211	0.000381404	SFRP1/EPHA4/GREM1/RTN4/TGFBR2/NOLC1/PDPN/EMP2/TBX3/WNT5A/WNT16/HNRNPAB/HGF/TGFBR1/EZH2/TRIM28/S100A4/ROCK2/ACVR1/MDK/SMAD7/HAS2/TCOF1/FOXC1/VASN/EDN1/SPRY2/RGCC/EPB41L5/MAD2L2/TGFB3/IL17RD/WNT2/LEF1/JAG1/ALX1/TIAM1/MSX1/BMP4/MSX2/SPRED3/IL6/EPHA3/WNT11/TRIM62/BMP2	46
GO:0032508	GO:0032508	DNA duplex unwinding	30/2724	93/18903	9.92796e-06	0.000467211	0.000381404	MCM3/MCM4/MCM7/RFC2/DDX11/MCM5/MCM2/MCM6/RECQL4/RPA1/RFC4/GINS1/RFC5/RFC3/GINS2/MRE11/MCM8/GINS3/CDC45/RUVBL2/DNA2/CHTF18/DSCC1/BRIP1/BLM/DTD1/RAD54L/RAD51/TWNK/ERCC6L	30
GO:1901605	GO:1901605	alpha-amino acid metabolic process	53/2724	205/18903	1.10371e-05	0.000515533	0.00042085	PSAT1/PHGDH/GFPT2/GMPS/ATP2B4/GART/CAD/DHFR/ASS1/MTHFD1/SHMT1/GFPT1/BHMT2/SLC39A8/SHMT2/SERINC3/AHCY/PFAS/PPAT/BLMH/CTPS1/MTHFR/ICMT/IVD/CBS/PSPH/ENOPH1/GPT2/SLC25A13/MTAP/ADI1/SLC25A12/ODC1/HIBCH/FAH/AGMAT/CPS1/DDAH2/CTH/ASPA/ATP7A/THNSL2/ARG2/AUH/GCSH/ACADSB/BHMT/GLDC/AZIN2/SCLY/KYNU/GAD1/ASRGL1	53
GO:0001755	GO:0001755	neural crest cell migration	22/2724	59/18903	1.14837e-05	0.000532421	0.000434636	SEMA7A/NRP2/FN1/ACVR1/SEMA5A/SEMA4D/EDN1/SEMA3D/RADIL/SEMA4B/SEMA6D/SEMA3A/LAMA5/HAND2/ALX1/EFNB1/BMP4/SEMA6B/SEMA4G/SEMA6A/RET/SMO	22
GO:0050919	GO:0050919	negative chemotaxis	19/2724	47/18903	1.16523e-05	0.000536264	0.000437774	WNT5A/SEMA7A/NTN1/NRP2/DPP4/SEMA5A/PLXNA3/SEMA4D/NRG1/SEMA3D/SEMA4B/SEMA6D/SEMA3A/PDGFA/ROBO2/PLXNA4/SEMA6B/SEMA4G/SEMA6A	19
GO:0060688	GO:0060688	regulation of morphogenesis of a branching structure	20/2724	51/18903	1.18729e-05	0.000542427	0.000442805	SFRP1/MAGED1/GREM1/RTN4/WNT5A/SULF1/NTN4/HGF/MDK/WNT2/FGF7/PAX8/SIX2/WNT2B/PDGFA/BMP4/AGT/TACSTD2/SMO/BCL11A	20
GO:2000310	GO:2000310	regulation of NMDA receptor activity	301296	22/18903	1.23333e-05	0.000559378	0.000456643	NLGN1/CAPN1/EPHB2/PINK1/DAPK1/CNIH2/PTK2B/CCL2/RASGRF2/MEF2C/SLC6A9/RELN	12
GO:0061387	GO:0061387	regulation of extent of cell growth	33/2724	108/18903	1.33245e-05	0.000598866	0.000488878	CXCL12/RTN4/WNT5A/SEMA7A/NTN1/CDH4/BMPR2/SPP1/FN1/SEMA5A/CRABP2/BDNF/DBN1/APOE/LIMK1/PLXNA3/SEMA4D/MAP2/SEMA3D/ULK2/SEMA4B/SEMA6D/SEMA3A/DRAXIN/MAP1B/CDKL5/PLXNA4/SEMA6B/SEMA4G/TRIM46/SEMA6A/DISC1/WNT3	33
GO:0042772	GO:0042772	DNA damage response, signal transduction resulting in transcription	301266	19/18903	1.34242e-05	0.000598866	0.000488878	TP53/CDKN1A/COPS3/SP100/HIPK2/MAD2L2/MUC1/RPL26/BRCA2/ZNF385A/CHEK2	11
GO:0050770	GO:0050770	regulation of axonogenesis	43/2724	156/18903	1.3491e-05	0.000598866	0.000488878	EPHA4/CXCL12/RTN4/WNT5A/SEMA7A/DAB1/NTN1/CDH4/BMPR2/SPP1/FN1/SEMA5A/CRABP2/BDNF/DBN1/LIMK1/EPHB2/PLXNA3/PLXNC1/SEMA4D/MAP2/SEMA3D/ULK2/SEMA4B/SEMA6D/SEMA3A/DRAXIN/MAP1B/TIAM1/SKIL/CDKL5/ROBO2/BRSK2/PLXNA4/SEMA6B/AMIGO1/SEMA4G/TRIM46/SEMA6A/DISC1/RET/MAP6/WNT3	43
GO:2001022	GO:2001022	positive regulation of response to DNA damage stimulus	45/2724	166/18903	1.37115e-05	0.000603187	0.000492406	PCNA/DDX11/USP1/PMAIP1/RBBP8/PARP1/FMN2/TIMELESS/SMARCC1/TRIM28/ACTL6A/BRCA1/PRKDC/SPIRE2/MAP3K20/NSMCE4A/RPS3/YEATS4/RUVBL2/EYA2/EYA4/TELO2/CEBPG/EEF1E1/TTI1/RAD51AP1/SLF1/MAD2L2/UCHL5/RAD9A/ERCC6/RNF168/CCDC117/ANKRD1/PAXIP1/FANCB/BABAM2/RPL26/SKIL/ZNF385A/MSX1/WRAP53/DPF1/ANKLE1/KDM4D	45
GO:0044843	GO:0044843	cell cycle G1/S phase transition	67/2724	280/18903	1.39524e-05	0.000603187	0.000492406	NASP/CDC6/SLFN11/POLE/MN1/CCNE1/RBBP8/TFDP1/CCND1/ADAMTS1/CDC7/E2F7/CCNE2/SKP2/ATP2B4/CDK2/RBL1/EIF4EBP1/RCC1/RRM1/APPL2/CASP2/TP53/ID2/CDKN1A/CUL4B/GIGYF2/ITGB1/E2F1/CDKN2C/SMARCC1/EZH2/ACTL6A/CDK4/RFWD3/ACVR1/PRKDC/APBB1/MDM2/BCL2/RRM2/PLCB1/CCND2/CDK15/RPA2/MTBP/KMT2E/RGCC/CDC25A/CCL2/DBF4/CDKN2A/NPAT/USP37/MUC1/HYAL1/PIDD1/KLF11/RPL26/CDK18/RHOU/DACT1/CHEK2/GLI1/DPF1/SASS6/FAM107A	67
GO:0010389	GO:0010389	regulation of G2/M transition of mitotic cell cycle	31/2724	99/18903	1.39738e-05	0.000603187	0.000492406	CDC6/HSPA2/RCC2/RBBP8/CCND1/CDC7/TOPBP1/CDK2/CLSPN/RRM1/CDKN1A/NABP1/DONSON/RAD51C/CDK4/BRCA1/DTL/MRE11/RNASEH2B/NABP2/CDC25A/NAE1/CHMP4C/ZFYVE19/AURKB/TICRR/FBXO5/BLM/BABAM2/ORC1/PINX1	31
GO:0032392	GO:0032392	DNA geometric change	31/2724	99/18903	1.39738e-05	0.000603187	0.000492406	MCM3/MCM4/MCM7/RFC2/DDX11/MCM5/HMGB2/MCM2/MCM6/RECQL4/RPA1/RFC4/GINS1/RFC5/RFC3/GINS2/MRE11/MCM8/GINS3/CDC45/RUVBL2/DNA2/CHTF18/DSCC1/BRIP1/BLM/DTD1/RAD54L/RAD51/TWNK/ERCC6L	31
GO:0007160	GO:0007160	cell-matrix adhesion	59/2724	238/18903	1.45506e-05	0.000623784	0.00050922	SFRP1/ITGA3/COL3A1/GREM1/RCC2/EMP2/EPDR1/NID1/FBLN5/ITGBL1/SERPINE1/TLN1/DUSP3/ITGB1/ITGB5/DDR1/ARHGAP6/TEK/LIMCH1/ROCK2/FN1/CD36/APOD/AJUBA/BCL2/ADAMTS12/COL5A3/STON1/TSC1/RRAS/EPB41L5/PTK2B/NPNT/TNXB/COL13A1/CDKN2A/GPM6B/JAG1/CCL28/TIAM1/JUP/THSD1/DMTN/TESK2/BCAS3/ITGA2B/SORBS1/ITGB8/ITGB4/EPHA3/KDR/WDPCP/ECM2/HPSE/CD34/ACER2/ITGA8/DISC1/FAM107A	59
GO:0031571	GO:0031571	mitotic G1 DNA damage checkpoint	14/2724	29/18903	1.46906e-05	0.000625501	0.000510622	CCND1/CDK2/CASP2/TP53/CDKN1A/GIGYF2/RFWD3/PRKDC/MDM2/RPA2/MUC1/PIDD1/RPL26/CHEK2	14
GO:0060348	GO:0060348	bone development	58/2724	233/18903	1.50132e-05	0.000634917	0.000518308	COL3A1/GREM1/TGFBR2/DHRS3/SULF1/EXT1/GPR68/RARG/BMPR2/TP53/TMEM119/EVC/CBS/HAS2/DCHS1/FOXC1/COMP/ADAMTS12/ADAMTS7/OSR2/SEMA4D/MMP16/SRD5A1/TGM2/ACP5/SULF2/SMAD1/MEIS1/INPPL1/LTBP3/ATG9A/ALPL/SFRP4/TGFB3/GLI3/CYP26B1/COL13A1/STC1/KIT/MEF2C/MAP2K6/LRRC17/COL27A1/SMPD3/FGFR3/TRIM45/HOXA11/PRPSAP2/ZNF385A/MSX1/BMP4/MSX2/KDR/CCN4/RGN/LEP/BMP2/SCX	58
GO:0007178	GO:0007178	transmembrane receptor protein serine/threonine kinase signaling pathway	87/2724	390/18903	1.54195e-05	0.000647724	0.000528763	GPC3/SFRP1/ITGA3/CRIM1/COL3A1/GREM1/CCN3/TGFBR2/PEG10/LTBP1/DKK3/GDF15/PARP1/WNT5A/SULF1/EXT1/RBPMS/NCEH1/FST/MAPK3/RBBP4/FMOD/APPL2/BMPR2/TP53/LPXN/LRRC32/ARRB2/SCUBE3/ITGB5/TGFBR1/RBBP7/CTDSPL2/ACVR1/SMAD7/NBL1/TNFAIP6/COMP/ELAPOR2/CAV2/ATOH8/HIPK2/VASN/SMAD1/RBPMS2/MAGI2/FSTL3/PCSK6/SPRY2/HFE/LTBP3/INHBE/PPARA/GREM2/NPNT/SFRP4/TGFB3/RGMA/ID1/SORL1/IL17RD/LEF1/FOS/HTRA3/DLX1/FBXL15/SMPD3/PMEPA1…	87
GO:0051592	GO:0051592	response to calcium ion	41/2724	147/18903	1.55882e-05	0.000649969	0.000530596	CCND1/SYT11/WNT5A/RASA4B/SDC1/NLGN1/PPIF/ADD1/KCNMA1/SYT1/SYT7/SMPD1/SLC25A23/CPNE3/HNRNPD/SLC25A13/RASA4/ITPKB/SLC25A12/MCOLN1/EDN1/GIPR/CARF/ADCY1/CPNE2/PTK2B/JUNB/MEF2C/FOS/PENK/KCNB1/CPNE7/HOMER1/CAPN3/DMTN/TRPC3/AQP3/SYT15/KCNMB3/P2RX7/ITPKA	41
GO:0001658	GO:0001658	branching involved in ureteric bud morphogenesis	22/2724	60/18903	1.56807e-05	0.000649969	0.000530596	GPC3/TCF21/MAGED1/GREM1/DCHS1/BCL2/HS3ST3B1/NPNT/GLI3/LAMA5/PAX8/SIX2/HOXD11/HOXA11/HS3ST3A1/WNT2B/BMP4/AGT/TACSTD2/SALL1/BMP2/SMO	22
GO:1990138	GO:1990138	neuron projection extension	46/2724	172/18903	1.61734e-05	0.00066399	0.000542042	CXCL12/RTN4/WNT5A/SEMA7A/NTN1/NRP2/CDH4/ALCAM/SYT1/BMPR2/RNF157/ITGB1/ITSN2/DDR1/FN1/SEMA5A/DBN1/APOE/LIMK1/CYFIP2/ST8SIA2/PLXNA3/SEMA4D/MAP2/EDN1/SEMA3D/ULK2/SEMA4B/SEMA6D/SEMA3A/DRAXIN/MAP1B/UNC13A/PRKN/CDKL5/RAPH1/PLXNA4/SEMA6B/SEMA4G/NRN1/TRIM46/SEMA6A/RIMS2/DISC1/WNT3/BCL11A	46
GO:0071526	GO:0071526	semaphorin-plexin signaling pathway	18/2724	44/18903	1.62311e-05	0.00066399	0.000542042	SEMA7A/NRP2/SEMA5A/PLXNA3/PLXNC1/SEMA4D/EDN1/SEMA3D/SEMA4B/SEMA6D/SEMA3A/HAND2/PLXNA4/SEMA6B/KDR/SEMA4G/SEMA6A/SH3BP1	18
GO:0090068	GO:0090068	positive regulation of cell cycle process	63/2724	260/18903	1.64165e-05	0.000667214	0.000544674	DDX11/FEN1/CDC6/HSPA2/RCC2/TFDP1/CCND1/ADAMTS1/WNT5A/CDC7/E2F7/NCAPG2/CDT1/RANBP1/RRM1/EREG/NUP62/CUL4B/NCAPH2/EZH2/CHMP3/RAD51C/CDK4/ROCK2/NPM1/DTL/TGFA/INSR/PLSCR1/MDM2/CENPV/RRM2/MAP3K20/PLCB1/XRCC3/CCND2/EDN1/MTBP/KMT2E/RGCC/CDC25A/SPAST/RAD51AP1/SLF1/DBF4/ATAD5/SOX15/AURKB/SMPD3/HYAL1/CEP120/FBXO5/MAD2L1/KAT2B/SPHK1/MSX1/E2F8/MSX2/CHEK2/GLI1/SASS6/EPGN/PIWIL2	63
GO:0048588	GO:0048588	developmental cell growth	57/2724	229/18903	1.77484e-05	0.000712099	0.000581315	CXCL12/RTN4/TGFBR2/WNT5A/EXT1/SEMA7A/NTN1/NRP2/CDH4/RARG/ALCAM/SYT1/BMPR2/RNF157/ITGB1/ITSN2/DDR1/SPP1/FN1/SEMA5A/SMAD7/CRABP2/BDNF/DBN1/APOE/LIMK1/CYFIP2/ST8SIA2/PLXNA3/SEMA4D/MAP2/EDN1/SEMA3D/ULK2/PPARA/SEMA4B/SEMA6D/SEMA3A/DRAXIN/MAP1B/UNC13A/PRKN/PARP2/CDKL5/RAPH1/PLXNA4/SEMA6B/SEMA4G/AKAP6/AGT/NRN1/TRIM46/SEMA6A/RIMS2/DISC1/WNT3/BCL11A	57
GO:0071241	GO:0071241	cellular response to inorganic substance	57/2724	229/18903	1.77484e-05	0.000712099	0.000581315	SERPINF1/NPTX1/DDX11/CFLAR/PARP1/SYT11/WNT5A/RASA4B/NLGN1/CDK2/PPIF/MAPK3/ADD1/NQO1/SYT1/TIMELESS/SYT7/SLC40A1/SMPD1/SLC25A23/HMOX1/EIF4A3/NFATC4/SLC1A1/CPNE3/HNRNPD/RASA4/ITPKB/CREB1/MCOLN1/EDN1/CARF/ADCY1/CPNE2/HFE/TRAF2/JUNB/MEF2C/FOS/KCNB1/CPNE7/SMPD3/PRKN/CLDN1/ATP7A/BLM/CAPN3/DMTN/RAD51/MT1X/HVCN1/MAP1LC3A/SYT15/SNCA/ITPKA/CACNA1H/GUCY1B1	57
GO:0050922	GO:0050922	negative regulation of chemotaxis	24/2724	69/18903	1.83841e-05	0.000730633	0.000596445	GREM1/CCN3/WNT5A/SEMA7A/DUSP3/DPP4/SEMA5A/NBL1/TNFAIP6/PLXNA3/CORO1B/SEMA4D/SEMA3D/CCL2/SEMA4B/SEMA6D/SEMA3A/ROBO2/C5/PADI2/SEMA6B/SEMA4G/SEMA6A/WNT3	24
GO:2000001	GO:2000001	regulation of DNA damage checkpoint	13/2724	26/18903	1.84438e-05	0.000730633	0.000596445	WDR76/RFWD3/BRCA1/MAP3K20/RNASEH2B/FBXO4/RPA2/TELO2/TTI1/BABAM2/BRCA2/RAD51/CHEK2	13
GO:0008361	GO:0008361	regulation of cell size	48/2724	183/18903	1.86912e-05	0.000735775	0.000600643	CXCL12/RTN4/WNT5A/SEMA7A/KCNMA1/NTN1/CDH4/RARG/BMPR2/SLC12A7/NPM1/SPP1/FN1/SEMA5A/CRABP2/BDNF/DBN1/APOE/LIMK1/PLXNA3/SEMA4D/PRR16/MAP2/TSC1/CREB1/EDN1/SEMA3D/ULK2/SEMA4B/SEMA6D/SEMA3A/DRAXIN/VAV2/MAP1B/ATP7A/CDKL5/DEPTOR/PLXNA4/SEMA6B/SEMA4G/RAP1GAP2/AQP11/TRIM46/SEMA6A/DISC1/P2RX7/RET/WNT3	48
GO:0072331	GO:0072331	signal transduction by p53 class mediator	46/2724	173/18903	1.89963e-05	0.000743113	0.000606633	MSH2/PERP/PMAIP1/E2F7/TMEM109/CASP2/TP63/TP53/CDKN1A/E2F1/URB2/NPM1/COPS3/NDRG1/SP100/SESN2/MDM2/BCL2/HIPK2/BOP1/E2F2/PRMT6/PDK2/TRIM24/EEF1E1/ATAD5/MAP2K6/AURKB/TP73/ANKRD1/MUC1/PAXIP1/PIDD1/PRKN/DDIT4/RPL26/PPM1D/BRCA2/WWOX/ZNF385A/MSX1/CHEK2/USP2/PPP1R13B/ACER2/CD74	46
GO:0010232	GO:0010232	vascular transport	28/2724	87/18903	2.03444e-05	0.000786021	0.00064166	SLC1A4/ATP2B4/SLC16A2/SLC16A1/FABP5/TFRC/SLC4A3/CD36/SLC1A1/INSR/APOE/SLC27A1/SLC6A6/ATP2A3/SLC1A5/MFSD2A/SLC38A5/SLC19A1/SLC7A5/ABCC3/ATP1B2/SLC29A1/SLC6A9/SLC6A17/SLC1A3/SLC16A12/SLC29A2/ABCG2	28
GO:0150104	GO:0150104	NA	28/2724	87/18903	2.03444e-05	0.000786021	0.00064166	SLC1A4/ATP2B4/SLC16A2/SLC16A1/FABP5/TFRC/SLC4A3/CD36/SLC1A1/INSR/APOE/SLC27A1/SLC6A6/ATP2A3/SLC1A5/MFSD2A/SLC38A5/SLC19A1/SLC7A5/ABCC3/ATP1B2/SLC29A1/SLC6A9/SLC6A17/SLC1A3/SLC16A12/SLC29A2/ABCG2	28
GO:0090497	GO:0090497	mesenchymal cell migration	22/2724	61/18903	2.12116e-05	0.0008145	0.000664909	SEMA7A/NRP2/FN1/ACVR1/SEMA5A/SEMA4D/EDN1/SEMA3D/RADIL/SEMA4B/SEMA6D/SEMA3A/LAMA5/HAND2/ALX1/EFNB1/BMP4/SEMA6B/SEMA4G/SEMA6A/RET/SMO	22
GO:0030330	GO:0030330	DNA damage response, signal transduction by p53 class mediator	25/2724	74/18903	2.2012e-05	0.00084008	0.000685791	PMAIP1/E2F7/CASP2/TP53/CDKN1A/NPM1/COPS3/NDRG1/SP100/SESN2/MDM2/HIPK2/EEF1E1/ANKRD1/MUC1/PAXIP1/PIDD1/RPL26/PPM1D/BRCA2/ZNF385A/MSX1/CHEK2/ACER2/CD74	25
GO:0030517	GO:0030517	negative regulation of axon extension	18/2724	45/18903	2.34252e-05	0.000888597	0.000725398	RTN4/WNT5A/SEMA7A/NTN1/SEMA5A/PLXNA3/SEMA4D/MAP2/SEMA3D/SEMA4B/SEMA6D/SEMA3A/DRAXIN/SEMA6B/SEMA4G/TRIM46/SEMA6A/WNT3	18
GO:0048608	GO:0048608	reproductive structure development	71/2724	306/18903	2.36751e-05	0.000892666	0.00072872	NASP/SFRP1/TIPARP/SERPINF1/TCF21/MSH2/PTPRN/IDH1/PTX3/HMGB2/CCND1/ADAMTS1/TBX3/WNT5A/SULF1/SDC1/FST/NUP107/EREG/RARG/CASP2/TP63/EIF2S2/ASB1/C3/ARRB2/FANCA/CYP1B1/YBX3/ADGRG1/TGFBR1/ROR2/AXL/DMC1/TNC/TYRO3/KDM5B/TNFAIP6/ACSBG1/MMP19/INSR/FOXC1/BCL2/RDH10/SRD5A1/EIF2B4/FANCG/GLI3/KIT/SOX15/OSR1/BRIP1/HOXA11/PLAG1/PATZ1/WNT2B/PDGFA/GFRA1/ROBO2/CYP7B1/BRCA2/BMP4/GLI1/A2M/KDR/HOXB13/LFNG/LEP/SALL1/SCX…	71
GO:0044819	GO:0044819	mitotic G1/S transition checkpoint	14/2724	30/18903	2.3897e-05	0.000895636	0.000731144	CCND1/CDK2/CASP2/TP53/CDKN1A/GIGYF2/RFWD3/PRKDC/MDM2/RPA2/MUC1/PIDD1/RPL26/CHEK2	14
GO:0060541	GO:0060541	respiratory system development	53/2724	211/18903	2.63011e-05	0.000979871	0.000799908	GPC3/ITGA3/TCF21/COL3A1/MME/TGFBR2/PDPN/WNT5A/EXT1/NFIB/FOXF1/MAPK3/ASS1/RARG/BMPR2/TIMELESS/IGFBP5/HS6ST1/RDH10/CREB1/SPRY2/LTBP3/TGFB3/GLI3/ERRFI1/LAMA5/TBX4/WNT2/FGF7/LEF1/TP73/SMPD3/ATP7A/LIF/WNT2B/PDGFA/MIR17HG/CELSR1/NPHP3/HOXA5/KLF2/MSC/BMP4/ALDH1A3/GLI1/HSD11B1/KDR/WDPCP/RXFP1/WNT11/ABCA3/HES1/HHIP	53
GO:0009112	GO:0009112	nucleobase metabolic process	15/2724	34/18903	2.81818e-05	0.00104373	0.000852037	PAICS/GMPS/TYMS/GART/CAD/SHMT1/SHMT2/PPAT/CTPS1/DHODH/GMPR/HPRT1/CPS1/CDA/ACP3	15
GO:0030516	GO:0030516	regulation of axon extension	29/2724	93/18903	2.85125e-05	0.00104426	0.00085247	CXCL12/RTN4/WNT5A/SEMA7A/NTN1/CDH4/BMPR2/FN1/SEMA5A/DBN1/APOE/LIMK1/PLXNA3/SEMA4D/MAP2/SEMA3D/SEMA4B/SEMA6D/SEMA3A/DRAXIN/MAP1B/CDKL5/PLXNA4/SEMA6B/SEMA4G/TRIM46/SEMA6A/DISC1/WNT3	29
GO:0003206	GO:0003206	cardiac chamber morphogenesis	36/2724	126/18903	2.85298e-05	0.00104426	0.00085247	TGFBR2/DHRS3/ADAMTS1/TBX3/WNT5A/FOXF1/NRP2/BMPR2/DSP/TP53/TPM1/TGFBR1/FHL2/TEK/ACVR1/SMAD7/MDM2/FOXC1/NRG1/PPP1R13L/WNT2/MEF2C/HAND2/JAG1/CPE/MIR17HG/ADGRG6/ROBO2/MESP1/BMP4/MSX2/WNT11/FOXC2/BMP2/HES1/SMO	36
GO:0060350	GO:0060350	endochondral bone morphogenesis	21/2724	58/18903	3.03285e-05	0.00109726	0.000895738	COL3A1/TGFBR2/EXT1/RARG/BMPR2/TMEM119/CBS/FOXC1/COMP/MMP16/INPPL1/ALPL/COL13A1/STC1/MEF2C/COL27A1/SMPD3/FGFR3/HOXA11/BMP4/SCX	21
GO:0061005	GO:0061005	cell differentiation involved in kidney development	21/2724	58/18903	3.03285e-05	0.00109726	0.000895738	TCF21/PODXL/GREM1/STAT1/EXT1/ACTA2/GPR4/MAGI2/GLI3/OSR1/PAX8/MEF2C/JAG1/SIX2/LIF/BMP4/FOXC2/CD34/SALL1/HES1/SMO	21
GO:0048843	GO:0048843	negative regulation of axon extension involved in axon guidance	13/2724	27/18903	3.08812e-05	0.00111084	0.000906821	WNT5A/SEMA7A/SEMA5A/PLXNA3/SEMA4D/SEMA3D/SEMA4B/SEMA6D/SEMA3A/SEMA6B/SEMA4G/SEMA6A/WNT3	13
GO:0048675	GO:0048675	axon extension	35/2724	122/18903	3.33118e-05	0.00119142	0.000972605	CXCL12/RTN4/WNT5A/SEMA7A/NTN1/NRP2/CDH4/ALCAM/BMPR2/ITGB1/FN1/SEMA5A/DBN1/APOE/LIMK1/PLXNA3/SEMA4D/MAP2/EDN1/SEMA3D/ULK2/SEMA4B/SEMA6D/SEMA3A/DRAXIN/MAP1B/CDKL5/RAPH1/PLXNA4/SEMA6B/SEMA4G/TRIM46/SEMA6A/DISC1/WNT3	35
GO:0071559	GO:0071559	response to transforming growth factor beta	65/2724	277/18903	3.55653e-05	0.00126479	0.0010325	SFRP1/ITGA3/COL3A1/FNDC4/TGFBR2/PEG10/CFLAR/LTBP1/DKK3/GDF15/PARP1/WNT5A/RBBP4/FMOD/ZFP36L2/APPL2/TP53/LPXN/MXRA5/LRRC32/ARRB2/ITGB5/TGFBR1/RBBP7/ROCK2/ACVR1/SMAD7/CAV2/RUNX3/HIPK2/VASN/PDCD5/SMAD1/EDN1/SPRY2/EPB41L5/LTBP3/PPARA/NPNT/TGFB3/ID1/IL17RD/WNT2/MEF2C/FOS/HTRA3/PENK/DLX1/ANKRD1/PMEPA1/CLDN1/SKIL/PDGFA/MIR17HG/WWOX/PSG9/PBLD/CDKN1C/SPRED3/CILP/ITGB8/TET1/ITGA8/BMP2/SCX	65
GO:0000086	GO:0000086	G2/M transition of mitotic cell cycle	39/2724	142/18903	3.63242e-05	0.00127727	0.00104268	CDC6/HSPA2/RCC2/RBBP8/CCND1/CDC7/TOPBP1/SKP2/CDK2/NES/CLSPN/RRM1/CDKN1A/NABP1/DONSON/RAD51C/CDK4/BRCA1/DTL/MRE11/RNASEH2B/NABP2/PLCB1/MELK/CDC25A/NAE1/CHMP4C/ZFYVE19/AURKB/TICRR/FBXL15/FBXO5/BLM/BABAM2/PPM1D/BRSK2/ORC1/CHEK2/PINX1	39
GO:0010977	GO:0010977	negative regulation of neuron projection development	39/2724	142/18903	3.63242e-05	0.00127727	0.00104268	EPHA4/RTN4/DPYSL3/WNT5A/NLGN1/SEMA7A/LPAR1/DAB1/NTN1/KREMEN1/EFNB2/SPP1/SEMA5A/MYLIP/APOE/EPHB2/PLXNA3/SEMA4D/NGEF/PRAG1/MAP2/TSC1/ITM2C/SEMA3D/ULK2/SEMA4B/SEMA6D/SEMA3A/DRAXIN/RGMA/STX1B/SEMA6B/SEMA4G/TRIM46/SEMA6A/HES1/WNT3/MINAR1/BCL11A	39
GO:0061458	GO:0061458	reproductive system development	71/2724	310/18903	3.71182e-05	0.00129186	0.0010546	NASP/SFRP1/TIPARP/SERPINF1/TCF21/MSH2/PTPRN/IDH1/PTX3/HMGB2/CCND1/ADAMTS1/TBX3/WNT5A/SULF1/SDC1/FST/NUP107/EREG/RARG/CASP2/TP63/EIF2S2/ASB1/C3/ARRB2/FANCA/CYP1B1/YBX3/ADGRG1/TGFBR1/ROR2/AXL/DMC1/TNC/TYRO3/KDM5B/TNFAIP6/ACSBG1/MMP19/INSR/FOXC1/BCL2/RDH10/SRD5A1/EIF2B4/FANCG/GLI3/KIT/SOX15/OSR1/BRIP1/HOXA11/PLAG1/PATZ1/WNT2B/PDGFA/GFRA1/ROBO2/CYP7B1/BRCA2/BMP4/GLI1/A2M/KDR/HOXB13/LFNG/LEP/SALL1/SCX…	71
GO:0097191	GO:0097191	extrinsic apoptotic signaling pathway	55/2724	224/18903	3.7152e-05	0.00129186	0.0010546	SFRP1/ICAM1/PMAIP1/CFLAR/HMGB2/TMBIM1/ATF3/TIMP3/TNFRSF1B/SERPINE1/CASP2/HGF/CYLD/TGFBR1/HMOX1/MLLT11/BRCA1/ACVR1/SP100/SRPX/KRT18/BCL2L12/ARHGEF2/BCL2/SIVA1/DAPK1/TNFRSF12A/EYA2/EYA4/ITM2C/TNFRSF10C/STX4/CASP8AP2/TRAF2/IL33/BIRC6/UNC5B/TRADD/TNFRSF10A/PIDD1/FGFR3/PARP2/SGK3/TNFSF12/SKIL/WWOX/DEPTOR/BMP4/AGT/G0S2/FAIM2/P2RX7/RET/ERBB3/GABARAP	55
GO:0003002	GO:0003002	regionalization	80/2724	360/18903	3.8353e-05	0.00132625	0.00108267	GPC3/SFRP1/GREM1/TBX3/WNT5A/EXT1/FOXF1/NRP2/RARG/BMPR2/TP63/TP53/C3/ADGRG1/TGFBR1/ACVR1/NBL1/PBX2/PRKDC/HOXD10/FOXC1/HOXD8/PALB2/HIPK2/HOXD9/MNS1/BTG2/BHLHE40/HHEX/NLE1/EDN1/PCSK6/EPB41L5/GREM2/TDRKH/GLI3/LAMA5/CYP26B1/WNT2/LEF1/OSR1/PAX8/MEF2C/DLX1/TLL2/SIX2/XRCC2/FBXL15/HOXD11/RELN/BHLHE41/HOXA11/CDON/ARL13B/WNT2B/CELSR2/IRX3/ACD/MTF2/ROBO2/MESP1/CHRD/HES4/HOXA5/MSX1/BMP4/MSX2/HES6/GLI1/HOXA6/H…	80
GO:0030326	GO:0030326	embryonic limb morphogenesis	34/2724	118/18903	3.88674e-05	0.00132935	0.0010852	GPC3/GREM1/TBX3/WNT5A/RARG/TP63/RECK/FZD6/CRABP2/C2CD3/PBX2/HOXD10/MAP3K20/OSR2/RDH10/HOXD9/FRAS1/AFF3/GLI3/CACNA1C/CYP26B1/TBX4/LEF1/OSR1/HAND2/HOXA11/ACD/SALL4/MSX1/BMP4/MSX2/WDPCP/SALL1/WNT3	34
GO:0035113	GO:0035113	embryonic appendage morphogenesis	34/2724	118/18903	3.88674e-05	0.00132935	0.0010852	GPC3/GREM1/TBX3/WNT5A/RARG/TP63/RECK/FZD6/CRABP2/C2CD3/PBX2/HOXD10/MAP3K20/OSR2/RDH10/HOXD9/FRAS1/AFF3/GLI3/CACNA1C/CYP26B1/TBX4/LEF1/OSR1/HAND2/HOXA11/ACD/SALL4/MSX1/BMP4/MSX2/WDPCP/SALL1/WNT3	34
GO:0048736	GO:0048736	appendage development	46/2724	178/18903	4.11976e-05	0.00139382	0.00113783	GPC3/COL3A1/GREM1/TBX3/WNT5A/EXT1/PAM/RARG/BMPR2/TP63/RECK/FZD6/KREMEN1/CRABP2/C2CD3/PBX2/HOXD10/COMP/MAP3K20/OSR2/RDH10/HOXD9/FRAS1/AFF3/ZNF219/GLI3/CACNA1C/CYP26B1/TBX4/LEF1/OSR1/HAND2/HOXA11/KAT2B/ACD/SALL4/KREMEN2/MSX1/BMP4/MSX2/ITGB4/WDPCP/MED31/SALL1/SCX/WNT3	46
GO:0060173	GO:0060173	limb development	46/2724	178/18903	4.11976e-05	0.00139382	0.00113783	GPC3/COL3A1/GREM1/TBX3/WNT5A/EXT1/PAM/RARG/BMPR2/TP63/RECK/FZD6/KREMEN1/CRABP2/C2CD3/PBX2/HOXD10/COMP/MAP3K20/OSR2/RDH10/HOXD9/FRAS1/AFF3/ZNF219/GLI3/CACNA1C/CYP26B1/TBX4/LEF1/OSR1/HAND2/HOXA11/KAT2B/ACD/SALL4/KREMEN2/MSX1/BMP4/MSX2/ITGB4/WDPCP/MED31/SALL1/SCX/WNT3	46
GO:0072332	GO:0072332	intrinsic apoptotic signaling pathway by p53 class mediator	26/2724	81/18903	4.17569e-05	0.00140514	0.00114707	MSH2/PERP/PMAIP1/TMEM109/TP63/TP53/CDKN1A/E2F1/MDM2/BCL2/HIPK2/E2F2/PDK2/ATAD5/TP73/MUC1/PRKN/DDIT4/RPL26/BRCA2/WWOX/ZNF385A/MSX1/CHEK2/PPP1R13B/CD74	26
GO:0031032	GO:0031032	actomyosin structure organization	51/2724	204/18903	4.22731e-05	0.00141204	0.0011527	SFRP1/S1PR1/KRT19/FRMD6/CFLAR/FLNC/LPAR1/MYPN/ARHGAP28/ELN/TPM1/EPB41L3/ITGB1/ITGB5/TGFBR1/EPB41L1/TACR1/MYH10/ARHGAP6/LIMCH1/PGM5/ROCK2/FLII/LIMK1/TSC1/TMEFF2/EDN1/CSRP2/RGCC/FAM171A1/EPB41L5/PTK2B/FRMD3/RTKN/TGFB3/EVL/OBSCN/ANKRD1/ARHGEF10L/CAPN3/LMOD1/TMOD2/ARRB1/SYNPO2L/RHPN2/SORBS1/RAPGEF3/WNT11/TACSTD2/F11R/TNNT1	51
GO:0048639	GO:0048639	positive regulation of developmental growth	44/2724	168/18903	4.2413e-05	0.00141204	0.0011527	CXCL12/TGFBR2/SEMA7A/NTN1/CDH4/SYT1/BMPR2/RNF157/ITSN2/YBX3/FN1/SEMA5A/PIM1/SMAD7/CRABP2/BDNF/DBN1/INSR/LIMK1/BCL2/SEMA4D/PLCB1/CREB1/EDN1/AGRN/SOX15/MAP1B/UNC13A/WNT2/MEF2C/PRKN/PARP2/CAPN3/MTM1/MIR17HG/CDKL5/GLI1/AKAP6/PLS1/RIMS2/DISC1/LEP/SMO/WNT3	44
GO:0010212	GO:0010212	response to ionizing radiation	39/2724	143/18903	4.30933e-05	0.0014271	0.001165	SFRP1/MSH2/CCND1/PARP1/TOPBP1/TMEM109/CRYAB/INTS7/TP53/CDKN1A/FIGNL1/NABP1/SMPD1/RFWD3/BRCA1/PRKDC/MDM2/BCL2/THBD/MAP3K20/NABP2/CCND2/FBXO4/RAD51AP1/TANK/RAD9A/ERCC6/RNF168/TICRR/XRCC2/PAXIP1/BLM/BABAM2/RPL26/RAD54L/BRCA2/RAD51/CHEK2/KDM4D	39
GO:0032535	GO:0032535	regulation of cellular component size	81/2724	367/18903	4.42594e-05	0.001458	0.00119022	CXCL12/RTN4/WNT5A/SCIN/SEMA7A/CAPG/RAB3B/ADD1/KCNMA1/NTN1/CDH4/ARHGAP28/RARG/CDC42EP3/BMPR2/ELN/ALS2/WASHC2C/NCKAP1/ARPC2/SLC12A7/CHMP3/NPM1/SPP1/FN1/CRACD/SEMA5A/CRABP2/BDNF/FLII/DBN1/CDC42EP1/APOE/LIMK1/CYFIP2/FCHSD1/PLXNA3/SSH1/SEMA4D/PRR16/MAP2/TRIOBP/TSC1/CREB1/EDN1/PPP1R15A/PEX11B/SEMA3D/PTK2B/ULK2/SEMA4B/SEMA6D/SEMA3A/DRAXIN/SSH3/VAV2/MAP1B/EVL/ATP7A/LMOD1/TMOD2/DMTN/CDKL5/DEPTOR/PLEKHH2/P…	81
GO:0022604	GO:0022604	regulation of cell morphogenesis	71/2724	312/18903	4.62131e-05	0.00151439	0.00123626	EPHA4/RCC2/PDPN/WNT5A/STRIP2/RHOQ/LPAR1/C1QBP/CDC42EP3/SYT1/ARPIN/RNF157/WASHC2C/TPM1/EPB41L3/ENPP2/FBLIM1/MYL12B/ITSN2/ARPC2/LIMS2/MYH10/FN1/STRIP1/MDK/DNMBP/DBN1/HAS2/FBLN1/CDC42EP1/PRKDC/EPHB2/PLXNA3/PLXNC1/CORO1B/SEMA4D/PRAG1/MFSD2A/TRIOBP/SH3D19/FGD4/FAM171A1/PTK2B/CCL2/KIT/UNC13A/ZMYM6/RELN/PRKN/MELTF/SS18L1/DMTN/CDKL5/RAC3/NTNG1/FGD6/COCH/RHOU/MYO9A/PLXNA4/RAC2/KDR/WDPCP/SPRY3/TACSTD2/NTNG…	71
GO:0050769	GO:0050769	positive regulation of neurogenesis	56/2724	231/18903	4.647e-05	0.00151487	0.00123665	SERPINF1/EPHA4/CXCL12/MME/SEMA7A/TNFRSF1B/NTN1/CDH4/BMPR2/ID2/ITGB1/E2F1/NAP1L1/FN1/SEMA5A/MDK/CRABP2/BDNF/DBN1/LIMK1/EPHB2/PLXNA3/PLXNC1/SEMA4D/TGM2/TENM4/PRPF19/SLC7A5/TLR2/GLI3/IL33/KIT/MAP1B/WNT2/TP73/XRCC2/RELN/ASPA/LIF/SS18L1/TIAM1/PLAG1/SKIL/CDKL5/IL34/ROBO2/PLXNA4/IL6/AMIGO1/DISC1/BMP2/ITPKA/HES1/SMO/MAP6/WNT3	56
GO:0071548	GO:0071548	response to dexamethasone	17/2724	43/18903	4.69864e-05	0.00152377	0.00124392	PCNA/SERPINF1/CFLAR/ASS1/FIBIN/SMYD3/FBXO32/CYP1B1/SRD5A1/EDN1/PCK2/ERRFI1/CPS1/GJB2/PLAT/CLDN1/DDIT4	17
GO:0060562	GO:0060562	epithelial tube morphogenesis	75/2724	335/18903	5.09934e-05	0.00164519	0.00134304	GPC3/SFRP1/TCF21/EPHA4/MAGED1/PODXL/GREM1/TGFBR2/TBX3/WNT5A/EXT1/FOXF1/MTHFD1/NTN1/RARG/FZD6/TIMELESS/EFNB2/MTHFR/DDR1/ACVR1/NFATC4/MDK/KDM5B/C2CD3/DCHS1/NDRG4/BCL2/ADAMTS12/RDH10/WNK4/TSC1/EDN1/PIK3CD/KIF26B/SPRY2/HS3ST3B1/NPNT/GLI3/LAMA5/RGMA/WNT2/LEF1/OSR1/PAX8/MEF2C/HS2ST1/HAND2/SIX2/HOXD11/HOXA11/HS3ST3A1/RASIP1/ARL13B/WNT2B/GLMN/IRX3/CELSR1/NPHP3/MESP1/SALL4/HOXA5/BMP4/MSX2/KDR/WNT11/AGT/FO…	75
GO:0003337	GO:0003337	mesenchymal to epithelial transition involved in metanephros morphogenesis	301174	12/18903	5.2894e-05	0.00169776	0.00138595	GREM1/STAT1/PAX8/SIX2/LIF/BMP4/SALL1/SMO	8
GO:0006978	GO:0006978	DNA damage response, signal transduction by p53 class mediator resulting in transcription of p21 class mediator	301235	18/18903	5.4671e-05	0.00174585	0.00142521	TP53/CDKN1A/COPS3/SP100/HIPK2/MUC1/RPL26/BRCA2/ZNF385A/CHEK2	10
GO:0003018	GO:0003018	vascular process in circulatory system	63/2724	270/18903	5.56115e-05	0.00176687	0.00144236	SLC1A4/EXT1/ATP2B4/OXTR/SLC16A2/KCNMA1/SLC16A1/FABP5/BMPR2/TFRC/TACR1/TRPM4/SLC4A3/TEK/CBS/ROCK2/SCPEP1/CD36/SLC1A1/ACTA2/INSR/APOE/FOXC1/SLC27A1/GPR4/COMP/SLC6A6/ATP2A3/SLC1A5/MFSD2A/SLC38A5/SLC19A1/SLC7A5/EDN1/SLC8A1/ARHGAP42/ABCC3/VSTM4/GCH1/ATP1B2/CPS1/SLC29A1/NPR3/SLC6A9/SLC6A17/TJP2/SOD3/ADRB2/KLF2/ADRA1D/PER2/SLC1A3/OCLN/SLC16A12/NPR1/ADRA2C/AGT/FOXC2/LEP/ADRA2A/PLA2G6/SLC29A2/ABCG2	63
GO:0010810	GO:0010810	regulation of cell-substrate adhesion	54/2724	222/18903	5.70788e-05	0.00180432	0.00147294	SFRP1/ITGA3/GREM1/RCC2/PDPN/EMP2/NID1/FZD7/FOXF1/SERPINE1/TLN1/C1QBP/WASHC2C/DUSP3/ARPC2/LIMS2/DDR1/ARHGAP6/TEK/LIMCH1/ROCK2/FN1/CD36/MDK/HAS2/FBLN1/APOD/FBLN2/BCL2/TRIOBP/TSC1/RRAS/EPB41L5/PTK2B/NPNT/CDKN2A/GPM6B/JAG1/CCL28/MELTF/JUP/DMTN/RAC3/BCAS3/RAC2/EPHA3/KDR/WDPCP/ECM2/TACSTD2/RELL2/ACER2/DISC1/FAM107A	54
GO:0048568	GO:0048568	embryonic organ development	95/2724	449/18903	5.76274e-05	0.00181251	0.00147963	TCF21/TGFBR2/MFAP5/POLE/KRT19/TBX3/WNT5A/WNT16/E2F7/NES/FOXF1/MAPK3/MTHFD1/NTN1/RARG/TP53/ID2/FZD6/TGFBR1/TRIM28/ACVR1/EIF4A3/SOCS3/C2CD3/PBX2/HOXD10/FOXC1/NDRG4/RARRES2/HS6ST1/EPHB2/OSR2/TTC39C/PALB2/RDH10/MMP16/HIPK2/HOXD9/TRIOBP/RBPMS2/EDN1/PRDM1/SPRY2/TGFB3/GLI3/COL13A1/BIRC6/KIT/SOX15/TBX4/RSPO3/PPP1R13L/JUNB/WNT2/LEF1/OSR1/PAX8/MEF2C/HAND2/SIX2/ALX1/GATA2/HYAL1/ID3/LIF/HOXA11/TBX15/ARL13B/H…	95
GO:0072283	GO:0072283	metanephric renal vesicle morphogenesis	301205	15/18903	5.79632e-05	0.00181344	0.00148038	GREM1/STAT1/KIF26B/PAX8/SIX2/LIF/BMP4/SALL1/SMO	9
GO:0071277	GO:0071277	cellular response to calcium ion	27/2724	87/18903	5.82364e-05	0.00181344	0.00148038	SYT11/WNT5A/RASA4B/NLGN1/PPIF/ADD1/SYT1/SYT7/SMPD1/SLC25A23/CPNE3/RASA4/ITPKB/MCOLN1/EDN1/CARF/ADCY1/CPNE2/JUNB/MEF2C/FOS/KCNB1/CPNE7/CAPN3/DMTN/SYT15/ITPKA	27
GO:0097193	GO:0097193	intrinsic apoptotic signaling pathway	68/2724	298/18903	6.04794e-05	0.00187396	0.00152979	HELLS/CXCL12/MSH2/PERP/PMAIP1/PARP1/TMEM109/PPIF/TNFRSF1B/IVNS1ABP/MSH6/SERINC3/CASP2/TP63/TP53/CDKN1A/CYLD/FIGNL1/TRAP1/CYP1B1/E2F1/YBX3/HMOX1/MLLT11/BRCA1/NFATC4/PRKDC/MDM2/ARL6IP5/ARHGEF2/BCL2/MLH1/ATP2A3/PINK1/HIPK2/RPS3/E2F2/BBC3/MELK/PPP1R15A/PDK2/TRAF2/TRIB3/ATAD5/RAD9A/ERCC6/CHAC1/TP73/MUC1/PRKN/DDIT4/HSPB1/RPL26/SCN2A/SKIL/TMEM117/BRCA2/WWOX/ZNF385A/MSX1/BRSK2/CHEK2/DAPK2/DDIAS/ACKR3/PPP…	68
GO:0030323	GO:0030323	respiratory tube development	48/2724	191/18903	6.08459e-05	0.00187603	0.00153148	GPC3/ITGA3/TCF21/COL3A1/MME/TGFBR2/PDPN/WNT5A/EXT1/NFIB/FOXF1/MAPK3/BMPR2/TIMELESS/TRAF4/IGFBP5/HS6ST1/RDH10/CREB1/SPRY2/LTBP3/TGFB3/GLI3/ERRFI1/LAMA5/TBX4/WNT2/FGF7/TP73/SMPD3/ATP7A/LIF/WNT2B/PDGFA/MIR17HG/CELSR1/NPHP3/HOXA5/KLF2/BMP4/GLI1/HSD11B1/KDR/RXFP1/WNT11/ABCA3/HES1/HHIP	48
GO:0070482	GO:0070482	response to oxygen levels	75/2724	337/18903	6.26584e-05	0.00192245	0.00156937	SFRP1/EPHA4/CXCL12/TGFBR2/STC2/PMAIP1/PDPN/CFLAR/GUCY1A2/AK4/LPAR1/PAM/FMN2/OXTR/KCNMA1/UCP2/CRYAB/AHCY/TP53/BNIP3L/TFRC/E2F1/MTHFR/HMOX1/CBS/ROCK2/NDRG1/DPP4/SLC1A1/CPEB2/MDM2/AJUBA/BCL2/CCDC115/PINK1/HIPK2/PGF/VASN/CARD16/RORA/TSC1/SLC7A5/EDN1/SLC8A1/RGCC/TLR2/PTK2B/PPARA/TGFB3/CPEB1/STC1/PLEKHN1/FOS/PENK/SLC29A1/PLAT/CHRNA7/BRIP1/ATP7A/DDIT4/SCN2A/SOD3/PDGFA/SUV39H2/HIF3A/HILPDA/AQP3/ANGPTL4/A…	75
GO:0035850	GO:0035850	epithelial cell differentiation involved in kidney development	18/2724	48/18903	6.48351e-05	0.00195111	0.00159277	PODXL/GREM1/STAT1/EXT1/ACTA2/GPR4/MAGI2/OSR1/PAX8/MEF2C/JAG1/SIX2/LIF/BMP4/FOXC2/CD34/SALL1/SMO	18
GO:1901976	GO:1901976	regulation of cell cycle checkpoint	18/2724	48/18903	6.48351e-05	0.00195111	0.00159277	WDR76/CDT1/RFWD3/BRCA1/MAP3K20/RNASEH2B/XRCC3/FBXO4/RPA2/TELO2/TTI1/AURKB/MAD2L1/BABAM2/BRCA2/RAD51/CHEK2/ANAPC15	18
GO:0019985	GO:0019985	translesion synthesis	301296	25/18903	6.5059e-05	0.00195111	0.00159277	PCNA/USP1/POLH/POLE2/POLD3/POLD1/DTL/PCLAF/MAD2L2/PARP10/PRIMPOL/USP43	12
GO:0050771	GO:0050771	negative regulation of axonogenesis	22/2724	65/18903	6.51514e-05	0.00195111	0.00159277	RTN4/WNT5A/SEMA7A/DAB1/NTN1/SPP1/SEMA5A/EPHB2/PLXNA3/SEMA4D/MAP2/SEMA3D/ULK2/SEMA4B/SEMA6D/SEMA3A/DRAXIN/SEMA6B/SEMA4G/TRIM46/SEMA6A/WNT3	22
GO:1905330	GO:1905330	regulation of morphogenesis of an epithelium	22/2724	65/18903	6.51514e-05	0.00195111	0.00159277	SFRP1/MAGED1/GREM1/WNT5A/SULF1/NTN4/HGF/WNT5B/MDK/ADAMTS12/PIK3CD/WNT2/FGF7/PAX8/SIX2/LIF/WNT2B/PDGFA/BMP4/AGT/TACSTD2/SMO	22
GO:0000731	GO:0000731	DNA synthesis involved in DNA repair	16/2724	40/18903	6.6109e-05	0.00197036	0.00160849	PCNA/USP1/POLE/POLH/RRM1/POLE2/POLA1/RFC3/POLD3/POLD1/DTL/PCLAF/MAD2L2/PARP10/PRIMPOL/USP43	16
GO:2000573	GO:2000573	positive regulation of DNA biosynthetic process	24/2724	74/18903	6.75253e-05	0.00200304	0.00163516	PCNA/RFC2/GREM1/USP1/MAPK3/RFC4/HNRNPA1/HGF/ARRB2/CYP1B1/GINS1/RFC5/RFC3/DKC1/GINS2/GINS3/FBXO4/RGCC/PTK2B/CHTF18/DSCC1/AURKB/ACD/WRAP53	24
GO:0007626	GO:0007626	locomotory behavior	49/2724	197/18903	6.78761e-05	0.00200395	0.0016359	EPHA4/CXCL12/SNAP25/SHANK2/CEND1/DAB1/CNTN1/NEGR1/ID2/ALS2/ARRB2/GIGYF2/UCHL1/FIG4/DPP4/SLC1A1/CSTB/GLRB/APOE/HOXD10/HIPK2/HOXD9/CCND2/TSC1/HPRT1/NRG1/MEIS1/CLN6/APBA1/BTBD9/CTNS/RASD2/PENK/C1QL1/RELN/PRKN/ATP7A/ZNF385A/ALDH1A3/USP2/ABAT/KCND2/NTSR1/SELENOP/SNCA/FXN/GPR37/GAD1/CIART	49
GO:0031667	GO:0031667	response to nutrient levels	99/2724	474/18903	6.87213e-05	0.00201937	0.0016485	SFRP1/STAT1/TGFBR2/STC2/PMAIP1/MN1/GDF15/POSTN/CCND1/SHANK2/ATF3/TYMS/MAPK3/ASS1/PCSK9/MAP1LC3B/NQO1/MEAK7/SLC16A1/UCP2/TNFRSF11B/APPL2/AHCY/BMPR2/HNRNPA1/TP53/PLIN3/CDKN1A/TFRC/CYP1B1/FADS1/MTHFR/HMOX1/OXCT1/CYP24A1/CBS/BMT2/SPP1/GNAI2/PSPH/GABARAPL1/PIM1/RMI1/SESN2/APOE/BCL2/PRKAB2/SRD5A1/MFSD2A/RRAGC/ACADM/WNK4/VPS41/TSC1/SLC7A5/GIPR/SLC8A1/PDK2/HFE/TRIM24/PCK2/AGL/ULK2/PPARA/ALPL/FKBP1B/CYP26…	99
GO:0030324	GO:0030324	lung development	47/2724	187/18903	7.19788e-05	0.00210521	0.00171857	GPC3/ITGA3/TCF21/COL3A1/MME/TGFBR2/PDPN/WNT5A/EXT1/NFIB/FOXF1/MAPK3/BMPR2/TIMELESS/IGFBP5/HS6ST1/RDH10/CREB1/SPRY2/LTBP3/TGFB3/GLI3/ERRFI1/LAMA5/TBX4/WNT2/FGF7/TP73/SMPD3/ATP7A/LIF/WNT2B/PDGFA/MIR17HG/CELSR1/NPHP3/HOXA5/KLF2/BMP4/GLI1/HSD11B1/KDR/RXFP1/WNT11/ABCA3/HES1/HHIP	47
GO:0008652	GO:0008652	cellular amino acid biosynthetic process	25/2724	79/18903	7.57173e-05	0.00220425	0.00179942	ALDH1A1/PSAT1/PHGDH/ATP2B4/CAD/DHFR/ASS1/MTHFD1/SHMT1/BHMT2/SHMT2/SERINC3/MTHFR/CBS/PSPH/ENOPH1/MTAP/ADI1/SLC25A12/CPS1/CTH/BHMT/SLC1A3/ABAT/GAD1	25
GO:0050673	GO:0050673	epithelial cell proliferation	100/2724	481/18903	7.62102e-05	0.00220833	0.00180275	GPC3/SFRP1/SERPINF1/CXCL12/MAGED1/STAT1/RTN4/CCN3/PTPRN/UHRF1/CFLAR/HMGB2/CCND1/WNT5A/SULF1/WNT16/FST/NFIB/FZD7/IGFBP3/IGFBP4/F3/EREG/NRP2/BMPR2/TP63/ID2/HGF/EFNB2/TGFBR1/LIMS2/TACR1/HMOX1/CDK4/TEK/LAMB1/SEMA5A/MDK/KDM5B/TGFA/SAAL1/HAS2/STAT6/PRKDC/APOE/IGFBP5/SIDT2/OSR2/CAV2/RUNX3/ATOH8/PGF/NME1/BCL11B/PIK3CD/RGCC/TRIM24/CCL2/VSTM4/ERRFI1/LAMA5/ID1/KIT/DUSP10/WNT2/FGF7/OSR1/RPS6KA1/MEF2C/FLT1/JA…	100
GO:0001958	GO:0001958	endochondral ossification	13/2724	29/18903	7.87854e-05	0.00224864	0.00183566	EXT1/TMEM119/CBS/FOXC1/MMP16/INPPL1/ALPL/COL13A1/MEF2C/SMPD3/FGFR3/BMP4/SCX	13
GO:0036075	GO:0036075	replacement ossification	13/2724	29/18903	7.87854e-05	0.00224864	0.00183566	EXT1/TMEM119/CBS/FOXC1/MMP16/INPPL1/ALPL/COL13A1/MEF2C/SMPD3/FGFR3/BMP4/SCX	13
GO:0097421	GO:0097421	liver regeneration	13/2724	29/18903	7.87854e-05	0.00224864	0.00183566	PCNA/CCND1/TYMS/UCP2/EZH2/HMOX1/SLC7A5/PTPN3/GLI3/CLDN1/IL6/GLI1/RGN	13
GO:0003205	GO:0003205	cardiac chamber development	43/2724	167/18903	7.90384e-05	0.00224864	0.00183566	TGFBR2/DHRS3/ADAMTS1/TBX3/WNT5A/FOXF1/NRP2/BMPR2/DSP/TP53/SNX17/TPM1/TGFBR1/FHL2/TEK/ACVR1/SMAD7/MDM2/FOXC1/NRG1/PRDM1/PPP1R13L/WNT2/PAX8/MEF2C/HAND2/JAG1/CPE/MIR17HG/ADGRG6/ROBO2/NPHP3/MESP1/SALL4/CNTRL/BMP4/MSX2/WNT11/FOXC2/SALL1/BMP2/HES1/SMO	43
GO:0006338	GO:0006338	chromatin remodeling	81/2724	373/18903	7.94078e-05	0.00224893	0.00183589	NASP/HELLS/SATB1/CHAF1B/ASF1B/HMGB2/MCM2/DNMT1/H3C14/H3C15/SSRP1/CDK2/RBBP4/DDX21/NAP1L3/SMYD3/H2BC12/SMARCAL1/SUPT16H/CHAF1A/ANP32B/TP63/POLE3/MTHFR/SMARCC1/H2BC8/SAMD1/NUDT5/NAP1L1/EZH2/TRIM28/RBBP7/DOT1L/ACTL6A/H1-0/NPM1/DEK/LMNB1/H4C9/KDM5B/H4C8/H1-2/CENPV/H4C14/H2BC5/H4C15/ITGB3BP/H3C10/YEATS4/RUVBL2/ZNF827/MACROH2A2/BEND3/H2BC7/TTI1/BAZ2B/UCHL5/CENPP/ERCC6/KDM4C/H2BC11/BICRAL/NPM3/JARID2/KA…	81
GO:0030278	GO:0030278	regulation of ossification	34/2724	122/18903	8.13184e-05	0.00229267	0.0018716	SFRP1/GREM1/S1PR1/DHRS3/WNT5A/MAPK3/BMPR2/NBR1/KREMEN1/TMEM119/TACR1/TRPM4/ACVR1/MDK/SMAD7/COMP/BCL2/ATRAID/OSR2/SLC8A1/LTBP3/PTK2B/TGFB3/GPM6B/OSR1/MEF2C/SIX2/ADRB2/SRGN/KREMEN2/BMP4/ISG15/P2RX7/BMP2	34
GO:0051384	GO:0051384	response to glucocorticoid	38/2724	142/18903	8.36046e-05	0.002339	0.00190942	PCNA/SERPINF1/CFLAR/CCND1/SDC1/TYMS/PAM/ASS1/FIBIN/SMYD3/ZFP36L2/FBXO32/CYP1B1/ACVR1/MDK/ACSBG1/IGFBP7/BCL2/SRD5A1/EDN1/PCK2/AGL/ALPL/ERRFI1/STC1/IGFBP2/CPS1/GJB2/FOS/PLAT/CLDN1/DDIT4/IL6/A2M/BCHE/ABCA3/PTGDS/FAM107A	38
GO:0090092	GO:0090092	regulation of transmembrane receptor protein serine/threonine kinase signaling pathway	66/2724	290/18903	8.37093e-05	0.002339	0.00190942	GPC3/SFRP1/ITGA3/CRIM1/GREM1/CCN3/TGFBR2/PEG10/LTBP1/DKK3/GDF15/PARP1/WNT5A/SULF1/RBPMS/FST/RBBP4/BMPR2/TP53/SCUBE3/TGFBR1/RBBP7/CTDSPL2/ACVR1/SMAD7/NBL1/TNFAIP6/ELAPOR2/CAV2/HIPK2/VASN/RBPMS2/MAGI2/FSTL3/PCSK6/SPRY2/HFE/INHBE/PPARA/GREM2/NPNT/SFRP4/TGFB3/RGMA/SORL1/IL17RD/HTRA3/DLX1/FBXL15/PMEPA1/SKIL/MIR17HG/CHRD/PBLD/MSX1/BMP4/MSX2/CDKN1C/SPRED3/ZNF423/CILP/KDR/TET1/ITGA8/BMP2/HES1	66
GO:0000302	GO:0000302	response to reactive oxygen species	50/2724	204/18903	8.59143e-05	0.00238995	0.00195101	PCNA/STAT1/PTPRN/SDC1/PPIF/MAPK3/DHFR/FBLN5/NQO1/UCP2/CRYAB/HGF/TPM1/MPV17/TRAP1/CYP1B1/TACR1/EZH2/HMOX1/AXL/CD36/SESN2/STAT6/APOE/APOD/BCL2/PINK1/FANCC/RPS3/EDN1/SLC8A1/PDK2/PTK2B/FKBP1B/GCH1/ERCC6/HBA1/FOS/SMPD3/HYAL1/ATP7A/HBA2/SPHK1/SOD3/IL18BP/KLF2/IL6/MAP1LC3A/FXN/GPR37	50
GO:0072087	GO:0072087	renal vesicle development	301235	19/18903	0.000100501	0.00278334	0.00227215	GREM1/STAT1/KIF26B/OSR1/PAX8/SIX2/LIF/BMP4/SALL1/SMO	10
GO:0009113	GO:0009113	purine nucleobase biosynthetic process	301143	10/18903	0.000102869	0.00283636	0.00231544	PAICS/GMPS/GART/SHMT1/SHMT2/PPAT/HPRT1	7
GO:0048041	GO:0048041	focal adhesion assembly	26/2724	85/18903	0.000103698	0.00284668	0.00232386	SFRP1/GREM1/RCC2/TLN1/DUSP3/ARHGAP6/TEK/LIMCH1/ROCK2/APOD/AJUBA/BCL2/STON1/TSC1/EPB41L5/PTK2B/GPM6B/THSD1/DMTN/TESK2/BCAS3/SORBS1/EPHA3/KDR/WDPCP/FAM107A	26
GO:0036293	GO:0036293	response to decreased oxygen levels	69/2724	309/18903	0.000108375	0.0029621	0.00241808	SFRP1/EPHA4/CXCL12/TGFBR2/STC2/PMAIP1/CFLAR/AK4/PAM/FMN2/OXTR/KCNMA1/UCP2/CRYAB/AHCY/TP53/BNIP3L/TFRC/E2F1/MTHFR/HMOX1/CBS/ROCK2/NDRG1/DPP4/SLC1A1/CPEB2/MDM2/AJUBA/BCL2/PINK1/HIPK2/PGF/VASN/CARD16/RORA/TSC1/EDN1/SLC8A1/RGCC/TLR2/PTK2B/PPARA/TGFB3/CPEB1/STC1/PLEKHN1/FOS/PENK/SLC29A1/PLAT/CHRNA7/BRIP1/ATP7A/DDIT4/SCN2A/SOD3/PDGFA/SUV39H2/HIF3A/HILPDA/AQP3/ANGPTL4/ABAT/KCND2/CD34/F7/LEP/BMP2	69
GO:0046660	GO:0046660	female sex differentiation	34/2724	124/18903	0.00011543	0.00313012	0.00255525	SFRP1/TIPARP/PTPRN/IDH1/PTX3/ADAMTS1/TBX3/WNT5A/FST/NUP107/EREG/CASP2/TP63/ARRB2/FANCA/AXL/DMC1/TYRO3/TNFAIP6/ACSBG1/MMP19/INSR/FOXC1/BCL2/SRD5A1/EIF2B4/FANCG/KIT/ROBO2/BRCA2/A2M/KDR/LFNG/LEP	34
GO:0051146	GO:0051146	striated muscle cell differentiation	66/2724	293/18903	0.000115523	0.00313012	0.00255525	GREM1/CCN3/PTGFRN/KRT19/CFLAR/GDF15/TBX3/SDC1/FLNC/FZD7/MYPN/MYOF/SMYD3/TPM1/ARRB2/EFNB2/ITGB1/TMEM119/DOCK2/FHL2/EZH2/PGM5/ACVR1/BDNF/FLII/IGFBP5/BCL2/ALPK2/EHD2/CAV2/ATP11A/ACADM/TSC1/NRG1/EDN1/CSRP2/SLC8A1/RBM38/PPARA/CYP26B1/MEF2C/OBSCN/NFATC2/DNER/ANKRD1/BHLHE41/HOMER1/PARP2/CDON/CAPN3/LMOD1/TMOD2/IRX3/RBM24/MESP1/TMEM182/MSX1/BMP4/SYNPO2L/AKAP6/AGT/BHLHA15/BMP2/SMO/CACNA1H/TNNT1	66
GO:0007044	GO:0007044	cell-substrate junction assembly	28/2724	95/18903	0.000117736	0.00317633	0.00259296	SFRP1/GREM1/RCC2/TLN1/DUSP3/ARHGAP6/TEK/LIMCH1/ROCK2/FN1/APOD/AJUBA/BCL2/STON1/TSC1/EPB41L5/PTK2B/GPM6B/THSD1/DMTN/TESK2/BCAS3/SORBS1/ITGB4/EPHA3/KDR/WDPCP/FAM107A	28
GO:0031023	GO:0031023	microtubule organizing center organization	39/2724	150/18903	0.000132952	0.00357144	0.00291551	DCTN1/CDK2/HAUS5/RANBP1/SLC16A1/NUP62/HAUS1/CHMP3/CCP110/BRCA1/ROCK2/NPM1/SSX2IP/PCLAF/C2CD3/CHMP2A/HAUS6/HAUS2/XRCC3/CHMP1B/CEP131/PATJ/TUBE1/CHMP4C/MDM1/MPDZ/KIF3A/XRCC2/CEP120/HAUS4/KAT2B/SAC3D1/HAUS8/CEP85/BRCA2/BCAS3/SASS6/PARD6A/CCDC102B	39
GO:0006520	GO:0006520	cellular amino acid metabolic process	65/2724	289/18903	0.000135741	0.00363077	0.00296394	ALDH1A1/PSAT1/PHGDH/GFPT2/GMPS/ATP2B4/GART/CAD/DHFR/ASS1/MTHFD1/SHMT1/GFPT1/BHMT2/SLC16A2/SLC39A8/SHMT2/SERINC3/WARS1/AHCY/PFAS/PPAT/BLMH/YARS1/CTPS1/MTHFR/ICMT/IVD/CBS/PSPH/DALRD3/ENOPH1/GPT2/SLC25A13/MTAP/ADI1/SLC25A12/ODC1/HIBCH/FAH/CTNS/AGMAT/CPS1/ENOSF1/DDAH2/CTH/ASPA/ATP7A/THNSL2/ARG2/TARS3/AUH/GCSH/ACADSB/BHMT/SLC1A3/ABAT/MARS2/GLDC/VARS2/AZIN2/SCLY/KYNU/GAD1/ASRGL1	65
GO:0007098	GO:0007098	centrosome cycle	36/2724	135/18903	0.000136972	0.00363266	0.00296549	DCTN1/CDK2/HAUS5/RANBP1/SLC16A1/NUP62/HAUS1/CHMP3/CCP110/BRCA1/ROCK2/NPM1/SSX2IP/PCLAF/C2CD3/CHMP2A/HAUS6/HAUS2/XRCC3/CHMP1B/CEP131/TUBE1/CHMP4C/MDM1/KIF3A/XRCC2/CEP120/HAUS4/KAT2B/SAC3D1/HAUS8/CEP85/BRCA2/SASS6/PARD6A/CCDC102B	36
GO:0042476	GO:0042476	odontogenesis	36/2724	135/18903	0.000136972	0.00363266	0.00296549	PERP/SDC1/FST/PAM/SERPINE1/TNFRSF11B/TP63/LAMB1/FOXC1/APCDD1/NECTIN1/OSR2/BCL11B/SLC7A5/EDN1/FAM20A/PPARA/ALPL/TGFB3/GLI3/LAMA5/LEF1/OSR1/HAND2/DLX1/SMPD3/ID3/MSX1/BMP4/MSX2/RELT/AQP3/CD34/JAG2/BMP2/SMO	36
GO:0045787	GO:0045787	positive regulation of cell cycle	78/2724	362/18903	0.000139006	0.00367104	0.00299682	DDX11/FEN1/CDC6/HSPA2/RCC2/TFDP1/CCND1/ADAMTS1/TBX3/WNT5A/CDC7/E2F7/NCAPG2/CDT1/EIF4EBP1/RANBP1/RRM1/EREG/NUP62/DUSP3/CUL4B/CCNYL1/NCAPH2/EZH2/CHMP3/RAD51C/CDK4/ROCK2/NPM1/DTL/TGFA/INSR/PLSCR1/MDM2/CENPV/RRM2/MAP3K20/PLCB1/XRCC3/CCND2/EDN1/RPS15A/MTBP/KMT2E/RGCC/CDC25A/SPAST/RAD51AP1/SLF1/DBF4/ATAD5/SOX15/AURKB/SMPD3/HYAL1/CEP120/FBXO5/MAD2L1/KAT2B/SPHK1/BRCA2/MAPRE3/MSX1/E2F8/MSX2/CHEK2/GLI1/USP…	78
GO:0072132	GO:0072132	mesenchyme morphogenesis	19/2724	55/18903	0.000148077	0.00389417	0.00317897	TGFBR2/TBX3/WNT5A/FOXF1/TGFBR1/ACVR1/ACTA2/DCHS1/MDM2/FOXC1/LEF1/OSR1/ROBO2/MSX1/MSX2/WNT11/ACTG2/FOXC2/BMP2	19
GO:0150115	GO:0150115	NA	29/2724	101/18903	0.000149392	0.00389601	0.00318047	SFRP1/GREM1/RCC2/TLN1/DUSP3/ARHGAP6/TEK/LIMCH1/ROCK2/FN1/APOD/AJUBA/BCL2/STON1/IQSEC1/TSC1/EPB41L5/PTK2B/GPM6B/THSD1/DMTN/TESK2/BCAS3/SORBS1/ITGB4/EPHA3/KDR/WDPCP/FAM107A	29
GO:1990823	GO:1990823	response to leukemia inhibitory factor	29/2724	101/18903	0.000149392	0.00389601	0.00318047	ICAM1/HELLS/MYBL2/GFPT2/EXT1/SHMT1/NRP2/RARG/TFRC/ADAM23/SMAD7/KDM5B/SOCS3/NEFH/KDM3A/CREB1/SPRY2/EEF1E1/INA/PCOLCE2/PARP16/CTH/JARID2/MTF2/MSC/PADI2/PIGA/GLDC/B3GNT2	29
GO:0071214	GO:0071214	cellular response to abiotic stimulus	73/2724	335/18903	0.000155949	0.00403341	0.00329263	SFRP1/PCNA/RAB11FIP5/MME/PARP1/GPR68/TMEM109/MAPK3/POLH/RELB/CRYAB/INTS7/CASP2/TP53/MMP1/CDKN1A/FIGNL1/CUL4B/YBX3/PIEZO2/SMPD1/SLC25A23/POLD3/POLD1/BRCA1/NPM1/NFATC4/CAB39/KCNJ2/MDM2/ARHGEF2/CASP1/MAP3K20/CARD16/CCND2/FBXO4/MCOLN1/RUVBL2/CAMKMT/CDC25A/CASP8AP2/RAD51AP1/ERRFI1/CERS1/IL33/TANK/RAD9A/NSMF/NMT2/AURKB/ANKRD1/TNFRSF10A/HYAL1/ASIC1/BLM/BABAM2/RPL26/SCN2A/CAPN3/BRCA2/RAD51/HVCN1/OPN3/CHE…	73
GO:0104004	GO:0104004	cellular response to environmental stimulus	73/2724	335/18903	0.000155949	0.00403341	0.00329263	SFRP1/PCNA/RAB11FIP5/MME/PARP1/GPR68/TMEM109/MAPK3/POLH/RELB/CRYAB/INTS7/CASP2/TP53/MMP1/CDKN1A/FIGNL1/CUL4B/YBX3/PIEZO2/SMPD1/SLC25A23/POLD3/POLD1/BRCA1/NPM1/NFATC4/CAB39/KCNJ2/MDM2/ARHGEF2/CASP1/MAP3K20/CARD16/CCND2/FBXO4/MCOLN1/RUVBL2/CAMKMT/CDC25A/CASP8AP2/RAD51AP1/ERRFI1/CERS1/IL33/TANK/RAD9A/NSMF/NMT2/AURKB/ANKRD1/TNFRSF10A/HYAL1/ASIC1/BLM/BABAM2/RPL26/SCN2A/CAPN3/BRCA2/RAD51/HVCN1/OPN3/CHE…	73
GO:0034446	GO:0034446	substrate adhesion-dependent cell spreading	31/2724	111/18903	0.000157428	0.00405394	0.00330939	RCC2/PDPN/ANTXR1/RAB1A/FZD7/NTN4/C1QBP/LPXN/WASHC2C/ARPC2/LIMS2/AXL/TEK/LAMB1/FN1/TYRO3/MDK/HAS2/FBLN1/TRIOBP/TMEFF2/RADIL/LAMA5/MELTF/DMTN/RAC3/NTNG1/TACSTD2/NTNG2/ITGA8/ATRNL1	31
GO:0001666	GO:0001666	response to hypoxia	66/2724	296/18903	0.000158038	0.00405394	0.00330939	SFRP1/EPHA4/CXCL12/TGFBR2/STC2/PMAIP1/CFLAR/AK4/PAM/FMN2/KCNMA1/UCP2/CRYAB/AHCY/TP53/BNIP3L/TFRC/E2F1/MTHFR/HMOX1/CBS/ROCK2/NDRG1/DPP4/CPEB2/MDM2/AJUBA/BCL2/PINK1/HIPK2/PGF/VASN/CARD16/RORA/EDN1/SLC8A1/RGCC/TLR2/PTK2B/PPARA/TGFB3/CPEB1/STC1/PLEKHN1/FOS/PENK/SLC29A1/PLAT/CHRNA7/BRIP1/ATP7A/DDIT4/SCN2A/SOD3/PDGFA/SUV39H2/HIF3A/HILPDA/AQP3/ANGPTL4/ABAT/KCND2/CD34/F7/LEP/BMP2	66
GO:0001889	GO:0001889	liver development	37/2724	141/18903	0.000159298	0.00406958	0.00332216	PCNA/CFLAR/CCND1/TBX3/E2F7/TYMS/ASS1/PCSK9/UCP2/HGF/LIMS2/EZH2/HMOX1/MDK/TGFA/HNRNPD/CADM1/SRD5A1/ACADM/SLC7A5/CEBPG/PCK2/PTPN3/GLI3/RPS6KA1/CPS1/CLDN1/ATP7A/JARID2/NPHP3/MESP1/E2F8/IL6/GLI1/RGN/HES1/FRZB	37
GO:2000278	GO:2000278	regulation of DNA biosynthetic process	33/2724	121/18903	0.000161318	0.00410444	0.00335062	PCNA/RFC2/GREM1/USP1/TFDP1/MAPK3/RFC4/BMPR2/HNRNPA1/TP53/HGF/CDKN1A/ARRB2/CYP1B1/GINS1/RFC5/RFC3/DKC1/GINS2/HNRNPD/GINS3/FBXO4/RGCC/PTK2B/CERS1/CHTF18/DSCC1/AURKB/ANKRD1/ACD/WRAP53/RGN/PINX1	33
GO:0030307	GO:0030307	positive regulation of cell growth	42/2724	167/18903	0.000167054	0.0042205	0.00344537	SFRP1/CXCL12/EXOSC2/SEMA7A/NTN1/CDH4/SYT1/BMPR2/RNF157/ITSN2/TGFBR1/EXOSC9/FN1/SEMA5A/SMAD7/CRABP2/BDNF/DBN1/LIMK1/BCL2/SEMA4D/MFSD2A/EDN1/PTK2B/CXCL16/MAP1B/UNC13A/RPS6KA1/HYAL1/PRKN/PARP2/KRT17/SPHK1/CDKL5/DNPH1/AKAP6/RIMS2/DISC1/SFN/HBEGF/FXN/WNT3	42
GO:0001656	GO:0001656	metanephros development	27/2724	92/18903	0.000167229	0.0042205	0.00344537	GPC3/TCF21/GREM1/STAT1/BCL2/OSR2/RDH10/FRAS1/KIF26B/GLI3/OSR1/PAX8/SIX2/ID3/LIF/HOXA11/PDGFA/IRX3/ROBO2/BMP4/FOXC2/CD34/ITGA8/RET/SALL1/HES1/SMO	27
GO:0050772	GO:0050772	positive regulation of axonogenesis	24/2724	78/18903	0.000170389	0.00428298	0.00349637	CXCL12/SEMA7A/NTN1/CDH4/BMPR2/FN1/SEMA5A/CRABP2/BDNF/DBN1/LIMK1/PLXNA3/PLXNC1/SEMA4D/MAP1B/TIAM1/SKIL/CDKL5/ROBO2/PLXNA4/AMIGO1/DISC1/MAP6/WNT3	24
GO:0007265	GO:0007265	Ras protein signal transduction	76/2724	353/18903	0.000172552	0.00432002	0.00352661	ITGA3/COL3A1/PDPN/DNMT1/RASA4B/CDK2/RASGRP3/LPAR1/F2RL2/NTN1/KPNB1/CDC42EP3/NUP62/TP53/CDKN1A/ALS2/PLEKHG5/NCKAP1/ITGB1/ADGRG1/TRIM28/ARHGAP6/ROCK2/SSX2IP/CDC42EP1/APOE/LIMK1/HACD3/ARHGEF2/GPR4/RASA4/DENND3/ITPKB/EPHB2/IQSEC1/PRAG1/RIT1/STMN3/GIT2/NRG1/ARHGAP42/SPRY2/RRAS/IQSEC2/RTKN/GARRE1/ARFGEF3/RALGPS2/RASGRF2/CDKN2A/CAVIN4/RAB42/RASIP1/TIAM1/ARHGAP44/ARRB1/CELSR1/CADM4/RHOU/SYNPO2L/PSD4/RAPG…	76
GO:0001701	GO:0001701	in utero embryonic development	83/2724	393/18903	0.000174901	0.00436138	0.00356037	NASP/COL3A1/RTN4/MSH2/TGFBR2/ASF1B/KRT19/RBBP8/TBX3/E2F7/KIDINS220/NCAPG2/FOXF1/TP53/EIF2S2/ALS2/ITGB1/GINS1/YBX3/TGFBR1/TRIM28/ACTL6A/COPS3/ACVR1/PSPH/ADCY9/SOCS3/DBN1/C2CD3/FOXC1/RRM2/HS6ST1/RNASEH2B/ATP11A/PALB2/RDH10/CERT1/STMN3/NLE1/EDN1/PRDM1/EPB41L5/AMOT/TGFB3/GLI3/APBA1/BIRC6/SOX15/RSPO3/JUNB/WNT2/KDM4C/CIR1/LEF1/HAND2/NPAT/SLC25A20/XRCC2/GATA2/ATP7A/RRP7A/LIF/SKIL/PLPP4/WDR74/BRCA2/C5/SA…	83
GO:0048645	GO:0048645	animal organ formation	22/2724	69/18903	0.000177006	0.00439635	0.00358891	TGFBR2/EMP2/WNT5A/SULF1/EXT1/MAPK3/TP63/PIM1/RDH10/GLI3/WNT2/PAX8/MEF2C/HAND2/HOXA11/WNT2B/ROBO2/MESP1/BMP4/WNT11/BMP2/HES1	22
GO:0006284	GO:0006284	base-excision repair	16/2724	43/18903	0.000181851	0.00448112	0.00365812	PCNA/FEN1/POLE/RPA1/APEX2/LIG1/POLD1/UNG/RPA3/RPS3/PRMT6/RPA2/DNA2/MBD4/ERCC6/PARP2	16
GO:0071459	GO:0071459	protein localization to chromosome, centromeric region	16/2724	43/18903	0.000181851	0.00448112	0.00365812	RCC2/CDT1/H4C9/KNTC1/H4C8/H4C14/H4C15/MIS12/MTBP/SPDL1/H2BC11/AURKB/JARID2/CENPQ/HASPIN/H2AC8	16
GO:0006865	GO:0006865	amino acid transport	38/2724	147/18903	0.000183032	0.00449253	0.00366744	SLC1A4/SLC17A5/SLC16A2/SERINC3/ITGB1/RAB3GAP1/SLC1A1/ARL6IP5/SLC25A13/STXBP1/SLC47A1/SLC6A6/SLC25A29/SLC1A5/SLC25A15/SLC38A5/SLC25A12/SLC38A11/SLC7A5/SFXN4/APBA1/CTNS/SLC43A1/SFXN2/GRM2/SLC6A9/SLC43A2/SLC6A17/SLC7A4/SLC38A6/PER2/SLC1A3/ABAT/AGT/NTSR1/SNCA/LEP/P2RX7	38
GO:0035107	GO:0035107	appendage morphogenesis	37/2724	142/18903	0.000185971	0.00452916	0.00369733	GPC3/COL3A1/GREM1/TBX3/WNT5A/EXT1/RARG/TP63/RECK/FZD6/CRABP2/C2CD3/PBX2/HOXD10/MAP3K20/OSR2/RDH10/HOXD9/FRAS1/AFF3/ZNF219/GLI3/CACNA1C/CYP26B1/TBX4/LEF1/OSR1/HAND2/HOXA11/ACD/SALL4/MSX1/BMP4/MSX2/WDPCP/SALL1/WNT3	37
GO:0035108	GO:0035108	limb morphogenesis	37/2724	142/18903	0.000185971	0.00452916	0.00369733	GPC3/COL3A1/GREM1/TBX3/WNT5A/EXT1/RARG/TP63/RECK/FZD6/CRABP2/C2CD3/PBX2/HOXD10/MAP3K20/OSR2/RDH10/HOXD9/FRAS1/AFF3/ZNF219/GLI3/CACNA1C/CYP26B1/TBX4/LEF1/OSR1/HAND2/HOXA11/ACD/SALL4/MSX1/BMP4/MSX2/WDPCP/SALL1/WNT3	37
GO:0006301	GO:0006301	postreplication repair	14/2724	35/18903	0.000187746	0.00453707	0.0037038	PCNA/MSH2/USP1/POLH/POLE2/POLD3/POLD1/BRCA1/DTL/PCLAF/MAD2L2/PARP10/PRIMPOL/USP43	14
GO:0035137	GO:0035137	hindlimb morphogenesis	14/2724	35/18903	0.000187746	0.00453707	0.0037038	GPC3/TBX3/RARG/TP63/HOXD10/OSR2/HOXD9/AFF3/TBX4/OSR1/MSX1/BMP4/MSX2/WNT3	14
GO:0007565	GO:0007565	female pregnancy	46/2724	189/18903	0.000191872	0.00461894	0.00377063	ITGA3/PSG5/TGFBR2/STC2/PARP1/EMP2/MAGED2/PAM/STOX2/OXTR/UCP2/C1QBP/BMPR2/RECK/PSG4/DDR1/TRIM28/CBS/LDOC1/SPP1/FBLN1/IGFBP7/IGFBP5/BCL2/THBD/PGF/SLC19A1/PRDM1/TGFB3/CORIN/STC1/JUNB/IGFBP2/GJB2/FOS/ATP7A/LIF/PARP2/PSG9/TRO/ITGB4/AGT/PSG3/LEP/ADRA2A/PLA2G6	46
GO:1901654	GO:1901654	response to ketone	49/2724	205/18903	0.00019295	0.00462711	0.00377729	NASP/SFRP1/PCNA/SERPINF1/CFLAR/POSTN/CCND1/PARP1/TYMS/ASS1/FIBIN/OXTR/SMYD3/NQO1/FBXO32/CYP1B1/TACR1/CDK4/ROCK2/SPP1/PSPH/AHR/IGFBP7/HNRNPD/MTAP/SRD5A1/PTGER2/CREB1/EDN1/ADCY1/TLR2/PCK2/TGFB3/AKR1C2/ERRFI1/CPS1/GJB2/FOS/PLAT/CLDN1/HOXA11/DDIT4/CDA/NDOR1/KLF2/A2M/TNFSF4/HOXB13/F7	49
GO:0009314	GO:0009314	response to radiation	93/2724	452/18903	0.00019601	0.00468254	0.00382254	CCR4/SFRP1/PCNA/CXCL12/COL3A1/FEN1/MME/MSH2/USP1/CCND1/PARP1/EXT1/TOPBP1/TMEM109/POLH/MSH6/CRYAB/INTS7/SMC1A/TP53/ID2/MMP1/CDKN1A/FIGNL1/CUL4B/TIPIN/NABP1/ITGB1/SMPD1/RFWD3/POLD3/POLD1/BRCA1/NPM1/COPS3/DTL/PCLAF/NFATC4/PRKDC/MDM2/NDRG4/BCL2/THBD/PPP1CB/MAP3K20/NABP2/CARD16/CCND2/PER1/BHLHE40/FBXO4/NPHP4/RUVBL2/CAMKMT/PRDM1/CDC25A/FANCG/RAD51AP1/CERS1/TANK/RAD9A/ERCC6/CTNS/KIT/NMT2/PER3/RNF168/FOS…	93
GO:0032970	GO:0032970	regulation of actin filament-based process	85/2724	406/18903	0.000199624	0.00474997	0.00387759	SFRP1/CXCL12/S1PR1/FRMD6/PDPN/SCIN/PDE4B/RHOQ/LPAR1/PAM/CAPG/ADD1/WASHC2A/ARHGAP28/CDC42EP3/ELN/DSP/ARPIN/SYNPO/WASHC2C/TPM1/NCKAP1/ARPC2/TGFBR1/TACR1/TRPM4/SHANK1/ARHGAP6/TEK/LIMCH1/ROCK2/CRACD/SEMA5A/MDK/FLII/DBN1/ACTA2/CDC42EP1/LIMK1/KCNJ2/CYFIP2/FCHSD1/SSH1/CORO1B/TRIOBP/TSC1/TMEFF2/EDN1/RGCC/PTK2B/SSH3/TGFB3/CACNA1C/ID1/STC1/EVL/GPM6B/ARHGEF19/PRKN/ARHGEF10L/JUP/LMOD1/TMOD2/DMTN/ARHGAP44/PDG…	85
GO:0031100	GO:0031100	animal organ regeneration	21/2724	65/18903	0.00020035	0.00474997	0.00387759	PCNA/CXCL12/TGFBR2/CCND1/TYMS/LPIN1/UCP2/HGF/PRPS2/EZH2/HMOX1/AXL/PGF/SLC7A5/PTPN3/GLI3/CLDN1/IL6/GLI1/RGN/F7	21
GO:0071560	GO:0071560	cellular response to transforming growth factor beta stimulus	61/2724	271/18903	0.000209534	0.00493652	0.00402988	SFRP1/ITGA3/COL3A1/TGFBR2/PEG10/CFLAR/LTBP1/DKK3/GDF15/PARP1/WNT5A/RBBP4/FMOD/ZFP36L2/APPL2/TP53/LPXN/LRRC32/ARRB2/ITGB5/TGFBR1/RBBP7/ACVR1/SMAD7/CAV2/HIPK2/VASN/PDCD5/SMAD1/EDN1/SPRY2/EPB41L5/LTBP3/PPARA/NPNT/TGFB3/ID1/IL17RD/WNT2/MEF2C/FOS/HTRA3/PENK/DLX1/ANKRD1/PMEPA1/CLDN1/SKIL/PDGFA/MIR17HG/WWOX/PSG9/PBLD/CDKN1C/SPRED3/CILP/ITGB8/TET1/ITGA8/BMP2/SCX	61
GO:0051495	GO:0051495	positive regulation of cytoskeleton organization	47/2724	195/18903	0.000209796	0.00493652	0.00402988	SFRP1/DCTN1/SCIN/NES/LPAR1/CDC42EP3/NUP62/SYNPO/WASHC2C/TPM1/NCKAP1/ARPC2/TGFBR1/TACR1/TEK/LIMCH1/ROCK2/CRACD/SEMA5A/CDC42EP1/LIMK1/FCHSD1/PLXNA3/RPS3/TSC1/EDN1/RGCC/PTK2B/SPAST/TGFB3/ID1/MAP1B/EVL/CEP120/ARHGEF10L/LMOD1/PFDN2/SYNPO2L/BCAS3/OCLN/BAIAP2L2/RAPGEF3/WNT11/SASS6/P2RX7/HCLS1/CDK5R1	47
GO:0000097	GO:0000097	sulfur amino acid biosynthetic process	301205	17/18903	0.000214062	0.00501804	0.00409643	MTHFD1/BHMT2/MTHFR/CBS/ENOPH1/MTAP/ADI1/CTH/BHMT	9
GO:0072202	GO:0072202	cell differentiation involved in metanephros development	301266	24/18903	0.000220754	0.0051556	0.00420872	TCF21/GREM1/STAT1/OSR1/PAX8/SIX2/LIF/BMP4/CD34/SALL1/SMO	11
GO:0021537	GO:0021537	telencephalon development	58/2724	255/18903	0.000221798	0.00516073	0.00421291	CXCL12/COL3A1/KIRREL3/RTN4/WNT5A/EXT1/ATP2B4/SEMA7A/NFIB/LPAR1/GART/OXTR/DAB1/SYNE2/ID2/BMERB1/ADGRG1/EZH2/LAMB1/MDK/FBXO45/EPHB2/PLXNA3/PLCB1/SRD5A1/MFSD2A/BTG2/BCL11B/TSC1/HPRT1/NRG1/FAT4/FEZ1/SLC8A1/SEMA3A/DRAXIN/UCHL5/GLI3/ATP1B2/LEF1/DLX1/FUT10/RELN/CEP120/NRGN/CDON/ARL13B/ROBO2/BMP4/PLXNA4/ALDH1A3/SEMA6B/DISC1/SALL1/BMP2/HES1/SMO/CDK5R1	58
GO:0031297	GO:0031297	replication fork processing	17/2724	48/18903	0.000231593	0.00536867	0.00438266	PCNA/DDX11/RBBP8/PARP1/MMS22L/SMARCAL1/CENPX/RFWD3/BRCA1/SAMHD1/ALYREF/MRE11/DNA2/BLM/PRIMPOL/BRCA2/RAD51	17
GO:0045927	GO:0045927	positive regulation of growth	59/2724	261/18903	0.000234044	0.00540546	0.0044127	SFRP1/CXCL12/TGFBR2/EXOSC2/SEMA7A/NTN1/CDH4/SYT1/BMPR2/RNF157/ITSN2/YBX3/TGFBR1/EXOSC9/FN1/SEMA5A/PIM1/SMAD7/CRABP2/BDNF/DBN1/INSR/LIMK1/BCL2/SEMA4D/PLCB1/MFSD2A/CREB1/EDN1/PTK2B/AGRN/CXCL16/SOX15/MAP1B/UNC13A/WNT2/RPS6KA1/MEF2C/HYAL1/PRKN/PARP2/KRT17/CAPN3/SPHK1/MTM1/MIR17HG/CDKL5/GLI1/DNPH1/AKAP6/PLS1/RIMS2/DISC1/SFN/LEP/HBEGF/FXN/SMO/WNT3	59
GO:0006575	GO:0006575	cellular modified amino acid metabolic process	44/2724	180/18903	0.000235718	0.00542411	0.00442792	IDH1/TYMS/GART/PCYOX1/DHFR/ASS1/MTHFD1/SHMT1/BHMT2/SLC16A2/SHMT2/SERINC3/MTHFD2/AHCY/GLO1/MTHFR/CHDH/ICMT/GSTM2/PLA2G15/SERINC2/SLC1A1/PCYOX1L/GCNT4/PLSCR1/ARL6IP5/SLC27A1/MFSD2A/ACADM/SLC19A1/MBOAT1/GCH1/CTNS/CHAC1/PAX8/GAMT/DMGDH/CHAC2/BHMT/SULT1B1/GSTM5/GGACT/DIO2/TG	44
GO:2000826	GO:2000826	regulation of heart morphogenesis	301143	11/18903	0.000247542	0.00566168	0.00462186	WNT5A/ROBO2/MESP1/BMP4/WNT11/BMP2/SMO	7
GO:0042771	GO:0042771	intrinsic apoptotic signaling pathway in response to DNA damage by p53 class mediator	16/2724	44/18903	0.000247851	0.00566168	0.00462186	MSH2/TMEM109/TP63/TP53/CDKN1A/BCL2/HIPK2/ATAD5/TP73/MUC1/DDIT4/RPL26/BRCA2/ZNF385A/CHEK2/CD74	16
GO:0035116	GO:0035116	embryonic hindlimb morphogenesis	301296	28/18903	0.000250023	0.00567916	0.00463613	GPC3/TBX3/RARG/TP63/OSR2/AFF3/TBX4/OSR1/MSX1/BMP4/MSX2/WNT3	12
GO:0033674	GO:0033674	positive regulation of kinase activity	100/2724	496/18903	0.000250431	0.00567916	0.00463613	EPHA4/MAGED1/GREM1/CDC6/TGFBR2/CCND1/EMP2/WNT5A/ATP2B4/IRS1/PDE5A/EEF1A2/CLSPN/DAB1/EREG/BMPR2/CDKN1A/EPHB4/ALS2/CCNYL1/DDR1/EZH2/ROR2/RASSF2/AXL/TEK/MAP2K3/NPM1/MMD/SLC1A1/TYRO3/MRE11/CAB39/VAC14/TGFA/INSR/TRAF4/AJUBA/SLC27A1/GPRC5B/CAB39L/EPHB2/PINK1/RPS3/WNK4/CCND2/TNFAIP8L3/NRG1/EDN1/FAM20A/SPRY2/RGCC/TELO2/PTK2B/TRAF2/VAV2/DBF4/ERCC6/DOCK3/KIT/PFKFB2/LAMTOR3/PARP16/MEF2C/RANBP2/MAP2K6/FLT1/E…	100
GO:0061008	GO:0061008	hepaticobiliary system development	37/2724	144/18903	0.000251639	0.00568596	0.00464168	PCNA/CFLAR/CCND1/TBX3/E2F7/TYMS/ASS1/PCSK9/UCP2/HGF/LIMS2/EZH2/HMOX1/MDK/TGFA/HNRNPD/CADM1/SRD5A1/ACADM/SLC7A5/CEBPG/PCK2/PTPN3/GLI3/RPS6KA1/CPS1/CLDN1/ATP7A/JARID2/NPHP3/MESP1/E2F8/IL6/GLI1/RGN/HES1/FRZB	37
GO:0035115	GO:0035115	embryonic forelimb morphogenesis	13/2724	32/18903	0.000264368	0.00593075	0.00484151	TBX3/TP63/RECK/CRABP2/OSR2/RDH10/HOXD9/CACNA1C/OSR1/HOXA11/MSX1/MSX2/WNT3	13
GO:0061037	GO:0061037	negative regulation of cartilage development	13/2724	32/18903	0.000264368	0.00593075	0.00484151	GREM1/RARG/TGFBR1/ADAMTS12/ADAMTS7/WNT9A/LTBP3/GLI3/BMP4/CCN4/WNT11/LEP/FRZB	13
GO:0001649	GO:0001649	osteoblast differentiation	56/2724	246/18903	0.000275512	0.00615868	0.00502758	SFRP1/CRIM1/GREM1/TP53INP2/FBL/SEMA7A/IGFBP3/DDX21/TWIST2/BMPR2/NBR1/TP63/HGF/FIGNL1/ZHX3/SCUBE3/TMEM119/FHL2/RASSF2/TRPM4/CYP24A1/SPP1/ACVR1/ALYREF/TNC/TNFAIP6/IGFBP5/CCDC47/ATRAID/SEMA4D/SMAD1/ALPL/NPNT/GLI3/JUNB/LEF1/MEF2C/HAND2/PENK/MAP2K6/JAG1/IFITM1/FBXO5/ID3/CHRD/WWOX/BMP4/DNAI3/MSX2/IL6/GLI1/CCN4/WNT11/BMP2/SMO/WNT3	56
GO:0008625	GO:0008625	extrinsic apoptotic signaling pathway via death domain receptors	25/2724	85/18903	0.000276578	0.00616051	0.00502907	SFRP1/ICAM1/PMAIP1/CFLAR/HMGB2/TMBIM1/ATF3/TIMP3/SERPINE1/HGF/HMOX1/BRCA1/SP100/ARHGEF2/BCL2/DAPK1/TNFRSF10C/STX4/CASP8AP2/TRADD/TNFRSF10A/PIDD1/SKIL/FAIM2/GABARAP	25
GO:0015804	GO:0015804	neutral amino acid transport	18/2724	53/18903	0.000279872	0.00621176	0.00507091	SLC1A4/SERINC3/SLC1A1/SLC25A13/SLC6A6/SLC1A5/SLC38A5/SLC25A12/SLC7A5/CTNS/SLC43A1/SFXN2/SLC6A9/SLC43A2/SLC6A17/SLC38A6/SLC1A3/LEP	18
GO:0099601	GO:0099601	regulation of neurotransmitter receptor activity	20/2724	62/18903	0.000288341	0.00637713	0.00520591	NETO2/NPTX1/NLGN1/SHANK1/CAPN1/EPHB2/PINK1/KLHL24/DAPK1/CNIH2/PTK2B/CCL2/RASGRF2/MEF2C/SLC6A9/RELN/HOMER1/ADRB2/NPTX2/PRRT1	20
GO:0071248	GO:0071248	cellular response to metal ion	47/2724	198/18903	0.000305059	0.00671093	0.00547841	SERPINF1/NPTX1/PARP1/SYT11/WNT5A/RASA4B/NLGN1/PPIF/MAPK3/ADD1/NQO1/SYT1/SYT7/SLC40A1/SMPD1/SLC25A23/HMOX1/NFATC4/SLC1A1/CPNE3/RASA4/ITPKB/CREB1/MCOLN1/EDN1/CARF/ADCY1/CPNE2/HFE/JUNB/MEF2C/FOS/KCNB1/CPNE7/SMPD3/PRKN/CLDN1/ATP7A/CAPN3/DMTN/MT1X/HVCN1/MAP1LC3A/SYT15/SNCA/ITPKA/CACNA1H	47
GO:1990830	GO:1990830	cellular response to leukemia inhibitory factor	28/2724	100/18903	0.000305579	0.00671093	0.00547841	ICAM1/HELLS/MYBL2/GFPT2/SHMT1/NRP2/RARG/TFRC/ADAM23/SMAD7/KDM5B/SOCS3/NEFH/KDM3A/CREB1/SPRY2/EEF1E1/INA/PCOLCE2/PARP16/CTH/JARID2/MTF2/MSC/PADI2/PIGA/GLDC/B3GNT2	28
GO:0051259	GO:0051259	protein complex oligomerization	56/2724	247/18903	0.000307195	0.00672284	0.00548812	PEG10/CRYZ/SHMT1/RRM1/SHMT2/APPL2/SYT1/TP63/TP53/KCTD12/ALS2/NUDT21/SAMD1/TRPM4/SAMHD1/KCNJ2/COMP/NINJ1/CHMP2A/RRM2/SLC1A5/MPP2/GSDMD/KCTD18/MCOLN1/HPRT1/KCNJ12/BEND3/TIFA/SPAST/EVL/KCTD7/KCNB1/TP73/CTH/STEAP4/ASIC1/CLDN1/HOMER1/BLM/KCNS3/CARD9/KCTD16/KCNC4/KCNG1/THG1L/KCTD15/TWNK/ISG15/ALDH1A3/KCND2/AQP11/ABCA3/KCTD14/SNCA/CD74	56
GO:0044703	GO:0044703	multi-organism reproductive process	49/2724	209/18903	0.000313657	0.00684034	0.00558405	ITGA3/PSG5/TGFBR2/STC2/PARP1/EMP2/MAGED2/PAM/STOX2/OXTR/UCP2/C1QBP/BMPR2/RECK/PSG4/DDR1/TACR1/TRIM28/CBS/LDOC1/SPP1/FBLN1/IGFBP7/IGFBP5/BCL2/THBD/PGF/SLC19A1/EDN1/PRDM1/TGFB3/CORIN/STC1/JUNB/IGFBP2/GJB2/FOS/ATP7A/LIF/PARP2/PSG9/TRO/ITGB4/RXFP1/AGT/PSG3/LEP/ADRA2A/PLA2G6	49
GO:0071456	GO:0071456	cellular response to hypoxia	38/2724	151/18903	0.000328521	0.00713963	0.00582837	SFRP1/EPHA4/STC2/PMAIP1/CFLAR/AK4/FMN2/TP53/BNIP3L/E2F1/HMOX1/CBS/ROCK2/NDRG1/CPEB2/MDM2/AJUBA/BCL2/PINK1/HIPK2/VASN/CARD16/RORA/EDN1/SLC8A1/RGCC/CPEB1/STC1/FOS/SLC29A1/BRIP1/ATP7A/SCN2A/SUV39H2/HILPDA/AQP3/KCND2/CD34	38
GO:0033273	GO:0033273	response to vitamin	25/2724	86/18903	0.000337269	0.00730438	0.00596286	SFRP1/STC2/MN1/POSTN/CCND1/TYMS/MTHFR/CYP24A1/CBS/SPP1/PIM1/TRIM24/ALPL/FKBP1B/CYP26B1/STC1/MAP1B/PENK/BRIP1/NDOR1/AQP3/BCHE/F7/KYNU/LEP	25
GO:0021801	GO:0021801	cerebral cortex radial glia guided migration	301266	25/18903	0.000343086	0.00737929	0.00602402	COL3A1/RTN4/DAB1/SYNE2/BMERB1/ADGRG1/LAMB1/GLI3/RELN/DISC1/CDK5R1	11
GO:0022030	GO:0022030	telencephalon glial cell migration	301266	25/18903	0.000343086	0.00737929	0.00602402	COL3A1/RTN4/DAB1/SYNE2/BMERB1/ADGRG1/LAMB1/GLI3/RELN/DISC1/CDK5R1	11
GO:0042698	GO:0042698	ovulation cycle	22/2724	72/18903	0.000349211	0.0074755	0.00610255	PCNA/SERPINF1/PTPRN/PTX3/ADAMTS1/PAM/OXTR/EREG/CASP2/ARRB2/CYP1B1/AXL/TYRO3/MDK/TNFAIP6/MMP19/HAS2/TGFB3/MAP2K6/ROBO2/A2M/LEP	22
GO:0090287	GO:0090287	regulation of cellular response to growth factor stimulus	72/2724	338/18903	0.000349947	0.0074755	0.00610255	GPC3/SFRP1/ITGA3/CRIM1/GREM1/PEG10/CFLAR/LTBP1/DKK3/WNT5A/SULF1/FST/ATP2B4/RBBP4/BMPR2/GPC1/TP53/SCUBE3/RBBP7/CTDSPL2/SMAD7/NBL1/TNFAIP6/ADAMTS12/CYFIP2/ELAPOR2/CAV2/HIPK2/PPP2R5B/VASN/SULF2/HHEX/RBPMS2/DOK5/FSTL3/PCSK6/SPRY2/PPARA/GREM2/NPNT/SFRP4/TGFB3/RGMA/SORL1/IL17RD/HTRA3/DLX1/FBXL15/PMEPA1/SKIL/MIR17HG/CADM4/CHRD/APLN/PBLD/MSX1/BMP4/MSX2/CDKN1C/SPRED3/ZNF423/KDR/AGT/TET1/SPRY3/SEMA6A/ITGA8…	72
GO:0009069	GO:0009069	serine family amino acid metabolic process	15/2724	41/18903	0.000356274	0.00758476	0.00619174	PSAT1/PHGDH/GART/DHFR/MTHFD1/SHMT1/SHMT2/SERINC3/CBS/PSPH/CTH/THNSL2/GCSH/GLDC/SCLY	15
GO:0042063	GO:0042063	gliogenesis	67/2724	310/18903	0.000361846	0.00767727	0.00626727	EPHA4/COL3A1/RTN4/PHGDH/NFIB/LPAR1/MAPK3/TNFRSF1B/DAB1/CNTN1/NTN1/SYNE2/GPC1/TP53/ID2/CUL4B/BMERB1/FGF5/E2F1/CDKN2C/ADGRG1/MXRA8/EZH2/ROR2/LAMB1/NDRG1/PLPP3/MDK/APCDD1/TENM4/PRPF19/SLC7A5/NRG1/TLR2/RRAS/PTK2B/CCL2/EIF2B4/GLI3/SH3TC2/IL33/DUSP10/ATP1B2/HDAC11/LEF1/B4GALT6/PENK/DLX1/DNER/TP73/RELN/ASPA/LIF/PLAG1/SOX13/ADGRG6/IL34/PLP1/IL6/ITGB4/DISC1/ERBB3/BMP2/HES1/TNFRSF21/SMO/CDK5R1	67
GO:0032330	GO:0032330	regulation of chondrocyte differentiation	18/2724	54/18903	0.000363854	0.00769379	0.00628075	GREM1/SCIN/RARG/TGFBR1/MDK/SMAD7/MAF/ADAMTS12/ADAMTS7/PRKG2/WNT9A/LTBP3/ZNF219/GLI3/SIX2/HOXA11/BMP4/CCN4	18
GO:0010976	GO:0010976	positive regulation of neuron projection development	39/2724	157/18903	0.000366622	0.00772622	0.00630723	SERPINF1/ITGA3/CFLAR/DPYSL3/WNT5A/ZNF804A/KIDINS220/NLGN1/CNTN1/NEGR1/HGF/EZH2/ROR2/FIG4/MDK/BDNF/DBN1/APOE/NDRG4/EPHB2/PPP2R5B/MAGI2/FEZ1/PTK2B/SF3A2/TENM3/TMEM106B/FKBP1B/ATP1B2/RELN/LTK/AMIGO1/SERPINI1/EPHA3/AGT/DISC1/RET/ITPKA/GPC2	39
GO:0072012	GO:0072012	glomerulus vasculature development	301296	29/18903	0.000370897	0.00779008	0.00635936	TCF21/CFLAR/NOTCH3/TEK/ACTA2/GPR4/SERPINB7/OSR1/BMP4/FOXC2/CD34/HES1	12
GO:0046653	GO:0046653	tetrahydrofolate metabolic process	301205	18/18903	0.000373454	0.00779149	0.00636051	TYMS/GART/DHFR/MTHFD1/SHMT1/SHMT2/MTHFD2/MTHFR/GCH1	9
GO:0072077	GO:0072077	renal vesicle morphogenesis	301205	18/18903	0.000373454	0.00779149	0.00636051	GREM1/STAT1/KIF26B/PAX8/SIX2/LIF/BMP4/SALL1/SMO	9
GO:0007389	GO:0007389	pattern specification process	95/2724	472/18903	0.000374799	0.00779358	0.00636221	GPC3/SFRP1/GREM1/TGFBR2/TBX3/WNT5A/EXT1/FST/FOXF1/NRP2/RARG/BMPR2/TP63/TP53/C3/ADGRG1/TGFBR1/ACVR1/NBL1/C2CD3/DCHS1/PBX2/PRKDC/HOXD10/FOXC1/NDRG4/HOXD8/PALB2/HIPK2/HOXD9/MNS1/MEIS3/BTG2/BHLHE40/HHEX/NLE1/SMAD1/EDN1/MEIS1/PCSK6/EPB41L5/GREM2/TDRKH/GLI3/LAMA5/CYP26B1/STC1/WNT2/LEF1/OSR1/PAX8/MEF2C/HAND2/DLX1/TLL2/SIX2/XRCC2/FBXL15/HOXD11/RELN/BHLHE41/HOXA11/ODAD2/CDON/ARL13B/WNT2B/CELSR2/EFNB1/IRX3…	95
GO:0050678	GO:0050678	regulation of epithelial cell proliferation	85/2724	414/18903	0.000387297	0.0080268	0.0065526	GPC3/SFRP1/SERPINF1/CXCL12/MAGED1/STAT1/RTN4/PTPRN/UHRF1/CFLAR/HMGB2/CCND1/WNT5A/SULF1/NFIB/FZD7/F3/EREG/NRP2/BMPR2/TP63/EFNB2/TGFBR1/LIMS2/TACR1/HMOX1/CDK4/TEK/LAMB1/SEMA5A/MDK/KDM5B/TGFA/SAAL1/HAS2/PRKDC/APOE/OSR2/CAV2/RUNX3/ATOH8/PGF/NME1/BCL11B/PIK3CD/RGCC/TRIM24/CCL2/ERRFI1/LAMA5/ID1/DUSP10/WNT2/FGF7/OSR1/MEF2C/FLT1/JAG1/GATA2/HYAL1/CLDN1/ATP7A/EPPK1/TNFSF12/STAT5A/CYP7B1/BRCA2/HOXA5/APLN/BM…	85
GO:0046209	GO:0046209	nitric oxide metabolic process	24/2724	82/18903	0.000393418	0.00812675	0.00663419	PTX3/ATP2B4/ASS1/NQO1/CYP1B1/ROCK2/CD36/INSR/KHSRP/ACP5/RORA/EDN1/TLR2/PTK2B/GCH1/CPS1/SPR/DDAH2/ARG2/KLF2/AGT/RGN/MTARC1/CD34	24
GO:0071496	GO:0071496	cellular response to external stimulus	70/2724	328/18903	0.00039667	0.00816697	0.00666703	SFRP1/PMAIP1/MN1/POSTN/ATF3/MAPK3/PCSK9/MAP1LC3B/UCP2/BMPR2/CASP2/HNRNPA1/TP53/DCTPP1/PLIN3/CDKN1A/FADS1/PIEZO2/HMOX1/AXL/CYP24A1/CBS/BMT2/GABARAPL1/PIM1/SESN2/KCNJ2/BCL2/CASP1/GSDMD/PRKAB2/SRD5A1/MFSD2A/RRAGC/VPS41/TSC1/SLC7A5/PDK2/CASP8AP2/TRIM24/PPARA/IL33/ERCC6/FOS/PENK/KCNB1/ANKRD1/TNFRSF10A/BRIP1/WNT2B/RRAGB/KIF26A/CDA/PPM1D/NDOR1/BRSK2/AQP3/MAP1LC3A/CD40/WNT11/RRAGD/AGT/F11R/LEP/P2RX7/BHLH…	70
GO:0090130	GO:0090130	tissue migration	78/2724	374/18903	0.000403559	0.00820878	0.00670116	SERPINF1/ITGA3/GREM1/RTN4/CCN3/TGFBR2/EMP2/WNT5A/ATP2B4/FOXF1/NRP2/BMPR2/LPXN/EPHB4/PLEKHG5/EFNB2/ENPP2/CYP1B1/ITGB1/TGFBR1/TACR1/HMOX1/TEK/MAP2K3/ROCK2/DPP4/SP100/SEMA5A/PLPP3/HAS2/ACTA2/APOE/CLEC14A/IQSEC1/CORO1B/ATOH8/EDN1/PIK3CD/RGCC/RRAS/EPB41L5/PTK2B/PKN3/DNAJA4/AMOT/VSTM4/PIK3R3/ID1/STC1/KIT/EVL/DUSP10/FGF7/MEF2C/GATA2/HYAL1/PAXIP1/PRSS3/EPPK1/HSPB1/TNFSF12/JUP/PATZ1/STAT5A/MACIR/BMP4/BCAS…	78
GO:2001233	GO:2001233	regulation of apoptotic signaling pathway	78/2724	374/18903	0.000403559	0.00820878	0.00670116	SFRP1/ICAM1/HELLS/CXCL12/MAGED1/PMAIP1/CFLAR/HMGB2/PARP1/TMBIM1/ATF3/TIMP3/PPIF/SLC25A5/IVNS1ABP/SERPINE1/SERINC3/CASP2/TP63/TP53/HGF/CYLD/FIGNL1/ARRB2/TRAP1/YBX3/TGFBR1/HMOX1/BRCA1/GNAI2/ACVR1/SP100/NFATC4/SRPX/BDNF/BCL2L12/MDM2/ARHGEF2/BCL2/PINK1/MEIS3/RPS3/BBC3/TNFRSF12A/NLE1/EYA2/EYA4/ITM2C/STX4/EEF1E1/TRAF2/ATAD5/BIRC6/RAD9A/UNC5B/MUC1/CTH/PRKN/HSPB1/RPL26/SGK3/TNFSF12/MPV17L/SKIL/WWOX/ZNF38…	78
GO:0061082	GO:0061082	myeloid leukocyte cytokine production	17/2724	50/18903	0.000403947	0.00820878	0.00670116	WNT5A/SEMA7A/SPON2/DDX21/HMOX1/AXL/CD36/GPRC5B/ACP5/TGFB3/IRAK3/KIT/CARD9/LAPTM5/RABGEF1/P2RX7/CD74	17
GO:1902041	GO:1902041	regulation of extrinsic apoptotic signaling pathway via death domain receptors	17/2724	50/18903	0.000403947	0.00820878	0.00670116	SFRP1/ICAM1/PMAIP1/CFLAR/HMGB2/TMBIM1/ATF3/TIMP3/SERPINE1/HGF/HMOX1/BRCA1/SP100/ARHGEF2/STX4/SKIL/FAIM2	17
GO:0090101	GO:0090101	negative regulation of transmembrane receptor protein serine/threonine kinase signaling pathway	39/2724	158/18903	0.00042022	0.00851183	0.00694855	SFRP1/CRIM1/GREM1/CCN3/PEG10/LTBP1/WNT5A/FST/RBBP4/TP53/RBBP7/CTDSPL2/ACVR1/SMAD7/NBL1/TNFAIP6/CAV2/HIPK2/VASN/RBPMS2/MAGI2/FSTL3/SPRY2/PPARA/GREM2/TGFB3/SORL1/IL17RD/HTRA3/DLX1/PMEPA1/SKIL/MIR17HG/CHRD/PBLD/SPRED3/CILP/TET1/BMP2	39
GO:0016055	GO:0016055	Wnt signaling pathway	92/2724	456/18903	0.000423139	0.00854331	0.00697425	GPC3/SFRP1/ITGA3/GREM1/CCNE1/DKK3/CCND1/IGFBP6/CALCOCO1/WNT5A/SULF1/EXT1/WNT16/SDC1/APCDD1L/RNF138/FZD7/IGFBP4/TCF7/RARG/RECK/FZD6/CYLD/KREMEN1/CCNYL1/PBXIP1/WNT5B/ROR2/TRPM4/NFATC4/SEMA5A/PLPP3/MDK/APOE/APCDD1/GPRC5B/ALPK2/SULF2/LMBR1L/HHEX/NLE1/HBP1/NPHP4/RUVBL2/MAGI2/GRK6/EDN1/WNT9A/TLR2/DRAXIN/AMOTL2/MAD2L2/SFRP4/GLI3/RSPO3/PORCN/WNT2/IGFBP2/ARHGEF19/LEF1/ZBED3/USP34/LYPD6/PRKN/TIAM1/JUP/CPE/…	92
GO:2000045	GO:2000045	regulation of G1/S transition of mitotic cell cycle	44/2724	185/18903	0.000445976	0.00897545	0.00732702	CDC6/SLFN11/TFDP1/CCND1/ADAMTS1/E2F7/CDK2/RBL1/RRM1/APPL2/CASP2/TP53/ID2/CDKN1A/CUL4B/GIGYF2/E2F1/CDKN2C/SMARCC1/EZH2/ACTL6A/RFWD3/ACVR1/PRKDC/MDM2/BCL2/RRM2/PLCB1/CCND2/RPA2/MTBP/KMT2E/RGCC/CCL2/CDKN2A/MUC1/HYAL1/PIDD1/RPL26/DACT1/CHEK2/DPF1/SASS6/FAM107A	44
GO:0060026	GO:0060026	convergent extension	301174	15/18903	0.000458172	0.0091598	0.00747752	SFRP1/WNT5A/TRIM28/WNT5B/NPHP3/MESP1/WNT11/FRZB	8
GO:0034637	GO:0034637	cellular carbohydrate biosynthetic process	23/2724	78/18903	0.000458312	0.0091598	0.00747752	PPP1R3C/EXT1/IRS1/ISYNA1/IMPA2/PPP1R3B/GYS1/PASK/HAS2/INSR/ACADM/PCK2/AGL/HS2ST1/GYG2/PPP1R3G/PER2/SORBS1/PPP1R3E/B3GNT2/PHKG1/NDST3/LEP	23
GO:0060537	GO:0060537	muscle tissue development	86/2724	422/18903	0.000460445	0.0091598	0.00747752	TIPARP/TCF21/COL3A1/GREM1/S1PR1/TGFBR2/CFLAR/TBX3/WNT5A/ATF3/FZD7/ELN/GPC1/DSP/ID2/TPM1/ARRB2/EFNB2/ITGB1/YBX3/TGFBR1/FHL2/PGM5/ACVR1/PIM1/SMAD7/HOXD10/FOXC1/NDRG4/IGFBP5/BCL2/ALPK2/CAV2/HIVEP3/HOXD9/ACADM/TENM4/BTG2/TSC1/SMAD1/CREB1/NRG1/EDN1/EYA2/CSRP2/SLC8A1/PPARA/CYP26B1/SOX15/PPP1R13L/WNT2/LEF1/OSR1/MEF2C/FOS/DNER/TP73/TLL2/EPHB1/ANKRD1/HOMER1/JARID2/PARP2/CDON/SGCG/MTM1/IRX3/MIR17HG/RBM24/M…	86
GO:0010972	GO:0010972	negative regulation of G2/M transition of mitotic cell cycle	20/2724	64/18903	0.00046099	0.0091598	0.00747752	CDC6/RBBP8/TOPBP1/CLSPN/CDKN1A/NABP1/DONSON/BRCA1/DTL/MRE11/NABP2/NAE1/CHMP4C/ZFYVE19/AURKB/TICRR/BLM/BABAM2/ORC1/PINX1	20
GO:0009070	GO:0009070	serine family amino acid biosynthetic process	301235	22/18903	0.000465091	0.00921204	0.00752016	PSAT1/PHGDH/DHFR/MTHFD1/SHMT1/SHMT2/SERINC3/CBS/PSPH/CTH	10
GO:0009952	GO:0009952	anterior/posterior pattern specification	50/2724	218/18903	0.000472975	0.0093141	0.00760348	GPC3/SFRP1/TBX3/WNT5A/FOXF1/RARG/BMPR2/TP53/TGFBR1/PRKDC/HOXD10/FOXC1/HOXD8/PALB2/HIPK2/HOXD9/BTG2/BHLHE40/HHEX/NLE1/PCSK6/EPB41L5/TDRKH/GLI3/WNT2/LEF1/OSR1/SIX2/XRCC2/BHLHE41/HOXA11/CDON/WNT2B/CELSR2/MESP1/HES4/HOXA5/MSX1/BMP4/MSX2/HES6/HOXA6/HOXB3/HOXD4/FOXC2/LFNG/BMP2/HES1/SMO/WNT3	50
GO:0051962	GO:0051962	positive regulation of nervous system development	61/2724	279/18903	0.00047322	0.0093141	0.00760348	SERPINF1/EPHA4/CXCL12/MME/NLGN1/SEMA7A/TNFRSF1B/OXTR/NTN1/CDH4/BMPR2/ID2/ITGB1/E2F1/NAP1L1/FN1/SEMA5A/MDK/CRABP2/BDNF/DBN1/LIMK1/ST8SIA2/EPHB2/PLXNA3/PLXNC1/SEMA4D/TGM2/TENM4/PRPF19/SLC7A5/TLR2/AGRN/GLI3/IL33/KIT/MAP1B/WNT2/TP73/EPHB1/XRCC2/RELN/ASPA/LIF/SS18L1/TIAM1/PLAG1/SKIL/CDKL5/IL34/ROBO2/PLXNA4/IL6/AMIGO1/DISC1/BMP2/ITPKA/HES1/SMO/MAP6/WNT3	61
GO:2001057	GO:2001057	reactive nitrogen species metabolic process	24/2724	83/18903	0.000478878	0.00939591	0.00767026	PTX3/ATP2B4/ASS1/NQO1/CYP1B1/ROCK2/CD36/INSR/KHSRP/ACP5/RORA/EDN1/TLR2/PTK2B/GCH1/CPS1/SPR/DDAH2/ARG2/KLF2/AGT/RGN/MTARC1/CD34	24
GO:0036294	GO:0036294	cellular response to decreased oxygen levels	39/2724	159/18903	0.000480681	0.00940183	0.00767509	SFRP1/EPHA4/STC2/PMAIP1/CFLAR/AK4/FMN2/TP53/BNIP3L/E2F1/HMOX1/CBS/ROCK2/NDRG1/CPEB2/MDM2/AJUBA/BCL2/PINK1/HIPK2/VASN/CARD16/RORA/TSC1/EDN1/SLC8A1/RGCC/CPEB1/STC1/FOS/SLC29A1/BRIP1/ATP7A/SCN2A/SUV39H2/HILPDA/AQP3/KCND2/CD34	39
GO:0010469	GO:0010469	regulation of signaling receptor activity	42/2724	175/18903	0.000486405	0.00948415	0.00774229	NETO2/NPTX1/GREM1/DKK3/NCAPG2/NLGN1/PCSK9/SOCS5/EREG/SERPINE1/ITGB1/SHANK1/LDOC1/CAPN1/TGFA/EPHB2/PINK1/KLHL24/PPP2R5B/DAPK1/EDN1/CNIH2/HFE/PTK2B/CCL2/PPARA/GREM2/ERRFI1/RASGRF2/MEF2C/SLC6A9/RELN/LYPD6/HOMER1/ADRB2/IL18BP/NPTX2/PRRT1/ADRA2C/EPGN/ADRA2A/HBEGF	42
GO:0198738	GO:0198738	cell-cell signaling by wnt	92/2724	458/18903	0.000491883	0.00956116	0.00780516	GPC3/SFRP1/ITGA3/GREM1/CCNE1/DKK3/CCND1/IGFBP6/CALCOCO1/WNT5A/SULF1/EXT1/WNT16/SDC1/APCDD1L/RNF138/FZD7/IGFBP4/TCF7/RARG/RECK/FZD6/CYLD/KREMEN1/CCNYL1/PBXIP1/WNT5B/ROR2/TRPM4/NFATC4/SEMA5A/PLPP3/MDK/APOE/APCDD1/GPRC5B/ALPK2/SULF2/LMBR1L/HHEX/NLE1/HBP1/NPHP4/RUVBL2/MAGI2/GRK6/EDN1/WNT9A/TLR2/DRAXIN/AMOTL2/MAD2L2/SFRP4/GLI3/RSPO3/PORCN/WNT2/IGFBP2/ARHGEF19/LEF1/ZBED3/USP34/LYPD6/PRKN/TIAM1/JUP/CPE/…	92
GO:0048706	GO:0048706	embryonic skeletal system development	33/2724	128/18903	0.000495071	0.00959335	0.00783144	TGFBR2/WNT5A/SULF1/EXT1/MTHFD1/TGFBR1/EIF4A3/HOXD10/OSR2/RDH10/MMP16/HOXD9/SULF2/WNT9A/TGFB3/GLI3/OSR1/HAND2/DLX1/SIX2/ALX1/HYAL1/HOXA11/TBX15/HOXA1/HOXA5/BMP4/HOXA6/HOXB3/HOXD4/WNT11/FOXC2/SCX	33
GO:0051952	GO:0051952	regulation of amine transport	27/2724	98/18903	0.000513396	0.00991359	0.00809286	CXCL12/SYT11/RAB3B/OXTR/SYT1/ITGB1/SYT7/RAB3GAP1/ARL6IP5/STXBP1/PINK1/SLC7A5/SLC43A1/KCNB1/GRM2/SLC43A2/PRKN/PER2/ADRA2C/ABAT/AGT/SYT15/NTSR1/SNCA/LEP/ADRA2A/P2RX7	27
GO:0051053	GO:0051053	negative regulation of DNA metabolic process	37/2724	149/18903	0.000514765	0.00991359	0.00809286	CDC6/MSH2/SLFN11/PARP1/CDT1/CGAS/SMARCAL1/MSH6/BMPR2/HNRNPA1/TP53/CDKN1A/TIMELESS/TIPIN/DONSON/GMNN/TRIM28/H1-0/MLH1/H1-2/RPS3/MAD2L2/CERS1/ERCC6/NUDT16L1/ANKRD1/FBXO5/BLM/FANCB/ACD/BRCA2/KLHL15/RMI2/RGN/ZNF93/ANKLE1/PINX1	37
GO:0006312	GO:0006312	mitotic recombination	301266	26/18903	0.000517671	0.00993897	0.00811358	MSH2/RAD51D/RAD51C/DMC1/MRE11/MLH1/XRCC3/TEP1/BRCA2/RAD51/ANKLE1	11
GO:0009086	GO:0009086	methionine biosynthetic process	301143	12/18903	0.00052005	0.00995411	0.00812594	MTHFD1/BHMT2/MTHFR/ENOPH1/MTAP/ADI1/BHMT	7
GO:0050920	GO:0050920	regulation of chemotaxis	52/2724	230/18903	0.000528958	0.0100938	0.00823994	CCR4/CXCL12/GREM1/S1PR1/CCN3/WNT5A/SEMA7A/LPAR1/MAPK3/F3/SERPINE1/C1QBP/BMPR2/DUSP3/EFNB2/DPP4/SEMA5A/MDK/NBL1/TNFAIP6/MPP1/RARRES2/PLXNA3/CORO1B/SEMA4D/PGF/EDN1/SEMA3D/STX4/PTK2B/CCL2/SEMA4B/SEMA6D/SEMA3A/HSPB1/IL34/ROBO2/C5/PLXNA4/IL6/PADI2/RAC2/SEMA6B/DAPK2/KDR/SEMA4G/SEMA6A/F7/IL16/CD74/WNT3/MTUS1	52
GO:0021799	GO:0021799	cerebral cortex radially oriented cell migration	13/2724	34/18903	0.000533378	0.0101164	0.00825843	COL3A1/RTN4/DAB1/SYNE2/BMERB1/ADGRG1/LAMB1/FBXO45/GLI3/FUT10/RELN/DISC1/CDK5R1	13
GO:0060317	GO:0060317	cardiac epithelial to mesenchymal transition	13/2724	34/18903	0.000533378	0.0101164	0.00825843	RTN4/TGFBR2/EMP2/TBX3/WNT16/TGFBR1/ACVR1/HAS2/WNT2/JAG1/MSX1/MSX2/BMP2	13
GO:0010464	GO:0010464	regulation of mesenchymal cell proliferation	301296	30/18903	0.000537656	0.0101667	0.00829951	STAT1/TGFBR2/WNT5A/NFIB/FOXF1/WNT2/PDGFA/CHRD/BMP4/KDR/WNT11/SMO	12
GO:0003007	GO:0003007	heart morphogenesis	57/2724	258/18903	0.000543485	0.010246	0.00836423	RTN4/S1PR1/TGFBR2/EMP2/DHRS3/ADAMTS1/TBX3/WNT5A/EXT1/WNT16/FOXF1/NRP2/BMPR2/ELN/DSP/TP53/EPHB4/TPM1/TGFBR1/FHL2/TEK/ACVR1/PIM1/SMAD7/C2CD3/HAS2/DCHS1/INSR/MDM2/FOXC1/NDRG4/ALPK2/CERT1/NRG1/EDN1/PPP1R13L/WNT2/MEF2C/HAND2/JAG1/ANKRD1/ARL13B/CPE/MIR17HG/ADGRG6/ROBO2/NPHP3/MESP1/MSX1/BMP4/MSX2/SYNPO2L/WNT11/FOXC2/BMP2/HES1/SMO	57
GO:0051147	GO:0051147	regulation of muscle cell differentiation	39/2724	160/18903	0.00054875	0.0103142	0.00841989	CCN3/DNMT1/NID1/FZD7/EREG/BMPR2/ID2/ARRB2/EFNB2/TMEM119/EZH2/LAMB1/BDNF/LAMA2/MDM2/BCL2/ATP11A/SMAD1/RBPMS2/NRG1/EDN1/MAPK12/RBM38/PPARA/CYP26B1/KIT/MEF2C/NFATC2/CTH/BHLHE41/PARP2/RBM24/MESP1/MSX1/BMP4/PRDM6/AKAP6/BHLHA15/BMP2	39
GO:0033002	GO:0033002	muscle cell proliferation	55/2724	247/18903	0.000551349	0.010332	0.00843444	STAT1/S1PR1/CCN3/TGFBR2/CFLAR/TAFA5/ADAMTS1/DNMT1/NOTCH3/IGFBP3/EREG/BMPR2/ELN/ID2/HGF/CDKN1A/TPM1/TGFBR1/TACR1/HMOX1/GNAI2/PIM1/PRKDC/APOE/APOD/FOXC1/NDRG4/IGFBP5/CAV2/TENM4/SMAD1/RBPMS2/EDN1/PAXBP1/TGFB3/WNT2/MEF2C/FOS/NPR3/TP73/EPHB1/SMPD3/JARID2/MIR17HG/APLN/BMP4/IL6/NPR1/GLI1/CCN4/AGT/FOXC2/PPARGC1A/HBEGF/BMP2	55
GO:0045765	GO:0045765	regulation of angiogenesis	73/2724	349/18903	0.000556479	0.010397	0.00848751	SFRP1/SERPINF1/GREM1/STAT1/TGFBR2/TAFA5/EMP2/ADAMTS1/WNT5A/SULF1/ATP2B4/F3/SERPINE1/WARS1/RECK/HGF/C3/ENPP2/GAB1/CYP1B1/ITGB1/HMOX1/BRCA1/TEK/ROCK2/SP100/SEMA5A/MDK/ADGRB2/FOXC1/GPR4/NINJ1/HIPK2/PGF/E2F2/CEMIP2/ADM2/HHEX/SMAD1/PIK3CD/SPRY2/RGCC/RRAS/PTK2B/HSPB6/AMOT/HSPG2/FLT1/GATA2/HYAL1/CHRNA7/HSPB1/TNFSF12/JUP/SPHK1/C5/HOXA5/KLF2/IL6/NPR1/VASH1/ITGB8/RAPGEF3/ANGPTL4/KDR/CD40/AGT/FOXC2/CD34/SEM…	73
GO:1901342	GO:1901342	regulation of vasculature development	74/2724	355/18903	0.00056814	0.0105465	0.00860953	SFRP1/SERPINF1/GREM1/STAT1/TGFBR2/TAFA5/EMP2/ADAMTS1/WNT5A/SULF1/ATP2B4/F3/SERPINE1/WARS1/RECK/HGF/C3/ENPP2/GAB1/CYP1B1/ITGB1/HMOX1/BRCA1/TEK/ROCK2/SP100/SEMA5A/MDK/ADGRB2/FOXC1/GPR4/NINJ1/HIPK2/PGF/E2F2/CEMIP2/ADM2/HHEX/SMAD1/PIK3CD/SPRY2/RGCC/RRAS/PTK2B/HSPB6/AMOT/HSPG2/ID1/FLT1/GATA2/HYAL1/CHRNA7/HSPB1/TNFSF12/JUP/SPHK1/C5/HOXA5/KLF2/IL6/NPR1/VASH1/ITGB8/RAPGEF3/ANGPTL4/KDR/CD40/AGT/FOXC2/CD34…	74
GO:0002700	GO:0002700	regulation of production of molecular mediator of immune response	44/2724	187/18903	0.000568881	0.0105465	0.00860953	MSH2/WNT5A/SEMA7A/CGAS/SPON2/TNFRSF1B/DDX21/TFRC/HMOX1/TRPM4/AXL/JAK3/CD36/SMAD7/STAT6/MLH1/GPRC5B/EPHB2/ACP5/SLC7A5/STX4/HFE/TRAF2/MAD2L2/TGFB3/IRAK3/IL33/ATAD5/KIT/TRIL/IL27RA/PAXIP1/CARD9/LACC1/IL13RA2/LAPTM5/IL6/CD40/TNFSF4/CD22/RABGEF1/P2RX7/CD74/IL18R1	44
GO:2001236	GO:2001236	regulation of extrinsic apoptotic signaling pathway	38/2724	155/18903	0.000569535	0.0105465	0.00860953	SFRP1/ICAM1/PMAIP1/CFLAR/HMGB2/TMBIM1/ATF3/TIMP3/SERPINE1/HGF/CYLD/TGFBR1/HMOX1/BRCA1/ACVR1/SP100/SRPX/BCL2L12/ARHGEF2/BCL2/TNFRSF12A/EYA2/EYA4/ITM2C/STX4/TRAF2/BIRC6/UNC5B/SGK3/TNFSF12/SKIL/WWOX/DEPTOR/BMP4/AGT/G0S2/FAIM2/RET	38
GO:1902903	GO:1902903	regulation of supramolecular fiber organization	79/2724	384/18903	0.000572281	0.0105661	0.00862553	SFRP1/CXCL12/S1PR1/DCTN1/SCIN/LPAR1/COLGALT1/CLIP3/CAPG/ADD1/WASHC2A/ARHGAP28/CRYAB/CDC42EP3/ELN/ARPIN/SYNPO/WASHC2C/TPM1/NCKAP1/BMERB1/ARPC2/TGFBR1/TACR1/SHANK1/ARHGAP6/LIMCH1/ROCK2/CRACD/SEMA5A/FLII/DBN1/CDC42EP1/APOE/LIMK1/ARHGEF2/CYFIP2/FCHSD1/MAP1A/SSH1/CORO1B/RPS3/MAP2/TRIOBP/TSC1/TMEFF2/EDN1/RGCC/PTK2B/SPAST/SSH3/TGFB3/TNXB/ID1/MAP1B/EVL/CHRNA7/PRKN/ARHGEF10L/LMOD1/TMOD2/DMTN/MAPRE3/DNAI3/…	79
GO:0001933	GO:0001933	negative regulation of protein phosphorylation	71/2724	338/18903	0.000580381	0.0106841	0.00872188	SFRP1/GREM1/NCAPG2/IGFBP3/SOCS5/SMYD3/WARS1/NUP62/PID1/HGF/CDKN1A/DUSP3/ARRB2/MVP/CDKN2C/SMPD1/UCHL1/RASSF2/SH3BP5L/NPM1/PLPP3/SMAD7/SOCS3/INCA1/FBLN1/PRKDC/APOE/NIBAN1/EPHB2/IPO7/CAMK2N2/SEMA4D/WNK4/HHEX/SLC8A1/MICAL1/SPRY2/TRIB3/ERRFI1/IRAK3/SORL1/DUSP10/CDKN2A/ZBED3/PRKN/PMEPA1/KAT2B/DUSP6/DDIT4/HSPB1/RASIP1/DUSP16/DMTN/CEP85/CADM4/DEPTOR/BMP4/CDKN1C/OCLN/PRKAR2B/PTPRH/PRR5L/AGT/SPRY3/PARD6A/R…	71
GO:0048286	GO:0048286	lung alveolus development	16/2724	47/18903	0.000583773	0.0106875	0.00872467	TCF21/FOXF1/BMPR2/IGFBP5/HS6ST1/CREB1/LTBP3/TGFB3/ERRFI1/SMPD3/ATP7A/LIF/PDGFA/HOXA5/BMP4/KDR	16
GO:0065004	GO:0065004	protein-DNA complex assembly	54/2724	242/18903	0.000583982	0.0106875	0.00872467	NASP/HELLS/CHAF1B/ASF1B/HMGB2/MCM2/H3C14/H3C15/SSRP1/POLR1E/CDT1/NAP1L3/SMYD3/H2BC12/SUPT16H/CHAF1A/ANP32B/TP53/POLE3/H2BC8/NAP1L1/CENPK/GMNN/CENPX/RAD51C/H1-0/NPM1/DMC1/H4C9/KNTC1/H4C8/H1-2/CENPV/H4C14/H2BC5/H4C15/TAF7L/CDC45/ITGB3BP/H3C10/MIS12/ZNF827/MACROH2A2/H2BC7/CENPP/H2BC11/CENPH/DNAJC9/RAD51/CENPW/H3C8/MED31/H2BC18/OIP5	54
GO:0099177	GO:0099177	regulation of trans-synaptic signaling	90/2724	449/18903	0.000604332	0.0110277	0.00900239	EPHA4/NPTX1/MME/SNAP25/SYT11/SHANK2/NLGN1/TPRG1L/OXTR/FABP5/SYT1/ARRB2/ITGB1/SYT7/TACR1/ROR2/SHANK1/GNAI2/EIF4A3/NFATC4/RAB3GAP1/SLC1A1/PREPL/BDNF/DBN1/APOE/CHRM2/GRIK2/LAMA2/STXBP1/SLC6A6/MPP2/MAP1A/EPHB2/PINK1/PLCB1/EDN1/ADCY1/CNIH2/STX4/IQSEC2/TMEM25/PTK2B/LZTS1/CCL2/VAMP2/PPFIA3/APBA1/AKAP7/BTBD9/NSMF/KIT/MAP1B/RASGRF2/UNC13A/MEF2C/CALB2/KCNB1/PLAT/GRM2/EPHB1/SLC6A9/CHRNA7/RELN/ASIC1/PRKN/NRG…	90
GO:0030038	GO:0030038	contractile actin filament bundle assembly	29/2724	109/18903	0.0006097	0.0110415	0.0090136	SFRP1/S1PR1/LPAR1/ARHGAP28/ELN/TPM1/ITGB5/TGFBR1/TACR1/ARHGAP6/LIMCH1/ROCK2/LIMK1/TSC1/TMEFF2/RGCC/FAM171A1/PTK2B/TGFB3/EVL/ARHGEF10L/ARRB1/SYNPO2L/RHPN2/SORBS1/RAPGEF3/WNT11/TACSTD2/F11R	29
GO:0043149	GO:0043149	stress fiber assembly	29/2724	109/18903	0.0006097	0.0110415	0.0090136	SFRP1/S1PR1/LPAR1/ARHGAP28/ELN/TPM1/ITGB5/TGFBR1/TACR1/ARHGAP6/LIMCH1/ROCK2/LIMK1/TSC1/TMEFF2/RGCC/FAM171A1/PTK2B/TGFB3/EVL/ARHGEF10L/ARRB1/SYNPO2L/RHPN2/SORBS1/RAPGEF3/WNT11/TACSTD2/F11R	29
GO:0046578	GO:0046578	regulation of Ras protein signal transduction	45/2724	193/18903	0.000610377	0.0110415	0.0090136	ITGA3/COL3A1/RASA4B/LPAR1/F2RL2/NUP62/ALS2/ITGB1/ADGRG1/SSX2IP/APOE/ARHGEF2/GPR4/RASA4/DENND3/ITPKB/EPHB2/IQSEC1/PRAG1/STMN3/GIT2/NRG1/ARHGAP42/SPRY2/IQSEC2/ARFGEF3/RALGPS2/RASGRF2/CAVIN4/RASIP1/ARHGAP44/ARRB1/CADM4/SYNPO2L/PSD4/PLCE1/EPS8L1/ARHGEF25/SPRY3/F11R/RABGEF1/RALGPS1/GABARAP/SH3BP1/LPAR6	45
GO:0071479	GO:0071479	cellular response to ionizing radiation	22/2724	75/18903	0.000653133	0.0117809	0.0096172	SFRP1/TMEM109/CRYAB/INTS7/TP53/CDKN1A/FIGNL1/BRCA1/MDM2/MAP3K20/CCND2/FBXO4/RAD51AP1/TANK/RAD9A/BLM/BABAM2/RPL26/BRCA2/RAD51/CHEK2/KDM4D	22
GO:0001952	GO:0001952	regulation of cell-matrix adhesion	32/2724	125/18903	0.000681341	0.0122543	0.0100037	SFRP1/GREM1/RCC2/EMP2/SERPINE1/TLN1/DUSP3/DDR1/ARHGAP6/TEK/LIMCH1/ROCK2/CD36/APOD/BCL2/TSC1/RRAS/EPB41L5/PTK2B/CDKN2A/GPM6B/JAG1/CCL28/JUP/DMTN/BCAS3/EPHA3/KDR/WDPCP/ACER2/DISC1/FAM107A	32
GO:0045137	GO:0045137	development of primary sexual characteristics	53/2724	238/18903	0.000686131	0.0123051	0.0100452	NASP/SFRP1/TIPARP/TCF21/MSH2/PTPRN/IDH1/PTX3/HMGB2/CCND1/ADAMTS1/WNT5A/SDC1/FST/NUP107/EREG/CASP2/EIF2S2/ARRB2/FANCA/CYP1B1/YBX3/ADGRG1/TGFBR1/DMC1/TNFAIP6/ACSBG1/MMP19/INSR/FOXC1/BCL2/RDH10/SRD5A1/CBX2/EIF2B4/FANCG/KIT/SOX15/OSR1/BRIP1/HOXA11/PATZ1/WNT2B/PDGFA/GFRA1/ROBO2/BRCA2/A2M/KDR/LFNG/LEP/SALL1/SCX	53
GO:0035136	GO:0035136	forelimb morphogenesis	14/2724	39/18903	0.000694447	0.0123983	0.0101212	TBX3/TP63/RECK/CRABP2/HOXD10/OSR2/RDH10/HOXD9/CACNA1C/OSR1/HOXA11/MSX1/MSX2/WNT3	14
GO:0090288	GO:0090288	negative regulation of cellular response to growth factor stimulus	31/2724	120/18903	0.000695288	0.0123983	0.0101212	SFRP1/CRIM1/GREM1/CFLAR/WNT5A/SULF1/ATP2B4/GPC1/CTDSPL2/SMAD7/NBL1/TNFAIP6/ADAMTS12/HIPK2/SULF2/HHEX/RBPMS2/FSTL3/SPRY2/GREM2/SORL1/HTRA3/DLX1/SKIL/CADM4/CHRD/APLN/AGT/SPRY3/SEMA6A/SHISA2	31
GO:1902750	GO:1902750	negative regulation of cell cycle G2/M phase transition	20/2724	66/18903	0.000717022	0.0126797	0.010351	CDC6/RBBP8/TOPBP1/CLSPN/CDKN1A/NABP1/DONSON/BRCA1/DTL/MRE11/NABP2/NAE1/CHMP4C/ZFYVE19/AURKB/TICRR/BLM/BABAM2/ORC1/PINX1	20
GO:0031061	GO:0031061	negative regulation of histone methylation	301235	23/18903	0.000717147	0.0126797	0.010351	DNMT1/WDR5/BRCA1/KDM3A/PRMT6/PHF1/KDM4C/JARID2/MTF2/KDM4D	10
GO:0032042	GO:0032042	mitochondrial DNA metabolic process	301235	23/18903	0.000717147	0.0126797	0.010351	PARP1/TOP3A/RRM1/TP53/MPV17/SESN2/DNA2/PRIMPOL/TWNK/PPARGC1A	10
GO:0071478	GO:0071478	cellular response to radiation	44/2724	189/18903	0.000721026	0.0126835	0.010354	SFRP1/PCNA/MME/PARP1/TMEM109/POLH/CRYAB/INTS7/TP53/MMP1/CDKN1A/FIGNL1/CUL4B/SMPD1/POLD3/POLD1/BRCA1/NPM1/NFATC4/MDM2/MAP3K20/CARD16/CCND2/FBXO4/RUVBL2/CAMKMT/CDC25A/RAD51AP1/CERS1/TANK/RAD9A/NMT2/AURKB/HYAL1/BLM/BABAM2/RPL26/BRCA2/RAD51/OPN3/CHEK2/BMF/PIERCE1/KDM4D	44
GO:0008585	GO:0008585	female gonad development	28/2724	105/18903	0.000721444	0.0126835	0.010354	SFRP1/TIPARP/PTPRN/IDH1/PTX3/ADAMTS1/FST/NUP107/EREG/CASP2/ARRB2/FANCA/DMC1/TNFAIP6/ACSBG1/MMP19/INSR/FOXC1/BCL2/EIF2B4/FANCG/KIT/ROBO2/BRCA2/A2M/KDR/LFNG/LEP	28
GO:0045667	GO:0045667	regulation of osteoblast differentiation	35/2724	141/18903	0.000723438	0.0126835	0.010354	SFRP1/CRIM1/GREM1/TWIST2/BMPR2/NBR1/TP63/HGF/ZHX3/SCUBE3/TMEM119/RASSF2/TRPM4/ACVR1/TNFAIP6/IGFBP5/ATRAID/SEMA4D/SMAD1/NPNT/GLI3/MEF2C/HAND2/JAG1/IFITM1/FBXO5/ID3/CHRD/BMP4/DNAI3/MSX2/IL6/GLI1/CCN4/BMP2	35
GO:0008406	GO:0008406	gonad development	52/2724	233/18903	0.000726797	0.0127068	0.0103731	NASP/SFRP1/TIPARP/TCF21/MSH2/PTPRN/IDH1/PTX3/HMGB2/CCND1/ADAMTS1/WNT5A/SDC1/FST/NUP107/EREG/CASP2/EIF2S2/ARRB2/FANCA/CYP1B1/YBX3/ADGRG1/TGFBR1/DMC1/TNFAIP6/ACSBG1/MMP19/INSR/FOXC1/BCL2/RDH10/SRD5A1/EIF2B4/FANCG/KIT/SOX15/OSR1/BRIP1/HOXA11/PATZ1/WNT2B/PDGFA/GFRA1/ROBO2/BRCA2/A2M/KDR/LFNG/LEP/SALL1/SCX	52
GO:0003197	GO:0003197	endocardial cushion development	16/2724	48/18903	0.000759863	0.0129441	0.0105668	TGFBR2/TBX3/FOXF1/BMPR2/TGFBR1/ACVR1/DCHS1/MDM2/JAG1/RBM24/ROBO2/MSX1/BMP4/MSX2/ERBB3/BMP2	16
GO:0008038	GO:0008038	neuron recognition	16/2724	48/18903	0.000759863	0.0129441	0.0105668	EPHA4/RTN4/EXT1/MYPN/SEMA5A/OPCML/NTM/EPHB2/EMB/ROBO4/ROBO2/ROBO3/AMIGO1/EPHA3/TNFRSF21/CDK5R1	16
GO:0046850	GO:0046850	regulation of bone remodeling	16/2724	48/18903	0.000759863	0.0129441	0.0105668	SFRP1/GREM1/S1PR1/PLEKHM1/TNFRSF11B/TFRC/SYT7/TMEM119/SPP1/MDK/GPR137B/LTBP3/INPP5D/IL6/LEP/P2RX7	16
GO:0071549	GO:0071549	cellular response to dexamethasone stimulus	301266	27/18903	0.000760599	0.0129441	0.0105668	SERPINF1/CFLAR/ASS1/SMYD3/FBXO32/SRD5A1/PCK2/ERRFI1/GJB2/PLAT/DDIT4	11
GO:0002562	GO:0002562	somatic diversification of immune receptors via germline recombination within a single locus	21/2724	71/18903	0.000761203	0.0129441	0.0105668	MSH2/HMGB2/TCF7/MSH6/HSPD1/TFRC/STAT6/PRKDC/UNG/MLH1/BCL11B/EXO1/MAD2L2/ATAD5/LEF1/RNF168/IL27RA/PAXIP1/SANBR/CD40/TNFSF4	21
GO:0016444	GO:0016444	somatic cell DNA recombination	21/2724	71/18903	0.000761203	0.0129441	0.0105668	MSH2/HMGB2/TCF7/MSH6/HSPD1/TFRC/STAT6/PRKDC/UNG/MLH1/BCL11B/EXO1/MAD2L2/ATAD5/LEF1/RNF168/IL27RA/PAXIP1/SANBR/CD40/TNFSF4	21
GO:1901607	GO:1901607	alpha-amino acid biosynthetic process	21/2724	71/18903	0.000761203	0.0129441	0.0105668	PSAT1/PHGDH/ATP2B4/CAD/DHFR/ASS1/MTHFD1/SHMT1/BHMT2/SHMT2/SERINC3/MTHFR/CBS/PSPH/ENOPH1/MTAP/ADI1/SLC25A12/CPS1/CTH/BHMT	21
GO:0010039	GO:0010039	response to iron ion	301296	31/18903	0.000763123	0.0129441	0.0105668	CCND1/CYBRD1/TFRC/SLC40A1/HMOX1/BCL2/HFE/ATP7A/MAP1LC3A/ABAT/SNCA/FXN	12
GO:0061437	GO:0061437	renal system vasculature development	301296	31/18903	0.000763123	0.0129441	0.0105668	TCF21/CFLAR/NOTCH3/TEK/ACTA2/GPR4/SERPINB7/OSR1/BMP4/FOXC2/CD34/HES1	12
GO:0061440	GO:0061440	kidney vasculature development	301296	31/18903	0.000763123	0.0129441	0.0105668	TCF21/CFLAR/NOTCH3/TEK/ACTA2/GPR4/SERPINB7/OSR1/BMP4/FOXC2/CD34/HES1	12
GO:1902751	GO:1902751	positive regulation of cell cycle G2/M phase transition	301296	31/18903	0.000763123	0.0129441	0.0105668	HSPA2/RCC2/CCND1/CDC7/RRM1/RAD51C/CDK4/NPM1/DTL/CDC25A/ATAD5/FBXO5	12
GO:0048771	GO:0048771	tissue remodeling	42/2724	179/18903	0.000795088	0.013356	0.010903	SFRP1/GREM1/S1PR1/TMBIM1/EXT1/WNT16/PLEKHM1/TNFRSF11B/TPP1/BMPR2/TP53/TFRC/SYT7/TMEM119/RASSF2/AXL/CBS/ROCK2/SPP1/MDK/CAPN1/MDM2/FOXC1/IGFBP5/GPR137B/ACP5/LTBP3/PTK2B/TGFB3/RSPO3/MEF2C/HAND2/JAG1/ATP7A/LIF/INPP5D/ADRB2/IL6/AGT/FOXC2/LEP/P2RX7	42
GO:0006809	GO:0006809	nitric oxide biosynthetic process	22/2724	76/18903	0.000795939	0.013356	0.010903	PTX3/ATP2B4/ASS1/NQO1/CYP1B1/ROCK2/CD36/INSR/KHSRP/ACP5/RORA/EDN1/PTK2B/GCH1/SPR/DDAH2/ARG2/KLF2/AGT/RGN/MTARC1/CD34	22
GO:0015807	GO:0015807	L-amino acid transport	22/2724	76/18903	0.000795939	0.013356	0.010903	SLC1A4/SERINC3/ITGB1/SLC1A1/ARL6IP5/SLC25A13/SLC47A1/SLC25A29/SLC1A5/SLC25A15/SLC38A5/SLC25A12/SLC38A11/SLC7A5/CTNS/SLC43A1/SLC43A2/SLC38A6/PER2/SLC1A3/AGT/NTSR1	22
GO:0048332	GO:0048332	mesoderm morphogenesis	22/2724	76/18903	0.000795939	0.013356	0.010903	ITGA3/TBX3/WNT5A/FOXF1/BMPR2/ITGB1/ACVR1/FOXC1/SMAD1/EYA2/EPB41L5/LEF1/SIX2/HOXA11/MESP1/BMP4/ITGB4/WNT11/FOXC2/ITGA8/SCX/WNT3	22
GO:0021535	GO:0021535	cell migration in hindbrain	301174	16/18903	0.000800834	0.0134022	0.0109407	CEND1/DAB1/ITGB1/EPHB2/ATP1B2/LEF1/EPHB1/ARL13B	8
GO:0032956	GO:0032956	regulation of actin cytoskeleton organization	75/2724	365/18903	0.000805276	0.0134406	0.0109721	SFRP1/CXCL12/S1PR1/SCIN/RHOQ/LPAR1/PAM/CAPG/ADD1/WASHC2A/ARHGAP28/CDC42EP3/ELN/ARPIN/SYNPO/WASHC2C/TPM1/NCKAP1/ARPC2/TGFBR1/TACR1/SHANK1/ARHGAP6/TEK/LIMCH1/ROCK2/CRACD/SEMA5A/MDK/FLII/DBN1/CDC42EP1/LIMK1/CYFIP2/FCHSD1/SSH1/CORO1B/TRIOBP/TSC1/TMEFF2/EDN1/RGCC/PTK2B/SSH3/TGFB3/ID1/EVL/GPM6B/ARHGEF19/PRKN/ARHGEF10L/LMOD1/TMOD2/DMTN/ARHGAP44/PDGFA/RAC3/CELSR1/DNAI3/PLEKHH2/SYNPO2L/BCAS3/BAIAP2L2/RHPN…	75
GO:0006334	GO:0006334	nucleosome assembly	31/2724	121/18903	0.000807925	0.013449	0.0109789	CHAF1B/ASF1B/HMGB2/MCM2/H3C14/H3C15/SSRP1/NAP1L3/SMYD3/H2BC12/SUPT16H/CHAF1A/ANP32B/POLE3/H2BC8/NAP1L1/H1-0/NPM1/H4C9/H4C8/H1-2/H4C14/H2BC5/H4C15/H3C10/MACROH2A2/H2BC7/H2BC11/DNAJC9/H3C8/H2BC18	31
GO:0071902	GO:0071902	positive regulation of protein serine/threonine kinase activity	51/2724	229/18903	0.000854159	0.0141809	0.0115764	EPHA4/MAGED1/CDC6/CCND1/WNT5A/ATP2B4/PDE5A/BMPR2/ALS2/CCNYL1/EZH2/ROR2/CAB39/TGFA/INSR/AJUBA/SLC27A1/CAB39L/RPS3/CCND2/EDN1/FAM20A/SPRY2/RGCC/TELO2/PTK2B/TRAF2/DBF4/KIT/PARP16/MEF2C/MAP2K6/FLT1/PDGFA/ADRB2/IL34/MAPRE3/NEK10/CD40/EPGN/MST1R/SNCA/ADRA2A/P2RX7/BMP2/SPDYE1/STRADA/SPDYE2B/CDK5R1/SPDYE2/SPDYE6	51
GO:0007369	GO:0007369	gastrulation	45/2724	196/18903	0.000861876	0.0142382	0.0116232	GPC3/SFRP1/ITGA3/TGFBR2/WNT5A/EXT1/FZD7/FOXF1/COL5A2/BMPR2/TP53/ITGB1/ITGB5/WNT5B/LAMB1/FN1/ACVR1/PLPP3/KIF16B/LMBRD1/FOXC1/DUSP5/ATOH8/TENM4/SMAD1/EYA2/EPB41L5/AMOT/LEF1/OSR1/SIX2/HOXA11/NPHP3/MESP1/APLN/BMP4/MMP15/DUSP2/DUSP4/ITGB4/WNT11/FOXC2/ITGA8/SCX/WNT3	45
GO:0044706	GO:0044706	multi-multicellular organism process	49/2724	218/18903	0.000862161	0.0142382	0.0116232	ITGA3/PSG5/TGFBR2/STC2/PARP1/EMP2/MAGED2/PAM/STOX2/OXTR/UCP2/C1QBP/BMPR2/RECK/PSG4/DDR1/TACR1/TRIM28/CBS/LDOC1/SPP1/FBLN1/IGFBP7/IGFBP5/BCL2/THBD/PGF/SLC19A1/EDN1/PRDM1/TGFB3/CORIN/STC1/JUNB/IGFBP2/GJB2/FOS/ATP7A/LIF/PARP2/PSG9/TRO/ITGB4/RXFP1/AGT/PSG3/LEP/ADRA2A/PLA2G6	49
GO:0050804	GO:0050804	modulation of chemical synaptic transmission	89/2724	448/18903	0.000864925	0.0142462	0.0116298	EPHA4/NPTX1/MME/SNAP25/SYT11/SHANK2/NLGN1/TPRG1L/OXTR/SYT1/ARRB2/ITGB1/SYT7/TACR1/ROR2/SHANK1/GNAI2/EIF4A3/NFATC4/RAB3GAP1/SLC1A1/PREPL/BDNF/DBN1/APOE/CHRM2/GRIK2/LAMA2/STXBP1/SLC6A6/MPP2/MAP1A/EPHB2/PINK1/PLCB1/EDN1/ADCY1/CNIH2/STX4/IQSEC2/TMEM25/PTK2B/LZTS1/CCL2/VAMP2/PPFIA3/APBA1/AKAP7/BTBD9/NSMF/KIT/MAP1B/RASGRF2/UNC13A/MEF2C/CALB2/KCNB1/PLAT/GRM2/EPHB1/SLC6A9/CHRNA7/RELN/ASIC1/PRKN/NRGN/HOME…	89
GO:0010631	GO:0010631	epithelial cell migration	75/2724	366/18903	0.000872835	0.0143388	0.0117053	SERPINF1/ITGA3/GREM1/RTN4/CCN3/TGFBR2/EMP2/WNT5A/ATP2B4/NRP2/BMPR2/LPXN/EPHB4/PLEKHG5/EFNB2/ENPP2/CYP1B1/ITGB1/TGFBR1/TACR1/HMOX1/TEK/MAP2K3/ROCK2/DPP4/SP100/SEMA5A/PLPP3/HAS2/APOE/CLEC14A/IQSEC1/CORO1B/ATOH8/EDN1/PIK3CD/RGCC/RRAS/EPB41L5/PTK2B/PKN3/DNAJA4/AMOT/VSTM4/PIK3R3/ID1/STC1/KIT/EVL/DUSP10/FGF7/MEF2C/GATA2/HYAL1/PAXIP1/PRSS3/EPPK1/HSPB1/TNFSF12/JUP/PATZ1/STAT5A/MACIR/BMP4/BCAS3/VASH1/KDR/…	75
GO:0048565	GO:0048565	digestive tract development	33/2724	132/18903	0.000885573	0.01451	0.0118451	SFRP1/TCF21/COL3A1/TGFBR2/WNT5A/EXT1/TYMS/FOXF1/ASS1/OXTR/TP63/ID2/DCHS1/BCL2/RARRES2/RBPMS2/PRDM1/EPB41L5/TGFB3/GLI3/KIT/CPS1/SIX2/NPHP3/HOXA5/BMP4/DACT1/GLI1/WNT11/RET/SALL1/HES1/SMO	33
GO:0001704	GO:0001704	formation of primary germ layer	32/2724	127/18903	0.000911809	0.0148631	0.0121333	ITGA3/WNT5A/FZD7/FOXF1/COL5A2/BMPR2/ITGB1/ITGB5/LAMB1/FN1/ACVR1/KIF16B/FOXC1/DUSP5/ATOH8/SMAD1/EYA2/EPB41L5/LEF1/SIX2/HOXA11/MESP1/BMP4/MMP15/DUSP2/DUSP4/ITGB4/WNT11/FOXC2/ITGA8/SCX/WNT3	32
GO:1902806	GO:1902806	regulation of cell cycle G1/S phase transition	48/2724	213/18903	0.000912009	0.0148631	0.0121333	CDC6/SLFN11/MN1/TFDP1/CCND1/ADAMTS1/E2F7/ATP2B4/CDK2/RBL1/RRM1/APPL2/CASP2/TP53/ID2/CDKN1A/CUL4B/GIGYF2/E2F1/CDKN2C/SMARCC1/EZH2/ACTL6A/RFWD3/ACVR1/PRKDC/APBB1/MDM2/BCL2/RRM2/PLCB1/CCND2/RPA2/MTBP/KMT2E/RGCC/CCL2/CDKN2A/MUC1/HYAL1/PIDD1/RPL26/DACT1/CHEK2/GLI1/DPF1/SASS6/FAM107A	48
GO:0030856	GO:0030856	regulation of epithelial cell differentiation	39/2724	164/18903	0.000914248	0.0148631	0.0121333	STAT1/CCND1/TBX3/FST/ADD1/SERPINE1/TP63/EZH2/ROCK2/FOXC1/ATOH8/PLCB1/SPRY2/MACROH2A2/APOLD1/GRHL1/SFRP4/ERRFI1/ID1/PLAAT4/OSR1/PAX8/ETV4/JAG1/TP73/SIX2/LIF/MESP1/PROC/BMP4/MSX2/SPRED3/AQP3/F11R/SFN/BMP2/HES1/FRZB/SMO	39
GO:0030201	GO:0030201	heparan sulfate proteoglycan metabolic process	14/2724	40/18903	0.000928208	0.0150509	0.0122867	SULF1/EXT1/GPC1/XYLT2/HS6ST1/GUSB/IDS/SULF2/HS3ST3B1/HS2ST1/HS3ST2/HS3ST3A1/HPSE/NDST3	14
GO:0071453	GO:0071453	cellular response to oxygen levels	41/2724	175/18903	0.000940118	0.0152046	0.0124122	SFRP1/EPHA4/STC2/PMAIP1/CFLAR/AK4/LPAR1/FMN2/TP53/BNIP3L/E2F1/HMOX1/CBS/ROCK2/NDRG1/CPEB2/MDM2/AJUBA/BCL2/CCDC115/PINK1/HIPK2/VASN/CARD16/RORA/TSC1/EDN1/SLC8A1/RGCC/CPEB1/STC1/FOS/SLC29A1/BRIP1/ATP7A/SCN2A/SUV39H2/HILPDA/AQP3/KCND2/CD34	41
GO:0055123	GO:0055123	digestive system development	35/2724	143/18903	0.00094865	0.0153031	0.0124925	SFRP1/TCF21/COL3A1/TGFBR2/WNT5A/EXT1/TYMS/FOXF1/ASS1/OXTR/TP63/ID2/DCHS1/INSR/BCL2/RARRES2/RBPMS2/PRDM1/EPB41L5/TGFB3/GLI3/KIT/CPS1/SIX2/NPHP3/HOXA5/BMP4/DACT1/GLI1/WDPCP/WNT11/RET/SALL1/HES1/SMO	35
GO:0000079	GO:0000079	regulation of cyclin-dependent protein serine/threonine kinase activity	30/2724	117/18903	0.000958301	0.015419	0.0125872	CDC6/CCNE1/CCND1/CCNG2/CCNE2/CDKN1A/CCNYL1/CDKN2C/INCA1/CNPPD1/IPO7/CCND2/HHEX/RGCC/CDC25A/BCCIP/CDKN2A/BLM/KAT2B/MAPRE3/HERC5/CDKN1C/CCNJL/SFN/CCNA1/SPDYE1/SPDYE2B/CDK5R1/SPDYE2/SPDYE6	30
GO:0009123	GO:0009123	nucleoside monophosphate metabolic process	22/2724	77/18903	0.00096495	0.0154862	0.012642	PAICS/GMPS/AK4/TYMS/GART/CAD/IMPDH2/SHMT1/UCK2/PFAS/PPAT/PRPS2/PNP/MPP1/DHODH/HPRT1/TJP2/CDA/NT5M/DNPH1/CMPK2/AK7	22
GO:0006144	GO:0006144	purine nucleobase metabolic process	301205	20/18903	0.000982424	0.0156862	0.0128053	PAICS/GMPS/GART/SHMT1/SHMT2/PPAT/GMPR/HPRT1/ACP3	9
GO:0060231	GO:0060231	mesenchymal to epithelial transition	301205	20/18903	0.000982424	0.0156862	0.0128053	GREM1/STAT1/FZD7/PAX8/SIX2/LIF/BMP4/SALL1/SMO	9
GO:0010717	GO:0010717	regulation of epithelial to mesenchymal transition	28/2724	107/18903	0.000993057	0.0158156	0.0129109	SFRP1/EPHA4/GREM1/TGFBR2/PDPN/EMP2/TGFBR1/EZH2/ACVR1/MDK/SMAD7/FOXC1/VASN/SPRY2/RGCC/MAD2L2/TGFB3/IL17RD/LEF1/JAG1/ALX1/TIAM1/BMP4/SPRED3/IL6/EPHA3/TRIM62/BMP2	28
GO:0034260	GO:0034260	negative regulation of GTPase activity	13/2724	36/18903	0.00100375	0.0159454	0.0130169	SH3BP4/RCC2/ARRB2/RRP1B/CPEB2/RASA4/TSC1/SPRY2/AMOT/GMIP/BCAS3/RGN/F11R	13
GO:0000018	GO:0000018	regulation of DNA recombination	33/2724	133/18903	0.00101778	0.0161273	0.0131654	MSH2/RBBP8/PARP1/CGAS/MSH6/FIGNL1/TFRC/TIMELESS/ACTL6A/H1-0/ALYREF/MRE11/STAT6/MLH1/H1-2/YEATS4/RPA2/RUVBL2/RAD51AP1/MAD2L2/ATAD5/ERCC6/IL27RA/PAXIP1/BLM/FANCB/RAD51/KLHL15/RMI2/WRAP53/CD40/TNFSF4/ANKLE1	33
GO:0044089	GO:0044089	positive regulation of cellular component biogenesis	97/2724	498/18903	0.00102504	0.0162013	0.0132258	SFRP1/DCTN1/DPYSL3/DNMT1/SDC1/NLGN1/CDK2/RHOQ/LPAR1/CDT1/OXTR/PLEKHM1/FAM98A/WARS1/CDC42EP3/NUP62/TP53/MMP1/SYNPO/WASHC2C/TPM1/NCKAP1/TFRC/ARPC2/TGFBR1/TACR1/TRIM28/CCP110/TEK/LIMCH1/ROCK2/ACTR3/CRACD/RAB3GAP1/CD36/BDNF/CDC42EP1/LIMK1/AJUBA/CHMP2A/FCHSD1/ST8SIA2/EPHB2/PINK1/SEMA4D/PPP2R5B/MNS1/RPS3/TSC1/NPHP4/NRG1/RGCC/EPB41L5/PTK2B/LRSAM1/AGRN/SLF1/TGFB3/ID1/KIT/MAP1B/EVL/EPHB1/SMPD3/HYAL1/CEP12…	97
GO:0031960	GO:0031960	response to corticosteroid	39/2724	165/18903	0.00103384	0.0162992	0.0133057	PCNA/SERPINF1/CFLAR/CCND1/PARP1/SDC1/TYMS/PAM/ASS1/FIBIN/SMYD3/ZFP36L2/FBXO32/CYP1B1/ACVR1/MDK/ACSBG1/IGFBP7/BCL2/SRD5A1/EDN1/PCK2/AGL/ALPL/ERRFI1/STC1/IGFBP2/CPS1/GJB2/FOS/PLAT/CLDN1/DDIT4/IL6/A2M/BCHE/ABCA3/PTGDS/FAM107A	39
GO:0061351	GO:0061351	neural precursor cell proliferation	36/2724	149/18903	0.00104017	0.0163578	0.0133536	TRNP1/WNT5A/NES/CEND1/SLC16A2/APPL2/TP53/ID2/FZD6/ITGB1/ADGRG1/LIMS2/NAP1L1/RAB10/GNAI2/MDK/DBN1/ARHGEF2/PSMG1/RORA/BTG2/MELK/GLI3/WNT2/DAGLA/LEF1/EPHB1/ZNF503/DAGLB/GATA2/CEP120/CDON/GLI1/DISC1/SMO/HHIP	36
GO:0008156	GO:0008156	negative regulation of DNA replication	301296	32/18903	0.00106238	0.0166235	0.0135705	CDC6/SLFN11/CDT1/SMARCAL1/TP53/TIMELESS/TIPIN/DONSON/GMNN/FBXO5/BLM/BRCA2	12
GO:0034508	GO:0034508	centromere complex assembly	301296	32/18903	0.00106238	0.0166235	0.0135705	NASP/HELLS/CENPK/CENPX/KNTC1/CENPV/ITGB3BP/MIS12/CENPP/CENPH/CENPW/OIP5	12
GO:0045165	GO:0045165	cell fate commitment	60/2724	282/18903	0.00106945	0.0166862	0.0136216	SFRP1/PDPN/TBX3/WNT5A/EXT1/WNT16/NOTCH3/FZD7/RBBP4/TP53/ID2/ITGB1/TGFBR1/RBBP7/WNT5B/RAB10/GAS1/ACVR1/STAT6/PRKDC/HOXD10/ARHGEF2/BCL2/TENM4/BCL11B/SMAD1/NRG1/EDN1/WNT9A/EYA2/PRDM1/SPRY2/GLI3/TNXB/CYP26B1/EPOP/TBX4/WNT2/MEF2C/DLX1/JAG1/SIX2/GATA2/HOXA11/CDON/TBX15/SOX13/WNT2B/MESP1/BMP4/IL6/KDR/WNT11/FOXC2/JAG2/EBF2/BMP2/HES1/SMO/WNT3	60
GO:1903241	GO:1903241	U2-type prespliceosome assembly	301235	24/18903	0.00107171	0.0166862	0.0136216	SNRPB/SF3A3/SNRPD1/SNRPA1/SF3A2/PHF5A/BUD13/SNRPE/RBMX2/SNRPG	10
GO:0030282	GO:0030282	bone mineralization	31/2724	123/18903	0.00108196	0.0168039	0.0137177	GPC3/GREM1/S1PR1/BMPR2/NBR1/TMEM119/ROR2/TRPM4/ACVR1/COMP/ATRAID/OSR2/SLC8A1/LTBP3/PTK2B/ALPL/TGFB3/GPM6B/OSR1/MEF2C/FBXL15/SMPD3/FGFR3/ADRB2/SRGN/BMP4/ISG15/WNT11/LEP/P2RX7/BMP2	31
GO:0045778	GO:0045778	positive regulation of ossification	17/2724	54/18903	0.00109478	0.0168811	0.0137807	WNT5A/BMPR2/TMEM119/TACR1/ACVR1/ATRAID/OSR2/SLC8A1/TGFB3/GPM6B/OSR1/MEF2C/ADRB2/BMP4/ISG15/P2RX7/BMP2	17
GO:0030501	GO:0030501	positive regulation of bone mineralization	15/2724	45/18903	0.0011005	0.0168811	0.0137807	BMPR2/TMEM119/ACVR1/ATRAID/OSR2/SLC8A1/TGFB3/GPM6B/OSR1/MEF2C/ADRB2/BMP4/ISG15/P2RX7/BMP2	15
GO:0051955	GO:0051955	regulation of amino acid transport	15/2724	45/18903	0.0011005	0.0168811	0.0137807	ITGB1/RAB3GAP1/ARL6IP5/STXBP1/SLC7A5/SLC43A1/GRM2/SLC43A2/PER2/ABAT/AGT/NTSR1/SNCA/LEP/P2RX7	15
GO:0090132	GO:0090132	epithelium migration	75/2724	369/18903	0.00110692	0.0168811	0.0137807	SERPINF1/ITGA3/GREM1/RTN4/CCN3/TGFBR2/EMP2/WNT5A/ATP2B4/NRP2/BMPR2/LPXN/EPHB4/PLEKHG5/EFNB2/ENPP2/CYP1B1/ITGB1/TGFBR1/TACR1/HMOX1/TEK/MAP2K3/ROCK2/DPP4/SP100/SEMA5A/PLPP3/HAS2/APOE/CLEC14A/IQSEC1/CORO1B/ATOH8/EDN1/PIK3CD/RGCC/RRAS/EPB41L5/PTK2B/PKN3/DNAJA4/AMOT/VSTM4/PIK3R3/ID1/STC1/KIT/EVL/DUSP10/FGF7/MEF2C/GATA2/HYAL1/PAXIP1/PRSS3/EPPK1/HSPB1/TNFSF12/JUP/PATZ1/STAT5A/MACIR/BMP4/BCAS3/VASH1/KDR/…	75
GO:0002934	GO:0002934	desmosome organization	301113	10/18903	0.00110851	0.0168811	0.0137807	PERP/DSP/NECTIN1/GRHL1/JUP/PKP3	6
GO:0003129	GO:0003129	heart induction	301113	10/18903	0.00110851	0.0168811	0.0137807	WNT5A/ROBO2/MESP1/BMP4/WNT11/BMP2	6
GO:0010944	GO:0010944	negative regulation of transcription by competitive promoter binding	301113	10/18903	0.00110851	0.0168811	0.0137807	SMAD7/HHEX/CREB1/MAD2L2/MUC1/BHLHE41	6
GO:0033314	GO:0033314	mitotic DNA replication checkpoint	301113	10/18903	0.00110851	0.0168811	0.0137807	CDC6/TOPBP1/CLSPN/NAE1/TICRR/ORC1	6
GO:0048562	GO:0048562	embryonic organ morphogenesis	62/2724	294/18903	0.00112606	0.0170939	0.0139545	TCF21/TGFBR2/MFAP5/TBX3/WNT5A/WNT16/FOXF1/MAPK3/MTHFD1/NTN1/RARG/ID2/FZD6/TGFBR1/ACVR1/EIF4A3/C2CD3/HOXD10/NDRG4/EPHB2/OSR2/TTC39C/RDH10/MMP16/HIPK2/HOXD9/TRIOBP/RBPMS2/EDN1/SPRY2/TGFB3/GLI3/OSR1/PAX8/MEF2C/HAND2/SIX2/ALX1/GATA2/HYAL1/HOXA11/TBX15/ARL13B/HOXA1/NPHP3/MESP1/HOXA5/MSX1/BMP4/ALDH1A3/GLI1/WDPCP/HOXB3/HOXD4/WNT11/FOXC2/PLS1/ITGA8/HES1/FRZB/SMO/PDZD7	62
GO:0016236	GO:0016236	macroautophagy	66/2724	317/18903	0.00112794	0.0170939	0.0139545	TP53INP2/RETREG2/RAB1A/FEZ2/SLC25A5/MAPK3/MAP1LC3B/STAM2/PLEKHM1/UBXN6/NBR1/TP53/HSPB8/ATP6V0E1/BNIP3L/VPS39/UCHL1/VPS28/HMOX1/CHMP3/CAPNS1/RAB3GAP1/GABARAPL1/CAPN1/SESN2/TOM1/LIX1L/CHMP2A/CTSD/SPATA33/PINK1/EPG5/TECPR1/VPS41/TSC1/MCOLN1/PGAM5/FEZ1/CHMP1B/ATP6V1H/RUBCNL/RIMOC1/ATG9A/LZTS1/ULK2/LRSAM1/TBC1D25/PIKFYVE/CERS1/CHMP4C/ATP6V0E2/ATG2B/PRKN/ATG16L2/MTM1/ADRB2/ADPRH/VAMP8/MAP1LC3A/KDR/ATP6…	66
GO:0030500	GO:0030500	regulation of bone mineralization	23/2724	83/18903	0.00118443	0.0179066	0.0146179	GREM1/S1PR1/BMPR2/NBR1/TMEM119/TRPM4/ACVR1/COMP/ATRAID/OSR2/SLC8A1/LTBP3/PTK2B/TGFB3/GPM6B/OSR1/MEF2C/ADRB2/SRGN/BMP4/ISG15/P2RX7/BMP2	23
GO:0007623	GO:0007623	circadian rhythm	47/2724	210/18903	0.00119366	0.0179321	0.0146387	MAGED1/PARP1/NLGN1/TYMS/ASS1/IMPDH2/GFPT1/RELB/AHCY/TP53/ID2/TIMELESS/BMAL2/EZH2/ROCK2/AHR/PRKDC/HNRNPD/CAVIN3/PPP1CB/SRD5A1/RORA/PER1/BHLHE40/CREB1/C3orf70/ADCY1/PPARA/PHLPP1/ID1/BTBD9/NFIL3/PER3/ID3/BHLHE41/HOMER1/SUV39H2/PER2/OPN3/USP2/KCND2/PTGDS/PPARGC1A/F7/LEP/PIWIL2/CIART	47
GO:0006112	GO:0006112	energy reserve metabolic process	24/2724	88/18903	0.00119471	0.0179321	0.0146387	GFPT2/PPP1R3C/IRS1/PYGL/GFPT1/PID1/GABARAPL1/PPP1R3B/GYS1/PASK/INSR/PPP1CB/ACADM/RUBCNL/AGL/MRAP2/GYG2/PPP1R3G/PER2/SORBS1/PPP1R3E/PHKG1/LEP/KHK	24
GO:0033627	GO:0033627	cell adhesion mediated by integrin	24/2724	88/18903	0.00119471	0.0179321	0.0146387	ICAM1/ITGA3/PODXL/CCN3/EXT1/ITGBL1/SERPINE1/LPXN/CYP1B1/ITGB1/ITGB5/DPP4/PLPP3/NPNT/MUC1/LIF/RAC3/ITGA2B/ITGB8/ITGB4/FOXC2/ACER2/ITGA8/RET	24
GO:0043087	GO:0043087	regulation of GTPase activity	76/2724	376/18903	0.0012102	0.0181211	0.014793	SFRP1/EPHA4/SH3BP4/S1PR1/RCC2/WNT5A/RASA4B/RASGRP3/ALS2/ARRB2/RRP1B/ITGB1/ASAP2/PBXIP1/EZH2/ARHGAP6/RAB3GAP1/CPEB2/AJUBA/RASA4/PLXNA3/IQSEC1/CAV2/PLXNC1/SEMA4D/DOCK10/NGEF/TGM2/GPR137B/STMN3/TBCK/EVI5L/TSC1/FGD4/ARHGAP42/SPRY2/PTK2B/CCL2/AGRN/AMOT/TBC1D25/RGMA/VAV2/RALGPS2/RASGRF2/ARHGEF19/ARHGAP22/DOCK6/GMIP/RASIP1/TIAM1/ARHGEF16/ALS2CL/ARHGAP44/TBC1D8B/CDKL5/FGD6/GARNL3/ADPRH/BCAS3/MYO9A/PLXNA4…	76
GO:0072210	GO:0072210	metanephric nephron development	14/2724	41/18903	0.00122477	0.0182955	0.0149353	TCF21/GREM1/STAT1/KIF26B/OSR1/PAX8/SIX2/LIF/BMP4/CD34/RET/SALL1/HES1/SMO	14
GO:0110053	GO:0110053	regulation of actin filament organization	59/2724	278/18903	0.00124709	0.0185385	0.0151337	SFRP1/CXCL12/S1PR1/SCIN/LPAR1/CAPG/ADD1/WASHC2A/ARHGAP28/CDC42EP3/ELN/ARPIN/SYNPO/WASHC2C/TPM1/NCKAP1/ARPC2/TGFBR1/TACR1/SHANK1/ARHGAP6/LIMCH1/ROCK2/CRACD/SEMA5A/FLII/DBN1/CDC42EP1/LIMK1/CYFIP2/FCHSD1/SSH1/CORO1B/TRIOBP/TSC1/TMEFF2/RGCC/PTK2B/SSH3/TGFB3/ID1/EVL/PRKN/ARHGEF10L/LMOD1/TMOD2/DMTN/DNAI3/PLEKHH2/SYNPO2L/BAIAP2L2/RHPN2/RAPGEF3/WNT11/TACSTD2/F11R/PFN4/HCLS1/SH3BP1	59
GO:0044818	GO:0044818	mitotic G2/M transition checkpoint	16/2724	50/18903	0.00124992	0.0185385	0.0151337	CDC6/RBBP8/TOPBP1/CLSPN/CDKN1A/NABP1/DONSON/BRCA1/DTL/MRE11/NABP2/NAE1/TICRR/BLM/BABAM2/ORC1	16
GO:0089718	GO:0089718	amino acid import across plasma membrane	16/2724	50/18903	0.00124992	0.0185385	0.0151337	SLC1A4/SLC16A2/ITGB1/SLC1A1/ARL6IP5/SLC47A1/SLC6A6/SLC1A5/SLC7A5/SLC43A1/SLC6A9/SLC43A2/PER2/SLC1A3/AGT/NTSR1	16
GO:0051893	GO:0051893	regulation of focal adhesion assembly	19/2724	64/18903	0.00126776	0.0187144	0.0152773	SFRP1/GREM1/RCC2/TLN1/DUSP3/ARHGAP6/TEK/LIMCH1/ROCK2/APOD/TSC1/EPB41L5/GPM6B/DMTN/BCAS3/EPHA3/KDR/WDPCP/FAM107A	19
GO:0090109	GO:0090109	regulation of cell-substrate junction assembly	19/2724	64/18903	0.00126776	0.0187144	0.0152773	SFRP1/GREM1/RCC2/TLN1/DUSP3/ARHGAP6/TEK/LIMCH1/ROCK2/APOD/TSC1/EPB41L5/GPM6B/DMTN/BCAS3/EPHA3/KDR/WDPCP/FAM107A	19
GO:0007015	GO:0007015	actin filament organization	89/2724	454/18903	0.00132042	0.0194459	0.0158745	SFRP1/CXCL12/S1PR1/MYO19/EMP2/MARCKSL1/DPYSL3/MYO1D/SCIN/LPAR1/CAPG/ADD1/FMN2/WASHC2A/ARHGAP28/CDC42EP3/ELN/ARPIN/SYNPO/GAS7/WASHC2C/TPM1/NCKAP1/ARPC2/ITGB5/TGFBR1/EFS/TACR1/SHANK1/ARHGAP6/LIMCH1/ROCK2/ACTR3/CRACD/SEMA5A/FLII/DBN1/CDC42EP1/LIMK1/ARHGEF2/BCL2/SPIRE2/CYFIP2/FCHSD1/SSH1/CORO1B/TRIOBP/TSC1/TMEFF2/INPPL1/MICAL1/RGCC/FAM171A1/PTK2B/SSH3/MAD2L2/TGFB3/ID1/EVL/AIF1L/SHROOM1/SHROOM4/MYO5C/…	89
GO:0150116	GO:0150116	NA	20/2724	69/18903	0.00132675	0.0194778	0.0159005	SFRP1/GREM1/RCC2/TLN1/DUSP3/ARHGAP6/TEK/LIMCH1/ROCK2/APOD/IQSEC1/TSC1/EPB41L5/GPM6B/DMTN/BCAS3/EPHA3/KDR/WDPCP/FAM107A	20
GO:0007611	GO:0007611	learning or memory	58/2724	273/18903	0.00132881	0.0194778	0.0159005	SERPINF1/ITGA3/FEN1/MME/SNAP25/SYT11/SHANK2/OXTR/ITGB1/TACR1/SHANK1/EIF4A3/NFATC4/SLC1A1/MDK/GM2A/BDNF/INSR/APOE/ARL6IP5/NDRG4/MAP1A/EPHB2/CHST10/PLCB1/CCND2/BTG2/TSC1/CREB1/ATXN1/ADCY1/TLR2/NRXN2/BTBD9/CTNS/KIT/POMK/MEF2C/FOS/CHRNA7/C1QL1/RELN/ASIC1/PRKN/NRGN/SCN2A/TMOD2/ZNF385A/SPECC1/NPTX2/PRRT1/PRKAR2B/RAPGEF3/BCHE/AGT/NTSR1/ITGA8/PLA2G6	58
GO:0010092	GO:0010092	specification of animal organ identity	13/2724	37/18903	0.0013456	0.0195863	0.0159891	WNT5A/EXT1/GLI3/WNT2/PAX8/MEF2C/HOXA11/WNT2B/ROBO2/MESP1/BMP4/WNT11/BMP2	13
GO:0010934	GO:0010934	macrophage cytokine production	13/2724	37/18903	0.0013456	0.0195863	0.0159891	WNT5A/SEMA7A/SPON2/AXL/CD36/GPRC5B/ACP5/TGFB3/IRAK3/CARD9/LAPTM5/P2RX7/CD74	13
GO:0010935	GO:0010935	regulation of macrophage cytokine production	13/2724	37/18903	0.0013456	0.0195863	0.0159891	WNT5A/SEMA7A/SPON2/AXL/CD36/GPRC5B/ACP5/TGFB3/IRAK3/CARD9/LAPTM5/P2RX7/CD74	13
GO:0046545	GO:0046545	development of primary female sexual characteristics	28/2724	109/18903	0.00134949	0.0195974	0.0159981	SFRP1/TIPARP/PTPRN/IDH1/PTX3/ADAMTS1/FST/NUP107/EREG/CASP2/ARRB2/FANCA/DMC1/TNFAIP6/ACSBG1/MMP19/INSR/FOXC1/BCL2/EIF2B4/FANCG/KIT/ROBO2/BRCA2/A2M/KDR/LFNG/LEP	28
GO:0001707	GO:0001707	mesoderm formation	21/2724	74/18903	0.00136934	0.0198183	0.0161785	ITGA3/WNT5A/FOXF1/BMPR2/ITGB1/ACVR1/FOXC1/SMAD1/EYA2/EPB41L5/LEF1/SIX2/HOXA11/MESP1/BMP4/ITGB4/WNT11/FOXC2/ITGA8/SCX/WNT3	21
GO:0071385	GO:0071385	cellular response to glucocorticoid stimulus	17/2724	55/18903	0.00137482	0.0198183	0.0161785	SERPINF1/CFLAR/ASS1/SMYD3/ZFP36L2/FBXO32/CYP1B1/ACVR1/SRD5A1/EDN1/PCK2/ERRFI1/STC1/GJB2/PLAT/DDIT4/FAM107A	17
GO:0031668	GO:0031668	cellular response to extracellular stimulus	56/2724	262/18903	0.00137643	0.0198183	0.0161785	SFRP1/PMAIP1/MN1/POSTN/ATF3/MAPK3/PCSK9/MAP1LC3B/UCP2/BMPR2/HNRNPA1/TP53/DCTPP1/PLIN3/CDKN1A/FADS1/HMOX1/AXL/CYP24A1/CBS/BMT2/GABARAPL1/PIM1/SESN2/BCL2/GSDMD/PRKAB2/SRD5A1/MFSD2A/RRAGC/VPS41/TSC1/SLC7A5/PDK2/TRIM24/PPARA/ERCC6/FOS/PENK/KCNB1/BRIP1/WNT2B/RRAGB/KIF26A/PPM1D/NDOR1/BRSK2/AQP3/MAP1LC3A/RRAGD/LEP/P2RX7/BHLHA15/ELAPOR1/GABARAP/FAM107A	56
GO:0040013	GO:0040013	negative regulation of locomotion	83/2724	419/18903	0.00137995	0.0198183	0.0161785	SFRP1/SERPINF1/EPHA4/CXCL12/COL3A1/GREM1/CCN3/TAFA5/DPYSL3/WNT5A/SULF1/ATP2B4/SEMA7A/IGFBP3/RBBP4/SERPINE1/ARPIN/RECK/TPM1/DUSP3/BMERB1/CYP1B1/ADGRG1/RBBP7/HMOX1/LIMCH1/DPP4/SP100/SEMA5A/SMAD7/NBL1/TNFAIP6/FBLN1/APOE/APOD/NDRG4/IGFBP5/BCL2/PLXNA3/CORO1B/SEMA4D/PLCB1/TMEFF2/MAGI2/NRG1/RGCC/SEMA3D/RRAS/DNAJA4/CCL2/SEMA4B/SEMA6D/SEMA3A/IL33/STC1/EVL/DUSP10/ATP1B2/MEF2C/IL27RA/JAG1/IFITM1/CCL28/EPPK1…	83
GO:0010639	GO:0010639	negative regulation of organelle organization	74/2724	366/18903	0.00138053	0.0198183	0.0161785	S1PR1/PARP1/MCM2/VAT1/SCIN/FEZ2/PPIF/ZWINT/SLC25A5/CDT1/CLIP3/CAPG/ADD1/ARHGAP28/HNRNPA1/TP53/ARPIN/HGF/WASHC2C/TFRC/ARRB2/BMERB1/CCP110/SHANK1/ARHGAP6/BRCA1/NPM1/TOM1L2/CRACD/FLII/KNTC1/ARHGEF2/PINK1/SSH1/CORO1B/MAP2/XRCC3/TRIOBP/EVI5L/TMEFF2/MTBP/FEZ1/SPDL1/SSH3/MAD2L2/MDM1/MAP1B/NBDY/MPHOSPH9/AURKB/FBXO5/PRKN/LIF/MAD2L1/KAT2B/MPV17L/LMOD1/TMOD2/DMTN/MTM1/ACD/CEP97/BMP4/DNAI3/PLEKHH2/RHPN2/ANAP…	74
GO:0021675	GO:0021675	nerve development	23/2724	84/18903	0.00141227	0.020175	0.0164696	NPTX1/SULF1/EXT1/LPAR1/NRP2/BDNF/FBXO45/EPHB2/PLXNA3/SULF2/EDN1/SEMA3A/GLI3/EPHB1/HOXA1/PLXNA4/SLC1A3/HOXB3/ACKR3/RET/SALL1/ERBB3/HES1	23
GO:0046849	GO:0046849	bone remodeling	24/2724	89/18903	0.00141609	0.020175	0.0164696	SFRP1/GREM1/S1PR1/EXT1/WNT16/PLEKHM1/TNFRSF11B/TPP1/TFRC/SYT7/TMEM119/RASSF2/SPP1/MDK/GPR137B/ACP5/LTBP3/PTK2B/TGFB3/INPP5D/ADRB2/IL6/LEP/P2RX7	24
GO:0085029	GO:0085029	extracellular matrix assembly	15/2724	46/18903	0.00141827	0.020175	0.0164696	COL3A1/ANTXR1/FBLN5/NTN4/LAMB1/HAS2/RGCC/LTBP3/TNXB/GPM6B/SMPD3/ATP7A/NTNG1/AGT/NTNG2	15
GO:2000273	GO:2000273	positive regulation of signaling receptor activity	15/2724	46/18903	0.00141827	0.020175	0.0164696	GREM1/EREG/ITGB1/TGFA/EPHB2/PINK1/EDN1/HFE/CCL2/RELN/ADRB2/ADRA2C/EPGN/ADRA2A/HBEGF	15
GO:0050890	GO:0050890	cognition	65/2724	314/18903	0.00142368	0.0202059	0.0164949	SERPINF1/ITGA3/FEN1/MME/SLC1A4/SNAP25/SYT11/SHANK2/OXTR/ITGB1/TACR1/SHANK1/GPR155/EIF4A3/NFATC4/SLC1A1/MDK/GM2A/BDNF/INSR/APOE/ARL6IP5/NDRG4/MAP1A/EPHB2/CHST10/PLCB1/MFSD2A/CCND2/BTG2/TSC1/CREB1/ATXN1/ADCY1/TLR2/NRXN2/BTBD9/CTNS/KIT/POMK/MEF2C/FOS/SHROOM4/CHRNA7/C1QL1/RELN/ASIC1/PRKN/NRGN/SCN2A/TMOD2/HOXA1/CBR3/ZNF385A/SPECC1/NPTX2/PRRT1/PRKAR2B/RAPGEF3/BCHE/AGT/NTSR1/ITGA8/PLA2G6/FAM107A	65
GO:0050878	GO:0050878	regulation of body fluid levels	78/2724	390/18903	0.00143425	0.0203099	0.0165798	COL3A1/PDPN/CCND1/EMP2/SERPING1/EXT1/DGKA/PAM/F2RL2/F3/OXTR/SERPINE1/TLN1/TP63/FZD6/CD59/RAB27A/DDR1/TACR1/AXL/SERPINB2/FN1/GNAI2/CD36/TYRO3/HAS2/FBLN1/PLSCR1/APOE/COMP/STXBP1/THBD/EPHB2/NME1/WNK4/CREB1/EDN1/PLA2G4A/GRHL1/BLOC1S3/CYP26B1/VAV2/ATP7B/TFPI2/SLC29A1/NPR3/PLAT/CLDN1/ATP7A/HSPB1/STAT5A/DMTN/PAFAH2/CELSR2/PDGFA/APLN/ZNF385A/F8/PROC/ENPP4/OAS2/IL6/NPR1/ADRA2C/AQP3/VAMP8/ABAT/CD40/HPSE/CD…	78
GO:0002063	GO:0002063	chondrocyte development	301296	33/18903	0.00145285	0.0204806	0.0167191	TGFBR2/SULF1/EXT1/RARG/BMPR2/SMAD7/COMP/SULF2/COL27A1/SMPD3/HOXA11/MSX2	12
GO:0090183	GO:0090183	regulation of kidney development	301296	33/18903	0.00145285	0.0204806	0.0167191	MAGED1/GREM1/STAT1/OSR1/PAX8/SIX2/WNT2B/BMP4/AGT/TACSTD2/RET/SMO	12
GO:0014706	GO:0014706	striated muscle tissue development	55/2724	257/18903	0.00146582	0.020617	0.0168305	GREM1/S1PR1/TGFBR2/TBX3/WNT5A/FZD7/DSP/ID2/TPM1/ARRB2/EFNB2/ITGB1/TGFBR1/FHL2/PGM5/ACVR1/PIM1/SMAD7/FOXC1/NDRG4/ALPK2/ACADM/TENM4/TSC1/SMAD1/CREB1/NRG1/EDN1/EYA2/SLC8A1/PPARA/SOX15/PPP1R13L/WNT2/LEF1/MEF2C/TP73/ANKRD1/JARID2/PARP2/SGCG/IRX3/MIR17HG/MESP1/MSC/MSX1/BMP4/MSX2/GLI1/AKAP6/AGT/FOXC2/ERBB3/BMP2/CACNA1G	55
GO:1904029	GO:1904029	regulation of cyclin-dependent protein kinase activity	30/2724	120/18903	0.00148062	0.0207784	0.0169623	CDC6/CCNE1/CCND1/CCNG2/CCNE2/CDKN1A/CCNYL1/CDKN2C/INCA1/CNPPD1/IPO7/CCND2/HHEX/RGCC/CDC25A/BCCIP/CDKN2A/BLM/KAT2B/MAPRE3/HERC5/CDKN1C/CCNJL/SFN/CCNA1/SPDYE1/SPDYE2B/CDK5R1/SPDYE2/SPDYE6	30
GO:0051260	GO:0051260	protein homooligomerization	43/2724	190/18903	0.00149627	0.0209512	0.0171033	PEG10/CRYZ/SHMT1/SHMT2/APPL2/KCTD12/ALS2/SAMD1/TRPM4/SAMHD1/KCNJ2/COMP/NINJ1/CHMP2A/SLC1A5/MPP2/GSDMD/KCTD18/MCOLN1/HPRT1/KCNJ12/BEND3/TIFA/SPAST/EVL/KCTD7/KCNB1/CTH/STEAP4/ASIC1/BLM/KCNS3/CARD9/KCTD16/KCNC4/KCNG1/THG1L/KCTD15/ALDH1A3/KCND2/AQP11/ABCA3/KCTD14	43
GO:0090189	GO:0090189	regulation of branching involved in ureteric bud morphogenesis	301205	21/18903	0.00150088	0.0209688	0.0171177	MAGED1/GREM1/PAX8/SIX2/WNT2B/BMP4/AGT/TACSTD2/SMO	9
GO:0032331	GO:0032331	negative regulation of chondrocyte differentiation	301235	25/18903	0.00155746	0.0216626	0.0176841	GREM1/RARG/TGFBR1/ADAMTS12/ADAMTS7/WNT9A/LTBP3/GLI3/BMP4/CCN4	10
GO:0072273	GO:0072273	metanephric nephron morphogenesis	301235	25/18903	0.00155746	0.0216626	0.0176841	GREM1/STAT1/KIF26B/PAX8/SIX2/LIF/BMP4/SALL1/HES1/SMO	10
GO:0060425	GO:0060425	lung morphogenesis	16/2724	51/18903	0.0015811	0.0219426	0.0179126	TCF21/TGFBR2/EXT1/NFIB/FOXF1/MAPK3/RDH10/SPRY2/WNT2/FGF7/LIF/WNT2B/CELSR1/HOXA5/BMP4/HHIP	16
GO:0000280	GO:0000280	nuclear division	93/2724	481/18903	0.00162567	0.0225112	0.0183768	MYBL2/CDC6/HSPA2/DSN1/CCNE1/WNT5A/CCNE2/NCAPD3/NCAPG2/ZWINT/CDT1/RANBP1/RCC1/FMN2/EREG/KPNB1/NUP62/SMC1A/TUBG1/FIGNL1/FANCA/NCAPH2/SMARCC1/RAD51D/CENPK/CENPX/CHMP3/RAD51C/ACTL6A/TOM1L2/DMC1/ACTR3/MRE11/HECW2/RMI1/TGFA/KNTC1/INSR/CHMP2A/MLH1/SPIRE2/CAV2/PLCB1/BRME1/XRCC3/MIS12/EDN1/MTBP/CHMP1B/RGCC/CCDC8/ESCO2/SPDL1/SPAST/TDRKH/RAD51AP1/SLF1/MAD2L2/NUDC/CHMP4C/CYP26B1/BCCIP/PSMC3IP/DSCC1/AURKB/SMP…	93
GO:0032890	GO:0032890	regulation of organic acid transport	21/2724	75/18903	0.00164786	0.022718	0.0185456	ITGB1/RAB3GAP1/ARL6IP5/STXBP1/SLC7A5/EDN1/PPARA/PLA2G4A/SLC43A1/MAP2K6/GRM2/SLC43A2/ACSL5/PER2/ABAT/AGT/NTSR1/SNCA/LEP/P2RX7/PLA2G6	21
GO:0045669	GO:0045669	positive regulation of osteoblast differentiation	21/2724	75/18903	0.00164786	0.022718	0.0185456	BMPR2/TP63/HGF/ZHX3/SCUBE3/TMEM119/ACVR1/ATRAID/SMAD1/NPNT/GLI3/MEF2C/JAG1/IFITM1/FBXO5/BMP4/DNAI3/MSX2/IL6/CCN4/BMP2	21
GO:0001836	GO:0001836	release of cytochrome c from mitochondria	17/2724	56/18903	0.00171302	0.0234416	0.0191364	PMAIP1/PPIF/TP53/HGF/ARRB2/MLLT11/BCL2/PINK1/PDCD5/BBC3/GGCT/PRKN/HRK/BMF/SFN/FXN/PLA2G6	17
GO:0010718	GO:0010718	positive regulation of epithelial to mesenchymal transition	17/2724	56/18903	0.00171302	0.0234416	0.0191364	TGFBR2/PDPN/EMP2/TGFBR1/EZH2/ACVR1/MDK/FOXC1/RGCC/TGFB3/LEF1/JAG1/ALX1/TIAM1/BMP4/IL6/BMP2	17
GO:0110151	GO:0110151	NA	17/2724	56/18903	0.00171302	0.0234416	0.0191364	BMPR2/TMEM119/ACVR1/FBLN7/ATRAID/OSR2/SLC8A1/TGFB3/GPM6B/OSR1/MEF2C/FBXO5/ADRB2/BMP4/ISG15/P2RX7/BMP2	17
GO:0048284	GO:0048284	organelle fusion	36/2724	153/18903	0.00171533	0.0234416	0.0191364	SNAP25/SYT11/VAT1/DYSF/RAB7B/PLEKHM1/SYT1/PID1/TFRC/PCDHGA3/VPS39/SYT7/CHMP3/TOM1/CHMP2A/STXBP1/VPS8/STXBP6/CAV2/VPS41/SAMD9/CHMP1B/STX4/RUBCNL/VAMP2/VCPIP1/PIKFYVE/CHMP4C/PRKN/SPHK1/MIGA1/THG1L/STX1B/VAMP8/SNCA/TSNARE1	36
GO:0006177	GO:0006177	GMP biosynthetic process	301143	14/18903	0.00172863	0.0234696	0.0191592	PAICS/GMPS/GART/IMPDH2/PFAS/PPAT/HPRT1	7
GO:0006563	GO:0006563	L-serine metabolic process	301143	14/18903	0.00172863	0.0234696	0.0191592	PSAT1/PHGDH/SHMT1/SHMT2/SERINC3/CBS/PSPH	7
GO:0050667	GO:0050667	homocysteine metabolic process	301143	14/18903	0.00172863	0.0234696	0.0191592	MTHFD1/BLMH/MTHFR/CBS/CPS1/CTH/BHMT	7
GO:0043405	GO:0043405	regulation of MAP kinase activity	42/2724	186/18903	0.00176379	0.0238952	0.0195066	SFRP1/EPHA4/MAGED1/WNT5A/PDE5A/NUP62/SMPD1/UCHL1/EZH2/ROR2/CBS/TGFA/INSR/APOE/AJUBA/RPS3/EDN1/SPRY2/PTK2B/TRAF2/TRIB3/TNXB/IRAK3/KIT/SORL1/DUSP10/MEF2C/MAP2K6/FLT1/DUSP16/PDGFA/IL34/BMP4/NEK10/CD40/AGT/EPGN/SPRY3/MST1R/ADRA2A/P2RX7/BMP2	42
GO:0006298	GO:0006298	mismatch repair	13/2724	38/18903	0.00177883	0.0240469	0.0196305	PCNA/MSH2/RPA1/MSH6/LIG1/POLD3/RPA3/MLH1/MCM8/RNASEH2B/RPA2/EXO1/TP73	13
GO:0007548	GO:0007548	sex differentiation	60/2724	288/18903	0.00181186	0.0244406	0.0199518	NASP/SFRP1/TIPARP/TCF21/MSH2/PTPRN/IDH1/PTX3/HMGB2/CCND1/ADAMTS1/TBX3/WNT5A/SDC1/FST/NUP107/EREG/CASP2/TP63/EIF2S2/ASB1/ARRB2/FANCA/CYP1B1/YBX3/ADGRG1/TGFBR1/ROR2/AXL/DMC1/TYRO3/TNFAIP6/ACSBG1/MMP19/INSR/FOXC1/BCL2/RDH10/SRD5A1/CBX2/EIF2B4/FANCG/KIT/SOX15/OSR1/BRIP1/HOXA11/PATZ1/WNT2B/PDGFA/GFRA1/ROBO2/BRCA2/A2M/KDR/LFNG/LEP/SALL1/SCX/SYCP2	60
GO:0031099	GO:0031099	regeneration	43/2724	192/18903	0.00185478	0.0249658	0.0203806	PCNA/EPHA4/CXCL12/CCN3/TGFBR2/PTGFRN/CFLAR/CCND1/TYMS/LPIN1/FZD7/DHFR/UCP2/HGF/CDKN1A/KREMEN1/PRPS2/EZH2/HMOX1/AXL/SPP1/TNC/MDK/APOD/NINJ1/BCL2/PGF/SLC7A5/PTPN3/FKBP1B/GLI3/RGMA/SOX15/MAP1B/DUSP10/CLDN1/EPPK1/CAPN3/TMEM182/IL6/GLI1/RGN/F7	43
GO:0015837	GO:0015837	amine transport	27/2724	106/18903	0.00186009	0.0249835	0.0203951	CXCL12/SYT11/RAB3B/OXTR/SYT1/ITGB1/SYT7/RAB3GAP1/ARL6IP5/STXBP1/PINK1/SLC7A5/SLC43A1/KCNB1/GRM2/SLC43A2/PRKN/PER2/ADRA2C/ABAT/AGT/SYT15/NTSR1/SNCA/LEP/ADRA2A/P2RX7	27
GO:0034612	GO:0034612	response to tumor necrosis factor	54/2724	254/18903	0.00187571	0.0251393	0.0205222	SFRP1/STAT1/EXT1/MAPK3/ASS1/TNFRSF1B/ASAH1/ZFP36L2/PID1/TP53/CYLD/CYP1B1/YBX3/SMPD1/BRCA1/KRT18/HAS2/ARHGEF2/ADAMTS12/CASP1/ADAMTS7/TNFRSF25/RPS3/CARD16/RORA/EDN1/AFF3/GBP2/PTK2B/PCK2/CCL2/TRAF2/NPNT/GCH1/CXCL16/COMMD7/TANK/H2BC11/FOS/TRADD/ANKRD1/SMPD3/HYAL1/PRKN/CLDN1/SPHK1/IL18BP/KLF2/LAPTM5/CD40/CD58/BIRC3/HES1/TNFRSF21	54
GO:0033692	GO:0033692	cellular polysaccharide biosynthetic process	19/2724	66/18903	0.00189115	0.0252625	0.0206228	PPP1R3C/EXT1/IRS1/PPP1R3B/GYS1/PASK/HAS2/INSR/ACADM/AGL/HS2ST1/GYG2/PPP1R3G/PER2/SORBS1/PPP1R3E/B3GNT2/PHKG1/NDST3	19
GO:0071824	GO:0071824	protein-DNA complex subunit organization	58/2724	277/18903	0.00189297	0.0252625	0.0206228	NASP/HELLS/CHAF1B/ASF1B/HMGB2/MCM2/H3C14/H3C15/SSRP1/POLR1E/CDT1/NAP1L3/SMYD3/H2BC12/SUPT16H/CHAF1A/ANP32B/TP53/POLE3/SMARCC1/H2BC8/NAP1L1/CENPK/GMNN/CENPX/RAD51C/ACTL6A/H1-0/NPM1/DMC1/H4C9/KNTC1/H4C8/H1-2/CENPV/H4C14/H2BC5/H4C15/TAF7L/CDC45/ITGB3BP/H3C10/MIS12/YEATS4/RUVBL2/ZNF827/MACROH2A2/H2BC7/CENPP/H2BC11/CENPH/DNAJC9/RAD51/CENPW/H3C8/MED31/H2BC18/OIP5	58
GO:0001738	GO:0001738	morphogenesis of a polarized epithelium	25/2724	96/18903	0.00193893	0.0257425	0.0210146	GPC3/SFRP1/WNT5A/FZD7/FOXF1/TP63/FZD6/ROR2/RAB10/MAGI2/JHY/LAMA5/RSPO3/ARHGEF19/TIAM1/CELSR2/CELSR1/NPHP3/BRSK2/MYO9A/DACT1/WDPCP/WNT11/CELSR3/SH3BP1	25
GO:0032922	GO:0032922	circadian regulation of gene expression	20/2724	71/18903	0.00194269	0.0257425	0.0210146	MAGED1/GFPT1/RELB/ID2/BMAL2/AHR/CAVIN3/PPP1CB/RORA/PER1/BHLHE40/PPARA/ID1/PER3/ID3/BHLHE41/PER2/USP2/PPARGC1A/CIART	20
GO:0009156	GO:0009156	ribonucleoside monophosphate biosynthetic process	301296	34/18903	0.00195438	0.0257425	0.0210146	PAICS/GMPS/GART/CAD/IMPDH2/UCK2/PFAS/PPAT/PRPS2/DHODH/HPRT1/CDA	12
GO:0009954	GO:0009954	proximal/distal pattern formation	301296	34/18903	0.00195438	0.0257425	0.0210146	GREM1/TP63/PBX2/HOXD10/HOXD9/GLI3/CYP26B1/OSR1/DLX1/HOXA11/IRX3/GLI1	12
GO:0042558	GO:0042558	pteridine-containing compound metabolic process	301296	34/18903	0.00195438	0.0257425	0.0210146	TYMS/GART/DHFR/MTHFD1/SHMT1/SHMT2/MTHFD2/MTHFR/PRKG2/SLC19A1/GCH1/SPR	12
GO:0048333	GO:0048333	mesodermal cell differentiation	301296	34/18903	0.00195438	0.0257425	0.0210146	ITGA3/FOXF1/ITGB1/SMAD1/EYA2/SIX2/HOXA11/MESP1/BMP4/ITGB4/FOXC2/ITGA8	12
GO:0045766	GO:0045766	positive regulation of angiogenesis	42/2724	187/18903	0.00196416	0.0257425	0.0210146	GREM1/TGFBR2/EMP2/WNT5A/F3/SERPINE1/HGF/C3/GAB1/CYP1B1/ITGB1/HMOX1/BRCA1/TEK/SEMA5A/MDK/NINJ1/HIPK2/PGF/ADM2/SMAD1/PIK3CD/RRAS/PTK2B/HSPB6/FLT1/GATA2/HYAL1/CHRNA7/HSPB1/TNFSF12/JUP/SPHK1/C5/ITGB8/RAPGEF3/ANGPTL4/KDR/CD40/FOXC2/CD34/VASH2	42
GO:1904018	GO:1904018	positive regulation of vasculature development	42/2724	187/18903	0.00196416	0.0257425	0.0210146	GREM1/TGFBR2/EMP2/WNT5A/F3/SERPINE1/HGF/C3/GAB1/CYP1B1/ITGB1/HMOX1/BRCA1/TEK/SEMA5A/MDK/NINJ1/HIPK2/PGF/ADM2/SMAD1/PIK3CD/RRAS/PTK2B/HSPB6/FLT1/GATA2/HYAL1/CHRNA7/HSPB1/TNFSF12/JUP/SPHK1/C5/ITGB8/RAPGEF3/ANGPTL4/KDR/CD40/FOXC2/CD34/VASH2	42
GO:0042475	GO:0042475	odontogenesis of dentin-containing tooth	24/2724	91/18903	0.00196595	0.0257425	0.0210146	PERP/FST/SERPINE1/TNFRSF11B/TP63/FOXC1/APCDD1/NECTIN1/BCL11B/FAM20A/PPARA/GLI3/LAMA5/LEF1/HAND2/DLX1/SMPD3/MSX1/BMP4/MSX2/RELT/JAG2/BMP2/SMO	24
GO:1902905	GO:1902905	positive regulation of supramolecular fiber organization	40/2724	176/18903	0.00197141	0.02576	0.0210289	SFRP1/DCTN1/SCIN/LPAR1/COLGALT1/CDC42EP3/SYNPO/WASHC2C/TPM1/NCKAP1/ARPC2/TGFBR1/TACR1/LIMCH1/ROCK2/CRACD/SEMA5A/CDC42EP1/APOE/LIMK1/FCHSD1/RPS3/TSC1/EDN1/RGCC/PTK2B/SPAST/TGFB3/TNXB/ID1/MAP1B/EVL/ARHGEF10L/LMOD1/SYNPO2L/OCLN/BAIAP2L2/RAPGEF3/WNT11/CDK5R1	40
GO:0051496	GO:0051496	positive regulation of stress fiber assembly	16/2724	52/18903	0.00198288	0.025835	0.0210901	SFRP1/LPAR1/TPM1/TGFBR1/TACR1/LIMCH1/ROCK2/LIMK1/TSC1/RGCC/TGFB3/EVL/ARHGEF10L/SYNPO2L/RAPGEF3/WNT11	16
GO:0002200	GO:0002200	somatic diversification of immune receptors	22/2724	81/18903	0.0019854	0.025835	0.0210901	MSH2/HMGB2/TCF7/MSH6/HSPD1/TFRC/SAMHD1/STAT6/PRKDC/UNG/MLH1/BCL11B/EXO1/MAD2L2/ATAD5/LEF1/RNF168/IL27RA/PAXIP1/SANBR/CD40/TNFSF4	22
GO:0009411	GO:0009411	response to UV	35/2724	149/18903	0.00203147	0.0263797	0.0215348	PCNA/FEN1/MME/MSH2/USP1/CCND1/PARP1/POLH/MSH6/TP53/MMP1/CDKN1A/CUL4B/TIPIN/SMPD1/POLD3/POLD1/NPM1/DTL/PCLAF/NFATC4/BCL2/CARD16/RUVBL2/CDC25A/CERS1/ERCC6/AURKB/HYAL1/RPL26/PRIMPOL/BRCA2/OPN3/BMF/PIERCE1	35
GO:0009124	GO:0009124	nucleoside monophosphate biosynthetic process	14/2724	43/18903	0.00205779	0.0265889	0.0217056	PAICS/GMPS/TYMS/GART/CAD/IMPDH2/SHMT1/UCK2/PFAS/PPAT/PRPS2/DHODH/HPRT1/CDA	14
GO:0051954	GO:0051954	positive regulation of amine transport	14/2724	43/18903	0.00205779	0.0265889	0.0217056	CXCL12/RAB3B/OXTR/SYT1/ITGB1/RAB3GAP1/STXBP1/PINK1/SLC7A5/KCNB1/ABAT/AGT/NTSR1/P2RX7	14
GO:0003128	GO:0003128	heart field specification	301174	18/18903	0.00208157	0.0265889	0.0217056	WNT5A/EXT1/MEF2C/ROBO2/MESP1/BMP4/WNT11/BMP2	8
GO:0006977	GO:0006977	DNA damage response, signal transduction by p53 class mediator resulting in cell cycle arrest	301174	18/18903	0.00208157	0.0265889	0.0217056	CASP2/TP53/CDKN1A/MDM2/MUC1/PIDD1/RPL26/CHEK2	8
GO:0034501	GO:0034501	protein localization to kinetochore	301174	18/18903	0.00208157	0.0265889	0.0217056	RCC2/CDT1/KNTC1/MIS12/MTBP/SPDL1/AURKB/CENPQ	8
GO:0046851	GO:0046851	negative regulation of bone remodeling	301174	18/18903	0.00208157	0.0265889	0.0217056	SFRP1/GREM1/TNFRSF11B/TMEM119/GPR137B/INPP5D/IL6/P2RX7	8
GO:0051770	GO:0051770	positive regulation of nitric-oxide synthase biosynthetic process	301174	18/18903	0.00208157	0.0265889	0.0217056	STAT1/MAP2K3/JAK3/TLR2/CCL2/IL33/MAP2K6/KDR	8
GO:1903083	GO:1903083	protein localization to condensed chromosome	301174	18/18903	0.00208157	0.0265889	0.0217056	RCC2/CDT1/KNTC1/MIS12/MTBP/SPDL1/AURKB/CENPQ	8
GO:0008347	GO:0008347	glial cell migration	17/2724	57/18903	0.00211849	0.0268958	0.0219562	EPHA4/COL3A1/RTN4/DAB1/NTN1/SYNE2/BMERB1/ADGRG1/LAMB1/APCDD1/RRAS/CCL2/GLI3/ATP1B2/RELN/DISC1/CDK5R1	17
GO:0090175	GO:0090175	regulation of establishment of planar polarity	17/2724	57/18903	0.00211849	0.0268958	0.0219562	GPC3/SFRP1/WNT5A/FZD7/FZD6/ROR2/MAGI2/JHY/RSPO3/ARHGEF19/TIAM1/CELSR2/CELSR1/NPHP3/DACT1/WNT11/CELSR3	17
GO:1903053	GO:1903053	regulation of extracellular matrix organization	17/2724	57/18903	0.00211849	0.0268958	0.0219562	PDPN/CFLAR/ANTXR1/NID1/COLGALT1/TNFRSF1B/DDR1/LAMB1/DPP4/HAS2/LAMA2/RGCC/TNXB/MELTF/IL6/AGT/BMP2	17
GO:0007494	GO:0007494	midgut development	301113	11/18903	0.00214166	0.0269647	0.0220124	WNT5A/FOXF1/ASS1/CPS1/RET/SMO	6
GO:0042276	GO:0042276	error-prone translesion synthesis	301113	11/18903	0.00214166	0.0269647	0.0220124	USP1/POLH/POLE2/POLD3/MAD2L2/PRIMPOL	6
GO:0070778	GO:0070778	L-aspartate transmembrane transport	301113	11/18903	0.00214166	0.0269647	0.0220124	SLC1A4/SLC1A1/SLC25A13/SLC1A5/SLC25A12/SLC1A3	6
GO:1904238	GO:1904238	pericyte cell differentiation	301113	11/18903	0.00214166	0.0269647	0.0220124	ACTA2/GPR4/OSR1/BMP4/FOXC2/CD34	6
GO:0045739	GO:0045739	positive regulation of DNA repair	31/2724	128/18903	0.00214546	0.0269647	0.0220124	PCNA/DDX11/USP1/RBBP8/PARP1/FMN2/TIMELESS/SMARCC1/TRIM28/ACTL6A/BRCA1/PRKDC/SPIRE2/RPS3/YEATS4/RUVBL2/EYA2/EYA4/CEBPG/RAD51AP1/SLF1/MAD2L2/UCHL5/ERCC6/RNF168/CCDC117/FANCB/BABAM2/WRAP53/DPF1/KDM4D	31
GO:0051098	GO:0051098	regulation of binding	74/2724	372/18903	0.00216432	0.0271473	0.0221614	EPHA4/DDX11/C4orf3/HMGB2/PARP1/WNT5A/NES/CDT1/MAPK3/PCSK9/ADD1/ARHGAP28/CDKN1A/ARRB2/E2F1/DNAJB2/TGFBR1/PBXIP1/GMNN/TRIM28/HMOX1/DOT1L/H1-0/LDOC1/EIF4A3/SP100/NFATC4/BDNF/APOE/FOXC1/ATP2A3/HIPK2/CARD16/MAP2/NME1/CEBPG/HFE/PRMT7/EPB41L5/PPARA/GREM2/TRIB3/MAD2L2/RGMA/ID1/SORL1/IFIT2/LEF1/HAND2/AURKB/PRKN/LIF/CDON/TIAM1/ADRB2/ACD/NPHP3/MAPRE3/MSX1/BMP4/PLCL2/PER2/MSX2/DACT1/SPON1/LFNG/DISC1/EBF2/BMP…	74
GO:0034104	GO:0034104	negative regulation of tissue remodeling	301205	22/18903	0.00221797	0.0276161	0.0225441	SFRP1/GREM1/TNFRSF11B/TMEM119/GPR137B/INPP5D/IL6/AGT/P2RX7	9
GO:0051767	GO:0051767	nitric-oxide synthase biosynthetic process	301205	22/18903	0.00221797	0.0276161	0.0225441	STAT1/MAP2K3/JAK3/EDN1/TLR2/CCL2/IL33/MAP2K6/KDR	9
GO:0051769	GO:0051769	regulation of nitric-oxide synthase biosynthetic process	301205	22/18903	0.00221797	0.0276161	0.0225441	STAT1/MAP2K3/JAK3/EDN1/TLR2/CCL2/IL33/MAP2K6/KDR	9
GO:0032233	GO:0032233	positive regulation of actin filament bundle assembly	18/2724	62/18903	0.00221935	0.0276161	0.0225441	SFRP1/LPAR1/SYNPO/TPM1/TGFBR1/TACR1/LIMCH1/ROCK2/LIMK1/TSC1/RGCC/TGFB3/ID1/EVL/ARHGEF10L/SYNPO2L/RAPGEF3/WNT11	18
GO:0009410	GO:0009410	response to xenobiotic stimulus	84/2724	432/18903	0.00225032	0.027946	0.0228134	SFRP1/PCNA/ITGA3/MCM7/STAT1/TGFBR2/CCND1/CRYZ/SHANK2/NCEH1/TYMS/PDE4B/AOX1/PAM/ASS1/OXTR/NQO1/HADH/TNFRSF11B/PFAS/TP53/TFRC/BLMH/CYP1B1/E2F1/CTPS1/MTHFR/SMPD1/UCHL1/HMOX1/CES3/GSTM2/CDK4/OXCT1/PNP/SLC1A1/MDK/AHR/TGFA/BCL2/RNF149/PGF/SRD5A1/RORA/WNK4/CREB1/EDN1/SLC8A1/ADCY1/PTK2B/ABCC3/CERS1/BLOC1S3/CYP26B1/VAV2/MAP1B/IGFBP2/MEF2C/CPS1/FOS/NFATC2/MAP2K6/GRM2/TP73/ANKRD1/DUSP6/CARD9/PDGFA/RAD54L/CB…	84
GO:0002718	GO:0002718	regulation of cytokine production involved in immune response	29/2724	118/18903	0.00231923	0.0287446	0.0234654	WNT5A/SEMA7A/SPON2/TNFRSF1B/DDX21/HMOX1/TRPM4/AXL/JAK3/CD36/SMAD7/GPRC5B/ACP5/SLC7A5/HFE/TRAF2/TGFB3/IRAK3/KIT/TRIL/CARD9/LACC1/LAPTM5/IL6/TNFSF4/RABGEF1/P2RX7/CD74/IL18R1	29
GO:1901653	GO:1901653	cellular response to peptide	74/2724	373/18903	0.00232743	0.0287892	0.0235018	ICAM1/EPHA4/DDX11/STAT1/CDC6/CFLAR/GDF15/PARP1/LPIN1/RHOQ/IRS1/LEPROT/ASS1/PCSK9/UCP2/APPL2/PID1/TP53/TIMELESS/GAB1/CYP1B1/SMARCC1/CDK4/RAB10/ROCK2/LDOC1/GNAI2/JAK3/CD36/SOCS3/STAT6/PRKDC/INSR/CPEB2/MDM2/ARHGEF2/SLC27A1/RARRES2/EPHB2/CAV2/PLCB1/SRD5A1/EDN1/PDK2/PNPLA3/PCK2/MBD5/VAMP2/PIK3R3/TRIB3/ERRFI1/CPEB1/ID1/MAP1B/SORL1/CPS1/GJB2/FOS/PLAT/SMPD3/BRIP1/GRB14/KAT2B/KLF11/STAT5A/ADRB2/KLF2/SORBS…	74
GO:2000134	GO:2000134	negative regulation of G1/S transition of mitotic cell cycle	23/2724	87/18903	0.00233379	0.028811	0.0235196	SLFN11/CCND1/E2F7/CDK2/RBL1/CASP2/TP53/CDKN1A/GIGYF2/EZH2/RFWD3/ACVR1/PRKDC/MDM2/BCL2/RPA2/CCL2/MUC1/PIDD1/RPL26/DACT1/CHEK2/FAM107A	23
GO:0043434	GO:0043434	response to peptide hormone	82/2724	421/18903	0.00239966	0.0295659	0.0241358	CXCL12/COL3A1/STAT1/CDC6/STC2/CFLAR/GDF15/PARP1/LPIN1/RHOQ/IRS1/LEPROT/ASS1/PCSK9/OXTR/TWIST2/EREG/MEAK7/HADH/UCP2/APPL2/PID1/STAT2/GAB1/CYP1B1/SMARCC1/CDK4/RAB10/ROCK2/GNAI2/JAK3/SOCS3/SESN2/STAT6/PRKDC/INSR/CPEB2/SLC27A1/IGFBP5/RARRES2/CAV2/PLCB1/SRD5A1/BTG2/TSC1/CREB1/EDN1/INPPL1/PDK2/TLR2/PNPLA3/PCK2/MBD5/PPARA/EIF2B4/VAMP2/ALPL/PIK3R3/TRIB3/ERRFI1/NUDC/CPEB1/MAP1B/SORL1/CPS1/GJB2/FOS/PLAT/ZB…	82
GO:0071356	GO:0071356	cellular response to tumor necrosis factor	50/2724	234/18903	0.00241815	0.0297351	0.024274	SFRP1/STAT1/EXT1/MAPK3/ASS1/TNFRSF1B/ASAH1/ZFP36L2/PID1/TP53/CYLD/CYP1B1/YBX3/BRCA1/KRT18/HAS2/ARHGEF2/ADAMTS12/CASP1/ADAMTS7/TNFRSF25/RPS3/CARD16/RORA/EDN1/GBP2/PTK2B/PCK2/CCL2/TRAF2/NPNT/COMMD7/TANK/H2BC11/FOS/TRADD/ANKRD1/SMPD3/HYAL1/PRKN/CLDN1/SPHK1/IL18BP/KLF2/LAPTM5/CD40/CD58/BIRC3/HES1/TNFRSF21	50
GO:0034728	GO:0034728	nucleosome organization	36/2724	156/18903	0.0024455	0.0300125	0.0245004	NASP/CHAF1B/ASF1B/HMGB2/MCM2/H3C14/H3C15/SSRP1/NAP1L3/SMYD3/H2BC12/SUPT16H/CHAF1A/ANP32B/POLE3/SMARCC1/H2BC8/NAP1L1/ACTL6A/H1-0/NPM1/H4C9/H4C8/H1-2/H4C14/H2BC5/H4C15/H3C10/YEATS4/RUVBL2/MACROH2A2/H2BC7/H2BC11/DNAJC9/H3C8/H2BC18	36
GO:0002204	GO:0002204	somatic recombination of immunoglobulin genes involved in immune response	16/2724	53/18903	0.00246642	0.0300338	0.0245178	MSH2/MSH6/HSPD1/TFRC/STAT6/UNG/MLH1/EXO1/MAD2L2/ATAD5/RNF168/IL27RA/PAXIP1/SANBR/CD40/TNFSF4	16
GO:0002208	GO:0002208	somatic diversification of immunoglobulins involved in immune response	16/2724	53/18903	0.00246642	0.0300338	0.0245178	MSH2/MSH6/HSPD1/TFRC/STAT6/UNG/MLH1/EXO1/MAD2L2/ATAD5/RNF168/IL27RA/PAXIP1/SANBR/CD40/TNFSF4	16
GO:0045190	GO:0045190	isotype switching	16/2724	53/18903	0.00246642	0.0300338	0.0245178	MSH2/MSH6/HSPD1/TFRC/STAT6/UNG/MLH1/EXO1/MAD2L2/ATAD5/RNF168/IL27RA/PAXIP1/SANBR/CD40/TNFSF4	16
GO:0060071	GO:0060071	Wnt signaling pathway, planar cell polarity pathway	16/2724	53/18903	0.00246642	0.0300338	0.0245178	GPC3/SFRP1/WNT5A/FZD7/FZD6/ROR2/MAGI2/RSPO3/ARHGEF19/TIAM1/CELSR2/CELSR1/NPHP3/DACT1/WNT11/CELSR3	16
GO:0032231	GO:0032231	regulation of actin filament bundle assembly	27/2724	108/18903	0.00248381	0.0301867	0.0246426	SFRP1/S1PR1/LPAR1/ARHGAP28/SYNPO/TPM1/TGFBR1/TACR1/SHANK1/ARHGAP6/LIMCH1/ROCK2/LIMK1/TSC1/TMEFF2/RGCC/TGFB3/ID1/EVL/PRKN/ARHGEF10L/SYNPO2L/RHPN2/RAPGEF3/WNT11/TACSTD2/F11R	27
GO:0007266	GO:0007266	Rho protein signal transduction	33/2724	140/18903	0.00252605	0.0306406	0.0250131	ITGA3/COL3A1/PDPN/LPAR1/F2RL2/NTN1/CDC42EP3/PLEKHG5/ITGB1/ADGRG1/ARHGAP6/ROCK2/CDC42EP1/APOE/LIMK1/HACD3/ARHGEF2/GPR4/PRAG1/ARHGAP42/RTKN/RASGRF2/CAVIN4/RASIP1/ARRB1/CELSR1/RHOU/SYNPO2L/EPS8L1/ARHGEF25/F11R/ADRA2A/LPAR6	33
GO:0045936	GO:0045936	negative regulation of phosphate metabolic process	85/2724	440/18903	0.00257165	0.0311053	0.0253925	SFRP1/GREM1/PIK3IP1/PARP1/NCAPG2/LPIN1/IGFBP3/SOCS5/SMYD3/WARS1/NUP62/PID1/TP53/HGF/CDKN1A/DUSP3/ARRB2/MVP/CDKN2C/SMPD1/UCHL1/RASSF2/ROCK2/SH3BP5L/NPM1/GNAI2/PLPP3/SMAD7/SOCS3/INCA1/FBLN1/PRKDC/APOE/AJUBA/SLC27A1/NIBAN1/EPHB2/IPO7/CAMK2N2/SEMA4D/WNK4/HHEX/SLC8A1/MICAL1/PPP1R15A/SPRY2/PPARA/FKBP1B/TRIB3/ERRFI1/IRAK3/SORL1/DUSP10/CDKN2A/ZBED3/PRKN/PMEPA1/KAT2B/DUSP6/DDIT4/HSPB1/RASIP1/DUSP16/DMTN/P…	85
GO:0001893	GO:0001893	maternal placenta development	301296	35/18903	0.00258921	0.0311053	0.0253925	STC2/PARP1/STOX2/BMPR2/LDOC1/SPP1/PRDM1/STC1/JUNB/GJB2/LIF/PARP2	12
GO:0031128	GO:0031128	developmental induction	301296	35/18903	0.00258921	0.0311053	0.0253925	WNT5A/HIPK2/WNT2/HOXA11/WNT2B/ROBO2/MESP1/BMP4/WNT11/SALL1/BMP2/WNT3	12
GO:0060914	GO:0060914	heart formation	301296	35/18903	0.00258921	0.0311053	0.0253925	EMP2/WNT5A/EXT1/PIM1/MEF2C/HAND2/ROBO2/MESP1/BMP4/WNT11/BMP2/HES1	12
GO:0071398	GO:0071398	cellular response to fatty acid	301296	35/18903	0.00258921	0.0311053	0.0253925	IRS1/ASS1/PID1/E2F1/CDK4/PLCB1/EDN1/AKR1C2/CPS1/ID3/CLDN1/HES1	12
GO:0021885	GO:0021885	forebrain cell migration	18/2724	63/18903	0.00269579	0.0322618	0.0263366	CXCL12/COL3A1/RTN4/DAB1/SYNE2/BMERB1/ADGRG1/AXL/LAMB1/TYRO3/FBXO45/NRG1/GLI3/FUT10/RELN/ARL13B/DISC1/CDK5R1	18
GO:0070542	GO:0070542	response to fatty acid	18/2724	63/18903	0.00269579	0.0322618	0.0263366	IRS1/ASS1/UCP2/PID1/E2F1/CDK4/CD36/PLCB1/EDN1/GIPR/TLR2/AKR1C2/CPS1/PLAT/ID3/CLDN1/GLDC/HES1	18
GO:0048738	GO:0048738	cardiac muscle tissue development	51/2724	241/18903	0.0027224	0.0325182	0.0265459	GREM1/S1PR1/TGFBR2/TBX3/WNT5A/FZD7/DSP/ID2/TPM1/ARRB2/EFNB2/ITGB1/TGFBR1/FHL2/ACVR1/PIM1/SMAD7/FOXC1/NDRG4/ALPK2/ACADM/TENM4/TSC1/SMAD1/CREB1/NRG1/EDN1/SLC8A1/PPARA/PPP1R13L/WNT2/MEF2C/TP73/ANKRD1/JARID2/PARP2/SGCG/IRX3/MIR17HG/MESP1/MSC/MSX1/BMP4/MSX2/GLI1/AKAP6/AGT/FOXC2/ERBB3/BMP2/CACNA1G	51
GO:0010563	GO:0010563	negative regulation of phosphorus metabolic process	85/2724	441/18903	0.00274535	0.0327298	0.0267187	SFRP1/GREM1/PIK3IP1/PARP1/NCAPG2/LPIN1/IGFBP3/SOCS5/SMYD3/WARS1/NUP62/PID1/TP53/HGF/CDKN1A/DUSP3/ARRB2/MVP/CDKN2C/SMPD1/UCHL1/RASSF2/ROCK2/SH3BP5L/NPM1/GNAI2/PLPP3/SMAD7/SOCS3/INCA1/FBLN1/PRKDC/APOE/AJUBA/SLC27A1/NIBAN1/EPHB2/IPO7/CAMK2N2/SEMA4D/WNK4/HHEX/SLC8A1/MICAL1/PPP1R15A/SPRY2/PPARA/FKBP1B/TRIB3/ERRFI1/IRAK3/SORL1/DUSP10/CDKN2A/ZBED3/PRKN/PMEPA1/KAT2B/DUSP6/DDIT4/HSPB1/RASIP1/DUSP16/DMTN/P…	85
GO:0000271	GO:0000271	polysaccharide biosynthetic process	20/2724	73/18903	0.00278462	0.0331193	0.0270366	PPP1R3C/EXT1/IRS1/PPP1R3B/GYS1/PASK/HAS2/INSR/ACADM/AGL/HS2ST1/SMPD3/GYG2/PPP1R3G/PER2/SORBS1/PPP1R3E/B3GNT2/PHKG1/NDST3	20
GO:1902475	GO:1902475	L-alpha-amino acid transmembrane transport	21/2724	78/18903	0.00278861	0.0331193	0.0270366	SLC1A4/ITGB1/SLC1A1/ARL6IP5/SLC25A13/SLC47A1/SLC25A29/SLC1A5/SLC25A15/SLC38A5/SLC25A12/SLC38A11/SLC7A5/SLC43A1/SLC6A9/SLC43A2/SLC38A6/PER2/SLC1A3/AGT/NTSR1	21
GO:0051348	GO:0051348	negative regulation of transferase activity	57/2724	276/18903	0.00283747	0.0333435	0.0272196	SFRP1/PIK3IP1/NCAPG2/SOCS5/SMYD3/WARS1/NUP62/TP53/CDKN1A/DUSP3/MVP/CDKN2C/SMPD1/UCHL1/SH3BP5L/NPM1/SMAD7/INCA1/APOE/LIMK1/AJUBA/EPHB2/IPO7/CAMK2N2/WNK4/HHEX/SLC8A1/SPRY2/TRIB3/MAD2L2/ERRFI1/CERS1/IRAK3/SORL1/DUSP10/CDKN2A/FBXO5/PRKN/MAD2L1/KAT2B/HSPB1/RASIP1/DUSP16/CEP85/DEPTOR/BMP4/CDKN1C/PRKAR2B/PTPRH/AGT/SPRY3/RGN/SFN/SNCA/DBNDD2/BMP2/PINX1	57
GO:0009071	GO:0009071	serine family amino acid catabolic process	301143	15/18903	0.00284028	0.0333435	0.0272196	SHMT1/SHMT2/CBS/THNSL2/GCSH/GLDC/SCLY	7
GO:0048291	GO:0048291	isotype switching to IgG isotypes	301143	15/18903	0.00284028	0.0333435	0.0272196	MSH2/HSPD1/MLH1/ATAD5/IL27RA/PAXIP1/CD40	7
GO:0060572	GO:0060572	morphogenesis of an epithelial bud	301143	15/18903	0.00284028	0.0333435	0.0272196	WNT5A/SULF1/TP63/RDH10/WNT2/WNT2B/BMP4	7
GO:0072498	GO:0072498	embryonic skeletal joint development	301143	15/18903	0.00284028	0.0333435	0.0272196	EXT1/OSR2/WNT9A/OSR1/HYAL1/HOXA11/BMP4	7
GO:0061311	GO:0061311	cell surface receptor signaling pathway involved in heart development	301266	31/18903	0.00284477	0.0333435	0.0272196	WNT5A/ACVR1/ALPK2/HAND2/JAG1/MESP1/MSX1/BMP4/MSX2/WNT11/BMP2	11
GO:0098868	GO:0098868	bone growth	301266	31/18903	0.00284477	0.0333435	0.0272196	TGFBR2/EXT1/RARG/EVC/COMP/STC1/COL27A1/SMPD3/FGFR3/MSX2/LEP	11
GO:0048546	GO:0048546	digestive tract morphogenesis	15/2724	49/18903	0.00286329	0.0334978	0.0273456	SFRP1/TCF21/WNT5A/FOXF1/TP63/ID2/BCL2/RBPMS2/EPB41L5/GLI3/SIX2/BMP4/DACT1/GLI1/WNT11	15
GO:0031214	GO:0031214	biomineral tissue development	39/2724	174/18903	0.00288892	0.0337346	0.0275389	GPC3/GREM1/S1PR1/BMPR2/NBR1/TMEM119/ROR2/TRPM4/ROCK2/SPP1/ACVR1/COMP/ATRAID/NECTIN1/FAM83H/OSR2/SLC8A1/FAM20A/LTBP3/PTK2B/PPARA/ALPL/TGFB3/GPM6B/OSR1/MEF2C/FBXL15/SMPD3/FBXO5/FGFR3/ADRB2/SRGN/BMP4/MSX2/ISG15/WNT11/LEP/P2RX7/BMP2	39
GO:0051090	GO:0051090	regulation of DNA-binding transcription factor activity	87/2724	454/18903	0.00292178	0.0340548	0.0278003	GREM1/CFLAR/TFDP1/WNT5A/MAPK3/RAB7B/ID2/FZD6/CYLD/TFRC/ARRB2/FANCA/CYP1B1/ANXA4/E2F1/EZH2/HMOX1/NPM1/SP100/PLPP3/CD36/PIM1/SMAD7/ARHGEF2/PINK1/HIPK2/PPP2R5B/RPS3/CARD16/BHLHE40/RPS6KA5/EDN1/STK36/CARF/ADCY1/RGCC/CEBPG/TLR2/TRIM22/TRIM26/TRAF2/MAD2L2/SFRP4/GLI3/IRAK3/ID1/COMMD7/KIT/CDKN2A/WNT2/RNF25/HAND2/TRADD/FANK1/CTH/RELN/PAXIP1/PIDD1/PARP10/ID3/CARD9/SGK3/JUP/CAPN3/SPHK1/ARRB1/NFKBIE/MSX2/HES…	87
GO:0002367	GO:0002367	cytokine production involved in immune response	29/2724	120/18903	0.00302623	0.0352066	0.0287406	WNT5A/SEMA7A/SPON2/TNFRSF1B/DDX21/HMOX1/TRPM4/AXL/JAK3/CD36/SMAD7/GPRC5B/ACP5/SLC7A5/HFE/TRAF2/TGFB3/IRAK3/KIT/TRIL/CARD9/LACC1/LAPTM5/IL6/TNFSF4/RABGEF1/P2RX7/CD74/IL18R1	29
GO:0030857	GO:0030857	negative regulation of epithelial cell differentiation	16/2724	54/18903	0.00304396	0.0352817	0.0288019	STAT1/CCND1/TBX3/FST/TP63/EZH2/SPRY2/ID1/OSR1/JAG1/SIX2/MSX2/SPRED3/HES1/FRZB/SMO	16
GO:0071168	GO:0071168	protein localization to chromatin	16/2724	54/18903	0.00304396	0.0352817	0.0288019	MSH2/EZH2/H4C9/H4C8/H4C14/MCM8/H4C15/RUVBL2/MACROH2A2/ESCO2/VCPIP1/H2BC11/JARID2/VRK1/LRWD1/H2AC8	16
GO:0006760	GO:0006760	folic acid-containing compound metabolic process	301235	27/18903	0.00305836	0.0353178	0.0288313	TYMS/GART/DHFR/MTHFD1/SHMT1/SHMT2/MTHFD2/MTHFR/SLC19A1/GCH1	10
GO:0090200	GO:0090200	positive regulation of release of cytochrome c from mitochondria	301235	27/18903	0.00305836	0.0353178	0.0288313	PMAIP1/PPIF/TP53/MLLT11/PINK1/PDCD5/BBC3/HRK/BMF/PLA2G6	10
GO:0031669	GO:0031669	cellular response to nutrient levels	49/2724	231/18903	0.00309561	0.0356822	0.0291288	SFRP1/PMAIP1/MN1/POSTN/ATF3/MAPK3/PCSK9/MAP1LC3B/UCP2/BMPR2/HNRNPA1/TP53/PLIN3/CDKN1A/FADS1/HMOX1/CYP24A1/BMT2/GABARAPL1/PIM1/SESN2/BCL2/PRKAB2/SRD5A1/MFSD2A/RRAGC/VPS41/TSC1/SLC7A5/PDK2/TRIM24/PPARA/FOS/PENK/KCNB1/BRIP1/WNT2B/RRAGB/PPM1D/NDOR1/BRSK2/AQP3/MAP1LC3A/RRAGD/LEP/BHLHA15/ELAPOR1/GABARAP/FAM107A	49
GO:0002053	GO:0002053	positive regulation of mesenchymal cell proliferation	301205	23/18903	0.00318279	0.0365524	0.0298392	STAT1/TGFBR2/WNT5A/FOXF1/WNT2/PDGFA/CHRD/KDR/SMO	9
GO:0035493	GO:0035493	SNARE complex assembly	301205	23/18903	0.00318279	0.0365524	0.0298392	VPS39/STXBP1/VPS8/STXBP6/VPS41/STX4/VAMP2/VAMP8/SNCA	9
GO:0034644	GO:0034644	cellular response to UV	23/2724	89/18903	0.00319711	0.0366497	0.0299186	PCNA/MME/PARP1/POLH/TP53/MMP1/CDKN1A/CUL4B/SMPD1/POLD3/POLD1/NPM1/NFATC4/CARD16/RUVBL2/CDC25A/CERS1/AURKB/HYAL1/RPL26/OPN3/BMF/PIERCE1	23
GO:0003231	GO:0003231	cardiac ventricle development	30/2724	126/18903	0.00329168	0.0376195	0.0307103	TGFBR2/TBX3/WNT5A/FOXF1/BMPR2/DSP/TPM1/TGFBR1/ACVR1/SMAD7/MDM2/FOXC1/NRG1/PRDM1/PPP1R13L/PAX8/MEF2C/HAND2/JAG1/CPE/MIR17HG/ROBO2/MESP1/SALL4/CNTRL/BMP4/WNT11/FOXC2/SALL1/HES1	30
GO:0001736	GO:0001736	establishment of planar polarity	20/2724	74/18903	0.0033088	0.0376195	0.0307103	GPC3/SFRP1/WNT5A/FZD7/TP63/FZD6/ROR2/MAGI2/JHY/RSPO3/ARHGEF19/TIAM1/CELSR2/CELSR1/NPHP3/BRSK2/DACT1/WDPCP/WNT11/CELSR3	20
GO:0007164	GO:0007164	establishment of tissue polarity	20/2724	74/18903	0.0033088	0.0376195	0.0307103	GPC3/SFRP1/WNT5A/FZD7/TP63/FZD6/ROR2/MAGI2/JHY/RSPO3/ARHGEF19/TIAM1/CELSR2/CELSR1/NPHP3/BRSK2/DACT1/WDPCP/WNT11/CELSR3	20
GO:0005978	GO:0005978	glycogen biosynthetic process	14/2724	45/18903	0.00331177	0.0376195	0.0307103	PPP1R3C/IRS1/PPP1R3B/GYS1/PASK/INSR/ACADM/AGL/GYG2/PPP1R3G/PER2/SORBS1/PPP1R3E/PHKG1	14
GO:0009250	GO:0009250	glucan biosynthetic process	14/2724	45/18903	0.00331177	0.0376195	0.0307103	PPP1R3C/IRS1/PPP1R3B/GYS1/PASK/INSR/ACADM/AGL/GYG2/PPP1R3G/PER2/SORBS1/PPP1R3E/PHKG1	14
GO:0110148	GO:0110148	NA	40/2724	181/18903	0.00335752	0.0380702	0.0310782	GPC3/GREM1/S1PR1/BMPR2/NBR1/TMEM119/ROR2/TRPM4/ROCK2/SPP1/ACVR1/FBLN7/COMP/ATRAID/NECTIN1/FAM83H/OSR2/SLC8A1/FAM20A/LTBP3/PTK2B/PPARA/ALPL/TGFB3/GPM6B/OSR1/MEF2C/FBXL15/SMPD3/FBXO5/FGFR3/ADRB2/SRGN/BMP4/MSX2/ISG15/WNT11/LEP/P2RX7/BMP2	40
GO:0033687	GO:0033687	osteoblast proliferation	301296	36/18903	0.00338194	0.0382777	0.0312476	SFRP1/GREM1/MN1/FIGNL1/TMEM119/BCL2/ATRAID/OSR2/JUNB/NPR3/HPSE/BMP2	12
GO:0110149	GO:0110149	NA	26/2724	105/18903	0.00339875	0.0383293	0.0312898	GREM1/S1PR1/BMPR2/NBR1/TMEM119/TRPM4/ROCK2/ACVR1/FBLN7/COMP/ATRAID/OSR2/SLC8A1/LTBP3/PTK2B/TGFB3/GPM6B/OSR1/MEF2C/FBXO5/ADRB2/SRGN/BMP4/ISG15/P2RX7/BMP2	26
GO:1901655	GO:1901655	cellular response to ketone	26/2724	105/18903	0.00339875	0.0383293	0.0312898	SFRP1/SERPINF1/CFLAR/POSTN/ASS1/SMYD3/FBXO32/CYP1B1/CDK4/ROCK2/SPP1/AHR/SRD5A1/PTGER2/CREB1/ADCY1/PCK2/AKR1C2/ERRFI1/GJB2/FOS/PLAT/DDIT4/NDOR1/KLF2/TNFSF4	26
GO:0007156	GO:0007156	homophilic cell adhesion via plasma membrane adhesion molecules	38/2724	170/18903	0.0034053	0.0383342	0.0312937	KIRREL3/PCDH10/MYPN/CDH6/CDH4/SDK1/PCDHGA3/ITGB1/CDH24/DCHS1/CADM1/NECTIN1/PCDHGA11/PCDHGC4/EMB/NECTIN3/PCDHGA4/PCDHGB7/FAT4/PCDHGA7/TENM3/PCDHGB4/ROBO4/CDH18/PCDHGA10/NECTIN4/CELSR2/CELSR1/ROBO2/CADM4/PCDHGA8/ROBO3/TRO/AMIGO1/PCDHGA2/CELSR3/PCDHB16/RET	38
GO:0090174	GO:0090174	organelle membrane fusion	29/2724	121/18903	0.00344353	0.0386949	0.0315882	SNAP25/SYT11/DYSF/RAB7B/PLEKHM1/SYT1/VPS39/SYT7/CHMP3/TOM1/CHMP2A/STXBP1/VPS8/STXBP6/CAV2/VPS41/SAMD9/CHMP1B/STX4/RUBCNL/VAMP2/VCPIP1/PIKFYVE/CHMP4C/SPHK1/STX1B/VAMP8/SNCA/TSNARE1	29
GO:0002697	GO:0002697	regulation of immune effector process	74/2724	379/18903	0.00355151	0.0398016	0.0324917	ICAM1/MSH2/SERPINB9/SERPING1/WNT5A/SEMA7A/FOXF1/CGAS/SOCS5/SPON2/TNFRSF1B/DDX21/C1QBP/APPL2/HSPD1/C3/TFRC/ARRB2/CD59/TAP2/HMOX1/TRPM4/AXL/JAK3/CD36/SMAD7/AHR/STAT6/MR1/CADM1/STXBP1/MLH1/GPRC5B/EPHB2/ACP5/SLC7A5/STX4/HFE/NFKBIZ/TRAF2/MAD2L2/TGFB3/IRAK3/IL33/ATAD5/KIT/JUNB/DUSP10/IL20RB/TRIL/IL27RA/GATA2/PAXIP1/CARD9/LACC1/IL13RA2/LAPTM5/IL6/VAMP8/A2M/RAC2/COLEC10/STXBP2/CD40/TNFSF4/CD22/DNASE1/MYB…	74
GO:2001238	GO:2001238	positive regulation of extrinsic apoptotic signaling pathway	15/2724	50/18903	0.00355474	0.0398016	0.0324917	SFRP1/PMAIP1/ATF3/TIMP3/CYLD/SRPX/TNFRSF12A/ITM2C/TRAF2/TNFSF12/SKIL/WWOX/AGT/G0S2/RET	15
GO:0014909	GO:0014909	smooth muscle cell migration	24/2724	95/18903	0.00362304	0.0404601	0.0330292	CCN3/TAFA5/ADAMTS1/LPAR1/IGFBP3/SERPINE1/TPM1/CYP1B1/DDR1/TACR1/MDK/HAS2/NDRG4/IGFBP5/BCL2/CORO1B/SEMA6D/SORL1/MEF2C/PLAT/ATP7A/PDGFA/CCN4/AGT	24
GO:0043524	GO:0043524	negative regulation of neuron apoptotic process	35/2724	154/18903	0.00362648	0.0404601	0.0330292	MSH2/CCND1/NES/ARRB2/HMOX1/AXL/NFATC4/SLC1A1/TYRO3/MDK/BDNF/APOE/GRIK2/STXBP1/BCL2/PINK1/PCDHGC4/HIPK2/BTG2/PTK2B/CCL2/DRAXIN/TGFB3/UNC5B/MEF2C/IL27RA/DLX1/FOXQ1/XRCC2/PRKN/KDR/PPARGC1A/SNCA/FAIM2/ERBB3	35
GO:0006029	GO:0006029	proteoglycan metabolic process	23/2724	90/18903	0.00372074	0.0412004	0.0336336	DSEL/SULF1/EXT1/CHPF2/BMPR2/GPC1/XYLT2/ADAMTS12/HS6ST1/ADAMTS7/CHST10/GUSB/IDS/SULF2/CHPF/HS3ST3B1/HS2ST1/HS3ST2/HYAL1/HS3ST3A1/HPSE/NDST3/BMP2	23
GO:0045103	GO:0045103	intermediate filament-based process	23/2724	90/18903	0.00372074	0.0412004	0.0336336	KRT34/KRT7/KRT19/NES/DSP/PPL/SYNC/KRT18/NEFH/FAM83H/KRT8/KLHL24/SYNM/INA/KRT14/NEFM/EPPK1/KRT17/KRT33B/MTM1/KRT15/PKP1/DES	23
GO:0002686	GO:0002686	negative regulation of leukocyte migration	16/2724	55/18903	0.00372873	0.0412004	0.0336336	CXCL12/GREM1/CCN3/HMOX1/DPP4/NBL1/TNFAIP6/APOD/PLCB1/CCL2/IL33/IL27RA/CCL28/C5/PADI2/RABGEF1	16
GO:0002931	GO:0002931	response to ischemia	16/2724	55/18903	0.00372873	0.0412004	0.0336336	PPIF/NQO1/TP53/UCHL1/MAP2K3/ROCK2/BCL2/PINK1/PTK2B/MEF2C/GJB2/PANX2/MAP2K6/PER2/FAIM2/P2RX7	16
GO:0070169	GO:0070169	positive regulation of biomineral tissue development	16/2724	55/18903	0.00372873	0.0412004	0.0336336	BMPR2/TMEM119/ACVR1/ATRAID/OSR2/SLC8A1/TGFB3/GPM6B/OSR1/MEF2C/FBXO5/ADRB2/BMP4/ISG15/P2RX7/BMP2	16
GO:0006469	GO:0006469	negative regulation of protein kinase activity	46/2724	216/18903	0.00375254	0.0412004	0.0336336	SFRP1/NCAPG2/SOCS5/SMYD3/WARS1/NUP62/CDKN1A/DUSP3/MVP/CDKN2C/SMPD1/UCHL1/SH3BP5L/NPM1/INCA1/APOE/EPHB2/IPO7/CAMK2N2/WNK4/HHEX/SLC8A1/SPRY2/TRIB3/ERRFI1/IRAK3/SORL1/DUSP10/CDKN2A/KAT2B/HSPB1/RASIP1/DUSP16/CEP85/DEPTOR/BMP4/CDKN1C/PRKAR2B/PTPRH/AGT/SPRY3/RGN/SFN/SNCA/DBNDD2/BMP2	46
GO:0120032	GO:0120032	regulation of plasma membrane bounded cell projection assembly	43/2724	199/18903	0.00376112	0.0412004	0.0336336	ICAM1/PODXL/RCC2/DPYSL3/NLGN1/RHOQ/PLEKHM1/SYNE2/FAM98A/CDC42EP3/CYLD/NCKAP1/ARPC2/TGFBR1/CCP110/ACTR3/CDC42EP1/EPHB2/MNS1/EVI5L/SH3YL1/AGRN/TGFB3/KIT/EVL/MPHOSPH9/CEP120/MIEN1/ATP7A/DMTN/ARHGAP44/CDKL5/CEP97/BCAS3/OCLN/RAC2/PLCE1/WDPCP/EPS8L1/TACSTD2/P2RX7/RAP1GAP/PLEK2	43
GO:0051798	GO:0051798	positive regulation of hair follicle development	301113	12/18903	0.00376327	0.0412004	0.0336336	WNT5A/FST/TRADD/KRT17/MSX2/HPSE	6
GO:0070213	GO:0070213	protein auto-ADP-ribosylation	301113	12/18903	0.00376327	0.0412004	0.0336336	TIPARP/PARP1/PARP16/PARP10/PARP2/PARP8	6
GO:0003338	GO:0003338	metanephros morphogenesis	301266	32/18903	0.0037784	0.0412004	0.0336336	GREM1/STAT1/FRAS1/KIF26B/PAX8/SIX2/LIF/BMP4/SALL1/HES1/SMO	11
GO:0006335	GO:0006335	DNA replication-dependent nucleosome assembly	301266	32/18903	0.0037784	0.0412004	0.0336336	NASP/CHAF1B/ASF1B/RBBP4/CHAF1A/H4C9/H4C8/H4C14/H4C15/H3C10/H3C8	11
GO:0010165	GO:0010165	response to X-ray	301266	32/18903	0.0037784	0.0412004	0.0336336	SFRP1/MSH2/CCND1/TP53/THBD/CCND2/ERCC6/XRCC2/BLM/BRCA2/RAD51	11
GO:0061036	GO:0061036	positive regulation of cartilage development	301266	32/18903	0.0037784	0.0412004	0.0336336	WNT5A/BMPR2/MDK/SMAD7/SMAD1/ZNF219/GLI3/HOXA11/BMP4/BMP2/SCX	11
GO:0018108	GO:0018108	peptidyl-tyrosine phosphorylation	74/2724	380/18903	0.00380238	0.0413897	0.0337881	SFRP1/EPHA4/GREM1/NCAPG2/MAPK3/SOCS5/CNTN1/EREG/TP53/HGF/EPHB4/ARRB2/ENPP2/MVP/DDR1/ROR2/AXL/TEK/MAP2K3/SH3BP5L/JAK3/ACVR1/PLPP3/CD36/TYRO3/SOCS3/TGFA/INSR/ARHGEF2/GPRC5B/EPHB2/SEMA4D/HIPK2/PPP2R5B/RPS6KA5/MELK/NRG1/PTK2B/ERRFI1/ERCC6/DOCK3/KIT/FGF7/CLK1/MAP2K6/FLT1/EPHB1/RELN/FGFR3/LIF/CTF1/DMTN/PDGFA/GFRA1/IL34/LTK/CADM4/ARL2BP/TESK2/IL6/EPHA3/KDR/CD40/AGT/EPGN/MST1R/LEP/ADRA2A/RET/HBEGF/ERBB3/…	74
GO:0008344	GO:0008344	adult locomotory behavior	21/2724	80/18903	0.00387004	0.0420531	0.0343297	EPHA4/CXCL12/SHANK2/CEND1/DAB1/ARRB2/GIGYF2/UCHL1/CSTB/GLRB/HOXD10/HIPK2/HOXD9/CCND2/TSC1/BTBD9/CTNS/PRKN/NTSR1/SNCA/FXN	21
GO:1901989	GO:1901989	positive regulation of cell cycle phase transition	29/2724	122/18903	0.00390856	0.0423981	0.0346113	CDC6/HSPA2/RCC2/TFDP1/CCND1/ADAMTS1/CDC7/CDT1/RRM1/CUL4B/EZH2/RAD51C/CDK4/NPM1/DTL/MDM2/RRM2/PLCB1/CCND2/MTBP/KMT2E/RGCC/CDC25A/ATAD5/HYAL1/FBXO5/CHEK2/GLI1/SASS6	29
GO:0042326	GO:0042326	negative regulation of phosphorylation	74/2724	381/18903	0.00406847	0.0440563	0.035965	SFRP1/GREM1/PIK3IP1/NCAPG2/IGFBP3/SOCS5/SMYD3/WARS1/NUP62/PID1/HGF/CDKN1A/DUSP3/ARRB2/MVP/CDKN2C/SMPD1/UCHL1/RASSF2/SH3BP5L/NPM1/PLPP3/SMAD7/SOCS3/INCA1/FBLN1/PRKDC/APOE/AJUBA/NIBAN1/EPHB2/IPO7/CAMK2N2/SEMA4D/WNK4/HHEX/SLC8A1/MICAL1/SPRY2/PPARA/TRIB3/ERRFI1/IRAK3/SORL1/DUSP10/CDKN2A/ZBED3/PRKN/PMEPA1/KAT2B/DUSP6/DDIT4/HSPB1/RASIP1/DUSP16/DMTN/CEP85/CADM4/DEPTOR/BMP4/CDKN1C/OCLN/PRKAR2B/PTPRH/PRR5…	74
GO:0043410	GO:0043410	positive regulation of MAPK cascade	93/2724	496/18903	0.00412198	0.0445586	0.036375	ICAM1/EPHA4/MAGED1/CFLAR/GDF15/IGFBP6/WNT5A/WNT16/SEMA7A/FZD7/LPAR1/PDE5A/MAPK3/IGFBP3/IGFBP4/HGF/ARRB2/TGFBR1/EZH2/ROR2/RASSF2/TEK/MAP2K3/ROCK2/GNAI2/CD36/TGFA/ACTA2/INSR/APOE/SH3RF2/TRAF4/ARL6IP5/AJUBA/NDRG4/CAVIN3/CAV2/HIPK2/PLCB1/RPS3/TNFAIP8L3/NRG1/EDN1/DOK5/SPRY2/PTK2B/AVPI1/CCL2/SEMA3A/TRAF2/NPNT/TGFB3/KIT/LAMTOR3/SH3RF3/MEF2C/HAND2/MAP2K6/FLT1/TP73/CHRNA7/FGFR3/LIF/CARD9/CDON/SPHK1/PDGFA/…	93
GO:0097178	GO:0097178	ruffle assembly	14/2724	46/18903	0.00414017	0.0446448	0.0364454	ICAM1/RCC2/NLGN1/PLEKHM1/FAM98A/STON1/INPPL1/SH3YL1/EVL/AIF1L/WDPCP/EPS8L1/TACSTD2/SH3BP1	14
GO:0000303	GO:0000303	response to superoxide	301235	28/18903	0.00415135	0.0446448	0.0364454	DHFR/FBLN5/NQO1/UCP2/CD36/FANCC/GCH1/ERCC6/ATP7A/SOD3	10
GO:0010971	GO:0010971	positive regulation of G2/M transition of mitotic cell cycle	301235	28/18903	0.00415135	0.0446448	0.0364454	HSPA2/RCC2/CCND1/CDC7/RRM1/RAD51C/CDK4/DTL/CDC25A/FBXO5	10
GO:0045807	GO:0045807	positive regulation of endocytosis	24/2724	96/18903	0.00418441	0.0448463	0.0366098	GPC3/GREM1/WNT5A/NLGN1/CLIP3/PCSK9/SERPINE1/APPL2/C3/ARRB2/SMPD1/VPS28/AXL/CD36/CD151/INSR/APOE/MAGI2/HFE/SFRP4/GATA2/ARRB1/APLN/SNCA	24
GO:0051153	GO:0051153	regulation of striated muscle cell differentiation	24/2724	96/18903	0.00418441	0.0448463	0.0366098	CCN3/FZD7/ARRB2/EFNB2/TMEM119/EZH2/BDNF/BCL2/ATP11A/NRG1/EDN1/RBM38/PPARA/CYP26B1/MEF2C/BHLHE41/PARP2/RBM24/MESP1/MSX1/BMP4/AKAP6/BHLHA15/BMP2	24
GO:1903034	GO:1903034	regulation of response to wounding	38/2724	172/18903	0.00419637	0.0448976	0.0366517	EPHA4/TAFA5/SERPING1/F3/SERPINE1/KREMEN1/ITGB1/SERPINB2/SPP1/CD36/MDK/ACTA2/APOE/THBD/EPHB2/TNFRSF12A/EDN1/FKBP1B/RGMA/PLAT/CLDN1/ATP7A/EPPK1/DMTN/PDGFA/CADM4/PROC/ENPP4/OCLN/ABAT/CCN4/HPSE/FOXC2/WFDC1/CD34/F7/ADRA2A/HBEGF	38
GO:0007612	GO:0007612	learning	34/2724	150/18903	0.00428563	0.0457744	0.0373675	SNAP25/SYT11/SHANK2/ITGB1/TACR1/SHANK1/EIF4A3/SLC1A1/INSR/NDRG4/MAP1A/EPHB2/CHST10/PLCB1/BTG2/TSC1/ATXN1/TLR2/NRXN2/CTNS/KIT/FOS/C1QL1/RELN/ASIC1/PRKN/NRGN/SPECC1/NPTX2/PRKAR2B/RAPGEF3/BCHE/AGT/NTSR1	34
GO:0060021	GO:0060021	roof of mouth development	23/2724	91/18903	0.00431427	0.0460017	0.037553	TIPARP/TCF21/TGFBR2/DHRS3/TBX3/WNT5A/ANP32B/LRRC32/TGFBR1/EPHB2/OSR2/FRAS1/TGFB3/GLI3/LEF1/OSR1/HAND2/MSC/MSX1/ITGB8/WDPCP/WNT11/JAG2	23
GO:0018212	GO:0018212	peptidyl-tyrosine modification	74/2724	382/18903	0.00435054	0.0463096	0.0378044	SFRP1/EPHA4/GREM1/NCAPG2/MAPK3/SOCS5/CNTN1/EREG/TP53/HGF/EPHB4/ARRB2/ENPP2/MVP/DDR1/ROR2/AXL/TEK/MAP2K3/SH3BP5L/JAK3/ACVR1/PLPP3/CD36/TYRO3/SOCS3/TGFA/INSR/ARHGEF2/GPRC5B/EPHB2/SEMA4D/HIPK2/PPP2R5B/RPS6KA5/MELK/NRG1/PTK2B/ERRFI1/ERCC6/DOCK3/KIT/FGF7/CLK1/MAP2K6/FLT1/EPHB1/RELN/FGFR3/LIF/CTF1/DMTN/PDGFA/GFRA1/IL34/LTK/CADM4/ARL2BP/TESK2/IL6/EPHA3/KDR/CD40/AGT/EPGN/MST1R/LEP/ADRA2A/RET/HBEGF/ERBB3/…	74
GO:0006471	GO:0006471	protein ADP-ribosylation	301296	37/18903	0.00435938	0.0463249	0.0378169	TIPARP/PARP1/WARS1/HPF1/PARP16/ART5/SPINDOC/PARP10/KAT2B/PARP2/PARP8/PARP15	12
GO:0007157	GO:0007157	heterophilic cell-cell adhesion via plasma membrane cell adhesion molecules	15/2724	51/18903	0.00437709	0.0463707	0.0378543	ICAM1/PSG5/NLGN1/CDH4/ALCAM/DCHS1/CADM1/NECTIN1/NECTIN3/ADGRL1/TENM4/FAT4/TENM3/NECTIN4/AMIGO1	15
GO:0016051	GO:0016051	carbohydrate biosynthetic process	45/2724	212/18903	0.00438592	0.0463707	0.0378543	PPP1R3C/EXT1/ATF3/IRS1/ISYNA1/WDR5/IMPA2/PPP1R3B/GYS1/PASK/SESN2/HAS2/SLC37A4/INSR/SLC25A13/CHST10/SLC25A10/ACADM/SLC25A12/PDK2/PTK2B/PCK2/AGL/PPARA/RANBP2/B3GALT5/HS2ST1/SMPD3/KAT2B/ST6GALNAC5/GYG2/ST3GAL6/PPP1R3G/PER2/SORBS1/B3GALT4/PPP1R3E/B3GNT2/PHKG1/RGN/PPARGC1A/NTSR1/NDST3/SNCA/LEP	45
GO:1903046	GO:1903046	meiotic cell cycle process	45/2724	212/18903	0.00438592	0.0463707	0.0378543	HSPA2/CCNE1/WNT5A/CCNE2/NCAPD3/FMN2/EREG/MSH6/SMC1A/TUBG1/FIGNL1/FANCA/NCAPH2/RAD51D/CENPX/RAD51C/DMC1/ACTR3/MRE11/RMI1/MLH1/SPIRE2/PLCB1/BRME1/EDN1/CDC25A/TDRKH/RAD51AP1/CYP26B1/PSMC3IP/FBXO5/BRIP1/LIF/TDRD9/RAD54L/BRCA2/RAD51/MSX1/MSX2/TESMIN/ZSCAN21/ANKLE1/CCNA1/PIWIL2/SYCP2	45
GO:0006544	GO:0006544	glycine metabolic process	301143	16/18903	0.00442651	0.0465702	0.0380171	PHGDH/GART/DHFR/SHMT1/SHMT2/GCSH/GLDC	7
GO:0006555	GO:0006555	methionine metabolic process	301143	16/18903	0.00442651	0.0465702	0.0380171	MTHFD1/BHMT2/MTHFR/ENOPH1/MTAP/ADI1/BHMT	7
GO:0019935	GO:0019935	cyclic-nucleotide-mediated signaling	22/2724	86/18903	0.00443082	0.0465702	0.0380171	GUCY1A2/LPAR1/CGAS/IRAG1/RNF157/CAP2/CD36/AHR/APOE/PDE7A/CREB1/GIPR/ADCY1/PTK2B/RASD2/PDE9A/ADGRG6/NPR1/RAPGEF3/AKAP6/PDE7B/GUCY1B1	22
GO:0001759	GO:0001759	organ induction	301205	24/18903	0.00444943	0.0465702	0.0380171	WNT5A/WNT2/HOXA11/WNT2B/ROBO2/MESP1/BMP4/WNT11/BMP2	9
GO:0051590	GO:0051590	positive regulation of neurotransmitter transport	301205	24/18903	0.00444943	0.0465702	0.0380171	NLGN1/RAB3B/SYT1/ITGB1/RAB3GAP1/STXBP1/PRKN/STX1B/SNCA	9
GO:0060907	GO:0060907	positive regulation of macrophage cytokine production	301205	24/18903	0.00444943	0.0465702	0.0380171	WNT5A/SEMA7A/SPON2/CD36/GPRC5B/CARD9/LAPTM5/P2RX7/CD74	9
GO:0003279	GO:0003279	cardiac septum development	26/2724	107/18903	0.00445929	0.0465954	0.0380377	TGFBR2/DHRS3/TBX3/WNT5A/NRP2/BMPR2/TP53/SNX17/TGFBR1/ACVR1/SMAD7/MDM2/PRDM1/PAX8/JAG1/MIR17HG/ROBO2/NPHP3/SALL4/CNTRL/BMP4/MSX2/WNT11/SALL1/HES1/SMO	26
GO:0043523	GO:0043523	regulation of neuron apoptotic process	46/2724	218/18903	0.00450011	0.0469436	0.038322	MYBL2/MSH2/CCND1/PARP1/NES/PCSK9/NQO1/CASP2/TP53/ARRB2/HMOX1/AXL/LANCL1/NFATC4/SLC1A1/TYRO3/MDK/BDNF/APOE/GRIK2/STXBP1/BCL2/PINK1/PCDHGC4/HIPK2/BTG2/PTK2B/CCL2/NAE1/DRAXIN/TGFB3/NSMF/UNC5B/MEF2C/IL27RA/DLX1/KCNB1/FOXQ1/XRCC2/PRKN/KDR/PPARGC1A/SNCA/FAIM2/ERBB3/CDK5R1	46
GO:0051783	GO:0051783	regulation of nuclear division	33/2724	145/18903	0.00453314	0.0472095	0.0385391	WNT5A/ZWINT/CDT1/RCC1/EREG/NUP62/TOM1L2/TGFA/KNTC1/INSR/CAV2/PLCB1/XRCC3/EDN1/MTBP/RGCC/CCDC8/SPDL1/RAD51AP1/MAD2L2/AURKB/SMPD3/FBXO5/LIF/MAD2L1/SPHK1/MSX1/BMP4/MSX2/ANAPC15/EPGN/HASPIN/PIWIL2	33
GO:0060491	GO:0060491	regulation of cell projection assembly	43/2724	201/18903	0.004547	0.0472752	0.0385927	ICAM1/PODXL/RCC2/DPYSL3/NLGN1/RHOQ/PLEKHM1/SYNE2/FAM98A/CDC42EP3/CYLD/NCKAP1/ARPC2/TGFBR1/CCP110/ACTR3/CDC42EP1/EPHB2/MNS1/EVI5L/SH3YL1/AGRN/TGFB3/KIT/EVL/MPHOSPH9/CEP120/MIEN1/ATP7A/DMTN/ARHGAP44/CDKL5/CEP97/BCAS3/OCLN/RAC2/PLCE1/WDPCP/EPS8L1/TACSTD2/P2RX7/RAP1GAP/PLEK2	43
GO:0001780	GO:0001780	neutrophil homeostasis	301174	20/18903	0.00458701	0.0474547	0.0387392	PDE4B/MTHFD1/AXL/GCNT4/ITPKB/PIK3CD/XKR8/IL6	8
GO:0009168	GO:0009168	purine ribonucleoside monophosphate biosynthetic process	301174	20/18903	0.00458701	0.0474547	0.0387392	PAICS/GMPS/GART/IMPDH2/PFAS/PPAT/PRPS2/HPRT1	8
GO:0070314	GO:0070314	G1 to G0 transition	301174	20/18903	0.00458701	0.0474547	0.0387392	PHGDH/TP53/EZH2/ZNF503/SMPD3/CAPN3/STRADA/CDK5R1	8
GO:0050679	GO:0050679	positive regulation of epithelial cell proliferation	47/2724	224/18903	0.00460793	0.0475925	0.0388516	SFRP1/CXCL12/RTN4/PTPRN/CFLAR/HMGB2/CCND1/WNT5A/FZD7/F3/NRP2/BMPR2/TP63/TGFBR1/TACR1/HMOX1/TEK/LAMB1/SEMA5A/MDK/KDM5B/TGFA/SAAL1/HAS2/OSR2/CAV2/PGF/NME1/PIK3CD/ID1/WNT2/FGF7/OSR1/GATA2/HYAL1/CLDN1/ATP7A/TNFSF12/STAT5A/CYP7B1/APLN/BMP4/KDR/EPGN/BMP2/SMO/VASH2	47
GO:0016447	GO:0016447	somatic recombination of immunoglobulin gene segments	17/2724	61/18903	0.00462617	0.0475994	0.0388573	MSH2/MSH6/HSPD1/TFRC/STAT6/PRKDC/UNG/MLH1/EXO1/MAD2L2/ATAD5/RNF168/IL27RA/PAXIP1/SANBR/CD40/TNFSF4	17
GO:0043200	GO:0043200	response to amino acid	28/2724	118/18903	0.00464283	0.0475994	0.0388573	PCNA/SH3BP4/COL3A1/DNMT1/ASS1/NQO1/MEAK7/HNRNPAB/COL5A2/MTHFR/SESN2/GLRB/HNRNPD/RRAGC/SLC7A5/EDN1/PNPLA3/CPEB1/NSMF/LAMTOR3/CPS1/KCNB1/ATP7A/RRAGB/AMIGO1/RRAGD/F7/BCL11A	28
GO:0009100	GO:0009100	glycoprotein metabolic process	76/2724	395/18903	0.00464614	0.0475994	0.0388573	GALNT5/PTX3/DSEL/GFPT2/SULF1/TRAK1/EXT1/MAN1C1/GXYLT1/RAB1A/CHPF2/GFPT1/GALNT6/SLC39A8/BMPR2/TMEM59/GPC1/GALNT16/JAK3/GANC/OST4/RNF185/GCNT4/GALNT10/XYLT2/BCL2/ADAMTS12/ST8SIA2/HS6ST1/ADAMTS7/CHST10/GUSB/IDS/PLCB1/SULF2/CHPF/ITM2C/PCSK6/B3GALNT2/HS3ST3B1/IL33/PORCN/ST6GALNAC3/POMK/B4GALT6/B3GALT5/HS2ST1/B3GNT5/FBXO44/FUT10/HS3ST2/HYAL1/GALNT12/ATP7A/HS3ST3A1/EXTL1/POGLUT2/FBXO2/ST6GALNAC5/TET3/ST…	76
GO:0034599	GO:0034599	cellular response to oxidative stress	58/2724	288/18903	0.00464843	0.0475994	0.0388573	PCNA/PARP1/WNT16/PPIF/MAPK3/DHFR/FBLN5/NQO1/MEAK7/TP53/HGF/TPM1/MPV17/TRAP1/CYP1B1/EZH2/HMOX1/DHRS2/AXL/LANCL1/CD36/SLC1A1/SESN2/GAS5/STAT6/CPEB2/ARL6IP5/BCL2/PINK1/FANCC/RPS3/DAPK1/TSC1/MELK/EDN1/PDK2/STX4/GCH1/GJB2/FOS/PENK/SMPD3/PRKN/ATP7A/HSPB1/SPHK1/PYROXD1/SOD3/IL18BP/KLF2/IL6/MAP1LC3A/PRR5L/PPARGC1A/SNCA/SLC4A11/FXN/GPR37	58
GO:0030900	GO:0030900	forebrain development	74/2724	383/18903	0.00464935	0.0475994	0.0388573	CXCL12/COL3A1/KIRREL3/RTN4/TBX3/WNT5A/EXT1/ATP2B4/SEMA7A/NFIB/NOTCH3/LPAR1/GART/OXTR/DAB1/NRP2/SYNE2/ID2/BMERB1/E2F1/ADGRG1/EZH2/AXL/LAMB1/SEMA5A/RAB3GAP1/TYRO3/MDK/FBXO45/EPHB2/PLXNA3/PLCB1/SRD5A1/MFSD2A/BTG2/BCL11B/TSC1/CREB1/HPRT1/NRG1/FAT4/FEZ1/SLC8A1/SEMA3A/DRAXIN/UCHL5/GLI3/ATP1B2/LEF1/DLX1/FUT10/APLP1/GATA2/RELN/CEP120/NRGN/ATP7A/CDON/ARL13B/WNT2B/RAC3/ROBO2/MSX1/BMP4/PLXNA4/ALDH1A3/GLI1/S…	74
GO:0048278	GO:0048278	vesicle docking	18/2724	66/18903	0.00466184	0.0475994	0.0388573	EXOC6B/SNAP25/RAB3B/SYT1/SYTL2/RAB10/SCFD2/STXBP1/NDRG4/CAV2/SNPH/STX4/PPFIA3/UNC13A/KCNB1/STX1B/STXBP2/TSNARE1	18
GO:0071300	GO:0071300	cellular response to retinoic acid	18/2724	66/18903	0.00466184	0.0475994	0.0388573	SERPINF1/WNT5A/FZD7/RARG/WNT5B/CREB1/WNT9A/PTK2B/CYP26B1/WNT2/OSR1/HAND2/LTK/EPHA3/WNT11/LEP/RET/WNT3	18
GO:0045931	GO:0045931	positive regulation of mitotic cell cycle	30/2724	129/18903	0.00474924	0.0484128	0.0395214	CDC6/HSPA2/RCC2/TFDP1/CCND1/ADAMTS1/CDC7/CDT1/EIF4EBP1/RRM1/DUSP3/CUL4B/RAD51C/CDK4/DTL/MDM2/RRM2/PLCB1/CCND2/MTBP/KMT2E/RGCC/CDC25A/HYAL1/FBXO5/SPHK1/BRCA2/USP2/SASS6/HES1	30
GO:0051961	GO:0051961	negative regulation of nervous system development	34/2724	151/18903	0.0047824	0.0486716	0.0397326	RTN4/WNT5A/SEMA7A/DAB1/NTN1/APPL2/TP53/SPP1/NFATC4/SEMA5A/ELAPOR2/EPHB2/PLXNA3/SEMA4D/MAP2/SEMA3D/TLR2/ULK2/SEMA4B/SEMA6D/SEMA3A/DRAXIN/ID1/SORL1/DUSP10/DLX1/ROBO2/IL6/SEMA6B/SEMA4G/TRIM46/SEMA6A/HES1/WNT3	34
GO:0007517	GO:0007517	muscle organ development	68/2724	348/18903	0.00493628	0.0501246	0.0409187	TCF21/COL3A1/S1PR1/CFLAR/WNT5A/ATF3/ASS1/CRYAB/ELN/GPC1/DSP/TPM1/ITGB1/YBX3/TGFBR1/SPEG/EVC/ACVR1/SMAD7/HOXD10/LAMA2/FOXC1/BCL2/CAV2/HIVEP3/SFMBT1/HOXD9/BTG2/KY/CREB1/NRG1/MAPK12/PAXBP1/LAMA5/CYP26B1/SOX15/WNT2/LEF1/MEF2C/FOS/CAVIN4/DNER/TLL2/EPHB1/ANKRD1/ID3/LIF/HOMER1/CTF1/CDON/CAPN3/SGCG/MTM1/RBM24/MSC/TMEM182/MSX1/BMP4/USP2/FOXC2/HBEGF/ERBB3/BMP2/SMO/CACNA1H/SCX/DES/SRPK3	68
GO:0000096	GO:0000096	sulfur amino acid metabolic process	301266	33/18903	0.00494118	0.0501246	0.0409187	MTHFD1/BHMT2/BLMH/MTHFR/CBS/ENOPH1/MTAP/ADI1/CPS1/CTH/BHMT	11
GO:0008637	GO:0008637	apoptotic mitochondrial changes	26/2724	108/18903	0.00508566	0.0514235	0.0419791	NPTX1/PMAIP1/PPIF/SLC25A5/HSPD1/TP53/BNIP3L/HGF/ARRB2/MLLT11/CHCHD10/BCL2/PINK1/RTL10/PDCD5/BBC3/EYA2/GGCT/IFIT2/PRKN/HRK/MPV17L/BMF/SFN/FXN/PLA2G6	26
GO:0032526	GO:0032526	response to retinoic acid	26/2724	108/18903	0.00508566	0.0514235	0.0419791	SERPINF1/WNT5A/FZD7/RARG/TFRC/WNT5B/IGFBP7/CREB1/WNT9A/PTK2B/CYP26B1/WNT2/IGFBP2/OSR1/GJB2/HAND2/MICB/PDGFA/LTK/AQP3/EPHA3/WNT11/ACER2/LEP/RET/WNT3	26
GO:0010824	GO:0010824	regulation of centrosome duplication	14/2724	47/18903	0.00512896	0.0516112	0.0421323	NUP62/CHMP3/BRCA1/ROCK2/NPM1/CHMP2A/XRCC3/CHMP1B/CEP131/CHMP4C/MDM1/CEP120/KAT2B/SASS6	14
GO:0046677	GO:0046677	response to antibiotic	14/2724	47/18903	0.00512896	0.0516112	0.0421323	CCR4/TP53/EZH2/KDM5B/MDM2/SRD5A1/PLA2G4A/ALPL/MEF2C/GJB2/HYAL1/ATP7A/SLC1A3/CIITA	14
GO:0090199	GO:0090199	regulation of release of cytochrome c from mitochondria	14/2724	47/18903	0.00512896	0.0516112	0.0421323	PMAIP1/PPIF/TP53/HGF/ARRB2/MLLT11/PINK1/PDCD5/BBC3/PRKN/HRK/BMF/FXN/PLA2G6	14
GO:0030178	GO:0030178	negative regulation of Wnt signaling pathway	38/2724	174/18903	0.00513856	0.0516248	0.0421434	GPC3/SFRP1/GREM1/DKK3/IGFBP6/WNT5A/APCDD1L/IGFBP4/FZD6/CYLD/KREMEN1/NFATC4/MDK/APOE/APCDD1/ALPK2/LMBR1L/NPHP4/RUVBL2/DRAXIN/MAD2L2/SFRP4/GLI3/IGFBP2/PRKN/SOX13/NPHP3/MESP1/WWOX/DACT1/TRABD2A/GLI1/TLE2/WNT11/HECW1/SHISA2/BMP2/FRZB	38
GO:0055001	GO:0055001	muscle cell development	41/2724	191/18903	0.00516647	0.051822	0.0423044	KRT19/CFLAR/TBX3/SDC1/DYSF/FLNC/MYPN/MYOF/SMYD3/TPM1/ITGB1/FHL2/UCHL1/PGM5/NFATC4/FLII/COMP/BCL2/ALPK2/CAV2/EDN1/CSRP2/SLC8A1/PPARA/OBSCN/NFATC2/DNER/ANKRD1/HOMER1/PARP2/CAPN3/LMOD1/TMOD2/TMEM182/BMP4/SYNPO2L/AKAP6/AGT/HES1/SMO/TNNT1	41
GO:0006906	GO:0006906	vesicle fusion	28/2724	119/18903	0.00525518	0.0526275	0.0429619	SNAP25/SYT11/DYSF/RAB7B/PLEKHM1/SYT1/VPS39/SYT7/CHMP3/TOM1/CHMP2A/STXBP1/VPS8/STXBP6/CAV2/VPS41/SAMD9/CHMP1B/STX4/RUBCNL/VAMP2/PIKFYVE/CHMP4C/SPHK1/STX1B/VAMP8/SNCA/TSNARE1	28
GO:0070167	GO:0070167	regulation of biomineral tissue development	25/2724	103/18903	0.00530752	0.0530668	0.0433205	GREM1/S1PR1/BMPR2/NBR1/TMEM119/TRPM4/ROCK2/ACVR1/COMP/ATRAID/OSR2/SLC8A1/LTBP3/PTK2B/TGFB3/GPM6B/OSR1/MEF2C/FBXO5/ADRB2/SRGN/BMP4/ISG15/P2RX7/BMP2	25
GO:0035265	GO:0035265	organ growth	39/2724	180/18903	0.00532747	0.0531812	0.0434139	S1PR1/TGFBR2/EXT1/RARG/YBX3/TGFBR1/EVC/PIM1/FOXC1/COMP/NDRG4/BCL2/TENM4/SMAD1/EDN1/SPRY2/PPARA/STC1/WNT2/FGF7/MEF2C/TP73/COL27A1/SMPD3/FGFR3/JARID2/DUSP6/PARP2/PLAG1/MIR17HG/MESP1/MSX2/GLI1/AKAP6/AGT/FOXC2/LEP/FXN/SMO	39
GO:0042542	GO:0042542	response to hydrogen peroxide	30/2724	130/18903	0.00534206	0.053242	0.0434636	PCNA/STAT1/SDC1/PPIF/NQO1/CRYAB/HGF/TRAP1/CYP1B1/EZH2/HMOX1/AXL/STAT6/BCL2/PINK1/RPS3/EDN1/SLC8A1/PTK2B/FKBP1B/HBA1/SMPD3/HBA2/SPHK1/IL18BP/KLF2/IL6/MAP1LC3A/FXN/GPR37	30
GO:0046470	GO:0046470	phosphatidylcholine metabolic process	20/2724	77/18903	0.00539649	0.053699	0.0438366	ABHD3/FABP5/ENPP2/PLA2G15/PCYT1A/ABHD4/LPCAT2/SLC27A1/PLAAT3/MFSD2A/MBOAT1/PLA2G4A/PNPLA6/PLAAT4/RAB38/PNPLA7/SLC44A3/ABCA3/PLB1/PLA2G6	20
GO:0035567	GO:0035567	non-canonical Wnt signaling pathway	19/2724	72/18903	0.00548382	0.0540279	0.0441051	GPC3/SFRP1/WNT5A/FZD7/FZD6/WNT5B/ROR2/MAGI2/SFRP4/RSPO3/ARHGEF19/TIAM1/CELSR2/CELSR1/NPHP3/DACT1/WNT11/CELSR3/FRZB	19
GO:0045911	GO:0045911	positive regulation of DNA recombination	19/2724	72/18903	0.00548382	0.0540279	0.0441051	MSH2/RBBP8/PARP1/TFRC/TIMELESS/ACTL6A/STAT6/MLH1/YEATS4/RUVBL2/RAD51AP1/MAD2L2/ATAD5/ERCC6/PAXIP1/FANCB/WRAP53/CD40/TNFSF4	19
GO:0060411	GO:0060411	cardiac septum morphogenesis	19/2724	72/18903	0.00548382	0.0540279	0.0441051	TGFBR2/DHRS3/TBX3/WNT5A/NRP2/BMPR2/TP53/TGFBR1/ACVR1/SMAD7/MDM2/JAG1/MIR17HG/ROBO2/BMP4/MSX2/WNT11/HES1/SMO	19
GO:1900046	GO:1900046	regulation of hemostasis	19/2724	72/18903	0.00548382	0.0540279	0.0441051	SERPING1/F3/SERPINE1/SERPINB2/CD36/APOE/COMP/THBD/EPHB2/EDN1/PLAT/DMTN/PDGFA/PROC/ENPP4/ABAT/HPSE/CD34/F7	19
GO:0006979	GO:0006979	response to oxidative stress	82/2724	434/18903	0.00552303	0.0540279	0.0441051	PCNA/STAT1/PTPRN/STC2/IDH1/PSIP1/PARP1/RBPMS/WNT16/SDC1/PPIF/MAPK3/DHFR/FBLN5/NQO1/MEAK7/UCP2/CRYAB/TP53/HGF/ALS2/TPM1/MPV17/TRAP1/CYP1B1/TACR1/EZH2/HMOX1/DHRS2/AXL/LANCL1/CD36/SLC1A1/SESN2/GAS5/STAT6/APOE/CPEB2/APOD/ARL6IP5/BCL2/PINK1/FANCC/RPS3/DAPK1/TSC1/MELK/EDN1/SLC8A1/PDK2/STX4/PTK2B/FKBP1B/GCH1/ERCC6/HBA1/GJB2/FOS/PENK/MICB/SMPD3/HYAL1/PRKN/ATP7A/HSPB1/HBA2/SPHK1/PYROXD1/SOD3/IL18BP/GPX3/T…	82
GO:1902807	GO:1902807	negative regulation of cell cycle G1/S phase transition	24/2724	98/18903	0.00552645	0.0540279	0.0441051	SLFN11/CCND1/E2F7/CDK2/RBL1/CASP2/TP53/CDKN1A/GIGYF2/EZH2/RFWD3/ACVR1/PRKDC/APBB1/MDM2/BCL2/RPA2/CCL2/MUC1/PIDD1/RPL26/DACT1/CHEK2/FAM107A	24
GO:0000305	GO:0000305	response to oxygen radical	301235	29/18903	0.00553047	0.0540279	0.0441051	DHFR/FBLN5/NQO1/UCP2/CD36/FANCC/GCH1/ERCC6/ATP7A/SOD3	10
GO:0003156	GO:0003156	regulation of animal organ formation	301235	29/18903	0.00553047	0.0540279	0.0441051	WNT5A/SULF1/WNT2/HOXA11/WNT2B/ROBO2/MESP1/BMP4/WNT11/BMP2	10
GO:0015740	GO:0015740	C4-dicarboxylate transport	301235	29/18903	0.00553047	0.0540279	0.0441051	SLC1A4/SLC16A1/SLC1A1/SLC25A13/SLC1A5/SLC25A10/SLC25A12/SLC1A3/ABAT/NTSR1	10
GO:0060441	GO:0060441	epithelial tube branching involved in lung morphogenesis	301235	29/18903	0.00553047	0.0540279	0.0441051	EXT1/FOXF1/RDH10/SPRY2/WNT2/WNT2B/CELSR1/HOXA5/BMP4/HHIP	10
GO:0045652	GO:0045652	regulation of megakaryocyte differentiation	301296	38/18903	0.0055504	0.0540279	0.0441051	HMGB2/SCIN/RAB7B/H4C9/H4C8/H4C14/H4C15/PRMT6/MEF2C/GATA2/FAXDC2/MYB	12
GO:0045773	GO:0045773	positive regulation of axon extension	301296	38/18903	0.0055504	0.0540279	0.0441051	CXCL12/SEMA7A/NTN1/CDH4/BMPR2/FN1/SEMA5A/DBN1/LIMK1/MAP1B/CDKL5/DISC1	12
GO:0048009	GO:0048009	insulin-like growth factor receptor signaling pathway	301296	38/18903	0.0055504	0.0540279	0.0441051	CRIM1/IGFBP6/IRS1/IGFBP3/IGFBP4/GIGYF2/IGFBP5/PLCB1/INPPL1/IGFBP2/CILP/BMP2	12
GO:1902229	GO:1902229	regulation of intrinsic apoptotic signaling pathway in response to DNA damage	301296	38/18903	0.0055504	0.0540279	0.0441051	CXCL12/BCL2/RPS3/ATAD5/RAD9A/MUC1/RPL26/SKIL/ZNF385A/DDIAS/ACKR3/CD74	12
GO:0007498	GO:0007498	mesoderm development	31/2724	136/18903	0.00567173	0.0551232	0.0449993	ITGA3/MEST/TBX3/WNT5A/EXT1/FOXF1/BMPR2/TP63/ITGB1/ACVR1/FOXC1/PALB2/SMAD1/EYA2/PUS7/EPB41L5/LEF1/OSR1/SIX2/SECTM1/HOXA11/IRX3/MESP1/BMP4/ITGB4/WNT11/FOXC2/ITGA8/SMO/SCX/WNT3	31
GO:0044070	GO:0044070	regulation of anion transport	23/2724	93/18903	0.00573921	0.0556926	0.0454641	ITGB1/RAB3GAP1/ARL6IP5/STXBP1/PRKG2/EDN1/TCAF2/PLA2G4A/SFRP4/STC1/SLC43A1/PDZK1/MAP2K6/GRM2/SLC43A2/PER2/ABAT/AGT/NTSR1/SNCA/LEP/P2RX7/PLA2G6	23
GO:0051321	GO:0051321	meiotic cell cycle	57/2724	285/18903	0.00578726	0.0560719	0.0457738	HSPA2/CCNE1/RBBP8/WNT5A/TOP3A/CCNE2/NCAPD3/RPA1/CDK2/FMN2/EREG/MSH6/SMC1A/TUBG1/FIGNL1/FANCA/NCAPH2/RAD51D/CENPX/RAD51C/DMC1/ACTR3/MRE11/RMI1/INSR/MLH1/SPIRE2/PLCB1/MNS1/BRME1/EDN1/CDC25A/EXO1/TDRKH/RAD51AP1/CYP26B1/TUBGCP4/PSMC3IP/XRCC2/FBXO5/BRIP1/LIF/TDRD9/TUBGCP5/RAD54L/BRCA2/RAD51/MSX1/MSX2/TESMIN/ZSCAN21/ANAPC15/LFNG/ANKLE1/CCNA1/PIWIL2/SYCP2	57
GO:0051100	GO:0051100	negative regulation of binding	36/2724	164/18903	0.00581454	0.0562491	0.0459184	DDX11/C4orf3/NES/MAPK3/PCSK9/ARHGAP28/CDKN1A/ARRB2/E2F1/DNAJB2/HMOX1/EIF4A3/SP100/NFATC4/ATP2A3/CARD16/MAP2/HFE/EPB41L5/PPARA/MAD2L2/RGMA/ID1/SORL1/IFIT2/LEF1/HAND2/AURKB/ADRB2/MSX1/PER2/MSX2/DACT1/DISC1/SMO/RAP1GAP	36
GO:0007613	GO:0007613	memory	28/2724	120/18903	0.00593355	0.0572236	0.0467139	SERPINF1/ITGA3/FEN1/SYT11/OXTR/TACR1/SHANK1/NFATC4/SLC1A1/MDK/BDNF/INSR/APOE/MAP1A/CHST10/PLCB1/CCND2/CREB1/ATXN1/ADCY1/BTBD9/CTNS/CHRNA7/RELN/ASIC1/SCN2A/ITGA8/PLA2G6	28
GO:0051897	GO:0051897	positive regulation of protein kinase B signaling	28/2724	120/18903	0.00593355	0.0572236	0.0467139	RTN4/GDF15/F3/C1QBP/ARRB2/ITGB1/TGFBR1/AXL/TEK/SEMA5A/INSR/IGFBP5/PINK1/MEIS3/TNFAIP8L3/NRG1/PIK3CD/SPRY2/AKR1C2/RASD2/PDGFA/HPSE/MST1R/F7/LEP/RET/HBEGF/HCLS1	28
GO:0010001	GO:0010001	glial cell differentiation	47/2724	227/18903	0.00597149	0.0573795	0.0468412	EPHA4/PHGDH/NFIB/LPAR1/MAPK3/TNFRSF1B/DAB1/CNTN1/GPC1/ID2/CUL4B/FGF5/CDKN2C/MXRA8/ROR2/NDRG1/PLPP3/MDK/TENM4/PRPF19/NRG1/TLR2/EIF2B4/GLI3/SH3TC2/IL33/DUSP10/HDAC11/LEF1/B4GALT6/DLX1/DNER/TP73/RELN/ASPA/LIF/SOX13/ADGRG6/IL34/PLP1/IL6/ITGB4/ERBB3/BMP2/HES1/TNFRSF21/SMO	47
GO:1901888	GO:1901888	regulation of cell junction assembly	43/2724	204/18903	0.00598578	0.0573795	0.0468412	SFRP1/NPTX1/GREM1/RCC2/WNT5A/NLGN1/OXTR/NTN1/TLN1/NEGR1/DUSP3/ARHGAP6/TEK/LIMCH1/ROCK2/BDNF/APOD/NECTIN1/ST8SIA2/EPHB2/SEMA4D/TSC1/NPHP4/TLR2/EPB41L5/AGRN/GPM6B/MEF2C/EPHB1/CLDN1/DMTN/IRX3/ROBO2/BCAS3/AMIGO1/EPHA3/KDR/WDPCP/AGT/NTNG2/F11R/SNCA/FAM107A	43
GO:0007595	GO:0007595	lactation	13/2724	43/18903	0.00599556	0.0573795	0.0468412	CCND1/PAM/OXTR/DDR1/NME1/CREB1/ATP7B/SLC29A1/ATP7A/STAT5A/APLN/OAS2/SLC29A2	13
GO:0042596	GO:0042596	fear response	13/2724	43/18903	0.00599556	0.0573795	0.0468412	EXT1/ALS2/DPP4/SLC1A1/MDK/APOE/GRIK2/BCL2/EPHB2/MEF2C/PENK/ASIC1/ADRA2A	13
GO:0045687	GO:0045687	positive regulation of glial cell differentiation	13/2724	43/18903	0.00599556	0.0573795	0.0468412	TNFRSF1B/ID2/MDK/TENM4/PRPF19/TLR2/IL33/TP73/ASPA/LIF/IL34/BMP2/HES1	13
GO:0060249	GO:0060249	anatomical structure homeostasis	65/2724	333/18903	0.00602764	0.0575708	0.0469974	ALDH1A1/COL3A1/S1PR1/DCTN1/EXT1/TP53INP2/PLEKHM1/SLC39A8/TNFRSF11B/TPP1/TFRC/GIGYF2/ITGB1/TMEM119/DNAJB2/SPP1/CRACD/SLC1A1/TYRO3/LAMA2/FOXC1/COMP/BCL2/IQCB1/MAP1A/GPR137B/ACP5/MFSD2A/CUBN/NPHP4/LTBP3/PTK2B/TMEM106B/VSTM4/ERCC6/ATP1B2/IL20RB/CALB2/GATA2/PRKN/CLDN1/HOMER1/HSPB1/INPP5D/TJP2/CAPN3/MTM1/ADRB2/NXNL2/RAC3/NPHP3/LDB2/PBLD/IL6/OCLN/KDR/OAS1/ABCA3/CD34/F11R/DISC1/P2RX7/FXN/SMO/SCX	65
GO:0050806	GO:0050806	positive regulation of synaptic transmission	37/2724	170/18903	0.00604016	0.0575708	0.0469974	EPHA4/MME/SNAP25/SHANK2/NLGN1/OXTR/SYT1/ARRB2/TACR1/ROR2/NFATC4/RAB3GAP1/SLC1A1/APOE/GRIK2/LAMA2/STXBP1/MPP2/EPHB2/PINK1/ADCY1/STX4/PTK2B/CCL2/VAMP2/RASGRF2/CALB2/CHRNA7/RELN/NRGN/STX1B/PRRT1/SLC1A3/AKAP5/RIMS2/SNCA/FAM107A	37
GO:0062197	GO:0062197	NA	67/2724	345/18903	0.00604887	0.0575708	0.0469974	PCNA/PARP1/WNT16/PPIF/MAPK3/DHFR/FBLN5/NQO1/MEAK7/RELB/TP53/HGF/TPM1/MPV17/TRAP1/CYP1B1/YBX3/SLC25A23/EZH2/HMOX1/DHRS2/AXL/LANCL1/CD36/SLC1A1/CAB39/SESN2/GAS5/STAT6/CPEB2/ARL6IP5/ARHGEF2/BCL2/CASP1/PINK1/FANCC/RPS3/DAPK1/TSC1/MELK/EDN1/PDK2/STX4/GCH1/ERRFI1/GJB2/FOS/PENK/SMPD3/PRKN/ATP7A/HSPB1/SCN2A/CAPN3/SPHK1/PYROXD1/SOD3/IL18BP/KLF2/IL6/MAP1LC3A/PRR5L/PPARGC1A/SNCA/SLC4A11/FXN/GPR37	67
GO:0003333	GO:0003333	amino acid transmembrane transport	25/2724	104/18903	0.00605234	0.0575708	0.0469974	SLC1A4/SLC16A2/ITGB1/SLC1A1/ARL6IP5/SLC25A13/SLC47A1/SLC6A6/SLC25A29/SLC1A5/SLC25A15/SLC38A5/SLC25A12/SLC38A11/SLC7A5/SLC43A1/SFXN2/SLC6A9/SLC43A2/SLC7A4/SLC38A6/PER2/SLC1A3/AGT/NTSR1	25
GO:0006541	GO:0006541	glutamine metabolic process	301205	25/18903	0.00607616	0.0576223	0.0470394	PHGDH/GFPT2/GMPS/CAD/GFPT1/PFAS/PPAT/CTPS1/CPS1	9
GO:0051446	GO:0051446	positive regulation of meiotic cell cycle	301205	25/18903	0.00607616	0.0576223	0.0470394	WNT5A/INSR/PLCB1/CDC25A/RAD51AP1/MSX1/MSX2/LFNG/PIWIL2	9
GO:2001046	GO:2001046	positive regulation of integrin-mediated signaling pathway	301113	13/18903	0.00614321	0.05817	0.0474865	EMP2/NID1/LIMS2/LAMB1/LAMA2/DMTN	6
GO:0034329	GO:0034329	cell junction assembly	81/2724	430/18903	0.00625994	0.0591858	0.0483157	SFRP1/NPTX1/KIRREL3/GREM1/RCC2/WNT5A/SHANK2/NLGN1/CDH6/OXTR/NTN1/TLN1/NEGR1/SDK1/EPB41L3/DUSP3/EFNB2/CDH24/ARHGAP6/TEK/LIMCH1/ROCK2/FN1/SMAD7/BDNF/DCHS1/APOD/AJUBA/BCL2/FBXO45/STON1/NECTIN1/ST8SIA2/EPHB2/SEMA4D/TSC1/NPHP4/NRG1/PATJ/TLR2/EPB41L5/PTK2B/AGRN/NRXN2/MAP1B/MPDZ/GPM6B/MEF2C/GJB2/DNER/CDH18/EPHB1/FBF1/CLDN1/JUP/THSD1/DMTN/IRX3/PKP3/ROBO2/TESK2/BCAS3/MYO9A/OCLN/SORBS1/AMIGO1/ITGB4/EPHA3/K…	81
GO:0001974	GO:0001974	blood vessel remodeling	14/2724	48/18903	0.00629938	0.0594688	0.0485468	TMBIM1/EXT1/BMPR2/AXL/CBS/MDM2/FOXC1/RSPO3/MEF2C/JAG1/ATP7A/LIF/AGT/FOXC2	14
GO:0044264	GO:0044264	cellular polysaccharide metabolic process	24/2724	99/18903	0.00632073	0.0595805	0.048638	PPP1R3C/EXT1/IRS1/PYGL/GABARAPL1/PPP1R3B/GYS1/PASK/HAS2/INSR/PPP1CB/ACADM/RUBCNL/AGL/HS2ST1/GYG2/PPP1R3G/PER2/SORBS1/PPP1R3E/B3GNT2/PHKG1/NDST3/KHK	24
GO:0061041	GO:0061041	regulation of wound healing	31/2724	137/18903	0.00634228	0.0596822	0.0487209	TAFA5/SERPING1/F3/SERPINE1/ITGB1/SERPINB2/CD36/ACTA2/APOE/THBD/EPHB2/TNFRSF12A/EDN1/PLAT/CLDN1/EPPK1/DMTN/PDGFA/CADM4/PROC/ENPP4/OCLN/ABAT/CCN4/HPSE/FOXC2/WFDC1/CD34/F7/ADRA2A/HBEGF	31
GO:0035066	GO:0035066	positive regulation of histone acetylation	301266	34/18903	0.00636966	0.0596822	0.0487209	DDX21/BRCA1/DEK/RUVBL2/ERCC6/MUC1/PAXIP1/LIF/ARRB1/PPARGC1A/PIWIL2	11
GO:0061081	GO:0061081	positive regulation of myeloid leukocyte cytokine production involved in immune response	301266	34/18903	0.00636966	0.0596822	0.0487209	WNT5A/SEMA7A/SPON2/DDX21/CD36/GPRC5B/KIT/CARD9/LAPTM5/P2RX7/CD74	11
GO:0110110	GO:0110110	positive regulation of animal organ morphogenesis	301266	34/18903	0.00636966	0.0596822	0.0487209	WNT5A/EDN1/WNT2/HOXA11/WNT2B/ROBO2/MESP1/BMP4/WNT11/CD34/BMP2	11
GO:0051494	GO:0051494	negative regulation of cytoskeleton organization	36/2724	165/18903	0.00642995	0.0601436	0.0490977	S1PR1/SCIN/CLIP3/CAPG/ADD1/ARHGAP28/ARPIN/WASHC2C/BMERB1/SHANK1/ARHGAP6/BRCA1/NPM1/CRACD/FLII/ARHGEF2/SSH1/CORO1B/MAP2/TRIOBP/TMEFF2/SSH3/MDM1/MAP1B/PRKN/KAT2B/LMOD1/TMOD2/DMTN/DNAI3/PLEKHH2/RHPN2/TACSTD2/F11R/SNCA/PFN4	36
GO:0009409	GO:0009409	response to cold	15/2724	53/18903	0.00648506	0.0601436	0.0490977	SCN9A/HSPA2/UCP2/APPL2/HSPD1/SLC27A1/GMPR/ACADM/FOS/PLAC8/ADRB2/DIO2/ACOT11/SLC25A27/RGS7	15
GO:0048146	GO:0048146	positive regulation of fibroblast proliferation	15/2724	53/18903	0.00648506	0.0601436	0.0490977	CDC6/WNT5A/EREG/CDKN1A/E2F1/CDK4/FN1/RNASEH2B/CD248/WNT2/LIF/SPHK1/PDGFA/AGT/CD74	15
GO:0000083	GO:0000083	regulation of transcription involved in G1/S transition of mitotic cell cycle	301174	21/18903	0.00648617	0.0601436	0.0490977	TFDP1/E2F7/ID2/E2F1/CDK15/NPAT/KLF11/CDK18	8
GO:0007413	GO:0007413	axonal fasciculation	301174	21/18903	0.00648617	0.0601436	0.0490977	EPHA4/RTN4/SEMA5A/EPHB2/AMIGO1/EPHA3/TNFRSF21/CDK5R1	8
GO:0045063	GO:0045063	T-helper 1 cell differentiation	301174	21/18903	0.00648617	0.0601436	0.0490977	SOCS5/RELB/JAK3/STAT6/LEF1/TNFSF4/CRACR2A/IL18R1	8
GO:0106030	GO:0106030	neuron projection fasciculation	301174	21/18903	0.00648617	0.0601436	0.0490977	EPHA4/RTN4/SEMA5A/EPHB2/AMIGO1/EPHA3/TNFRSF21/CDK5R1	8
GO:0031529	GO:0031529	ruffle organization	16/2724	58/18903	0.00657398	0.0603883	0.0492974	ICAM1/RCC2/NLGN1/PLEKHM1/FAM98A/TPM1/STON1/CORO1B/INPPL1/SH3YL1/EVL/AIF1L/WDPCP/EPS8L1/TACSTD2/SH3BP1	16
GO:0030514	GO:0030514	negative regulation of BMP signaling pathway	17/2724	63/18903	0.00658485	0.0603883	0.0492974	SFRP1/CRIM1/GREM1/WNT5A/CTDSPL2/SMAD7/NBL1/TNFAIP6/HIPK2/RBPMS2/FSTL3/GREM2/SORL1/HTRA3/DLX1/SKIL/CHRD	17
GO:0046173	GO:0046173	polyol biosynthetic process	17/2724	63/18903	0.00658485	0.0603883	0.0492974	DHFR/ISYNA1/ASAH1/IMPA2/ITPKB/PTK2B/PCK2/GCH1/SPR/CYP27A1/SPHK1/CYP2R1/ACER2/NTSR1/SNCA/LEP/ITPKA	17
GO:0048704	GO:0048704	embryonic skeletal system morphogenesis	23/2724	94/18903	0.00658566	0.0603883	0.0492974	TGFBR2/MTHFD1/TGFBR1/EIF4A3/HOXD10/OSR2/RDH10/MMP16/HOXD9/TGFB3/GLI3/OSR1/SIX2/ALX1/HYAL1/HOXA11/TBX15/HOXA1/HOXA5/BMP4/HOXB3/HOXD4/FOXC2	23
GO:0051492	GO:0051492	regulation of stress fiber assembly	23/2724	94/18903	0.00658566	0.0603883	0.0492974	SFRP1/S1PR1/LPAR1/ARHGAP28/TPM1/TGFBR1/TACR1/ARHGAP6/LIMCH1/ROCK2/LIMK1/TSC1/TMEFF2/RGCC/TGFB3/EVL/ARHGEF10L/SYNPO2L/RHPN2/RAPGEF3/WNT11/TACSTD2/F11R	23
GO:0042481	GO:0042481	regulation of odontogenesis	301143	17/18903	0.00659939	0.0603883	0.0492974	TNFRSF11B/APCDD1/EDN1/MSX1/BMP4/CD34/BMP2	7
GO:0048791	GO:0048791	calcium ion-regulated exocytosis of neurotransmitter	301143	17/18903	0.00659939	0.0603883	0.0492974	SYT1/SYT7/RAB3GAP1/STXBP1/UNC13A/STX1B/RIMS2	7
GO:0072109	GO:0072109	glomerular mesangium development	301143	17/18903	0.00659939	0.0603883	0.0492974	CFLAR/ACTA2/GPR4/SERPINB7/BMP4/FOXC2/CD34	7
GO:0090399	GO:0090399	replicative senescence	301143	17/18903	0.00659939	0.0603883	0.0492974	MME/WNT16/SERPINE1/TP53/CDKN1A/CDKN2A/CHEK2	7
GO:0033673	GO:0033673	negative regulation of kinase activity	49/2724	240/18903	0.00670013	0.0612206	0.0499768	SFRP1/PIK3IP1/NCAPG2/SOCS5/SMYD3/WARS1/NUP62/CDKN1A/DUSP3/MVP/CDKN2C/SMPD1/UCHL1/SH3BP5L/NPM1/INCA1/APOE/AJUBA/EPHB2/IPO7/CAMK2N2/WNK4/HHEX/SLC8A1/SPRY2/TRIB3/ERRFI1/IRAK3/SORL1/DUSP10/CDKN2A/PRKN/KAT2B/HSPB1/RASIP1/DUSP16/CEP85/DEPTOR/BMP4/CDKN1C/PRKAR2B/PTPRH/AGT/SPRY3/RGN/SFN/SNCA/DBNDD2/BMP2	49
GO:0002366	GO:0002366	leukocyte activation involved in immune response	58/2724	293/18903	0.00675767	0.0616563	0.0503325	ICAM1/MSH2/DYSF/FOXF1/SOCS5/RELB/MSH6/HSPD1/TP53/TFRC/APBB1IP/DOCK2/RAB27A/HMOX1/JAK3/MDK/SMAD7/STAT6/UNG/STXBP1/MLH1/DOCK10/RORA/TSC1/PIK3CD/STX4/PTK2B/NFKBIZ/VAMP2/EXO1/MAD2L2/IL33/ATAD5/KIT/JUNB/LEF1/RNF168/IL27RA/GATA2/PAXIP1/ATP7A/SANBR/IL13RA2/PLCL2/IL6/VAMP8/RAC2/STXBP2/CD40/TNFSF4/DNASE1/LFNG/PTGDS/MYB/CRACR2A/RABGEF1/CD74/IL18R1	58
GO:0045104	GO:0045104	intermediate filament cytoskeleton organization	22/2724	89/18903	0.00684309	0.0623448	0.0508946	KRT34/KRT7/KRT19/NES/DSP/PPL/KRT18/NEFH/FAM83H/KRT8/KLHL24/SYNM/INA/KRT14/NEFM/EPPK1/KRT17/KRT33B/MTM1/KRT15/PKP1/DES	22
GO:0030279	GO:0030279	negative regulation of ossification	301296	39/18903	0.00698567	0.0634915	0.0518307	SFRP1/GREM1/KREMEN1/TRPM4/MDK/SMAD7/BCL2/LTBP3/PTK2B/MEF2C/SRGN/KREMEN2	12
GO:0043393	GO:0043393	regulation of protein binding	42/2724	200/18903	0.00698924	0.0634915	0.0518307	DDX11/WNT5A/NES/MAPK3/PCSK9/ADD1/CDKN1A/ARRB2/DNAJB2/TGFBR1/LDOC1/NFATC4/BDNF/APOE/ATP2A3/HIPK2/CARD16/MAP2/HFE/PRMT7/EPB41L5/PPARA/GREM2/TRIB3/RGMA/ID1/SORL1/IFIT2/AURKB/PRKN/CDON/TIAM1/ADRB2/NPHP3/MAPRE3/BMP4/PLCL2/DACT1/SPON1/LFNG/DISC1/BMP2	42
GO:0045860	GO:0045860	positive regulation of protein kinase activity	79/2724	420/18903	0.00712649	0.0646445	0.0527719	EPHA4/MAGED1/GREM1/CDC6/TGFBR2/CCND1/EMP2/WNT5A/ATP2B4/PDE5A/CLSPN/DAB1/EREG/BMPR2/CDKN1A/ALS2/CCNYL1/EZH2/ROR2/RASSF2/MAP2K3/NPM1/MMD/SLC1A1/CAB39/TGFA/INSR/TRAF4/AJUBA/SLC27A1/GPRC5B/CAB39L/PINK1/RPS3/WNK4/CCND2/NRG1/EDN1/FAM20A/SPRY2/RGCC/TELO2/PTK2B/TRAF2/DBF4/ERCC6/DOCK3/KIT/PARP16/MEF2C/MAP2K6/FLT1/TNFRSF10A/RELN/PDGFA/ADRB2/IL34/LTK/MAPRE3/ADRA2C/NEK10/CD40/WNT11/AGT/EPGN/MST1R/SNCA/LEP/AD…	79
GO:1901992	GO:1901992	positive regulation of mitotic cell cycle phase transition	24/2724	100/18903	0.00720683	0.0652786	0.0532896	CDC6/HSPA2/RCC2/TFDP1/CCND1/ADAMTS1/CDC7/CDT1/RRM1/CUL4B/RAD51C/CDK4/DTL/MDM2/RRM2/PLCB1/CCND2/MTBP/KMT2E/RGCC/CDC25A/HYAL1/FBXO5/SASS6	24
GO:0001778	GO:0001778	plasma membrane repair	301235	30/18903	0.00724264	0.0655082	0.053477	SYT11/DYSF/MYOF/SYT7/SMPD1/CHMP3/CHMP2A/CHMP1B/CHMP4C/SYTL4	10
GO:0048844	GO:0048844	artery morphogenesis	20/2724	79/18903	0.00731387	0.066057	0.053925	COL3A1/NOTCH3/FOXF1/BMPR2/EFNB2/TGFBR1/MDK/SMAD7/APOE/FOXC1/COMP/EDN1/PRDM1/HAND2/JAG1/HOXA1/BMP4/WNT11/FOXC2/HES1	20
GO:0030111	GO:0030111	regulation of Wnt signaling pathway	65/2724	336/18903	0.00739087	0.0666243	0.0543881	GPC3/SFRP1/ITGA3/GREM1/DKK3/IGFBP6/WNT5A/SULF1/APCDD1L/FZD7/IGFBP4/RECK/FZD6/CYLD/KREMEN1/CCNYL1/PBXIP1/WNT5B/TRPM4/NFATC4/SEMA5A/PLPP3/MDK/APOE/APCDD1/GPRC5B/ALPK2/SULF2/LMBR1L/HHEX/NLE1/NPHP4/RUVBL2/TLR2/DRAXIN/MAD2L2/SFRP4/GLI3/RSPO3/IGFBP2/LEF1/ZBED3/USP34/LYPD6/PRKN/TIAM1/JUP/SOX13/NPHP3/MESP1/WWOX/DACT1/TRABD2A/GLI1/CCN4/TLE2/WNT11/ATP6V0C/HECW1/SHISA2/DISC1/SALL1/BMP2/FRZB/WNT3	65
GO:0016601	GO:0016601	Rac protein signal transduction	13/2724	44/18903	0.00740952	0.0666243	0.0543881	ALS2/NCKAP1/SSX2IP/HACD3/STMN3/GARRE1/TIAM1/ARHGAP44/CADM4/RHOU/RAC2/GABARAP/SH3BP1	13
GO:0018958	GO:0018958	phenol-containing compound metabolic process	26/2724	111/18903	0.00741925	0.0666243	0.0543881	WNT5A/SLC16A2/MAOA/SLC1A1/GCNT4/BCL2/SRD5A1/HPRT1/FAH/GCH1/BTBD9/CTNS/RAB38/PAX8/HAND2/PRKN/ATP7A/SNCAIP/OPN3/SULT1B1/NPR1/ABAT/DIO2/SNCA/GPR37/TG	26
GO:0120034	GO:0120034	positive regulation of plasma membrane bounded cell projection assembly	26/2724	111/18903	0.00741925	0.0666243	0.0543881	DPYSL3/NLGN1/RHOQ/PLEKHM1/FAM98A/CDC42EP3/NCKAP1/ARPC2/TGFBR1/CCP110/ACTR3/CDC42EP1/MNS1/AGRN/TGFB3/KIT/CEP120/MIEN1/ATP7A/BCAS3/OCLN/RAC2/PLCE1/EPS8L1/P2RX7/PLEK2	26
GO:0001101	GO:0001101	response to acid chemical	30/2724	133/18903	0.00750359	0.0672729	0.0549176	PCNA/SH3BP4/COL3A1/DNMT1/ATP2B4/ASS1/NQO1/MEAK7/HNRNPAB/COL5A2/MTHFR/SESN2/GLRB/HNRNPD/RRAGC/SLC7A5/EDN1/PNPLA3/CPEB1/NSMF/LAMTOR3/CPS1/KCNB1/ATP7A/RRAGB/KLF2/AMIGO1/RRAGD/F7/BCL11A	30
GO:0051298	GO:0051298	centrosome duplication	19/2724	74/18903	0.00751299	0.0672729	0.0549176	CDK2/NUP62/CHMP3/CCP110/BRCA1/ROCK2/NPM1/C2CD3/CHMP2A/XRCC3/CHMP1B/CEP131/CHMP4C/MDM1/CEP120/KAT2B/SAC3D1/BRCA2/SASS6	19
GO:0014015	GO:0014015	positive regulation of gliogenesis	18/2724	69/18903	0.00767553	0.0683373	0.0557865	TNFRSF1B/NTN1/ID2/E2F1/MDK/TENM4/PRPF19/SLC7A5/TLR2/IL33/TP73/ASPA/LIF/PLAG1/IL34/IL6/BMP2/HES1	18
GO:0051148	GO:0051148	negative regulation of muscle cell differentiation	18/2724	69/18903	0.00767553	0.0683373	0.0557865	CCN3/DNMT1/FZD7/EREG/BMPR2/ID2/TMEM119/EZH2/BDNF/SMAD1/RBPMS2/PPARA/NFATC2/BHLHE41/MSX1/PRDM6/BHLHA15/BMP2	18
GO:0055002	GO:0055002	striated muscle cell development	18/2724	69/18903	0.00767553	0.0683373	0.0557865	KRT19/CFLAR/SDC1/FLNC/MYPN/TPM1/ITGB1/PGM5/FLII/EDN1/CSRP2/OBSCN/ANKRD1/CAPN3/LMOD1/TMOD2/SYNPO2L/TNNT1	18
GO:0061180	GO:0061180	mammary gland epithelium development	18/2724	69/18903	0.00767553	0.0683373	0.0557865	RTN4/CCND1/LBH/TBX3/WNT5A/FOXF1/NTN1/ID2/DDR1/KDM5B/STAT6/WNT2/BRCA2/HOXA5/MSX1/MSX2/SMO/WNT3	18
GO:0071384	GO:0071384	cellular response to corticosteroid stimulus	17/2724	64/18903	0.00778941	0.0692527	0.0565338	SERPINF1/CFLAR/ASS1/SMYD3/ZFP36L2/FBXO32/CYP1B1/ACVR1/SRD5A1/EDN1/PCK2/ERRFI1/STC1/GJB2/PLAT/DDIT4/FAM107A	17
GO:0035282	GO:0035282	segmentation	25/2724	106/18903	0.0078022	0.069268	0.0565463	SFRP1/TBX3/WNT5A/FOXF1/NRP2/TP53/PRKDC/FOXC1/HOXD8/PALB2/NLE1/PCSK6/EPB41L5/TDRKH/LAMA5/LEF1/OSR1/XRCC2/IRX3/ACD/MTF2/MESP1/BMP4/FOXC2/LFNG	25
GO:0009161	GO:0009161	ribonucleoside monophosphate metabolic process	16/2724	59/18903	0.00783979	0.0693069	0.056578	PAICS/GMPS/AK4/GART/CAD/IMPDH2/UCK2/PFAS/PPAT/PRPS2/PNP/MPP1/DHODH/HPRT1/TJP2/CDA	16
GO:0051785	GO:0051785	positive regulation of nuclear division	16/2724	59/18903	0.00783979	0.0693069	0.056578	WNT5A/CDT1/EREG/NUP62/TGFA/INSR/PLCB1/EDN1/RGCC/RAD51AP1/SMPD3/SPHK1/MSX1/MSX2/EPGN/PIWIL2	16
GO:0061098	GO:0061098	positive regulation of protein tyrosine kinase activity	16/2724	59/18903	0.00783979	0.0693069	0.056578	EPHA4/GREM1/EREG/TGFA/GPRC5B/NRG1/ERCC6/DOCK3/RELN/IL34/LTK/AGT/EPGN/ADRA2A/HBEGF/ERBB3	16
GO:0051262	GO:0051262	protein tetramerization	22/2724	90/18903	0.00785326	0.069328	0.0565952	CRYZ/SHMT1/RRM1/SHMT2/APPL2/TP63/TP53/NUDT21/TRPM4/SAMHD1/KCNJ2/RRM2/MCOLN1/HPRT1/KCNJ12/EVL/TP73/CTH/HOMER1/THG1L/ALDH1A3/SNCA	22
GO:0060740	GO:0060740	prostate gland epithelium morphogenesis	301205	26/18903	0.00812436	0.0715195	0.0583843	SFRP1/WNT5A/SULF1/RARG/TP63/TNC/CYP7B1/BMP4/HOXB13	9
GO:2000050	GO:2000050	regulation of non-canonical Wnt signaling pathway	301205	26/18903	0.00812436	0.0715195	0.0583843	GPC3/SFRP1/WNT5A/WNT5B/SFRP4/RSPO3/TIAM1/NPHP3/DACT1	9
GO:0008306	GO:0008306	associative learning	21/2724	85/18903	0.00816534	0.0716786	0.0585141	SNAP25/SHANK2/ITGB1/TACR1/SHANK1/EIF4A3/SLC1A1/NDRG4/MAP1A/BTG2/TSC1/CTNS/KIT/FOS/RELN/ASIC1/NRGN/SPECC1/NPTX2/RAPGEF3/AGT	21
GO:0034103	GO:0034103	regulation of tissue remodeling	21/2724	85/18903	0.00816534	0.0716786	0.0585141	SFRP1/GREM1/S1PR1/TMBIM1/PLEKHM1/TNFRSF11B/TP53/TFRC/SYT7/TMEM119/ROCK2/SPP1/MDK/GPR137B/LTBP3/HAND2/INPP5D/IL6/AGT/LEP/P2RX7	21
GO:0033157	GO:0033157	regulation of intracellular protein transport	46/2724	225/18903	0.00819504	0.0717439	0.0585674	NOLC1/LEPROT/ANP32B/ERLEC1/STOM/BNIP3L/TRIM28/ABLIM3/CTDSPL2/SP100/CD36/SLC1A1/APOD/PINK1/PDCD5/BBC3/CEP131/NUP58/TCAF2/VAMP2/GLI3/SH3TC2/SORL1/TMEM30B/PDZK1/KCNB1/PRKN/JUP/DMTN/ARHGAP44/UBL4B/BMP4/BRSK2/RHOU/BCAS3/AKAP5/DNAJC27/RAPGEF3/RAC2/MIEF2/PRR5L/SFN/LEP/SMO/HCLS1/CDK5R1	46
GO:0014848	GO:0014848	urinary tract smooth muscle contraction	301082	10/18903	0.0082874	0.0717439	0.0585674	TBX3/ATP2B4/KCNMA1/TACR1/PLA2G6	5
GO:0016081	GO:0016081	synaptic vesicle docking	301082	10/18903	0.0082874	0.0717439	0.0585674	SNAP25/SNPH/PPFIA3/UNC13A/STX1B	5
GO:0035860	GO:0035860	glial cell-derived neurotrophic factor receptor signaling pathway	301082	10/18903	0.0082874	0.0717439	0.0585674	GDF15/SULF1/SULF2/GFRA1/RET	5
GO:0048304	GO:0048304	positive regulation of isotype switching to IgG isotypes	301082	10/18903	0.0082874	0.0717439	0.0585674	MSH2/MLH1/ATAD5/PAXIP1/CD40	5
GO:0048340	GO:0048340	paraxial mesoderm morphogenesis	301082	10/18903	0.0082874	0.0717439	0.0585674	WNT5A/FOXC1/LEF1/WNT11/FOXC2	5
GO:0062042	GO:0062042	regulation of cardiac epithelial to mesenchymal transition	301082	10/18903	0.0082874	0.0717439	0.0585674	TGFBR2/EMP2/TGFBR1/ACVR1/JAG1	5
GO:1902513	GO:1902513	regulation of organelle transport along microtubule	301082	10/18903	0.0082874	0.0717439	0.0585674	NEFH/MAP2/FEZ1/CNIH2/TRIM46	5
GO:1904181	GO:1904181	positive regulation of membrane depolarization	301082	10/18903	0.0082874	0.0717439	0.0585674	PARP1/MLLT11/TRPM4/KDR/P2RX7	5
GO:2000425	GO:2000425	regulation of apoptotic cell clearance	301082	10/18903	0.0082874	0.0717439	0.0585674	C3/TGM2/CCL2/C4B/C4A	5
GO:0048659	GO:0048659	smooth muscle cell proliferation	38/2724	179/18903	0.00830266	0.0717767	0.0585942	STAT1/S1PR1/CCN3/TGFBR2/TAFA5/ADAMTS1/DNMT1/NOTCH3/IGFBP3/EREG/BMPR2/ELN/ID2/CDKN1A/TPM1/TACR1/HMOX1/GNAI2/PRKDC/APOE/APOD/NDRG4/IGFBP5/RBPMS2/EDN1/TGFB3/MEF2C/NPR3/SMPD3/APLN/BMP4/IL6/NPR1/CCN4/AGT/PPARGC1A/HBEGF/BMP2	38
GO:0044262	GO:0044262	cellular carbohydrate metabolic process	58/2724	296/18903	0.00837667	0.0723167	0.059035	PMAIP1/IDH1/PPP1R3C/EXT1/IRS1/IGFBP3/PYGL/IGFBP4/ISYNA1/TP53/IDH2/WDR5/IMPA2/GANC/GABARAPL1/PPP1R3B/GYS1/PASK/SESN2/HAS2/INSR/PPP1CB/GUSB/ACADM/RORA/SLC25A12/PDK2/RUBCNL/PTK2B/PCK2/AGL/PPARA/PLA2G4A/PFKFB2/POMK/RANBP2/HS2ST1/ENOSF1/PRKN/KAT2B/DDIT4/GK/GYG2/PPP1R3G/RBKS/PER2/SORBS1/PPP1R3E/B3GNT2/PHKG1/RGN/PPARGC1A/NTSR1/NDST3/SNCA/LEP/KHK/ITPKA	58
GO:0030866	GO:0030866	cortical actin cytoskeleton organization	301296	40/18903	0.0086974	0.074879	0.0611267	RHOQ/TLN1/NCKAP1/EPB41L3/EPB41L1/ROCK2/STRIP1/CAVIN3/EHD2/RTKN/PLS1/FMNL1	12
GO:0045740	GO:0045740	positive regulation of DNA replication	301296	40/18903	0.0086974	0.074879	0.0611267	PCNA/CDC7/E2F7/CDK2/LPIN1/CDT1/EREG/DNA2/DBF4/ATAD5/E2F8/GLI1	12
GO:0005977	GO:0005977	glycogen metabolic process	19/2724	75/18903	0.00873449	0.075095	0.0613031	PPP1R3C/IRS1/PYGL/GABARAPL1/PPP1R3B/GYS1/PASK/INSR/PPP1CB/ACADM/RUBCNL/AGL/GYG2/PPP1R3G/PER2/SORBS1/PPP1R3E/PHKG1/KHK	19
GO:0048813	GO:0048813	dendrite morphogenesis	31/2724	140/18903	0.00876138	0.0752229	0.0614074	EPHA4/KIDINS220/NLGN1/ITGB1/SHANK1/NFATC4/HECW2/DBN1/EPHB2/SEMA4D/DOCK10/NGEF/MAP2/HPRT1/LZTS1/TMEM106B/SEMA3A/ID1/NSMF/EPHB1/CHRNA7/RELN/SS18L1/CELSR2/ARHGAP44/CDKL5/KNDC1/HECW1/ITPKA/MAP6/CDK5R1	31
GO:0060840	GO:0060840	artery development	25/2724	107/18903	0.00882138	0.0756343	0.0617433	COL3A1/NOTCH3/FOXF1/BMPR2/SNX17/EFNB2/TGFBR1/MDK/SMAD7/APOE/FOXC1/COMP/EDN1/PRDM1/GLI3/HAND2/JAG1/HOXA1/ROBO2/CNTRL/BMP4/WNT11/FOXC2/LEP/HES1	25
GO:0009127	GO:0009127	purine nucleoside monophosphate biosynthetic process	301174	22/18903	0.00892514	0.0761069	0.0621291	PAICS/GMPS/GART/IMPDH2/PFAS/PPAT/PRPS2/HPRT1	8
GO:0032069	GO:0032069	regulation of nuclease activity	301174	22/18903	0.00892514	0.0761069	0.0621291	PCNA/DDX11/HMGB2/OAS3/NPM1/RPS3/OAS2/OAS1	8
GO:0032288	GO:0032288	myelin assembly	301174	22/18903	0.00892514	0.0761069	0.0621291	CNTN1/GPC1/EPB41L3/FIG4/TENM4/TLR2/PIKFYVE/ITGB4	8
GO:0061042	GO:0061042	vascular wound healing	301174	22/18903	0.00892514	0.0761069	0.0621291	TAFA5/SERPINE1/MCAM/GATA2/KDR/HPSE/FOXC2/CD34	8
GO:0016445	GO:0016445	somatic diversification of immunoglobulins	18/2724	70/18903	0.00897309	0.0761949	0.062201	MSH2/MSH6/HSPD1/TFRC/SAMHD1/STAT6/PRKDC/UNG/MLH1/EXO1/MAD2L2/ATAD5/RNF168/IL27RA/PAXIP1/SANBR/CD40/TNFSF4	18
GO:0030193	GO:0030193	regulation of blood coagulation	18/2724	70/18903	0.00897309	0.0761949	0.062201	SERPING1/F3/SERPINE1/SERPINB2/CD36/APOE/THBD/EPHB2/EDN1/PLAT/DMTN/PDGFA/PROC/ENPP4/ABAT/HPSE/CD34/F7	18
GO:0043627	GO:0043627	response to estrogen	18/2724	70/18903	0.00897309	0.0761949	0.062201	SFRP1/MME/TGFBR2/KRT19/SERPINB9/CCND1/TNFRSF11B/HMOX1/BRCA1/SRD5A1/CITED4/TRIM24/TGFB3/GLI3/IGFBP2/HOXA11/BCAS3/F7	18
GO:0002263	GO:0002263	cell activation involved in immune response	58/2724	297/18903	0.00898416	0.0761949	0.062201	ICAM1/MSH2/DYSF/FOXF1/SOCS5/RELB/MSH6/HSPD1/TP53/TFRC/APBB1IP/DOCK2/RAB27A/HMOX1/JAK3/MDK/SMAD7/STAT6/UNG/STXBP1/MLH1/DOCK10/RORA/TSC1/PIK3CD/STX4/PTK2B/NFKBIZ/VAMP2/EXO1/MAD2L2/IL33/ATAD5/KIT/JUNB/LEF1/RNF168/IL27RA/GATA2/PAXIP1/ATP7A/SANBR/IL13RA2/PLCL2/IL6/VAMP8/RAC2/STXBP2/CD40/TNFSF4/DNASE1/LFNG/PTGDS/MYB/CRACR2A/RABGEF1/CD74/IL18R1	58
GO:0006904	GO:0006904	vesicle docking involved in exocytosis	13/2724	45/18903	0.00907423	0.0765439	0.0624859	EXOC6B/SNAP25/RAB3B/SYTL2/RAB10/SCFD2/STXBP1/SNPH/PPFIA3/UNC13A/KCNB1/STX1B/STXBP2	13
GO:0009262	GO:0009262	deoxyribonucleotide metabolic process	13/2724	45/18903	0.00907423	0.0765439	0.0624859	TYMS/SHMT1/RRM1/DCTPP1/PNP/SAMHD1/UNG/RRM2/DERA/MBD4/NUDT18/NT5M/CMPK2	13
GO:0019692	GO:0019692	deoxyribose phosphate metabolic process	13/2724	45/18903	0.00907423	0.0765439	0.0624859	TYMS/SHMT1/RRM1/DCTPP1/PNP/SAMHD1/UNG/RRM2/DERA/MBD4/NUDT18/NT5M/CMPK2	13
GO:0048512	GO:0048512	circadian behavior	13/2724	45/18903	0.00907423	0.0765439	0.0624859	PARP1/NLGN1/AHCY/TP53/ID2/SRD5A1/C3orf70/BTBD9/PER3/USP2/KCND2/PTGDS/CIART	13
GO:0015800	GO:0015800	acidic amino acid transport	17/2724	65/18903	0.00916471	0.0770994	0.0629393	SLC1A4/ITGB1/RAB3GAP1/SLC1A1/ARL6IP5/SLC25A13/STXBP1/SLC6A6/SLC25A12/APBA1/GRM2/PER2/SLC1A3/ABAT/NTSR1/SNCA/P2RX7	17
GO:0035825	GO:0035825	homologous recombination	17/2724	65/18903	0.00916471	0.0770994	0.0629393	RBBP8/TOPBP1/RAD51D/CENPX/RAD51C/BRCA1/DMC1/MRE11/RMI1/MLH1/BRME1/RAD51AP1/PSMC3IP/BRIP1/RAD54L/RAD51/ANKLE1	17
GO:0006643	GO:0006643	membrane lipid metabolic process	43/2724	209/18903	0.00923238	0.0774152	0.0631971	ASAH1/SERINC3/ENPP2/CYP1B1/SMPD1/PLA2G15/SERINC2/PLPP3/GM2A/HACD3/ST8SIA2/CERT1/PIGX/PIGW/CLN6/ELOVL2/HACD1/PIGN/SAMD8/CERS1/PIGM/KIT/B4GALNT1/ST6GALNAC3/B4GALT6/TECR/B3GNT5/SMPD3/CERS6/SPHK1/ST6GALNAC5/ST3GAL6/ORMDL2/ITGB8/B3GALT4/PIGA/GBGT1/ST8SIA5/PIGF/ACER2/CEL/P2RX7/PLA2G6	43
GO:0009636	GO:0009636	response to toxic substance	50/2724	250/18903	0.00927271	0.0774152	0.0631971	ALDH1A1/SCN9A/SDC1/TYMS/DHFR/ASS1/FBLN5/PRXL2A/NQO1/BLMH/CYP1B1/DHRS2/GSTM2/CD36/PIM1/AHR/KDM5B/SESN2/MGST3/APOE/BCL2/SLC47A1/PINK1/FANCC/SRD5A1/TLR2/UBIAD1/GCH1/CERS1/ERCC6/MAP1B/HBA1/CPS1/FOS/ATP7B/PDZK1/PENK/SLC22A18/BRIP1/PRKN/CLDN1/ATP7A/HBA2/SOD3/GPX3/RAD51/MT1X/MTARC1/ABCG2/INMT	50
GO:0022029	GO:0022029	telencephalon cell migration	16/2724	60/18903	0.00929321	0.0774152	0.0631971	CXCL12/COL3A1/RTN4/DAB1/SYNE2/BMERB1/ADGRG1/LAMB1/FBXO45/NRG1/GLI3/FUT10/RELN/ARL13B/DISC1/CDK5R1	16
GO:0000002	GO:0000002	mitochondrial genome maintenance	301235	31/18903	0.00933687	0.0774152	0.0631971	PARP1/TOP3A/RRM1/TP53/MPV17/SESN2/DNA2/PRIMPOL/TWNK/PPARGC1A	10
GO:0031069	GO:0031069	hair follicle morphogenesis	301235	31/18903	0.00933687	0.0774152	0.0631971	EXT1/FST/TP63/IGFBP5/BCL2/FGF7/FOXQ1/ATP7A/KRT17/SMO	10
GO:0060390	GO:0060390	regulation of SMAD protein signal transduction	301235	31/18903	0.00933687	0.0774152	0.0631971	CCN3/PARP1/RBPMS/BMPR2/TGFBR1/TGFB3/PBLD/BMP4/CILP/BMP2	10
GO:0071295	GO:0071295	cellular response to vitamin	301235	31/18903	0.00933687	0.0774152	0.0631971	SFRP1/MN1/POSTN/CYP24A1/PIM1/TRIM24/PENK/BRIP1/NDOR1/LEP	10
GO:1900027	GO:1900027	regulation of ruffle assembly	301235	31/18903	0.00933687	0.0774152	0.0631971	ICAM1/RCC2/NLGN1/PLEKHM1/FAM98A/SH3YL1/EVL/WDPCP/EPS8L1/TACSTD2	10
GO:1902042	GO:1902042	negative regulation of extrinsic apoptotic signaling pathway via death domain receptors	301235	31/18903	0.00933687	0.0774152	0.0631971	ICAM1/CFLAR/HMGB2/TMBIM1/SERPINE1/HGF/HMOX1/BRCA1/ARHGEF2/FAIM2	10
GO:1900087	GO:1900087	positive regulation of G1/S transition of mitotic cell cycle	15/2724	55/18903	0.0093385	0.0774152	0.0631971	CDC6/TFDP1/CCND1/ADAMTS1/RRM1/CUL4B/MDM2/RRM2/PLCB1/CCND2/MTBP/KMT2E/RGCC/HYAL1/SASS6	15
GO:0006939	GO:0006939	smooth muscle contraction	26/2724	113/18903	0.00941751	0.0774152	0.0631971	TBX3/SULF1/ATP2B4/OXTR/KCNMA1/TACR1/ROCK2/ACTA2/CHRM2/APBB1/COMP/SULF2/EDN1/SLC8A1/ARHGAP42/FKBP1B/NPNT/KIT/SPHK1/ADRB2/ADRA2C/PLCE1/ABAT/AGT/ADRA2A/PLA2G6	26
GO:0006167	GO:0006167	AMP biosynthetic process	301113	14/18903	0.00945414	0.0774152	0.0631971	PAICS/GART/PFAS/PPAT/PRPS2/HPRT1	6
GO:0021819	GO:0021819	layer formation in cerebral cortex	301113	14/18903	0.00945414	0.0774152	0.0631971	COL3A1/BMERB1/ADGRG1/GLI3/RELN/CDK5R1	6
GO:0035542	GO:0035542	regulation of SNARE complex assembly	301113	14/18903	0.00945414	0.0774152	0.0631971	VPS39/STXBP1/VPS8/STXBP6/VPS41/SNCA	6
GO:0048302	GO:0048302	regulation of isotype switching to IgG isotypes	301113	14/18903	0.00945414	0.0774152	0.0631971	MSH2/MLH1/ATAD5/IL27RA/PAXIP1/CD40	6
GO:0071236	GO:0071236	cellular response to antibiotic	301113	14/18903	0.00945414	0.0774152	0.0631971	TP53/EZH2/MDM2/PLA2G4A/MEF2C/ATP7A	6
GO:2000105	GO:2000105	positive regulation of DNA-dependent DNA replication	301113	14/18903	0.00945414	0.0774152	0.0631971	CDC7/E2F7/CDK2/CDT1/DBF4/E2F8	6
GO:0001710	GO:0001710	mesodermal cell fate commitment	301143	18/18903	0.00947436	0.0774152	0.0631971	SMAD1/EYA2/SIX2/HOXA11/MESP1/BMP4/FOXC2	7
GO:0010958	GO:0010958	regulation of amino acid import across plasma membrane	301143	18/18903	0.00947436	0.0774152	0.0631971	ITGB1/ARL6IP5/SLC7A5/SLC43A1/SLC43A2/PER2/AGT	7
GO:0051782	GO:0051782	negative regulation of cell division	301143	18/18903	0.00947436	0.0774152	0.0631971	E2F7/CHMP4C/ZFYVE19/AURKB/ORC6/BLM/E2F8	7
GO:0060391	GO:0060391	positive regulation of SMAD protein signal transduction	301143	18/18903	0.00947436	0.0774152	0.0631971	PARP1/RBPMS/BMPR2/TGFBR1/TGFB3/BMP4/BMP2	7
GO:1903789	GO:1903789	regulation of amino acid transmembrane transport	301143	18/18903	0.00947436	0.0774152	0.0631971	ITGB1/ARL6IP5/SLC7A5/SLC43A1/SLC43A2/PER2/AGT	7
GO:0090090	GO:0090090	negative regulation of canonical Wnt signaling pathway	31/2724	141/18903	0.00971951	0.0792131	0.0646648	GPC3/SFRP1/GREM1/DKK3/IGFBP6/WNT5A/IGFBP4/FZD6/CYLD/KREMEN1/MDK/APOE/LMBR1L/NPHP4/RUVBL2/DRAXIN/MAD2L2/SFRP4/GLI3/IGFBP2/PRKN/SOX13/NPHP3/MESP1/DACT1/GLI1/TLE2/WNT11/HECW1/BMP2/FRZB	31
GO:0048660	GO:0048660	regulation of smooth muscle cell proliferation	37/2724	175/18903	0.00971971	0.0792131	0.0646648	STAT1/S1PR1/TGFBR2/TAFA5/ADAMTS1/DNMT1/NOTCH3/IGFBP3/EREG/BMPR2/ELN/ID2/CDKN1A/TPM1/TACR1/HMOX1/GNAI2/PRKDC/APOE/APOD/NDRG4/IGFBP5/RBPMS2/EDN1/TGFB3/MEF2C/NPR3/SMPD3/APLN/BMP4/IL6/NPR1/CCN4/AGT/PPARGC1A/HBEGF/BMP2	37
GO:0014855	GO:0014855	striated muscle cell proliferation	20/2724	81/18903	0.00975103	0.079365	0.0647889	TGFBR2/CFLAR/HGF/TGFBR1/PIM1/FOXC1/NDRG4/CAV2/TENM4/SMAD1/PAXBP1/WNT2/MEF2C/FOS/TP73/EPHB1/JARID2/MIR17HG/GLI1/FOXC2	20
GO:0014812	GO:0014812	muscle cell migration	25/2724	108/18903	0.0099466	0.0808332	0.0659874	CCN3/TAFA5/ADAMTS1/LPAR1/IGFBP3/SERPINE1/TPM1/CYP1B1/DDR1/TACR1/MDK/HAS2/NDRG4/IGFBP5/BCL2/CORO1B/SEMA6D/SORL1/MEF2C/PLAT/ATP7A/PDGFA/CCN4/AGT/SMO	25
GO:0043409	GO:0043409	negative regulation of MAPK cascade	38/2724	181/18903	0.00995725	0.0808332	0.0659874	SFRP1/EPHA4/ATF3/TIMP3/NUP62/CYLD/DUSP3/SMPD1/UCHL1/FBLN1/APOE/SH3RF2/RNF149/DUSP5/EPHB2/PINK1/PER1/SPRY2/ERRFI1/IRAK3/SORL1/DUSP10/PRKN/LIF/DUSP6/DUSP16/MECOM/BMP4/DUSP2/SPRED3/DACT1/DUSP4/AGT/SPRY3/SEMA6A/P2RX7/BMP2/C3orf33	38
GO:0035296	GO:0035296	regulation of tube diameter	32/2724	147/18903	0.0101003	0.081551	0.0665734	EXT1/OXTR/KCNMA1/BMPR2/TACR1/TRPM4/CBS/ROCK2/SCPEP1/ACTA2/APOE/FOXC1/COMP/EDN1/SLC8A1/ARHGAP42/VSTM4/GCH1/CPS1/NPR3/SOD3/ADRB2/KLF2/ADRA1D/PER2/NPR1/ADRA2C/AGT/FOXC2/LEP/ADRA2A/PLA2G6	32
GO:0097746	GO:0097746	regulation of blood vessel diameter	32/2724	147/18903	0.0101003	0.081551	0.0665734	EXT1/OXTR/KCNMA1/BMPR2/TACR1/TRPM4/CBS/ROCK2/SCPEP1/ACTA2/APOE/FOXC1/COMP/EDN1/SLC8A1/ARHGAP42/VSTM4/GCH1/CPS1/NPR3/SOD3/ADRB2/KLF2/ADRA1D/PER2/NPR1/ADRA2C/AGT/FOXC2/LEP/ADRA2A/PLA2G6	32
GO:0006073	GO:0006073	cellular glucan metabolic process	19/2724	76/18903	0.0101108	0.081551	0.0665734	PPP1R3C/IRS1/PYGL/GABARAPL1/PPP1R3B/GYS1/PASK/INSR/PPP1CB/ACADM/RUBCNL/AGL/GYG2/PPP1R3G/PER2/SORBS1/PPP1R3E/PHKG1/KHK	19
GO:0044042	GO:0044042	glucan metabolic process	19/2724	76/18903	0.0101108	0.081551	0.0665734	PPP1R3C/IRS1/PYGL/GABARAPL1/PPP1R3B/GYS1/PASK/INSR/PPP1CB/ACADM/RUBCNL/AGL/GYG2/PPP1R3G/PER2/SORBS1/PPP1R3E/PHKG1/KHK	19
GO:0045685	GO:0045685	regulation of glial cell differentiation	19/2724	76/18903	0.0101108	0.081551	0.0665734	EPHA4/TNFRSF1B/DAB1/ID2/MDK/TENM4/PRPF19/TLR2/IL33/DUSP10/DLX1/TP73/ASPA/LIF/IL34/IL6/BMP2/HES1/TNFRSF21	19
GO:0007179	GO:0007179	transforming growth factor beta receptor signaling pathway	44/2724	216/18903	0.0101748	0.0815781	0.0665955	ITGA3/COL3A1/TGFBR2/PEG10/LTBP1/DKK3/GDF15/PARP1/RBBP4/FMOD/APPL2/TP53/LPXN/LRRC32/ARRB2/ITGB5/TGFBR1/RBBP7/ACVR1/SMAD7/CAV2/HIPK2/VASN/SMAD1/SPRY2/LTBP3/PPARA/NPNT/TGFB3/ID1/IL17RD/FOS/HTRA3/PMEPA1/SKIL/MIR17HG/PSG9/PBLD/CDKN1C/SPRED3/ITGB8/TET1/ITGA8/BMP2	44
GO:0032868	GO:0032868	response to insulin	53/2724	269/18903	0.0101759	0.0815781	0.0665955	STAT1/CFLAR/PARP1/LPIN1/RHOQ/IRS1/PCSK9/TWIST2/MEAK7/HADH/UCP2/APPL2/PID1/GAB1/SMARCC1/CDK4/RAB10/GNAI2/SOCS3/SESN2/PRKDC/INSR/CPEB2/SLC27A1/RARRES2/CAV2/SRD5A1/TSC1/INPPL1/PDK2/TLR2/PNPLA3/PCK2/PPARA/VAMP2/ALPL/PIK3R3/TRIB3/ERRFI1/CPEB1/SORL1/FOS/ZBED3/GRB14/KAT2B/SORBS1/PTPRE/DNAI1/AGT/FOXC2/LEP/KHK/SLC29A2	53
GO:0033280	GO:0033280	response to vitamin D	301266	36/18903	0.0101793	0.0815781	0.0665955	SFRP1/STC2/MN1/CYP24A1/SPP1/PIM1/TRIM24/ALPL/STC1/PENK/AQP3	11
GO:0071711	GO:0071711	basement membrane organization	301266	36/18903	0.0101793	0.0815781	0.0665955	COL3A1/EXT1/NID1/NTN4/ITGB1/LAMB1/LAMA2/CAV2/MMP11/NTNG1/NTNG2	11
GO:1905332	GO:1905332	positive regulation of morphogenesis of an epithelium	301266	36/18903	0.0101793	0.0815781	0.0665955	MAGED1/GREM1/WNT5B/MDK/PIK3CD/PAX8/LIF/WNT2B/BMP4/AGT/SMO	11
GO:0001894	GO:0001894	tissue homeostasis	54/2724	275/18903	0.0102176	0.08178	0.0667603	ALDH1A1/COL3A1/S1PR1/EXT1/TP53INP2/PLEKHM1/SLC39A8/TNFRSF11B/TPP1/TFRC/GIGYF2/ITGB1/TMEM119/SPP1/CRACD/SLC1A1/LAMA2/FOXC1/COMP/BCL2/IQCB1/GPR137B/ACP5/MFSD2A/CUBN/NPHP4/LTBP3/PTK2B/VSTM4/ERCC6/ATP1B2/IL20RB/GATA2/CLDN1/HOMER1/HSPB1/INPP5D/TJP2/ADRB2/NXNL2/RAC3/NPHP3/LDB2/PBLD/IL6/OCLN/KDR/OAS1/ABCA3/CD34/F11R/P2RX7/SMO/SCX	54
GO:0043542	GO:0043542	endothelial cell migration	55/2724	281/18903	0.0102515	0.0819468	0.0668964	SERPINF1/GREM1/CCN3/EMP2/WNT5A/ATP2B4/NRP2/BMPR2/LPXN/EPHB4/PLEKHG5/EFNB2/CYP1B1/ITGB1/TGFBR1/HMOX1/TEK/MAP2K3/ROCK2/DPP4/SP100/SEMA5A/PLPP3/APOE/CLEC14A/CORO1B/ATOH8/EDN1/PIK3CD/RGCC/RRAS/PTK2B/DNAJA4/AMOT/VSTM4/PIK3R3/ID1/STC1/MEF2C/GATA2/PAXIP1/PRSS3/HSPB1/TNFSF12/JUP/PATZ1/STAT5A/BMP4/BCAS3/VASH1/KDR/CD40/AGT/FOXC2/SH3BP1	55
GO:1903829	GO:1903829	positive regulation of cellular protein localization	83/2724	451/18903	0.0103571	0.0826853	0.0674993	ITGA3/RTN4/PARP1/SYT11/WNT5A/GPR68/ATP2B4/LEPROT/CDT1/CLIP3/MEAK7/ANP32B/NUP62/STOM/TFRC/ITGB1/VPS28/TRIM28/DKC1/TRPM4/MYH10/OXCT1/ROCK2/NPM1/GNL3/ABLIM3/CTDSPL2/TNFAIP6/CNST/SESN2/APBB1/MAP1A/EPHB2/PINK1/GPR137B/PDCD5/BBC3/GIPR/CEP131/TLR2/STX4/PCK2/TCAF2/VAMP2/TGFB3/GLI3/PFKFB2/SORL1/RAB38/SYTL4/TMEM30B/PDZK1/KCNB1/ANKRD1/CEP120/PRKN/LIF/VRK1/ARHGEF16/JUP/UBL4B/RHOU/BCAS3/CENPQ/AKAP5/SORBS1/WRA…	83
GO:0050731	GO:0050731	positive regulation of peptidyl-tyrosine phosphorylation	40/2724	193/18903	0.0103789	0.0827537	0.0675552	EPHA4/GREM1/CNTN1/EREG/TP53/HGF/ARRB2/ENPP2/ACVR1/PLPP3/CD36/TGFA/ARHGEF2/GPRC5B/SEMA4D/NRG1/PTK2B/ERCC6/DOCK3/KIT/FGF7/RELN/FGFR3/LIF/CTF1/GFRA1/IL34/LTK/ARL2BP/IL6/CD40/AGT/EPGN/LEP/ADRA2A/HBEGF/ERBB3/CD74/HES1/HCLS1	40
GO:0030902	GO:0030902	hindbrain development	33/2724	153/18903	0.0104556	0.0832588	0.0679675	TRNP1/NFIB/LPAR1/GART/CEND1/DAB1/CNTN1/TP53/ITGB1/EZH2/CBS/MDK/HNRNPD/FOXC1/BCL2/EPHB2/PSMG1/RORA/SMAD1/ATP1B2/LEF1/EPHB1/GATA2/ATP7A/ARL13B/KNDC1/GLI1/ABAT/HOXB3/FAIM2/HES1/SMO/CDK5R1	33
GO:0010811	GO:0010811	positive regulation of cell-substrate adhesion	28/2724	125/18903	0.0105084	0.0835729	0.0682239	SFRP1/ITGA3/EMP2/NID1/FOXF1/C1QBP/ARPC2/LIMS2/TEK/FN1/CD36/MDK/HAS2/FBLN2/TRIOBP/TSC1/RRAS/EPB41L5/PTK2B/NPNT/CCL28/JUP/DMTN/RAC3/KDR/ECM2/RELL2/DISC1	28
GO:0001573	GO:0001573	ganglioside metabolic process	301205	27/18903	0.0106574	0.0841166	0.0686677	GM2A/ST8SIA2/CLN6/B4GALNT1/ST6GALNAC3/B4GALT6/ST6GALNAC5/ITGB8/B3GALT4	9
GO:0044342	GO:0044342	type B pancreatic cell proliferation	301205	27/18903	0.0106574	0.0841166	0.0686677	SFRP1/CCN3/PTPRN/IGFBP3/IGFBP4/CDK4/IGFBP5/SIDT2/ERRFI1	9
GO:0046037	GO:0046037	GMP metabolic process	301205	27/18903	0.0106574	0.0841166	0.0686677	PAICS/GMPS/GART/IMPDH2/PFAS/PPAT/MPP1/HPRT1/TJP2	9
GO:0051953	GO:0051953	negative regulation of amine transport	301205	27/18903	0.0106574	0.0841166	0.0686677	SYT11/ARL6IP5/SLC43A1/SLC43A2/ADRA2C/ABAT/SNCA/LEP/ADRA2A	9
GO:0070199	GO:0070199	establishment of protein localization to chromosome	301205	27/18903	0.0106574	0.0841166	0.0686677	DKC1/NABP2/RUVBL2/ZNF827/MACROH2A2/LRWD1/ACD/BRCA2/WRAP53	9
GO:1903055	GO:1903055	positive regulation of extracellular matrix organization	301205	27/18903	0.0106574	0.0841166	0.0686677	PDPN/CFLAR/COLGALT1/RGCC/TNXB/MELTF/IL6/AGT/BMP2	9
GO:0014910	GO:0014910	regulation of smooth muscle cell migration	21/2724	87/18903	0.0107182	0.0841352	0.0686829	TAFA5/ADAMTS1/LPAR1/IGFBP3/SERPINE1/TPM1/CYP1B1/TACR1/MDK/HAS2/NDRG4/IGFBP5/BCL2/CORO1B/SEMA6D/SORL1/MEF2C/ATP7A/PDGFA/CCN4/AGT	21
GO:0048145	GO:0048145	regulation of fibroblast proliferation	21/2724	87/18903	0.0107182	0.0841352	0.0686829	SFRP1/CDC6/WNT5A/EREG/TP53/CDKN1A/E2F1/CDK4/FN1/RNASEH2B/FTH1/FBXO4/CD248/WNT2/PARP10/LIF/SPHK1/PDGFA/AGT/MED31/CD74	21
GO:0002792	GO:0002792	negative regulation of peptide secretion	301296	41/18903	0.010719	0.0841352	0.0686829	SFRP1/CCN3/IRS1/HADH/UCP2/FKBP1B/SYTL4/KCNB1/PRKN/LEP/ADRA2A/CD74	12
GO:0030513	GO:0030513	positive regulation of BMP signaling pathway	301296	41/18903	0.010719	0.0841352	0.0686829	GPC3/SULF1/BMPR2/SCUBE3/ELAPOR2/FBXL15/MSX1/BMP4/MSX2/ZNF423/KDR/HES1	12
GO:0017156	GO:0017156	calcium ion regulated exocytosis	17/2724	66/18903	0.0107269	0.0841352	0.0686829	SYT11/SCIN/SYT1/SYT7/GNAI2/RAB3GAP1/STXBP1/VAMP2/UNC13A/KCNB1/STX1B/SYT15/CADPS2/RIMS2/ADRA2A/CACNA1G/CACNA1H	17
GO:0042552	GO:0042552	myelination	31/2724	142/18903	0.0107619	0.0842908	0.06881	NFASC/LPIN1/LPAR1/TNFRSF1B/CNTN1/RARG/GPC1/HGF/EPB41L3/FIG4/NDRG1/ACSBG1/TENM4/SLC25A12/TSC1/NRG1/TLR2/EIF2B4/BCAS1/PIKFYVE/SH3TC2/B4GALT6/ASPA/SCN2A/ADGRG6/PLP1/MALL/AMIGO1/ITGB4/TNFRSF21/TG	31
GO:0098657	GO:0098657	import into cell	50/2724	252/18903	0.0107737	0.0842908	0.06881	SLC1A4/SNAP25/ATP2B4/RAB3B/CYBRD1/SLC16A2/SLC39A8/ITGB1/SLC12A7/VPS28/TRPM4/NALF1/CD36/SLC1A1/KCNJ2/ARL6IP5/SLC27A1/SLC47A1/SLC6A6/SLC1A5/WNK4/SLC19A1/SLC7A5/SLC8A1/KCNJ12/SLC9A7/HFE/SLC39A10/LRSAM1/CACNA1C/SLC43A1/ATP1B2/SLC15A3/GPM6B/SLC29A1/SLC6A9/SLC43A2/STEAP4/PRKN/ACSL5/SLC2A5/PER2/SLC1A3/AKAP5/KCNJ15/AGT/TRPV3/NTSR1/SNCA/SLC29A2	50
GO:0060135	GO:0060135	maternal process involved in female pregnancy	16/2724	61/18903	0.0109526	0.0855835	0.0698652	ITGA3/STC2/PARP1/PAM/STOX2/BMPR2/CBS/LDOC1/SPP1/PRDM1/STC1/JUNB/GJB2/LIF/PARP2/PLA2G6	16
GO:0021795	GO:0021795	cerebral cortex cell migration	13/2724	46/18903	0.011018	0.0856663	0.0699328	COL3A1/RTN4/DAB1/SYNE2/BMERB1/ADGRG1/LAMB1/FBXO45/GLI3/FUT10/RELN/DISC1/CDK5R1	13
GO:0048701	GO:0048701	embryonic cranial skeleton morphogenesis	13/2724	46/18903	0.011018	0.0856663	0.0699328	TGFBR2/MTHFD1/TGFBR1/EIF4A3/RDH10/MMP16/TGFB3/GLI3/SIX2/TBX15/HOXA1/BMP4/FOXC2	13
GO:0060443	GO:0060443	mammary gland morphogenesis	13/2724	46/18903	0.011018	0.0856663	0.0699328	TGFBR2/TBX3/WNT5A/NTN1/DDR1/KDM5B/CAPN1/STAT6/IGFBP5/GLI3/BMP4/MSX2/RXFP1	13
GO:1901861	GO:1901861	regulation of muscle tissue development	13/2724	46/18903	0.011018	0.0856663	0.0699328	YBX3/ACVR1/IGFBP5/BCL2/CREB1/SOX15/LEF1/MEF2C/CDON/MTM1/BMP4/PPARGC1A/ERBB3	13
GO:0071375	GO:0071375	cellular response to peptide hormone stimulus	59/2724	306/18903	0.0110319	0.0856679	0.0699342	STAT1/CDC6/CFLAR/GDF15/PARP1/LPIN1/RHOQ/IRS1/LEPROT/ASS1/PCSK9/UCP2/APPL2/PID1/GAB1/CYP1B1/SMARCC1/CDK4/RAB10/ROCK2/GNAI2/JAK3/SOCS3/STAT6/PRKDC/INSR/CPEB2/SLC27A1/RARRES2/CAV2/PLCB1/SRD5A1/EDN1/PDK2/PNPLA3/PCK2/MBD5/VAMP2/PIK3R3/TRIB3/ERRFI1/CPEB1/MAP1B/SORL1/CPS1/GJB2/FOS/PLAT/BRIP1/GRB14/KAT2B/STAT5A/SORBS1/PTPRE/DNAI1/AGT/FOXC2/LEP/SLC29A2	59
GO:0021545	GO:0021545	cranial nerve development	15/2724	56/18903	0.0110959	0.0859518	0.0701659	EXT1/LPAR1/NRP2/EPHB2/PLXNA3/GLI3/EPHB1/HOXA1/PLXNA4/SLC1A3/HOXB3/ACKR3/SALL1/ERBB3/HES1	15
GO:0042733	GO:0042733	embryonic digit morphogenesis	15/2724	56/18903	0.0110959	0.0859518	0.0701659	TBX3/WNT5A/FZD6/C2CD3/MAP3K20/OSR2/GLI3/OSR1/HAND2/HOXA11/MSX1/BMP4/MSX2/WDPCP/SALL1	15
GO:0022602	GO:0022602	ovulation cycle process	14/2724	51/18903	0.0111292	0.0859971	0.0702029	PTPRN/PTX3/ADAMTS1/PAM/EREG/CASP2/ARRB2/TNFAIP6/MMP19/TGFB3/MAP2K6/ROBO2/A2M/LEP	14
GO:0030850	GO:0030850	prostate gland development	14/2724	51/18903	0.0111292	0.0859971	0.0702029	SFRP1/SERPINF1/WNT5A/SULF1/RARG/TP63/TNC/GLI3/HOXA11/PLAG1/CYP7B1/BMP4/GLI1/HOXB13	14
GO:0035150	GO:0035150	regulation of tube size	32/2724	148/18903	0.0111521	0.0860679	0.0702607	EXT1/OXTR/KCNMA1/BMPR2/TACR1/TRPM4/CBS/ROCK2/SCPEP1/ACTA2/APOE/FOXC1/COMP/EDN1/SLC8A1/ARHGAP42/VSTM4/GCH1/CPS1/NPR3/SOD3/ADRB2/KLF2/ADRA1D/PER2/NPR1/ADRA2C/AGT/FOXC2/LEP/ADRA2A/PLA2G6	32
GO:0051149	GO:0051149	positive regulation of muscle cell differentiation	20/2724	82/18903	0.0111934	0.0862799	0.0704338	NID1/ARRB2/EFNB2/LAMB1/LAMA2/MDM2/BCL2/ATP11A/NRG1/EDN1/MAPK12/CYP26B1/KIT/MEF2C/CTH/PARP2/RBM24/MESP1/BMP4/AKAP6	20
GO:0140013	GO:0140013	meiotic nuclear division	40/2724	194/18903	0.0113026	0.0870149	0.0710338	HSPA2/CCNE1/WNT5A/CCNE2/FMN2/EREG/SMC1A/FIGNL1/FANCA/NCAPH2/RAD51D/CENPX/RAD51C/DMC1/ACTR3/MRE11/RMI1/MLH1/SPIRE2/PLCB1/BRME1/TDRKH/RAD51AP1/CYP26B1/PSMC3IP/FBXO5/BRIP1/LIF/TDRD9/RAD54L/BRCA2/RAD51/MSX1/MSX2/TESMIN/ZSCAN21/ANKLE1/CCNA1/PIWIL2/SYCP2	40
GO:0008360	GO:0008360	regulation of cell shape	33/2724	154/18903	0.0115144	0.0885364	0.0722758	PDPN/STRIP2/RHOQ/LPAR1/CDC42EP3/TPM1/EPB41L3/FBLIM1/MYL12B/MYH10/FN1/DNMBP/CDC42EP1/PLXNA3/PLXNC1/SEMA4D/PRAG1/FGD4/FAM171A1/PTK2B/CCL2/KIT/DMTN/RAC3/FGD6/COCH/RHOU/PLXNA4/RAC2/KDR/WDPCP/F11R/FMNL1	33
GO:1903036	GO:1903036	positive regulation of response to wounding	19/2724	77/18903	0.0116552	0.0895087	0.0730696	F3/SERPINE1/ITGB1/CD36/MDK/THBD/FKBP1B/PLAT/CLDN1/ATP7A/DMTN/ENPP4/OCLN/CCN4/HPSE/FOXC2/F7/ADRA2A/HBEGF	19
GO:1901214	GO:1901214	regulation of neuron death	62/2724	325/18903	0.0117249	0.089934	0.0734167	SERPINF1/MYBL2/MSH2/CCND1/PARP1/WNT5A/NES/PCSK9/TNFRSF1B/NQO1/MEAK7/CASP2/TP53/ARRB2/EFNB2/HMOX1/AXL/LANCL1/NFATC4/SLC1A1/TYRO3/MDK/BDNF/APOE/GRIK2/STXBP1/BCL2/ST8SIA2/PINK1/PCDHGC4/HIPK2/BTG2/TSC1/PTK2B/CCL2/PPARA/NAE1/DRAXIN/TRAF2/TGFB3/NSMF/SORL1/UNC5B/MEF2C/FOS/IL27RA/DLX1/KCNB1/EPHB1/FOXQ1/XRCC2/CHRNA7/PRKN/DDIT4/PARP2/KDR/CD34/PPARGC1A/SNCA/FAIM2/ERBB3/CDK5R1	62
GO:0060326	GO:0060326	cell chemotaxis	61/2724	319/18903	0.0117513	0.0900266	0.0734923	CCR4/CXCL12/GREM1/S1PR1/CCN3/HMGB2/WNT5A/ACKR4/PDE4B/LPAR1/MAPK3/SERPINE1/C1QBP/HGF/PLEKHG5/ARRB2/GAB1/TRPM4/DPP4/SEMA5A/MDK/NBL1/TNFAIP6/MPP1/NUP85/NINJ1/RARRES2/CORO1B/PGF/EDN1/PIK3CD/PTK2B/CCL2/PIKFYVE/CXCL16/KIT/CH25H/LEF1/FLT1/EPHB1/CCL28/HSPB1/ARHGEF16/IL34/CYP7B1/C5/CXCL1/IL6/PADI2/RAC2/DAPK2/KDR/CXCL2/ACKR3/CKLF/F7/IL16/CXCL5/HBEGF/CD74/MTUS1	61
GO:0110020	GO:0110020	regulation of actomyosin structure organization	24/2724	104/18903	0.0118261	0.0904881	0.0738691	SFRP1/S1PR1/LPAR1/ARHGAP28/TPM1/TGFBR1/TACR1/ARHGAP6/LIMCH1/ROCK2/LIMK1/TSC1/TMEFF2/EDN1/RGCC/TGFB3/EVL/ARHGEF10L/SYNPO2L/RHPN2/RAPGEF3/WNT11/TACSTD2/F11R	24
GO:1901889	GO:1901889	negative regulation of cell junction assembly	301235	32/18903	0.0118634	0.0906174	0.0739746	RCC2/WNT5A/ARHGAP6/ROCK2/APOD/TLR2/DMTN/ROBO2/BCAS3/FAM107A	10
GO:0030534	GO:0030534	adult behavior	31/2724	143/18903	0.0118938	0.0906174	0.0739746	EPHA4/CXCL12/SHANK2/CEND1/DAB1/SDK1/ARRB2/GIGYF2/UCHL1/SHANK1/SLC1A1/CSTB/GLRB/HOXD10/HIPK2/HOXD9/CCND2/TSC1/PPARA/NRXN2/BTBD9/CTNS/GRM2/PRKN/HOMER1/CHRNA5/ABAT/NTSR1/SNCA/LEP/FXN	31
GO:1901215	GO:1901215	negative regulation of neuron death	44/2724	218/18903	0.0119394	0.0906174	0.0739746	SERPINF1/MSH2/CCND1/NES/TNFRSF1B/MEAK7/ARRB2/HMOX1/AXL/NFATC4/SLC1A1/TYRO3/MDK/BDNF/APOE/GRIK2/STXBP1/BCL2/PINK1/PCDHGC4/HIPK2/BTG2/TSC1/PTK2B/CCL2/PPARA/DRAXIN/TRAF2/TGFB3/SORL1/UNC5B/MEF2C/IL27RA/DLX1/FOXQ1/XRCC2/PRKN/PARP2/KDR/CD34/PPARGC1A/SNCA/FAIM2/ERBB3	44
GO:0002082	GO:0002082	regulation of oxidative phosphorylation	301174	23/18903	0.0119877	0.0906174	0.0739746	AK4/PPIF/SHMT2/SLC25A23/PINK1/ATP7A/COX7A1/SNCA	8
GO:0002689	GO:0002689	negative regulation of leukocyte chemotaxis	301174	23/18903	0.0119877	0.0906174	0.0739746	GREM1/CCN3/DPP4/NBL1/TNFAIP6/CCL2/C5/PADI2	8
GO:0019430	GO:0019430	removal of superoxide radicals	301174	23/18903	0.0119877	0.0906174	0.0739746	DHFR/FBLN5/NQO1/CD36/FANCC/GCH1/ATP7A/SOD3	8
GO:0035518	GO:0035518	histone H2A monoubiquitination	301174	23/18903	0.0119877	0.0906174	0.0739746	CUL4B/BRCA1/RNF168/PCGF1/BABAM2/BRCA2/RAD51/PCGF6	8
GO:0140112	GO:0140112	extracellular vesicle biogenesis	301174	23/18903	0.0119877	0.0906174	0.0739746	SDC1/ARRDC4/RAB27A/CHMP2A/SMPD3/PRKN/ARRDC1/CD34	8
GO:1900120	GO:1900120	regulation of receptor binding	301174	23/18903	0.0119877	0.0906174	0.0739746	PCSK9/LDOC1/BDNF/ATP2A3/HFE/GREM2/RGMA/PLCL2	8
GO:2000178	GO:2000178	negative regulation of neural precursor cell proliferation	301174	23/18903	0.0119877	0.0906174	0.0739746	WNT5A/CEND1/SLC16A2/APPL2/TP53/LIMS2/BTG2/GATA2	8
GO:0002312	GO:0002312	B cell activation involved in immune response	21/2724	88/18903	0.0122153	0.0922259	0.0752877	MSH2/MSH6/HSPD1/TFRC/STAT6/UNG/MLH1/DOCK10/PTK2B/EXO1/MAD2L2/ATAD5/RNF168/IL27RA/PAXIP1/SANBR/PLCL2/IL6/CD40/TNFSF4/LFNG	21
GO:0032355	GO:0032355	response to estradiol	27/2724	121/18903	0.012439	0.0937223	0.0765093	SFRP1/PCNA/CFLAR/CCND1/PAM/H2AZ1/ASS1/OXTR/NQO1/CRYAB/CYP1B1/TACR1/EZH2/HNRNPD/STXBP1/SRD5A1/RUVBL2/MAP1B/IGFBP2/GJB2/PENK/PDGFA/MMP15/MSX2/AGT/F7/LEP	27
GO:1905475	GO:1905475	regulation of protein localization to membrane	36/2724	172/18903	0.0124434	0.0937223	0.0765093	GPC3/ITGA3/LRRC15/TMBIM1/ATP2B4/RHOQ/CLIP3/TMEM59/GPC1/PID1/STOM/ITGB1/SLC1A1/TNFAIP6/CNST/EPHB2/PDCD5/BBC3/STX4/IQSEC2/TCAF2/MRAP2/PDZK1/KCNB1/PRKN/ARHGEF16/DMTN/ARHGAP44/AKAP5/SORBS1/VAMP8/EPHA3/MIEF2/PLS1/CDK5R1/GPC2	36
GO:0032102	GO:0032102	negative regulation of response to external stimulus	80/2724	436/18903	0.0125216	0.0941565	0.0768637	SERPINF1/EPHA4/GREM1/CCN3/FNDC4/SERPINB9/TAFA5/PARP1/SERPING1/SYT11/WNT5A/SEMA7A/FOXF1/SOCS5/TNFRSF1B/SERPINE1/C1QBP/HGF/STAT2/CYLD/KREMEN1/DUSP3/ARRB2/OAS3/SERPINB2/TEK/SPP1/SAMHD1/DPP4/SEMA5A/TYRO3/MDK/SOCS3/NBL1/TNFAIP6/APOE/THBD/PLXNA3/CORO1B/SEMA4D/ACP5/CARD16/RORA/LYAR/EDN1/SEMA3D/TTLL12/CCL2/PPARA/SEMA4B/SEMA6D/SEMA3A/RGMA/IRAK3/DUSP10/IL20RB/MICB/PLAT/EPPK1/ARG2/PDGFA/RHBDF2/ROBO2/C5/MACI…	80
GO:0005976	GO:0005976	polysaccharide metabolic process	25/2724	110/18903	0.0125462	0.0941565	0.0768637	PPP1R3C/EXT1/IRS1/PYGL/GABARAPL1/PPP1R3B/GYS1/PASK/HAS2/INSR/PPP1CB/ACADM/RUBCNL/AGL/HS2ST1/SMPD3/GYG2/PPP1R3G/PER2/SORBS1/PPP1R3E/B3GNT2/PHKG1/NDST3/KHK	25
GO:0006766	GO:0006766	vitamin metabolic process	25/2724	110/18903	0.0125462	0.0941565	0.0768637	CYP4F3/PSAT1/DHFR/SHMT1/NQO1/SHMT2/MTHFD2/CYP24A1/CD320/PLTP/TCN2/RDH10/CUBN/SLC19A1/ALPL/UBIAD1/SLC25A19/CYP26B1/SLC52A1/CYP27A1/CYP2R1/MMAA/ACP3/RGN/TPK1	25
GO:0007162	GO:0007162	negative regulation of cell adhesion	59/2724	308/18903	0.0125855	0.0941953	0.0768954	EPHA4/CXCL12/PODXL/RCC2/FZD7/PDE5A/ASS1/SOCS5/DAB1/SERPINE1/LPXN/LRRC32/DUSP3/CYP1B1/ARHGAP6/JAK3/SEMA5A/MDK/SMAD7/FBLN1/APOD/EPHB2/PLXNA3/RUNX3/PLXNC1/SEMA4D/RGCC/HFE/EPB41L5/VSIR/PPARA/MAD2L2/GLI3/CDKN2A/IL20RB/JAG1/MUC1/CCL28/MELTF/ARG2/DMTN/GLMN/BMP4/LAPTM5/BCAS3/PLXNA4/ABAT/PELI1/TNFSF4/ADAM22/CD274/TACSTD2/SEMA6A/ACER2/ERBB3/BMP2/CD74/TNFRSF21/FAM107A	59
GO:0048872	GO:0048872	homeostasis of number of cells	57/2724	296/18903	0.012615	0.0941953	0.0768954	CCR4/STAT1/CCN3/PMAIP1/HMGB2/EXT1/NCAPG2/PDE4B/SLC25A5/MTHFD1/ID2/GIGYF2/ADGRG1/SLC40A1/EZH2/HMOX1/RASSF2/AXL/ARMCX1/JAK3/SLC25A40/GCNT4/PRKDC/BCL2/ITPKB/FANCC/DOCK10/HIPK2/LYAR/NLE1/PIK3CD/KMT2E/CEBPG/TSC22D3/KIT/MEF2C/IL20RB/RPS17/GATA2/XKR8/CARD9/INPP5D/GPRASP2/SKIL/DMTN/MIR17HG/RAC3/HOXA5/KLF2/BMP4/IL6/ISG15/MYB/P2RX7/CD74/SMO/HCLS1	57
GO:0001662	GO:0001662	behavioral fear response	301266	37/18903	0.0126416	0.0941953	0.0768954	ALS2/DPP4/SLC1A1/MDK/APOE/GRIK2/BCL2/EPHB2/MEF2C/PENK/ASIC1	11
GO:0003161	GO:0003161	cardiac conduction system development	301266	37/18903	0.0126416	0.0941953	0.0768954	TBX3/ID2/SMAD1/NRG1/IRX3/MESP1/MSC/MSX1/BMP4/MSX2/CACNA1G	11
GO:0060416	GO:0060416	response to growth hormone	301266	37/18903	0.0126416	0.0941953	0.0768954	GDF15/LEPROT/ASS1/JAK3/STAT6/IGFBP5/SRD5A1/MBD5/CPS1/STAT5A/F7	11
GO:0072528	GO:0072528	pyrimidine-containing compound biosynthetic process	301266	37/18903	0.0126416	0.0941953	0.0768954	TYMS/CAD/SHMT1/UCK2/CTPS1/DHODH/NME1/CPS1/CDA/CMPK2/TPK1	11
GO:1905039	GO:1905039	carboxylic acid transmembrane transport	33/2724	155/18903	0.0126591	0.0942134	0.0769102	SLC1A4/SLC16A2/SLC16A1/ITGB1/CD36/SLC1A1/ARL6IP5/SLC25A13/SLC27A1/SLC47A1/SLC6A6/SLC25A29/SLC1A5/EMB/SLC25A10/SLC25A15/SLC38A5/SLC19A1/SLC25A12/SLC38A11/SLC7A5/SLC43A1/SFXN2/SLC6A9/SLC25A20/SLC43A2/ACSL5/SLC7A4/SLC38A6/PER2/SLC1A3/AGT/NTSR1	33
GO:0017157	GO:0017157	regulation of exocytosis	43/2724	213/18903	0.0127821	0.0950153	0.0775648	SYT11/SDC1/NLGN1/FOXF1/RAB3B/SYT1/SEPTIN2/SYT7/RAB27A/HMOX1/RAB10/GNAI2/RAB3GAP1/PREPL/CHRM2/CHMP2A/STXBP1/STXBP6/MICAL1/ADCY1/STX4/VAMP2/APBA1/SYTL4/KCNB1/SMPD3/GATA2/PRKN/IL13RA2/STX1B/CHRNA5/VAMP8/RAC2/STXBP2/SYT15/CADPS2/RIMS2/RABGEF1/SNCA/ADRA2A/CACNA1G/PLA2G6/CACNA1H	43
GO:0006767	GO:0006767	water-soluble vitamin metabolic process	16/2724	62/18903	0.0128368	0.0951965	0.0777127	PSAT1/DHFR/SHMT1/SHMT2/MTHFD2/CD320/TCN2/CUBN/SLC19A1/ALPL/SLC25A19/SLC52A1/MMAA/ACP3/RGN/TPK1	16
GO:0090303	GO:0090303	positive regulation of wound healing	16/2724	62/18903	0.0128368	0.0951965	0.0777127	F3/SERPINE1/ITGB1/CD36/THBD/PLAT/CLDN1/DMTN/ENPP4/OCLN/CCN4/HPSE/FOXC2/F7/ADRA2A/HBEGF	16
GO:0001505	GO:0001505	regulation of neurotransmitter levels	44/2724	219/18903	0.0129119	0.0956401	0.0780748	SNAP25/SYT11/NLGN1/RAB3B/SYT1/ITGB1/SYT7/MAOA/RAB3GAP1/PREPL/CHRM2/STXBP1/SNPH/ADCY1/STX4/ZNF219/VAMP2/PPFIA3/NRXN2/APBA1/UNC13A/DAGLA/GPM6B/MEF2C/SLC29A1/DAGLB/ASIC1/PRKN/SNCAIP/PTPRN2/STX1B/CHRNA5/PER2/SLC1A3/ABAT/BCHE/STXBP2/CADPS2/RIMS2/SNCA/ADRA2A/P2RX7/SLC29A2/GAD1	44
GO:0007596	GO:0007596	blood coagulation	45/2724	225/18903	0.0130266	0.0956967	0.078121	COL3A1/PDPN/SERPING1/DGKA/F2RL2/F3/SERPINE1/TLN1/FZD6/CD59/RAB27A/AXL/SERPINB2/FN1/CD36/TYRO3/FBLN1/PLSCR1/APOE/COMP/STXBP1/THBD/EPHB2/EDN1/PLA2G4A/BLOC1S3/VAV2/TFPI2/PLAT/HSPB1/DMTN/PAFAH2/PDGFA/F8/PROC/ENPP4/IL6/ADRA2C/ABAT/CD40/HPSE/CD34/F7/F11R/ADRA2A	45
GO:0009167	GO:0009167	purine ribonucleoside monophosphate metabolic process	301296	42/18903	0.0130845	0.0956967	0.078121	PAICS/GMPS/AK4/GART/IMPDH2/PFAS/PPAT/PRPS2/PNP/MPP1/HPRT1/TJP2	12
GO:0010907	GO:0010907	positive regulation of glucose metabolic process	301296	42/18903	0.0130845	0.0956967	0.078121	PMAIP1/IRS1/WDR5/INSR/SLC25A12/PPARA/KAT2B/PPP1R3G/SORBS1/PPP1R3E/RGN/PPARGC1A	12
GO:0031670	GO:0031670	cellular response to nutrient	301296	42/18903	0.0130845	0.0956967	0.078121	SFRP1/MN1/POSTN/HMOX1/CYP24A1/PIM1/PDK2/TRIM24/PENK/BRIP1/NDOR1/LEP	12
GO:0010332	GO:0010332	response to gamma radiation	15/2724	57/18903	0.0131022	0.0956967	0.078121	PARP1/TMEM109/CRYAB/TP53/CDKN1A/PRKDC/MDM2/BCL2/MAP3K20/ERCC6/XRCC2/RPL26/BRCA2/RAD51/CHEK2	15
GO:0038066	GO:0038066	p38MAPK cascade	15/2724	57/18903	0.0131022	0.0956967	0.078121	HGF/CYLD/MAP2K3/MAP3K20/PER1/PHLPP1/DUSP10/HAND2/MAP2K6/SPHK1/RELL1/BMP4/RELL2/LEP/BMP2	15
GO:0050433	GO:0050433	regulation of catecholamine secretion	15/2724	57/18903	0.0131022	0.0956967	0.078121	CXCL12/SYT11/OXTR/SYT1/SYT7/PINK1/KCNB1/GRM2/PRKN/ADRA2C/ABAT/AGT/SYT15/SNCA/ADRA2A	15
GO:0007272	GO:0007272	ensheathment of neurons	31/2724	144/18903	0.0131206	0.0956967	0.078121	NFASC/LPIN1/LPAR1/TNFRSF1B/CNTN1/RARG/GPC1/HGF/EPB41L3/FIG4/NDRG1/ACSBG1/TENM4/SLC25A12/TSC1/NRG1/TLR2/EIF2B4/BCAS1/PIKFYVE/SH3TC2/B4GALT6/ASPA/SCN2A/ADGRG6/PLP1/MALL/AMIGO1/ITGB4/TNFRSF21/TG	31
GO:0008366	GO:0008366	axon ensheathment	31/2724	144/18903	0.0131206	0.0956967	0.078121	NFASC/LPIN1/LPAR1/TNFRSF1B/CNTN1/RARG/GPC1/HGF/EPB41L3/FIG4/NDRG1/ACSBG1/TENM4/SLC25A12/TSC1/NRG1/TLR2/EIF2B4/BCAS1/PIKFYVE/SH3TC2/B4GALT6/ASPA/SCN2A/ADGRG6/PLP1/MALL/AMIGO1/ITGB4/TNFRSF21/TG	31
GO:0007599	GO:0007599	hemostasis	46/2724	231/18903	0.0131269	0.0956967	0.078121	COL3A1/PDPN/SERPING1/DGKA/F2RL2/F3/SERPINE1/TLN1/FZD6/CD59/RAB27A/AXL/SERPINB2/FN1/CD36/TYRO3/FBLN1/PLSCR1/APOE/COMP/STXBP1/THBD/EPHB2/EDN1/PLA2G4A/BLOC1S3/VAV2/TFPI2/PLAT/HSPB1/DMTN/PAFAH2/PDGFA/ZNF385A/F8/PROC/ENPP4/IL6/ADRA2C/ABAT/CD40/HPSE/CD34/F7/F11R/ADRA2A	46
GO:0043628	GO:0043628	ncRNA 3'-end processing	301143	19/18903	0.0131664	0.0956967	0.078121	EXOSC2/FBL/EXOSC5/DKC1/EXOSC9/EXOSC8/ERI1	7
GO:0051797	GO:0051797	regulation of hair follicle development	301143	19/18903	0.0131664	0.0956967	0.078121	WNT5A/FST/TRADD/KRT17/MSX2/HPSE/SMO	7
GO:0060438	GO:0060438	trachea development	301143	19/18903	0.0131664	0.0956967	0.078121	TGFBR2/FOXF1/MAPK3/RARG/LEF1/HOXA5/BMP4	7
GO:0070242	GO:0070242	thymocyte apoptotic process	301143	19/18903	0.0131664	0.0956967	0.078121	WNT5A/TP53/JAK3/BCL11B/GLI3/BMP4/CHEK2	7
GO:0048545	GO:0048545	response to steroid hormone	64/2724	339/18903	0.0132003	0.0956967	0.078121	SFRP1/PCNA/SERPINF1/TCF21/TGFBR2/IDH1/CFLAR/HMGB2/CCND1/LBH/PARP1/CALCOCO1/SKP2/SDC1/TYMS/PAM/ASS1/FIBIN/OXTR/SMYD3/ZFP36L2/FBXO32/TP63/CYP1B1/TACR1/RBBP7/BRCA1/SPP1/ACVR1/MDK/ACSBG1/IGFBP7/BCL2/SRD5A1/PTGER2/PER1/KDM3A/EDN1/TLR2/PCK2/AGL/PPARA/ALPL/TGFB3/ERRFI1/STC1/IGFBP2/KDM4C/CPS1/GJB2/FOS/PLAT/PMEPA1/CLDN1/DDIT4/CYP7B1/BMP4/IL6/PADI2/A2M/BCHE/ABCA3/PTGDS/FAM107A	64
GO:0007622	GO:0007622	rhythmic behavior	13/2724	47/18903	0.0132696	0.0956967	0.078121	PARP1/NLGN1/AHCY/TP53/ID2/SRD5A1/C3orf70/BTBD9/PER3/USP2/KCND2/PTGDS/CIART	13
GO:1901796	GO:1901796	regulation of signal transduction by p53 class mediator	24/2724	105/18903	0.0132911	0.0956967	0.078121	PMAIP1/TP53/URB2/NPM1/COPS3/MDM2/BCL2/HIPK2/BOP1/PRMT6/TRIM24/EEF1E1/ATAD5/MAP2K6/AURKB/ANKRD1/MUC1/PRKN/RPL26/ZNF385A/MSX1/CHEK2/USP2/CD74	24
GO:0043271	GO:0043271	negative regulation of ion transport	35/2724	167/18903	0.0133081	0.0956967	0.078121	C4orf3/SYT11/PPIF/PCSK9/RRAD/GSTM2/CAB39/HECW2/UBR3/ARL6IP5/BCL2/EPHB2/PRKG2/WNK4/PTK2B/TCAF2/FKBP1B/SFRP4/STC1/SLC43A1/GPM6B/OSR1/SLC6A9/SLC43A2/ATP7A/GEM/KCNE4/ADRA2C/ABAT/HECW1/NTSR1/SNCA/LEP/ADRA2A/HES1	35
GO:0045664	GO:0045664	regulation of neuron differentiation	40/2724	196/18903	0.0133531	0.0956967	0.078121	SFRP1/CXCL12/NLGN1/NOTCH3/DAB1/ID2/ITGB1/MMD/NBL1/BDNF/ZHX2/ZNF536/ARHGEF2/BCL2/GPRC5B/BCL11B/PRPF19/MEIS1/FEZ1/GLI3/MAP1B/MEF2C/DLX1/JAG1/TP73/GATA2/RELN/CDON/TIAM1/IRX3/RAC3/LTK/BMP4/ADRA2C/RET/BMP2/HES1/RAP1GAP/CDK5R1/BCL11A	40
GO:0009064	GO:0009064	glutamine family amino acid metabolic process	19/2724	78/18903	0.0133811	0.0956967	0.078121	PHGDH/GFPT2/GMPS/ATP2B4/CAD/ASS1/GFPT1/SLC39A8/PFAS/PPAT/CTPS1/SLC25A12/FAH/AGMAT/CPS1/DDAH2/ARG2/GAD1/ASRGL1	19
GO:0003139	GO:0003139	secondary heart field specification	301082	11/18903	0.0134088	0.0956967	0.078121	WNT5A/MEF2C/MESP1/BMP4/WNT11	5
GO:0006188	GO:0006188	IMP biosynthetic process	301082	11/18903	0.0134088	0.0956967	0.078121	PAICS/GART/PFAS/PPAT/HPRT1	5
GO:0032329	GO:0032329	serine transport	301082	11/18903	0.0134088	0.0956967	0.078121	SLC1A4/SERINC3/SLC1A5/SLC38A5/SFXN2	5
GO:0032836	GO:0032836	glomerular basement membrane development	301082	11/18903	0.0134088	0.0956967	0.078121	SULF1/EXT1/NID1/MPV17/SULF2	5
GO:0036363	GO:0036363	transforming growth factor beta activation	301082	11/18903	0.0134088	0.0956967	0.078121	LTBP1/LRRC32/LTBP3/PSG9/ITGB8	5
GO:0045654	GO:0045654	positive regulation of megakaryocyte differentiation	301082	11/18903	0.0134088	0.0956967	0.078121	HMGB2/SCIN/RAB7B/GATA2/FAXDC2	5
GO:0048251	GO:0048251	elastic fiber assembly	301082	11/18903	0.0134088	0.0956967	0.078121	COL3A1/FBLN5/LTBP3/TNXB/ATP7A	5
GO:0051386	GO:0051386	regulation of neurotrophin TRK receptor signaling pathway	301082	11/18903	0.0134088	0.0956967	0.078121	CYFIP2/PPP2R5B/DOK5/SPRY2/AGT	5
GO:0060272	GO:0060272	embryonic skeletal joint morphogenesis	301082	11/18903	0.0134088	0.0956967	0.078121	OSR2/OSR1/HYAL1/HOXA11/BMP4	5
GO:0060601	GO:0060601	lateral sprouting from an epithelium	301082	11/18903	0.0134088	0.0956967	0.078121	WNT5A/SULF1/TP63/CELSR1/BMP4	5
GO:0070344	GO:0070344	regulation of fat cell proliferation	301082	11/18903	0.0134088	0.0956967	0.078121	TFDP1/PID1/E2F1/GATA2/PER2	5
GO:0070471	GO:0070471	uterine smooth muscle contraction	301082	11/18903	0.0134088	0.0956967	0.078121	OXTR/TACR1/ABAT/AGT/ADRA2A	5
GO:0007059	GO:0007059	chromosome segregation	71/2724	382/18903	0.0134538	0.0959083	0.0782938	DDX11/FEN1/CDC6/RCC2/DSN1/CCNE1/TOP3A/CCNE2/NCAPD3/NCAPG2/MCMBP/ZWINT/SLC25A5/CDT1/RCC1/FMN2/KPNB1/NUP62/SMC1A/TUBG1/NCAPH2/SMARCC1/CENPK/CENPX/CHMP3/RAD51C/ACTL6A/BRCA1/DMC1/ACTR3/MRE11/HECW2/RMI1/KNTC1/BEX4/PLSCR1/CHMP2A/MLH1/TLK1/RPS3/XRCC3/MIS12/CHMP1B/ESCO2/SPDL1/SLF1/MAD2L2/NUDC/CHMP4C/PSMC3IP/DSCC1/AURKB/FBXO5/BRIP1/MAD2L1/CENPH/KAT2B/GEM/CEP85/CENPW/RMI2/CENPQ/DPF1/ANAPC15/SKA3/ANKLE1/SKA…	71
GO:0022898	GO:0022898	regulation of transmembrane transporter activity	56/2724	291/18903	0.0134915	0.0960672	0.0784235	NETO2/C4orf3/HSPA2/NLGN1/PDE4B/PPIF/PCSK9/STOM/ITGB1/RRAD/GSTM2/SHANK1/PIM1/CAB39/HECW2/CAPN1/BCL2/EPHB2/PINK1/KLHL24/WNK4/DAPK1/EDN1/CNIH2/PTK2B/CCL2/TCAF2/VAMP2/PTPN3/FKBP1B/RASGRF2/ATP1B2/OSR1/MEF2C/PDZK1/SLC6A9/RELN/ATP7A/TRPC6/HOMER1/GEM/ADRB2/KCNG1/KCNE4/FGF14/PRRT1/AKAP5/AMIGO1/AKAP6/HECW1/RGN/NTSR1/CRACR2A/SNCA/ADRA2A/PLA2G6	56
GO:0034614	GO:0034614	cellular response to reactive oxygen species	32/2724	150/18903	0.0135239	0.0961888	0.0785228	PCNA/PPIF/MAPK3/DHFR/FBLN5/NQO1/HGF/TPM1/MPV17/TRAP1/CYP1B1/EZH2/AXL/CD36/STAT6/PINK1/FANCC/RPS3/EDN1/PDK2/GCH1/FOS/SMPD3/ATP7A/SPHK1/SOD3/IL18BP/KLF2/IL6/MAP1LC3A/FXN/GPR37	32
GO:0003272	GO:0003272	endocardial cushion formation	301205	28/18903	0.0137392	0.0969189	0.0791188	TGFBR2/TBX3/TGFBR1/ACVR1/DCHS1/ROBO2/MSX1/MSX2/BMP2	9
GO:0003416	GO:0003416	endochondral bone growth	301205	28/18903	0.0137392	0.0969189	0.0791188	TGFBR2/EXT1/RARG/EVC/COMP/STC1/COL27A1/FGFR3/MSX2	9
GO:0030194	GO:0030194	positive regulation of blood coagulation	301205	28/18903	0.0137392	0.0969189	0.0791188	F3/SERPINE1/CD36/THBD/PLAT/DMTN/ENPP4/HPSE/F7	9
GO:0042634	GO:0042634	regulation of hair cycle	301205	28/18903	0.0137392	0.0969189	0.0791188	WNT5A/FST/PER1/TRADD/KRT17/MSX2/HPSE/TRPV3/SMO	9
GO:0045830	GO:0045830	positive regulation of isotype switching	301205	28/18903	0.0137392	0.0969189	0.0791188	MSH2/TFRC/STAT6/MLH1/MAD2L2/ATAD5/PAXIP1/CD40/TNFSF4	9
GO:0060512	GO:0060512	prostate gland morphogenesis	301205	28/18903	0.0137392	0.0969189	0.0791188	SFRP1/WNT5A/SULF1/RARG/TP63/TNC/CYP7B1/BMP4/HOXB13	9
GO:1900048	GO:1900048	positive regulation of hemostasis	301205	28/18903	0.0137392	0.0969189	0.0791188	F3/SERPINE1/CD36/THBD/PLAT/DMTN/ENPP4/HPSE/F7	9
GO:0045637	GO:0045637	regulation of myeloid cell differentiation	43/2724	214/18903	0.0138256	0.0969189	0.0791188	SFRP1/STAT1/HMGB2/GPR68/SCIN/RAB7B/PRXL2A/TNFRSF11B/RARG/ID2/ROR2/RASSF2/H4C9/TNFAIP6/PRKDC/H4C8/H4C14/ITPKB/TFE3/H4C15/GPR137B/TCTA/PRMT6/CREB1/MEIS1/FSTL3/PTK2B/LEF1/MEF2C/FOS/JAG1/LRRC17/GATA2/LIF/INPP5D/FAXDC2/IL34/HOXA5/ISG15/MYB/TMEM178A/CD74/HCLS1	43
GO:0000722	GO:0000722	telomere maintenance via recombination	301113	15/18903	0.0138634	0.0969189	0.0791188	RAD51D/RAD51C/XRCC3/TEP1/BRCA2/RAD51	6
GO:0006206	GO:0006206	pyrimidine nucleobase metabolic process	301113	15/18903	0.0138634	0.0969189	0.0791188	TYMS/CAD/CTPS1/DHODH/CPS1/CDA	6
GO:0016446	GO:0016446	somatic hypermutation of immunoglobulin genes	301113	15/18903	0.0138634	0.0969189	0.0791188	MSH2/MSH6/SAMHD1/UNG/MLH1/EXO1	6
GO:0061307	GO:0061307	cardiac neural crest cell differentiation involved in heart development	301113	15/18903	0.0138634	0.0969189	0.0791188	MAPK3/EDN1/HAND2/JAG1/BMP4/HES1	6
GO:0061308	GO:0061308	cardiac neural crest cell development involved in heart development	301113	15/18903	0.0138634	0.0969189	0.0791188	MAPK3/EDN1/HAND2/JAG1/BMP4/HES1	6
GO:0061744	GO:0061744	motor behavior	301113	15/18903	0.0138634	0.0969189	0.0791188	DCTN1/EXT1/DPP4/SLC1A1/MFSD2A/ATP1B2	6
GO:0150011	GO:0150011	regulation of neuron projection arborization	301113	15/18903	0.0138634	0.0969189	0.0791188	WNT5A/MFSD2A/NTNG1/MYO9A/SPRY3/NTNG2	6
GO:0007589	GO:0007589	body fluid secretion	21/2724	89/18903	0.0138743	0.0969189	0.0791188	CCND1/PAM/OXTR/DDR1/TACR1/NME1/WNK4/CREB1/EDN1/ATP7B/SLC29A1/NPR3/ATP7A/STAT5A/CELSR2/APLN/OAS2/NPR1/VAMP8/CEL/SLC29A2	21
GO:1903825	GO:1903825	organic acid transmembrane transport	33/2724	156/18903	0.0138946	0.0969525	0.0791462	SLC1A4/SLC16A2/SLC16A1/ITGB1/CD36/SLC1A1/ARL6IP5/SLC25A13/SLC27A1/SLC47A1/SLC6A6/SLC25A29/SLC1A5/EMB/SLC25A10/SLC25A15/SLC38A5/SLC19A1/SLC25A12/SLC38A11/SLC7A5/SLC43A1/SFXN2/SLC6A9/SLC25A20/SLC43A2/ACSL5/SLC7A4/SLC38A6/PER2/SLC1A3/AGT/NTSR1	33
GO:0046683	GO:0046683	response to organophosphorus	28/2724	128/18903	0.014416	0.100478	0.0820245	STAT1/SDC1/TYMS/LPAR1/ASS1/CYP1B1/RFC3/TRPM4/AHR/MMP19/IGFBP5/THBD/SSH1/SRD5A1/PER1/SLC8A1/PTK2B/STC1/CPS1/FOS/PENK/PLAT/DMTN/TRPC3/RAPGEF3/AKAP6/P2RY11/P2RX7	28
GO:0030239	GO:0030239	myofibril assembly	17/2724	68/18903	0.0144791	0.100694	0.0822007	KRT19/CFLAR/FLNC/MYPN/TPM1/ITGB1/PGM5/FLII/EDN1/CSRP2/OBSCN/ANKRD1/CAPN3/LMOD1/TMOD2/SYNPO2L/TNNT1	17
GO:1902808	GO:1902808	positive regulation of cell cycle G1/S phase transition	17/2724	68/18903	0.0144791	0.100694	0.0822007	CDC6/TFDP1/CCND1/ADAMTS1/RRM1/CUL4B/EZH2/MDM2/RRM2/PLCB1/CCND2/MTBP/KMT2E/RGCC/HYAL1/GLI1/SASS6	17
GO:0140056	GO:0140056	organelle localization by membrane tethering	20/2724	84/18903	0.0145863	0.101327	0.0827174	EXOC6B/SNAP25/RAB3B/SYT1/SYTL2/RAB10/SCFD2/STXBP1/NDRG4/CAV2/SNPH/STX4/PPFIA3/UNC13A/KCNB1/STX1B/VAMP8/STXBP2/ESYT3/TSNARE1	20
GO:0071887	GO:0071887	leukocyte apoptotic process	26/2724	117/18903	0.0147272	0.102192	0.0834237	CXCL12/WNT5A/TP53/AXL/JAK3/BCL2/ITPKB/LMBR1L/BCL11B/PIK3CD/TSC22D3/SLC39A10/GLI3/CDKN2A/MEF2C/AURKB/ARG2/MIR17HG/BMP4/IL6/CHEK2/CD274/P2RX7/CD74/TNFRSF21/HCLS1	26
GO:0048799	GO:0048799	animal organ maturation	301235	33/18903	0.0148731	0.102868	0.0839751	GREM1/EXT1/DCHS1/ADAMTS12/ADAMTS7/SEMA4D/FGFR3/LEP/RET/BMP2	10
GO:1902253	GO:1902253	regulation of intrinsic apoptotic signaling pathway by p53 class mediator	301235	33/18903	0.0148731	0.102868	0.0839751	TP53/MDM2/BCL2/ATAD5/MUC1/PRKN/RPL26/ZNF385A/MSX1/CD74	10
GO:1901606	GO:1901606	alpha-amino acid catabolic process	22/2724	95/18903	0.0148738	0.102868	0.0839751	ATP2B4/SHMT1/SHMT2/AHCY/BLMH/IVD/CBS/GPT2/HIBCH/FAH/DDAH2/ASPA/THNSL2/ARG2/AUH/GCSH/ACADSB/GLDC/SCLY/KYNU/GAD1/ASRGL1	22
GO:0043467	GO:0043467	regulation of generation of precursor metabolites and energy	29/2724	134/18903	0.0149469	0.103259	0.0842943	PPP1R3C/AK4/IRS1/PPIF/SHMT2/TP53/TRAP1/SLC25A23/PPP1R3B/PASK/INSR/CAVIN3/PINK1/SLC25A12/RUBCNL/PPARA/CISD1/ATP7A/DDIT4/PPP1R3G/COX7A1/OPN3/SORBS1/PPP1R3E/PPARGC1A/SNCA/P2RX7/KHK/ETFBKMT	29
GO:0045453	GO:0045453	bone resorption	16/2724	63/18903	0.0149652	0.103271	0.0843046	S1PR1/EXT1/PLEKHM1/TNFRSF11B/TPP1/TFRC/TMEM119/SPP1/GPR137B/ACP5/LTBP3/PTK2B/INPP5D/ADRB2/IL6/P2RX7	16
GO:0050432	GO:0050432	catecholamine secretion	15/2724	58/18903	0.0153795	0.106014	0.0865433	CXCL12/SYT11/OXTR/SYT1/SYT7/PINK1/KCNB1/GRM2/PRKN/ADRA2C/ABAT/AGT/SYT15/SNCA/ADRA2A	15
GO:0002209	GO:0002209	behavioral defense response	301266	38/18903	0.0155307	0.10682	0.0872017	ALS2/DPP4/SLC1A1/MDK/APOE/GRIK2/BCL2/EPHB2/MEF2C/PENK/ASIC1	11
GO:0043516	GO:0043516	regulation of DNA damage response, signal transduction by p53 class mediator	301266	38/18903	0.0155307	0.10682	0.0872017	PMAIP1/TP53/NPM1/COPS3/MDM2/EEF1E1/ANKRD1/RPL26/ZNF385A/MSX1/CD74	11
GO:0007140	GO:0007140	male meiotic nuclear division	14/2724	53/18903	0.015691	0.107686	0.0879085	HSPA2/FIGNL1/FANCA/RAD51C/DMC1/MLH1/TDRKH/CYP26B1/TDRD9/BRCA2/TESMIN/ZSCAN21/CCNA1/SYCP2	14
GO:0019933	GO:0019933	cAMP-mediated signaling	14/2724	53/18903	0.015691	0.107686	0.0879085	LPAR1/CGAS/RNF157/CAP2/AHR/PDE7A/CREB1/GIPR/ADCY1/RASD2/ADGRG6/RAPGEF3/AKAP6/PDE7B	14
GO:0040037	GO:0040037	negative regulation of fibroblast growth factor receptor signaling pathway	301174	24/18903	0.0157569	0.107784	0.0879884	WNT5A/SULF1/GPC1/SULF2/SPRY2/APLN/SPRY3/SHISA2	8
GO:0071676	GO:0071676	negative regulation of mononuclear cell migration	301174	24/18903	0.0157569	0.107784	0.0879884	GREM1/CCN3/NBL1/APOD/PLCB1/CCL2/IL27RA/PADI2	8
GO:1903792	GO:1903792	negative regulation of anion transport	301174	24/18903	0.0157569	0.107784	0.0879884	ARL6IP5/PRKG2/TCAF2/SFRP4/SLC43A1/SLC43A2/ABAT/LEP	8
GO:0048713	GO:0048713	regulation of oligodendrocyte differentiation	301296	43/18903	0.0158286	0.107925	0.0881031	TNFRSF1B/MDK/TENM4/TLR2/IL33/DUSP10/DLX1/TP73/ASPA/IL34/HES1/TNFRSF21	12
GO:0060412	GO:0060412	ventricular septum morphogenesis	301296	43/18903	0.0158286	0.107925	0.0881031	TGFBR2/TBX3/WNT5A/BMPR2/TGFBR1/ACVR1/SMAD7/MIR17HG/ROBO2/BMP4/WNT11/HES1	12
GO:0009066	GO:0009066	aspartate family amino acid metabolic process	13/2724	48/18903	0.0158586	0.107925	0.0881031	PHGDH/ASS1/MTHFD1/BHMT2/MTHFR/ENOPH1/SLC25A13/MTAP/ADI1/SLC25A12/ASPA/BHMT/ASRGL1	13
GO:0032892	GO:0032892	positive regulation of organic acid transport	13/2724	48/18903	0.0158586	0.107925	0.0881031	ITGB1/RAB3GAP1/STXBP1/SLC7A5/EDN1/PLA2G4A/MAP2K6/ACSL5/ABAT/AGT/NTSR1/P2RX7/PLA2G6	13
GO:1902904	GO:1902904	negative regulation of supramolecular fiber organization	35/2724	169/18903	0.0158709	0.107925	0.0881031	S1PR1/SCIN/CLIP3/CAPG/ADD1/ARHGAP28/CRYAB/ARPIN/WASHC2C/BMERB1/SHANK1/ARHGAP6/CRACD/FLII/APOE/ARHGEF2/SSH1/CORO1B/MAP2/TRIOBP/TMEFF2/SSH3/MAP1B/PRKN/LMOD1/TMOD2/DMTN/DNAI3/PLEKHH2/PFDN2/RHPN2/TACSTD2/F11R/SNCA/PFN4	35
GO:0050768	GO:0050768	negative regulation of neurogenesis	31/2724	146/18903	0.0158809	0.107925	0.0881031	RTN4/WNT5A/SEMA7A/DAB1/NTN1/APPL2/TP53/SPP1/NFATC4/SEMA5A/EPHB2/PLXNA3/SEMA4D/MAP2/SEMA3D/ULK2/SEMA4B/SEMA6D/SEMA3A/DRAXIN/ID1/SORL1/DUSP10/DLX1/IL6/SEMA6B/SEMA4G/TRIM46/SEMA6A/HES1/WNT3	31
GO:0016042	GO:0016042	lipid catabolic process	63/2724	336/18903	0.0159217	0.108084	0.0882337	PLCB4/CYP4F3/IDH1/NCEH1/LPIN1/IRS1/ABHD3/HADH/ASAH1/PLCD1/SNX17/ENPP2/CYP1B1/PLD2/SMPD1/PLA2G15/CDK4/IVD/OXCT1/CYP24A1/SPP1/ABHD4/TYSND1/GM2A/SESN2/APOE/RARRES2/PLAAT3/PLCB1/SRD5A1/MFSD2A/ACADM/PNPLA3/PCK2/PPARA/PLA2G4A/PNPLA6/CYP26B1/BDH2/SORL1/PLAAT4/DAGLA/CPS1/DAGLB/SMPD3/HSD17B14/CYP27A1/SPHK1/AUH/PAFAH2/PNPLA7/HSD11B1/PLCE1/PLPP6/ACER2/PLCXD3/LEP/CEL/ADRA2A/PLB1/PLA2G6/LIPG/ETFBKMT	63
GO:0002381	GO:0002381	immunoglobulin production involved in immunoglobulin mediated immune response	18/2724	74/18903	0.0160125	0.108348	0.088449	MSH2/MSH6/HSPD1/TFRC/STAT6/UNG/MLH1/EXO1/MAD2L2/ATAD5/RNF168/IL27RA/HLA-DMA/PAXIP1/SANBR/HLA-DPA1/CD40/TNFSF4	18
GO:0003281	GO:0003281	ventricular septum development	18/2724	74/18903	0.0160125	0.108348	0.088449	TGFBR2/TBX3/WNT5A/BMPR2/TGFBR1/ACVR1/SMAD7/MDM2/PRDM1/PAX8/MIR17HG/ROBO2/SALL4/CNTRL/BMP4/WNT11/SALL1/HES1	18
GO:0051145	GO:0051145	smooth muscle cell differentiation	18/2724	74/18903	0.0160125	0.108348	0.088449	TBX3/DNMT1/FOXF1/EREG/ACVR1/NFATC4/COMP/RBPMS2/NPNT/KIT/MEF2C/NFATC2/CTH/MESP1/BMP4/PRDM6/ITGA8/HES1	18
GO:0015849	GO:0015849	organic acid transport	61/2724	324/18903	0.0160909	0.108762	0.0887864	SLC1A4/SLC17A5/SLC43A3/SLC16A2/SLC16A1/SERINC3/FABP5/ITGB1/FOLR3/RAB3GAP1/CD36/SLC1A1/CRABP2/APOE/ARL6IP5/SLC25A13/SLC27A1/STXBP1/SLC47A1/SLC6A6/SLC25A29/SLC1A5/EMB/SLC25A10/MFSD2A/SLC25A15/SLC38A5/SLC19A1/SLC25A12/SLC38A11/SLC7A5/EDN1/PPARA/ABCC3/PLA2G4A/SFXN4/APBA1/CTNS/SLC43A1/SFXN2/MAP2K6/GRM2/SLC6A9/SLC25A20/SLC43A2/SLC6A17/ACSL5/SLC7A4/SLC38A6/PER2/SLC1A3/ABAT/AGT/NTSR1/PROCA1/SLC51A/SNCA/L…	61
GO:0007088	GO:0007088	regulation of mitotic nuclear division	26/2724	118/18903	0.0163718	0.11054	0.0902386	ZWINT/CDT1/RCC1/EREG/NUP62/TOM1L2/TGFA/KNTC1/INSR/CAV2/XRCC3/EDN1/MTBP/RGCC/CCDC8/SPDL1/MAD2L2/AURKB/SMPD3/FBXO5/MAD2L1/SPHK1/BMP4/ANAPC15/EPGN/HASPIN	26
GO:0032886	GO:0032886	regulation of microtubule-based process	49/2724	252/18903	0.0165119	0.111366	0.0909128	DCTN1/CLIP3/NUP62/CYLD/BMERB1/TACR1/CHMP3/BRCA1/ROCK2/NPM1/ARHGEF2/NEFH/CHMP2A/MAP1A/KLHL42/RPS3/MAP2/XRCC3/STMN3/CFAP20/FEZ1/CHMP1B/CNIH2/CEP131/PATJ/SPAST/CHMP4C/MDM1/MAP1B/MPDZ/CEP120/KAT2B/ODAD2/CEP97/MAPRE3/OCLN/FSD1/EPHA3/TRIM36/SASS6/CFAP69/SKA3/RGN/TRIM46/SKA1/SNCA/MAP6/CDK5R1/FAM107A	49
GO:0006672	GO:0006672	ceramide metabolic process	24/2724	107/18903	0.0166546	0.112208	0.0915996	ASAH1/SMPD1/PLA2G15/PLPP3/GM2A/ST8SIA2/CERT1/CLN6/SAMD8/CERS1/B4GALNT1/ST6GALNAC3/B4GALT6/SMPD3/CERS6/SPHK1/ST6GALNAC5/ORMDL2/ITGB8/B3GALT4/ACER2/CEL/P2RX7/PLA2G6	24
GO:0045109	GO:0045109	intermediate filament organization	17/2724	69/18903	0.0167034	0.112415	0.0917692	KRT34/KRT7/KRT19/DSP/NEFH/KRT8/KLHL24/INA/KRT14/NEFM/EPPK1/KRT17/KRT33B/MTM1/KRT15/PKP1/DES	17
GO:0032091	GO:0032091	negative regulation of protein binding	22/2724	96/18903	0.016743	0.112561	0.091888	DDX11/NES/MAPK3/PCSK9/CDKN1A/ARRB2/DNAJB2/NFATC4/ATP2A3/CARD16/MAP2/HFE/EPB41L5/PPARA/RGMA/ID1/SORL1/IFIT2/AURKB/ADRB2/DACT1/DISC1	22
GO:0030336	GO:0030336	negative regulation of cell migration	68/2724	368/18903	0.0172894	0.115709	0.0944579	SFRP1/SERPINF1/EPHA4/CXCL12/COL3A1/GREM1/CCN3/TAFA5/DPYSL3/SULF1/ATP2B4/IGFBP3/RBBP4/SERPINE1/ARPIN/RECK/TPM1/DUSP3/BMERB1/CYP1B1/ADGRG1/RBBP7/HMOX1/LIMCH1/DPP4/SP100/SMAD7/NBL1/TNFAIP6/APOE/APOD/NDRG4/IGFBP5/BCL2/CORO1B/PLCB1/TMEFF2/MAGI2/NRG1/RGCC/RRAS/DNAJA4/CCL2/SEMA6D/IL33/STC1/EVL/DUSP10/ATP1B2/MEF2C/IL27RA/JAG1/IFITM1/CCL28/EPPK1/JUP/PATZ1/CHRD/C5/MACIR/DNAI3/VASH1/PADI2/WNT11/TET1/TACSTD2…	68
GO:0098930	GO:0098930	axonal transport	16/2724	64/18903	0.0173571	0.115709	0.0944579	TRAK1/ARMCX3/UCHL1/MAP1A/MAP2/KIF1C/AP3B2/FEZ1/CNIH2/SPAST/BLOC1S3/SYBU/KIF3A/AP3S2/HSPB1/TRIM46	16
GO:0035264	GO:0035264	multicellular organism growth	31/2724	147/18903	0.0174257	0.115709	0.0944579	COL3A1/STC2/GDF15/EXT1/RARG/TP53/GIGYF2/CDK4/RMI1/COMP/BCL2/PALB2/MFSD2A/SELENOM/CREB1/MBD5/APBA1/ERCC6/PPP1R13L/XRCC2/SMPD3/GAMT/PLAC8/PLAG1/STAT5A/ADRB2/HOXA5/KLF2/PLS1/FXN/SMO	31
GO:0106106	GO:0106106	cold-induced thermogenesis	31/2724	147/18903	0.0174257	0.115709	0.0944579	ALDH1A1/LPIN1/OXTR/HADH/UCP2/APPL2/FABP5/CD36/STAT6/TFE3/PRKAB2/KDM3A/NOVA1/PGAM5/ALPL/ID1/NPR3/MAP2K6/PLAC8/ADRB2/PLCL2/PER2/ZNF423/DIO2/FOXC2/G0S2/PPARGC1A/EBF2/LEP/ACOT11/IL18R1	31
GO:0120161	GO:0120161	regulation of cold-induced thermogenesis	31/2724	147/18903	0.0174257	0.115709	0.0944579	ALDH1A1/LPIN1/OXTR/HADH/UCP2/APPL2/FABP5/CD36/STAT6/TFE3/PRKAB2/KDM3A/NOVA1/PGAM5/ALPL/ID1/NPR3/MAP2K6/PLAC8/ADRB2/PLCL2/PER2/ZNF423/DIO2/FOXC2/G0S2/PPARGC1A/EBF2/LEP/ACOT11/IL18R1	31
GO:0003151	GO:0003151	outflow tract morphogenesis	19/2724	80/18903	0.017433	0.115709	0.0944579	TGFBR2/DHRS3/TBX3/WNT5A/NRP2/BMPR2/ELN/FOXC1/EDN1/MEF2C/HAND2/JAG1/MIR17HG/ROBO2/BMP4/MSX2/WNT11/FOXC2/HES1	19
GO:0071230	GO:0071230	cellular response to amino acid stimulus	19/2724	80/18903	0.017433	0.115709	0.0944579	SH3BP4/COL3A1/DNMT1/ASS1/HNRNPAB/COL5A2/SESN2/HNRNPD/RRAGC/SLC7A5/PNPLA3/CPEB1/NSMF/LAMTOR3/ATP7A/RRAGB/AMIGO1/RRAGD/BCL11A	19
GO:0007263	GO:0007263	nitric oxide mediated signal transduction	301205	29/18903	0.0174331	0.115709	0.0944579	GUCY1A2/ATP2B4/PDE5A/CBS/CD36/APOE/DDAH2/AGT/GUCY1B1	9
GO:0010575	GO:0010575	positive regulation of vascular endothelial growth factor production	301205	29/18903	0.0174331	0.115709	0.0944579	SULF1/C3/CYP1B1/BRCA1/RORA/SULF2/C5/IL6/HPSE	9
GO:0015813	GO:0015813	L-glutamate transmembrane transport	301205	29/18903	0.0174331	0.115709	0.0944579	SLC1A4/ITGB1/SLC1A1/ARL6IP5/SLC25A13/SLC25A12/PER2/SLC1A3/NTSR1	9
GO:0051938	GO:0051938	L-glutamate import	301205	29/18903	0.0174331	0.115709	0.0944579	SLC1A4/ITGB1/SLC1A1/ARL6IP5/SLC25A13/SLC25A12/PER2/SLC1A3/NTSR1	9
GO:0070977	GO:0070977	bone maturation	301205	29/18903	0.0174331	0.115709	0.0944579	GREM1/EXT1/DCHS1/ADAMTS12/ADAMTS7/SEMA4D/FGFR3/LEP/BMP2	9
GO:0035249	GO:0035249	synaptic transmission, glutamatergic	23/2724	102/18903	0.0176968	0.117182	0.0956604	SLC1A4/EXT1/NLGN1/TPRG1L/OXTR/SYT1/ALS2/ROR2/RAB3GAP1/GRIK2/STXBP1/CNIH2/PTK2B/CCL2/UNC13A/MEF2C/PLAT/GRM2/RELN/PRKN/HOMER1/DISC1/PLA2G6	23
GO:0106027	GO:0106027	neuron projection organization	21/2724	91/18903	0.0177243	0.117182	0.0956604	ITGA3/EPHA4/DCTN1/ZNF804A/NLGN1/SHANK1/DBN1/INSR/APOE/MAP1A/EPHB2/DOCK10/NGEF/EPHB1/CHRNA7/RELN/HOMER1/ARHGAP44/PLS1/ITPKA/CDK5R1	21
GO:0006525	GO:0006525	arginine metabolic process	301143	20/18903	0.0177861	0.117182	0.0956604	ATP2B4/ASS1/SLC39A8/FAH/AGMAT/DDAH2/ARG2	7
GO:0007171	GO:0007171	activation of transmembrane receptor protein tyrosine kinase activity	301143	20/18903	0.0177861	0.117182	0.0956604	GREM1/EREG/TGFA/NRG1/ADRB2/EPGN/HBEGF	7
GO:0008340	GO:0008340	determination of adult lifespan	301143	20/18903	0.0177861	0.117182	0.0956604	MSH2/CGAS/MSH6/TP53/INPP5D/RAD54L/LEP	7
GO:0009110	GO:0009110	vitamin biosynthetic process	301143	20/18903	0.0177861	0.117182	0.0956604	PSAT1/PLTP/UBIAD1/CYP27A1/CYP2R1/RGN/TPK1	7
GO:0060339	GO:0060339	negative regulation of type I interferon-mediated signaling pathway	301143	20/18903	0.0177861	0.117182	0.0956604	STAT2/OAS3/SAMHD1/TTLL12/ISG15/USP18/OAS1	7
GO:0006790	GO:0006790	sulfur compound metabolic process	63/2724	338/18903	0.0179318	0.117889	0.0962377	IDH1/DSEL/PHGDH/EXT1/CHPF2/MTHFD1/BHMT2/AHCY/GLO1/BLMH/MTHFR/ICMT/GSTM2/CBS/SLC1A1/ACSBG1/ENOPH1/AHCYL2/XYLT2/ARL6IP5/MTAP/HMGCS1/ADI1/SLC25A10/CHPF/NFU1/MICAL1/ELOVL2/PDK2/HACD1/HS3ST3B1/FAR2/ACSS2/SLC25A19/ARSG/CTNS/CHAC1/PAX8/CPS1/TECR/HS2ST1/CTH/HYAL1/ACSL5/STAT5A/CHAC2/ST3GAL6/NDOR1/ACSS1/BHMT/SULT1B1/BOLA1/GSTM5/HPSE/B3GNT2/ACP3/CHST6/NDST3/SNCA/FXN/ACOT11/ACOT4/TPK1	63
GO:0045604	GO:0045604	regulation of epidermal cell differentiation	15/2724	59/18903	0.0179499	0.117889	0.0962377	TP63/EZH2/ROCK2/FOXC1/MACROH2A2/GRHL1/SFRP4/ERRFI1/PLAAT4/ETV4/BMP4/MSX2/AQP3/SFN/HES1	15
GO:0097352	GO:0097352	autophagosome maturation	15/2724	59/18903	0.0179499	0.117889	0.0962377	MAP1LC3B/CHMP3/TOM1/LIX1L/CHMP2A/EPG5/TECPR1/MCOLN1/CHMP1B/RUBCNL/TBC1D25/CHMP4C/ADRB2/VAMP8/MAP1LC3A	15
GO:0010721	GO:0010721	negative regulation of cell development	38/2724	188/18903	0.0180164	0.118202	0.0964929	RTN4/RCC2/WNT5A/SEMA7A/DAB1/NTN1/APPL2/TP53/SPP1/NFATC4/SEMA5A/FBLN1/EPHB2/PLXNA3/SEMA4D/MAP2/SEMA3D/ULK2/SEMA4B/SEMA6D/SEMA3A/DRAXIN/ID1/SORL1/DUSP10/DLX1/MELTF/DMTN/IL6/SEMA6B/SEMA4G/TACSTD2/TRIM46/SEMA6A/HES1/FRZB/WNT3/BCL11A	38
GO:0051656	GO:0051656	establishment of organelle localization	79/2724	437/18903	0.0183047	0.119882	0.0978645	TMEM201/EXOC6B/DCTN1/MYO19/MLPH/SYT11/TRAK1/MYO1D/SDC1/NLGN1/RAB1A/FOXF1/CDT1/FMN2/NTN1/SYNE2/KPNB1/NUP62/TRAPPC1/ITGB1/ARMCX3/UCHL1/RAB27A/HMOX1/CHMP3/NPM1/LMNB1/NEFH/CHMP2A/STXBP1/MLH1/SPIRE2/PINK1/MAP2/KIF1C/MIS12/AP3B2/PARD3B/PIK3CD/CCDC186/FEZ1/CHMP1B/SPRY2/CNIH2/SPDL1/SPAST/NUDC/BLOC1S3/CHMP4C/SYBU/KIT/MAP1B/KIF3A/DYNC1I1/AURKB/MYO5C/ZBED3/AP3S2/SMPD3/GATA2/CEP120/PRKN/MAD2L1/KAT2B/GEM/IL13…	79
GO:0050818	GO:0050818	regulation of coagulation	18/2724	75/18903	0.0183108	0.119882	0.0978645	SERPING1/F3/SERPINE1/SERPINB2/CD36/APOE/THBD/EPHB2/EDN1/PLAT/DMTN/PDGFA/PROC/ENPP4/ABAT/HPSE/CD34/F7	18
GO:0007095	GO:0007095	mitotic G2 DNA damage checkpoint	301235	34/18903	0.0184162	0.120039	0.0979925	TOPBP1/CLSPN/CDKN1A/DONSON/BRCA1/DTL/MRE11/TICRR/BLM/BABAM2	10
GO:0009649	GO:0009649	entrainment of circadian clock	301235	34/18903	0.0184162	0.120039	0.0979925	TP53/ID2/BMAL2/PPP1CB/PER1/BHLHE40/PHLPP1/PER3/PER2/USP2	10
GO:0034405	GO:0034405	response to fluid shear stress	301235	34/18903	0.0184162	0.120039	0.0979925	ASS1/SOCS5/SMAD7/HAS2/PTK2B/TGFB3/MEF2C/TFPI2/KLF2/P2RX7	10
GO:0035025	GO:0035025	positive regulation of Rho protein signal transduction	301235	34/18903	0.0184162	0.120039	0.0979925	COL3A1/LPAR1/F2RL2/ADGRG1/GPR4/PRAG1/ARRB1/SYNPO2L/F11R/LPAR6	10
GO:0009395	GO:0009395	phospholipid catabolic process	14/2724	54/18903	0.0184498	0.120039	0.0979925	IDH1/ENPP2/PLD2/SMPD1/PLA2G15/PLCB1/PLA2G4A/PNPLA6/SMPD3/PNPLA7/PLPP6/PLB1/PLA2G6/LIPG	14
GO:0046605	GO:0046605	regulation of centrosome cycle	14/2724	54/18903	0.0184498	0.120039	0.0979925	NUP62/CHMP3/BRCA1/ROCK2/NPM1/CHMP2A/XRCC3/CHMP1B/CEP131/CHMP4C/MDM1/CEP120/KAT2B/SASS6	14
GO:0006282	GO:0006282	regulation of DNA repair	42/2724	212/18903	0.0186205	0.120898	0.0986938	PCNA/DDX11/USP1/RBBP8/PARP1/CGAS/POLH/FMN2/FIGNL1/TIMELESS/SMARCC1/TRIM28/ACTL6A/BRCA1/DEK/PRKDC/SPIRE2/RPS3/YEATS4/RPA2/RUVBL2/EYA2/EYA4/CEBPG/RAD51AP1/SLF1/MAD2L2/UCHL5/ATRIP/ERCC6/NUDT16L1/RNF168/CCDC117/FANCB/KAT2B/BABAM2/RAD51/KLHL15/RMI2/WRAP53/DPF1/KDM4D	42
GO:0006836	GO:0006836	neurotransmitter transport	42/2724	212/18903	0.0186205	0.120898	0.0986938	SNAP25/SYT11/NLGN1/RAB3B/SYT1/ITGB1/SYT7/RAB3GAP1/SLC1A1/PREPL/CHRM2/STXBP1/SLC6A6/SNPH/ADCY1/STX4/VAMP2/PPFIA3/NRXN2/APBA1/UNC13A/GPM6B/MEF2C/SLC29A1/SLC6A9/GABRQ/ASIC1/PRKN/SLC6A17/SNCAIP/PTPRN2/STX1B/CHRNA5/PER2/SLC1A3/STXBP2/CADPS2/RIMS2/SNCA/ADRA2A/P2RX7/SLC29A2	42
GO:0002088	GO:0002088	lens development in camera-type eye	20/2724	86/18903	0.0187408	0.121553	0.0992288	TGFBR2/WNT5A/CRYAB/TGFBR1/WNT5B/KDM5B/MAF/NECTIN1/PLAAT3/HIPK2/NECTIN3/MEIS1/SPRY2/CTNS/WNT2/CDON/SKIL/WNT2B/BMP4/SPRED3	20
GO:0008089	GO:0008089	anterograde axonal transport	13/2724	49/18903	0.0188142	0.121903	0.099514	TRAK1/MAP1A/MAP2/KIF1C/AP3B2/FEZ1/CNIH2/SPAST/BLOC1S3/KIF3A/AP3S2/HSPB1/TRIM46	13
GO:0050817	GO:0050817	coagulation	45/2724	230/18903	0.0188555	0.121974	0.0995727	COL3A1/PDPN/SERPING1/DGKA/F2RL2/F3/SERPINE1/TLN1/FZD6/CD59/RAB27A/AXL/SERPINB2/FN1/CD36/TYRO3/FBLN1/PLSCR1/APOE/COMP/STXBP1/THBD/EPHB2/EDN1/PLA2G4A/BLOC1S3/VAV2/TFPI2/PLAT/HSPB1/DMTN/PAFAH2/PDGFA/F8/PROC/ENPP4/IL6/ADRA2C/ABAT/CD40/HPSE/CD34/F7/F11R/ADRA2A	45
GO:0045616	GO:0045616	regulation of keratinocyte differentiation	301266	39/18903	0.0188876	0.121974	0.0995727	TP63/EZH2/ROCK2/FOXC1/MACROH2A2/GRHL1/ERRFI1/PLAAT4/ETV4/MSX2/AQP3	11
GO:0046329	GO:0046329	negative regulation of JNK cascade	301266	39/18903	0.0188876	0.121974	0.0995727	SFRP1/CYLD/DUSP3/SH3RF2/PINK1/PER1/DUSP10/PRKN/DUSP16/MECOM/DACT1	11
GO:0050730	GO:0050730	regulation of peptidyl-tyrosine phosphorylation	51/2724	266/18903	0.0189032	0.121974	0.0995727	SFRP1/EPHA4/GREM1/NCAPG2/SOCS5/CNTN1/EREG/TP53/HGF/ARRB2/ENPP2/MVP/SH3BP5L/ACVR1/PLPP3/CD36/SOCS3/TGFA/ARHGEF2/GPRC5B/SEMA4D/PPP2R5B/NRG1/PTK2B/ERRFI1/ERCC6/DOCK3/KIT/FGF7/RELN/FGFR3/LIF/CTF1/DMTN/PDGFA/GFRA1/IL34/LTK/CADM4/ARL2BP/IL6/CD40/AGT/EPGN/LEP/ADRA2A/HBEGF/ERBB3/CD74/HES1/HCLS1	51
GO:0009126	GO:0009126	purine nucleoside monophosphate metabolic process	301296	44/18903	0.0189858	0.122004	0.0995968	PAICS/GMPS/AK4/GART/IMPDH2/PFAS/PPAT/PRPS2/PNP/MPP1/HPRT1/TJP2	12
GO:0009394	GO:0009394	2'-deoxyribonucleotide metabolic process	301296	44/18903	0.0189858	0.122004	0.0995968	TYMS/SHMT1/RRM1/DCTPP1/PNP/SAMHD1/UNG/RRM2/MBD4/NUDT18/NT5M/CMPK2	12
GO:0032881	GO:0032881	regulation of polysaccharide metabolic process	301296	44/18903	0.0189858	0.122004	0.0995968	PPP1R3C/IRS1/PPP1R3B/PASK/HAS2/INSR/RUBCNL/SMPD3/PPP1R3G/SORBS1/PPP1R3E/KHK	12
GO:0045214	GO:0045214	sarcomere organization	301296	44/18903	0.0189858	0.122004	0.0995968	KRT19/FLNC/MYPN/TPM1/ITGB1/EDN1/CSRP2/OBSCN/ANKRD1/CAPN3/SYNPO2L/TNNT1	12
GO:0044272	GO:0044272	sulfur compound biosynthetic process	31/2724	148/18903	0.0190879	0.122535	0.10003	DSEL/EXT1/CHPF2/MTHFD1/BHMT2/MTHFR/CBS/SLC1A1/ACSBG1/ENOPH1/XYLT2/MTAP/ADI1/CHPF/ELOVL2/PDK2/HACD1/ACSS2/CHAC1/TECR/CTH/ACSL5/CHAC2/ST3GAL6/ACSS1/BHMT/B3GNT2/CHST6/NDST3/SNCA/TPK1	31
GO:0002566	GO:0002566	somatic diversification of immune receptors via somatic mutation	301113	16/18903	0.0195255	0.123945	0.101182	MSH2/MSH6/SAMHD1/UNG/MLH1/EXO1	6
GO:0009130	GO:0009130	pyrimidine nucleoside monophosphate biosynthetic process	301113	16/18903	0.0195255	0.123945	0.101182	TYMS/CAD/SHMT1/UCK2/DHODH/CDA	6
GO:0034638	GO:0034638	phosphatidylcholine catabolic process	301113	16/18903	0.0195255	0.123945	0.101182	ENPP2/PLA2G15/PLA2G4A/PNPLA7/PLB1/PLA2G6	6
GO:0043517	GO:0043517	positive regulation of DNA damage response, signal transduction by p53 class mediator	301113	16/18903	0.0195255	0.123945	0.101182	PMAIP1/EEF1E1/ANKRD1/RPL26/ZNF385A/MSX1	6
GO:0045779	GO:0045779	negative regulation of bone resorption	301113	16/18903	0.0195255	0.123945	0.101182	TNFRSF11B/TMEM119/GPR137B/INPP5D/IL6/P2RX7	6
GO:0045836	GO:0045836	positive regulation of meiotic nuclear division	301113	16/18903	0.0195255	0.123945	0.101182	WNT5A/PLCB1/RAD51AP1/MSX1/MSX2/PIWIL2	6
GO:0046068	GO:0046068	cGMP metabolic process	301113	16/18903	0.0195255	0.123945	0.101182	GUCY1A2/PDE5A/RORA/PDE9A/NPR1/GUCY1B1	6
GO:0061101	GO:0061101	neuroendocrine cell differentiation	301113	16/18903	0.0195255	0.123945	0.101182	BCCIP/JAG1/GATA2/WNT11/BMP2/HES1	6
GO:0070365	GO:0070365	hepatocyte differentiation	301113	16/18903	0.0195255	0.123945	0.101182	E2F7/PCK2/CPS1/MESP1/E2F8/FRZB	6
GO:0072176	GO:0072176	nephric duct development	301113	16/18903	0.0195255	0.123945	0.101182	GPC3/EPHA4/EFNB2/OSR1/BMP4/WNT11	6
GO:1902285	GO:1902285	semaphorin-plexin signaling pathway involved in neuron projection guidance	301113	16/18903	0.0195255	0.123945	0.101182	NRP2/PLXNA3/PLXNC1/EDN1/SEMA3A/PLXNA4	6
GO:0048144	GO:0048144	fibroblast proliferation	23/2724	103/18903	0.0197676	0.125352	0.10233	SFRP1/COL3A1/CDC6/WNT5A/EREG/TP53/CDKN1A/E2F1/CDK4/FN1/RNASEH2B/FTH1/FBXO4/CD248/WNT2/PARP10/LIF/SPHK1/PDGFA/E2F8/AGT/MED31/CD74	23
GO:0033555	GO:0033555	multicellular organismal response to stress	19/2724	81/18903	0.0197872	0.125352	0.10233	SCN9A/EXT1/ALS2/TACR1/DPP4/SLC1A1/MDK/APOE/GRIK2/BCL2/EPHB2/GCH1/MEF2C/PENK/RELN/ASIC1/ADRA2A/RET/VWA1	19
GO:1990845	GO:1990845	adaptive thermogenesis	33/2724	160/18903	0.0198446	0.125589	0.102523	ALDH1A1/LPIN1/SLC25A5/OXTR/HADH/UCP2/APPL2/FABP5/CD36/STAT6/TFE3/PRKAB2/KDM3A/NOVA1/PGAM5/ALPL/ID1/SORL1/NPR3/MAP2K6/PLAC8/ADRB2/PLCL2/PER2/ZNF423/DIO2/FOXC2/G0S2/PPARGC1A/EBF2/LEP/ACOT11/IL18R1	33
GO:0006644	GO:0006644	phospholipid metabolic process	71/2724	389/18903	0.0198678	0.125609	0.102539	IDH1/AGPAT5/DGKA/LPIN1/ABHD3/PCSK9/SOCS5/ISYNA1/SERINC3/FABP5/PLCD1/MTMR11/ENPP2/FADS1/TMEM150A/PLD2/SMPD1/IMPA2/PLA2G15/FIG4/PCYT1A/SERINC2/ABHD4/PLPP3/LPCAT2/SOCS3/VAC14/PLSCR1/AJUBA/SLC27A1/PLAAT3/ITPKB/HMGCS1/PLCB1/MFSD2A/PIGX/MBOAT1/TNFAIP8L3/PIGW/PIK3CD/INPPL1/SH3YL1/PNPLA3/PIGN/PLA2G4A/PIK3R3/SAMD8/PIKFYVE/PNPLA6/PIGM/PLAAT4/RAB38/PI4K2B/SMPD3/HYCC2/INPP5D/PDGFA/MTM1/PLPP4/PNPLA7/PIGA/SLC4…	71
GO:2000146	GO:2000146	negative regulation of cell motility	70/2724	383/18903	0.0200586	0.125753	0.102657	SFRP1/SERPINF1/EPHA4/CXCL12/COL3A1/GREM1/CCN3/TAFA5/DPYSL3/SULF1/ATP2B4/IGFBP3/RBBP4/SERPINE1/ARPIN/RECK/TPM1/DUSP3/BMERB1/CYP1B1/ADGRG1/RBBP7/HMOX1/LIMCH1/DPP4/SP100/SMAD7/NBL1/TNFAIP6/FBLN1/APOE/APOD/NDRG4/IGFBP5/BCL2/CORO1B/PLCB1/TMEFF2/MAGI2/NRG1/RGCC/RRAS/DNAJA4/CCL2/SEMA6D/IL33/STC1/EVL/DUSP10/ATP1B2/MEF2C/IL27RA/JAG1/IFITM1/CCL28/EPPK1/JUP/PATZ1/CHRD/C5/MACIR/DNAI3/VASH1/PADI2/WNT11/TET1/R…	70
GO:0023061	GO:0023061	signal release	84/2724	470/18903	0.0200835	0.125753	0.102657	SFRP1/RAB11FIP5/CXCL12/CCN3/PTPRN/SNAP25/SYT11/TBX3/GPR68/NLGN1/RAB1A/IRS1/OXTR/RASL10B/SLC16A2/HADH/SLC16A1/UCP2/SYT1/SYT7/TACR1/TRPM4/OXCT1/SPP1/RAB3GAP1/PREPL/KDM5B/PASK/CHRM2/STXBP1/SIDT2/PINK1/WNK4/SNPH/SELENOM/CREB1/EDN1/GIPR/CCDC186/ADCY1/STX4/HFE/PCK2/VAMP2/PLA2G4A/FKBP1B/PPFIA3/NRXN2/APBA1/PFKFB2/PORCN/UNC13A/PAX8/MEF2C/SYTL4/MAP2K6/KCNB1/GRM2/SMPD3/ASIC1/PRKN/LIF/SNCAIP/PTPRN2/CPE/STX1B…	84
GO:0042752	GO:0042752	regulation of circadian rhythm	26/2724	120/18903	0.020096	0.125753	0.102657	MAGED1/PARP1/NLGN1/TP53/ID2/TIMELESS/BMAL2/EZH2/ROCK2/PRKDC/HNRNPD/PPP1CB/RORA/PER1/BHLHE40/ADCY1/PPARA/PHLPP1/PER3/SUV39H2/PER2/OPN3/USP2/PTGDS/PPARGC1A/PIWIL2	26
GO:0051402	GO:0051402	neuron apoptotic process	49/2724	255/18903	0.0202587	0.125753	0.102657	MYBL2/MSH2/CCND1/PARP1/NES/PCSK9/NQO1/CASP2/TP63/TP53/ARRB2/HMOX1/AXL/LANCL1/NFATC4/SLC1A1/TYRO3/MDK/BDNF/APOE/GRIK2/STXBP1/BCL2/PINK1/PCDHGC4/HIPK2/BTG2/PTK2B/CCL2/NAE1/DRAXIN/TGFB3/NSMF/UNC5B/MEF2C/IL27RA/DLX1/KCNB1/FOXQ1/XRCC2/PRKN/SCN2A/KDR/PPARGC1A/SNCA/FAIM2/ERBB3/TNFRSF21/CDK5R1	49
GO:0016358	GO:0016358	dendrite development	46/2724	237/18903	0.0202684	0.125753	0.102657	EPHA4/KIDINS220/NLGN1/LPAR1/DAB1/NTN1/SDK1/ITGB1/EZH2/SHANK1/NFATC4/HECW2/DBN1/APOE/MAP1A/EPHB2/IQSEC1/SEMA4D/DOCK10/NGEF/MFSD2A/MAP2/HPRT1/LZTS1/TMEM106B/SEMA3A/ID1/NSMF/MAP1B/MEF2C/EPHB1/CHRNA7/RELN/SS18L1/CELSR2/ARHGAP44/CDKL5/LAMC2/KNDC1/HECW1/DISC1/ITPKA/GPR37/MAP6/CDK5R1/BCL11A	46
GO:0003306	GO:0003306	Wnt signaling pathway involved in heart development	301082	12/18903	0.0202985	0.125753	0.102657	WNT5A/ALPK2/MESP1/WNT11/BMP2	5
GO:0034058	GO:0034058	endosomal vesicle fusion	301082	12/18903	0.0202985	0.125753	0.102657	VPS39/VPS8/VPS41/SAMD9/SPHK1	5
GO:0035815	GO:0035815	positive regulation of renal sodium excretion	301082	12/18903	0.0202985	0.125753	0.102657	TACR1/GNAI2/EDN1/NPR1/AGT	5
GO:0040015	GO:0040015	negative regulation of multicellular organism growth	301082	12/18903	0.0202985	0.125753	0.102657	STC2/GDF15/PLAC8/ADRB2/FXN	5
GO:0048103	GO:0048103	somatic stem cell division	301082	12/18903	0.0202985	0.125753	0.102657	LBH/FZD7/ZFP36L2/KIT/FUT10	5
GO:0051573	GO:0051573	negative regulation of histone H3-K9 methylation	301082	12/18903	0.0202985	0.125753	0.102657	DNMT1/BRCA1/KDM3A/KDM4C/KDM4D	5
GO:0061309	GO:0061309	cardiac neural crest cell development involved in outflow tract morphogenesis	301082	12/18903	0.0202985	0.125753	0.102657	EDN1/HAND2/JAG1/BMP4/HES1	5
GO:0072178	GO:0072178	nephric duct morphogenesis	301082	12/18903	0.0202985	0.125753	0.102657	GPC3/EPHA4/EFNB2/OSR1/BMP4	5
GO:0106072	GO:0106072	negative regulation of adenylate cyclase-activating G protein-coupled receptor signaling pathway	301082	12/18903	0.0202985	0.125753	0.102657	ATP2B4/PDE4B/GNAI2/MRAP2/APLP1	5
GO:0140289	GO:0140289	NA	301082	12/18903	0.0202985	0.125753	0.102657	TIPARP/PARP16/PARP10/PARP8/PARP15	5
GO:0043567	GO:0043567	regulation of insulin-like growth factor receptor signaling pathway	301174	25/18903	0.0203125	0.125753	0.102657	IGFBP6/IGFBP3/IGFBP4/IGFBP5/INPPL1/IGFBP2/CILP/BMP2	8
GO:0046697	GO:0046697	decidualization	301174	25/18903	0.0203125	0.125753	0.102657	STC2/PARP1/SPP1/STC1/JUNB/GJB2/LIF/PARP2	8
GO:0048714	GO:0048714	positive regulation of oligodendrocyte differentiation	301174	25/18903	0.0203125	0.125753	0.102657	TNFRSF1B/MDK/TENM4/TLR2/IL33/TP73/ASPA/IL34	8
GO:0050927	GO:0050927	positive regulation of positive chemotaxis	301174	25/18903	0.0203125	0.125753	0.102657	CCR4/CXCL12/S1PR1/F3/PGF/KDR/F7/IL16	8
GO:0071450	GO:0071450	cellular response to oxygen radical	301174	25/18903	0.0203125	0.125753	0.102657	DHFR/FBLN5/NQO1/CD36/FANCC/GCH1/ATP7A/SOD3	8
GO:0071451	GO:0071451	cellular response to superoxide	301174	25/18903	0.0203125	0.125753	0.102657	DHFR/FBLN5/NQO1/CD36/FANCC/GCH1/ATP7A/SOD3	8
GO:0060070	GO:0060070	canonical Wnt signaling pathway	58/2724	310/18903	0.0208452	0.128716	0.105076	GPC3/SFRP1/GREM1/DKK3/IGFBP6/WNT5A/EXT1/WNT16/SDC1/FZD7/IGFBP4/TCF7/RARG/RECK/FZD6/CYLD/KREMEN1/CCNYL1/WNT5B/TRPM4/SEMA5A/PLPP3/MDK/APOE/GPRC5B/LMBR1L/HHEX/NLE1/NPHP4/RUVBL2/EDN1/WNT9A/DRAXIN/MAD2L2/SFRP4/GLI3/RSPO3/WNT2/IGFBP2/LEF1/ZBED3/USP34/LYPD6/PRKN/JUP/SOX13/WNT2B/NPHP3/MESP1/DACT1/GLI1/TLE2/WNT11/HECW1/DISC1/BMP2/FRZB/WNT3	58
GO:0002637	GO:0002637	regulation of immunoglobulin production	18/2724	76/18903	0.0208556	0.128716	0.105076	MSH2/CGAS/TFRC/STAT6/MLH1/EPHB2/STX4/TRAF2/MAD2L2/IL33/ATAD5/IL27RA/PAXIP1/IL13RA2/IL6/CD40/TNFSF4/CD22	18
GO:0010822	GO:0010822	positive regulation of mitochondrion organization	18/2724	76/18903	0.0208556	0.128716	0.105076	PMAIP1/PPIF/SLC25A5/TP53/MLLT11/CHCHD10/PINK1/PDCD5/BBC3/PGAM5/CERS1/PRKN/HRK/BMF/KDR/MIEF2/PPARGC1A/PLA2G6	18
GO:2000377	GO:2000377	regulation of reactive oxygen species metabolic process	31/2724	149/18903	0.0208734	0.128716	0.105076	TGFBR2/CFLAR/DHFR/FBLN5/CRYAB/PID1/TP53/CDKN1A/MPV17/TRAP1/CYP1B1/RAB27A/BRCA1/GNAI2/CD36/BCL2/PINK1/ACP5/PTK2B/PPARA/PIKFYVE/GCH1/CTNS/PRKN/ARG2/MPV17L/HVCN1/RAC2/AGT/SNCA/LEP	31
GO:0010675	GO:0010675	regulation of cellular carbohydrate metabolic process	32/2724	155/18903	0.0212635	0.130992	0.106934	PMAIP1/PPP1R3C/IRS1/IGFBP3/IGFBP4/TP53/WDR5/PPP1R3B/PASK/SESN2/INSR/ACADM/RORA/SLC25A12/PDK2/RUBCNL/PTK2B/PPARA/PFKFB2/RANBP2/PRKN/KAT2B/DDIT4/PPP1R3G/SORBS1/PPP1R3E/RGN/PPARGC1A/NTSR1/SNCA/LEP/KHK	32
GO:0032869	GO:0032869	cellular response to insulin stimulus	41/2724	208/18903	0.0214909	0.132263	0.107971	STAT1/CFLAR/PARP1/LPIN1/RHOQ/IRS1/PCSK9/UCP2/APPL2/PID1/GAB1/SMARCC1/CDK4/RAB10/GNAI2/SOCS3/PRKDC/INSR/CPEB2/SLC27A1/RARRES2/CAV2/SRD5A1/PDK2/PNPLA3/PCK2/VAMP2/PIK3R3/TRIB3/ERRFI1/CPEB1/SORL1/GRB14/KAT2B/SORBS1/PTPRE/DNAI1/AGT/FOXC2/LEP/SLC29A2	41
GO:0002448	GO:0002448	mast cell mediated immunity	14/2724	55/18903	0.021561	0.132393	0.108078	SERPINB9/FOXF1/SPON2/HMOX1/STXBP1/PIK3CD/KIT/GATA2/IL13RA2/VAMP8/RAC2/STXBP2/PTGDS/RABGEF1	14
GO:2000107	GO:2000107	negative regulation of leukocyte apoptotic process	14/2724	55/18903	0.021561	0.132393	0.108078	CXCL12/AXL/JAK3/BCL2/ITPKB/BCL11B/TSC22D3/SLC39A10/AURKB/ARG2/MIR17HG/BMP4/CD74/HCLS1	14
GO:0046474	GO:0046474	glycerophospholipid biosynthetic process	42/2724	214/18903	0.0215755	0.132393	0.108078	AGPAT5/DGKA/LPIN1/ABHD3/SOCS5/FABP5/TMEM150A/PLD2/IMPA2/FIG4/PCYT1A/ABHD4/LPCAT2/SOCS3/VAC14/PLSCR1/AJUBA/SLC27A1/ITPKB/MFSD2A/PIGX/PIGW/PIK3CD/INPPL1/SH3YL1/PNPLA3/PIGN/PLA2G4A/PIK3R3/PIKFYVE/PIGM/RAB38/PI4K2B/HYCC2/INPP5D/PDGFA/MTM1/PIGA/SLC44A3/PIGF/ITPKA/PLA2G6	42
GO:0046777	GO:0046777	protein autophosphorylation	44/2724	226/18903	0.0216826	0.13292	0.108508	EPHA4/GREM1/STK17B/MAPK3/CAD/EPHB4/MVP/DDR1/TRIM28/RASSF2/TEK/TYRO3/MRE11/PIM1/PASK/INSR/PRKG2/PINK1/PPP2R5B/DAPK1/MELK/AAK1/PTK2B/TRIM24/ULK2/PIKFYVE/ERRFI1/IRAK3/KIT/CLK1/FLT1/AURKB/EPHB1/FGFR3/VRK1/PDGFA/CDKL5/MEX3B/LTK/CHEK2/NEK10/DAPK2/KDR/MAP3K9	44
GO:0043094	GO:0043094	cellular metabolic compound salvage	301205	30/18903	0.0218004	0.133121	0.108672	BHMT2/UCK2/PNP/ENOPH1/MTAP/ADI1/HPRT1/CDA/BHMT	9
GO:0050820	GO:0050820	positive regulation of coagulation	301205	30/18903	0.0218004	0.133121	0.108672	F3/SERPINE1/CD36/THBD/PLAT/DMTN/ENPP4/HPSE/F7	9
GO:0070198	GO:0070198	protein localization to chromosome, telomeric region	301205	30/18903	0.0218004	0.133121	0.108672	TPP1/DKC1/GNL3/NABP2/ZNF827/ACD/BRCA2/WRAP53/PINX1	9
GO:0071480	GO:0071480	cellular response to gamma radiation	301205	30/18903	0.0218004	0.133121	0.108672	TMEM109/CRYAB/TP53/CDKN1A/MDM2/MAP3K20/RPL26/RAD51/CHEK2	9
GO:0051101	GO:0051101	regulation of DNA binding	26/2724	121/18903	0.0221917	0.135246	0.110407	HMGB2/PARP1/CDT1/E2F1/TRIM28/HMOX1/DOT1L/H1-0/SP100/FOXC1/HIPK2/NME1/CEBPG/MAD2L2/ID1/LEF1/HAND2/PRKN/LIF/ACD/MSX1/PER2/MSX2/HES1/PINX1/SMO	26
GO:0090100	GO:0090100	positive regulation of transmembrane receptor protein serine/threonine kinase signaling pathway	26/2724	121/18903	0.0221917	0.135246	0.110407	GPC3/TGFBR2/GDF15/PARP1/SULF1/RBPMS/BMPR2/SCUBE3/TGFBR1/ACVR1/ELAPOR2/HIPK2/HFE/INHBE/NPNT/TGFB3/FBXL15/MSX1/BMP4/MSX2/CDKN1C/ZNF423/KDR/ITGA8/BMP2/HES1	26
GO:0006835	GO:0006835	dicarboxylic acid transport	21/2724	93/18903	0.0223615	0.135595	0.110692	SLC1A4/SLC16A1/ITGB1/FOLR3/RAB3GAP1/SLC1A1/ARL6IP5/SLC25A13/STXBP1/SLC1A5/SLC25A10/SLC19A1/SLC25A12/APBA1/GRM2/PER2/SLC1A3/ABAT/NTSR1/SNCA/P2RX7	21
GO:0022406	GO:0022406	membrane docking	21/2724	93/18903	0.0223615	0.135595	0.110692	ICAM1/EXOC6B/SNAP25/RAB3B/SYT1/SYTL2/RAB10/SCFD2/STXBP1/NDRG4/CAV2/SNPH/STX4/PPFIA3/UNC13A/KCNB1/STX1B/VAMP8/STXBP2/ESYT3/TSNARE1	21
GO:2000106	GO:2000106	regulation of leukocyte apoptotic process	21/2724	93/18903	0.0223615	0.135595	0.110692	CXCL12/WNT5A/TP53/AXL/JAK3/BCL2/ITPKB/BCL11B/PIK3CD/TSC22D3/SLC39A10/CDKN2A/MEF2C/AURKB/ARG2/MIR17HG/BMP4/CD274/P2RX7/CD74/HCLS1	21
GO:0060395	GO:0060395	SMAD protein signal transduction	19/2724	82/18903	0.0223789	0.135595	0.110692	CCN3/GDF15/PARP1/RBPMS/NCEH1/BMPR2/TGFBR1/SMAD7/ATOH8/HIPK2/SMAD1/MAGI2/INHBE/TGFB3/FOS/PBLD/BMP4/CILP/BMP2	19
GO:0072527	GO:0072527	pyrimidine-containing compound metabolic process	19/2724	82/18903	0.0223789	0.135595	0.110692	TYMS/CAD/SHMT1/UCK2/DCTPP1/CTPS1/UNG/DHODH/NME1/SLC25A19/MBD4/CPS1/TET3/CDA/NT5M/CMPK2/TET1/ACP3/TPK1	19
GO:2001021	GO:2001021	negative regulation of response to DNA damage stimulus	19/2724	82/18903	0.0223789	0.135595	0.110692	CXCL12/CGAS/MDM2/BCL2/RPS3/MAD2L2/ATAD5/ERCC6/NUDT16L1/MUC1/FBXO5/FANCB/KLHL15/ZNF385A/RMI2/CHEK2/DDIAS/ACKR3/CD74	19
GO:0046676	GO:0046676	negative regulation of insulin secretion	301235	35/18903	0.0225418	0.136083	0.11109	SFRP1/CCN3/IRS1/HADH/UCP2/FKBP1B/SYTL4/KCNB1/PRKN/ADRA2A	10
GO:0048730	GO:0048730	epidermis morphogenesis	301235	35/18903	0.0225418	0.136083	0.11109	EXT1/FST/TP63/IGFBP5/BCL2/FGF7/FOXQ1/ATP7A/KRT17/SMO	10
GO:0030890	GO:0030890	positive regulation of B cell proliferation	301296	45/18903	0.02259	0.136083	0.11109	CDKN1A/TFRC/CD320/BCL2/EPHB2/SLC39A10/ATAD5/MEF2C/NFATC2/PELI1/CD40/CD74	12
GO:0045910	GO:0045910	negative regulation of DNA recombination	301296	45/18903	0.02259	0.136083	0.11109	MSH2/CGAS/MSH6/H1-0/MLH1/H1-2/MAD2L2/BLM/FANCB/KLHL15/RMI2/ANKLE1	12
GO:1900744	GO:1900744	regulation of p38MAPK cascade	301296	45/18903	0.02259	0.136083	0.11109	HGF/CYLD/PER1/PHLPP1/DUSP10/HAND2/SPHK1/RELL1/BMP4/RELL2/LEP/BMP2	12
GO:1902116	GO:1902116	negative regulation of organelle assembly	301296	45/18903	0.02259	0.136083	0.11109	FEZ2/CCP110/BRCA1/PINK1/EVI5L/FEZ1/MDM1/NBDY/MPHOSPH9/KAT2B/MTM1/CEP97	12
GO:0009187	GO:0009187	cyclic nucleotide metabolic process	301266	40/18903	0.0227529	0.1365	0.111431	GUCY1A2/PDE4B/PDE5A/ADCY9/PDE7A/RORA/ADCY1/PDE9A/NPR1/PDE7B/GUCY1B1	11
GO:0048489	GO:0048489	synaptic vesicle transport	301266	40/18903	0.0227529	0.1365	0.111431	RAB27A/PINK1/MAP2/AP3B2/CNIH2/BLOC1S3/AP3S2/PRKN/SNAP91/TRIM46/SNCA	11
GO:0090278	GO:0090278	negative regulation of peptide hormone secretion	301266	40/18903	0.0227529	0.1365	0.111431	SFRP1/CCN3/IRS1/HADH/UCP2/FKBP1B/SYTL4/KCNB1/PRKN/LEP/ADRA2A	11
GO:2000758	GO:2000758	positive regulation of peptidyl-lysine acetylation	301266	40/18903	0.0227529	0.1365	0.111431	DDX21/BRCA1/DEK/RUVBL2/ERCC6/MUC1/PAXIP1/LIF/ARRB1/PPARGC1A/PIWIL2	11
GO:0032412	GO:0032412	regulation of ion transmembrane transporter activity	53/2724	281/18903	0.0227683	0.1365	0.111431	NETO2/C4orf3/HSPA2/NLGN1/PDE4B/PPIF/PCSK9/STOM/ITGB1/RRAD/GSTM2/SHANK1/CAB39/HECW2/CAPN1/EPHB2/PINK1/KLHL24/WNK4/DAPK1/EDN1/CNIH2/PTK2B/CCL2/TCAF2/VAMP2/PTPN3/FKBP1B/RASGRF2/ATP1B2/OSR1/MEF2C/PDZK1/SLC6A9/RELN/ATP7A/TRPC6/HOMER1/GEM/ADRB2/KCNG1/KCNE4/FGF14/PRRT1/AKAP5/AMIGO1/AKAP6/HECW1/RGN/NTSR1/CRACR2A/ADRA2A/PLA2G6	53
GO:0030219	GO:0030219	megakaryocyte differentiation	16/2724	66/18903	0.0230099	0.137685	0.112398	HMGB2/SCIN/RAB7B/H4C9/MAF/H4C8/H4C14/H4C15/PRMT6/MEIS1/KIT/MEF2C/GATA2/FAXDC2/ZNF385A/MYB	16
GO:0045682	GO:0045682	regulation of epidermis development	16/2724	66/18903	0.0230099	0.137685	0.112398	TP63/EZH2/ROCK2/FOXC1/ELAPOR2/MACROH2A2/GRHL1/SFRP4/ERRFI1/PLAAT4/ETV4/BMP4/MSX2/AQP3/SFN/HES1	16
GO:0043583	GO:0043583	ear development	43/2724	221/18903	0.0232301	0.13887	0.113365	EPHA4/MCM2/TBX3/WNT5A/MAPK3/NTN1/ANP32B/FZD6/LRP10/MPV17/DDR1/MAF/DCHS1/BCL2/EPHB2/OSR2/TTC39C/RDH10/TRIOBP/EDN1/EYA4/SPRY2/TGFB3/GLI3/OSR1/PAX8/GJB2/JAG1/SIX2/GATA2/HOXA1/PDGFA/MSX1/BMP4/ALDH1A3/WDPCP/PLS1/JAG2/ITGA8/BMP2/HES1/FRZB/PDZD7	43
GO:2001234	GO:2001234	negative regulation of apoptotic signaling pathway	45/2724	233/18903	0.0232579	0.138904	0.113393	ICAM1/HELLS/CXCL12/CFLAR/HMGB2/TMBIM1/PPIF/SLC25A5/IVNS1ABP/SERPINE1/HGF/FIGNL1/ARRB2/TRAP1/YBX3/TGFBR1/HMOX1/BRCA1/GNAI2/ACVR1/BDNF/MDM2/ARHGEF2/BCL2/PINK1/MEIS3/NLE1/EYA2/EYA4/ATAD5/BIRC6/UNC5B/MUC1/CTH/PRKN/HSPB1/SGK3/MPV17L/ZNF385A/BMP4/DDIAS/ACKR3/FAIM2/FXN/CD74	45
GO:0002702	GO:0002702	positive regulation of production of molecular mediator of immune response	28/2724	133/18903	0.0234359	0.139435	0.113827	MSH2/WNT5A/SEMA7A/SPON2/DDX21/TFRC/CD36/STAT6/MLH1/GPRC5B/EPHB2/SLC7A5/STX4/TRAF2/MAD2L2/IL33/ATAD5/KIT/PAXIP1/CARD9/LACC1/LAPTM5/IL6/CD40/TNFSF4/P2RX7/CD74/IL18R1	28
GO:0009067	GO:0009067	aspartate family amino acid biosynthetic process	301143	21/18903	0.023436	0.139435	0.113827	MTHFD1/BHMT2/MTHFR/ENOPH1/MTAP/ADI1/BHMT	7
GO:0038083	GO:0038083	peptidyl-tyrosine autophosphorylation	301143	21/18903	0.023436	0.139435	0.113827	GREM1/MAPK3/DDR1/INSR/PTK2B/LTK/KDR	7
GO:0071498	GO:0071498	cellular response to fluid shear stress	301143	21/18903	0.023436	0.139435	0.113827	ASS1/SOCS5/HAS2/PTK2B/MEF2C/TFPI2/KLF2	7
GO:0140694	GO:0140694	NA	70/2724	386/18903	0.0235368	0.139902	0.114208	MYBL2/KRT19/CFLAR/CDK2/FLNC/MYPN/HAUS5/RCC1/C1QBP/KPNB1/NUP62/SMC1A/TPM1/ITGB1/HAUS1/CENPK/CENPX/CHMP3/CCP110/BRCA1/PGM5/NPM1/FLII/KNTC1/C2CD3/PRKDC/CHMP2A/MLH1/HAUS6/BOP1/HAUS2/RPS3/MIS12/NLE1/EDN1/CSRP2/CHMP1B/MRTO4/BRIX1/MTERF3/CHMP4C/MDM1/NBDY/TUBGCP4/BCCIP/PWP2/OBSCN/AURKB/ANKRD1/CEP120/FBXO5/HAUS4/RRP7A/CCDC69/CENPH/KAT2B/SAC3D1/CAPN3/TUBGCP5/LMOD1/TMOD2/HAUS8/CEP97/MAPRE3/CENPW/SYNPO2L/CHE…	70
GO:0006024	GO:0006024	glycosaminoglycan biosynthetic process	18/2724	77/18903	0.0236625	0.140383	0.1146	GALNT5/DSEL/EXT1/CHPF2/HAS2/XYLT2/HS6ST1/CHPF/HS3ST3B1/HS2ST1/SMPD3/HS3ST2/HYAL1/HS3ST3A1/ST3GAL6/B3GNT2/CHST6/NDST3	18
GO:0008088	GO:0008088	axo-dendritic transport	18/2724	77/18903	0.0236625	0.140383	0.1146	TRAK1/ARMCX3/UCHL1/MAP1A/MAP2/KIF1C/AP3B2/FEZ1/CNIH2/SPAST/APBA1/BLOC1S3/SYBU/KIF3A/AP3S2/HSPB1/KIF17/TRIM46	18
GO:0001824	GO:0001824	blastocyst development	25/2724	116/18903	0.0237281	0.140557	0.114742	NASP/RTN4/ASF1B/RBBP8/NCAPG2/GINS1/TGFBR1/ACTL6A/RRM2/PALB2/STMN3/NLE1/JUNB/KDM4C/RRP7A/SKIL/PLPP4/WDR74/BRCA2/SALL4/SPECC1/PPP4R4/TET1/ZFP14/LPAR6	25
GO:0035023	GO:0035023	regulation of Rho protein signal transduction	20/2724	88/18903	0.0237593	0.140557	0.114742	ITGA3/COL3A1/LPAR1/F2RL2/ITGB1/ADGRG1/APOE/ARHGEF2/GPR4/PRAG1/ARHGAP42/RASGRF2/CAVIN4/RASIP1/ARRB1/SYNPO2L/EPS8L1/ARHGEF25/F11R/LPAR6	20
GO:0072384	GO:0072384	organelle transport along microtubule	20/2724	88/18903	0.0237593	0.140557	0.114742	TMEM201/TRAK1/RAB1A/SYNE2/ARMCX3/UCHL1/NEFH/MAP2/KIF1C/AP3B2/FEZ1/CNIH2/SPAST/BLOC1S3/SYBU/MAP1B/KIF3A/DYNC1I1/AP3S2/TRIM46	20
GO:0003158	GO:0003158	endothelium development	29/2724	139/18903	0.0239607	0.141481	0.115497	ICAM1/S1PR1/COL15A1/PDPN/ADD1/BMPR2/SLC40A1/ROCK2/ACVR1/ADAMTS12/ATOH8/PLCB1/NRG1/APOLD1/ID1/STC1/ROBO4/JAG1/CLDN1/TJP2/MESP1/PROC/BMP4/RAPGEF3/KDR/HPSE/FOXC2/CD34/F11R	29
GO:0008277	GO:0008277	regulation of G protein-coupled receptor signaling pathway	29/2724	139/18903	0.0239607	0.141481	0.115497	ATP2B4/PDE4B/RNF157/C3/ARRB2/ROCK2/GNAI2/PLCB1/GIT2/GRK3/CAMKMT/GRK6/EDN1/GIPR/RGS20/MRAP2/NMT2/APLP1/KCTD16/TMOD2/ARRB1/ADRB2/APLN/PLCE1/RGS16/ACP3/GNG4/SNCA/RGS7	29
GO:0030865	GO:0030865	cortical cytoskeleton organization	15/2724	61/18903	0.0240581	0.141923	0.115857	NLGN1/RHOQ/TLN1/NCKAP1/EPB41L3/EPB41L1/ROCK2/STRIP1/CAVIN3/EHD2/RTKN/RAC3/RAC2/PLS1/FMNL1	15
GO:0098742	GO:0098742	cell-cell adhesion via plasma-membrane adhesion molecules	53/2724	282/18903	0.0242219	0.142754	0.116536	ICAM1/PSG5/KIRREL3/TGFBR2/PCDH10/NLGN1/MYPN/CDH6/DAB1/CDH4/ALCAM/SDK1/PCDHGA3/ITGB1/CDH24/ACVR1/DCHS1/AJUBA/CADM1/NECTIN1/PCDHGA11/PCDHGC4/EMB/NECTIN3/PCDHGA4/ADGRL1/TENM4/PCDHGB7/FAT4/PCDHGA7/TENM3/PCDHGB4/ROBO4/CDH18/PCDHGA10/NECTIN4/CLDN1/CELSR2/CELSR1/ROBO2/CADM4/NTNG1/PCDHGA8/ROBO3/TRO/AMIGO1/PCDHGA2/CELSR3/NTNG2/PCDHB16/CLDN23/RET/BMP2	53
GO:0070997	GO:0070997	neuron death	67/2724	368/18903	0.0242732	0.142922	0.116673	SERPINF1/MYBL2/MSH2/CCND1/PARP1/WNT5A/NES/PCSK9/TNFRSF1B/NQO1/MEAK7/CASP2/TP63/TP53/ARRB2/EFNB2/HMOX1/AXL/LANCL1/NFATC4/SLC1A1/DPYSL4/TYRO3/MDK/BDNF/APOE/GRIK2/ARL6IP5/STXBP1/BCL2/ST8SIA2/PINK1/PCDHGC4/HIPK2/BTG2/TSC1/PTK2B/CCL2/PPARA/NAE1/DRAXIN/TRAF2/TGFB3/NSMF/SORL1/UNC5B/MEF2C/FOS/IL27RA/DLX1/KCNB1/EPHB1/FOXQ1/XRCC2/CHRNA7/PRKN/DDIT4/PARP2/SCN2A/KDR/CD34/PPARGC1A/SNCA/FAIM2/ERBB3/TNFRSF21/CDK…	67
GO:0031644	GO:0031644	regulation of neurological system process	30/2724	145/18903	0.0244265	0.143689	0.117299	NPTX1/CCN3/NLGN1/LPIN1/TNFRSF1B/FABP5/HGF/FIG4/SHANK1/ROCK2/EIF4A3/TENM4/SLC25A12/EDN1/CNIH2/TMEM25/PTK2B/IL33/CHRNA7/RELN/HOMER1/ADRB2/STX1B/NPTX2/ABAT/AGT/ACP3/NTSR1/RIMS2/TNFRSF21	30
GO:1903320	GO:1903320	regulation of protein modification by small protein conjugation or removal	48/2724	252/18903	0.0247404	0.145399	0.118695	SKP2/ARRDC4/IVNS1ABP/ARRB2/FANCI/DNAJB2/TGFBR1/VPS28/CENPX/BRCA1/NPM1/GNL3/COPS3/SMAD7/LIMK1/WBP1L/SH3RF2/UBA2/DCUN1D4/PINK1/RPS3/FBXO4/MTBP/SPRY2/TRIB3/MAD2L2/TOLLIP/TANK/RASD2/FBXO5/PAXIP1/PARP10/PRKN/MAD2L1/CAPN3/SPHK1/GLMN/FBXO2/ARRB1/PER2/LAPTM5/ISG15/PELI1/BIRC3/PINX1/MINAR1/GABARAP/FAM107A	48
GO:0031396	GO:0031396	regulation of protein ubiquitination	41/2724	210/18903	0.0248502	0.145907	0.11911	SKP2/ARRDC4/IVNS1ABP/ARRB2/FANCI/DNAJB2/TGFBR1/VPS28/CENPX/BRCA1/NPM1/SMAD7/LIMK1/WBP1L/SH3RF2/DCUN1D4/PINK1/RPS3/FBXO4/MTBP/SPRY2/TRIB3/MAD2L2/FBXO5/PAXIP1/PARP10/PRKN/MAD2L1/SPHK1/GLMN/FBXO2/ARRB1/PER2/LAPTM5/ISG15/PELI1/BIRC3/PINX1/MINAR1/GABARAP/FAM107A	41
GO:0010569	GO:0010569	regulation of double-strand break repair via homologous recombination	17/2724	72/18903	0.0249772	0.146378	0.119495	RBBP8/PARP1/CGAS/FIGNL1/TIMELESS/ACTL6A/YEATS4/RPA2/RUVBL2/RAD51AP1/MAD2L2/ERCC6/FANCB/RAD51/KLHL15/RMI2/WRAP53	17
GO:0070265	GO:0070265	necrotic cell death	17/2724	72/18903	0.0249772	0.146378	0.119495	CFLAR/PARP1/PPIF/PYGL/ASAH1/TP53/CYLD/YBX3/ARHGEF2/NINJ1/SLC6A6/HEBP2/PGAM5/ATG9A/TRAF2/PELI1/BIRC3	17
GO:0010676	GO:0010676	positive regulation of cellular carbohydrate metabolic process	14/2724	56/18903	0.0250494	0.146527	0.119616	PMAIP1/IRS1/WDR5/INSR/SLC25A12/PPARA/KAT2B/PPP1R3G/SORBS1/PPP1R3E/RGN/PPARGC1A/NTSR1/SNCA	14
GO:0045839	GO:0045839	negative regulation of mitotic nuclear division	14/2724	56/18903	0.0250494	0.146527	0.119616	ZWINT/CDT1/TOM1L2/KNTC1/XRCC3/MTBP/SPDL1/MAD2L2/AURKB/FBXO5/MAD2L1/BMP4/ANAPC15/HASPIN	14
GO:0051225	GO:0051225	spindle assembly	27/2724	128/18903	0.0251018	0.146697	0.119754	MYBL2/HAUS5/RCC1/KPNB1/SMC1A/HAUS1/CHMP3/CHMP2A/MLH1/HAUS6/HAUS2/RPS3/CHMP1B/CHMP4C/TUBGCP4/BCCIP/AURKB/FBXO5/HAUS4/CCDC69/SAC3D1/TUBGCP5/HAUS8/CEP97/MAPRE3/CHEK2/SASS6	27
GO:0140029	GO:0140029	exocytic process	19/2724	83/18903	0.0252224	0.147264	0.120217	EXOC6B/SNAP25/NLGN1/RAB3B/SYT1/SYTL2/RAB10/SCFD2/STXBP1/SNPH/STX4/PPFIA3/UNC13A/KCNB1/DMTN/STX1B/VAMP8/STXBP2/SNCA	19
GO:0006665	GO:0006665	sphingolipid metabolic process	33/2724	163/18903	0.0255104	0.148807	0.121477	ASAH1/SERINC3/ENPP2/SMPD1/PLA2G15/SERINC2/PLPP3/GM2A/HACD3/ST8SIA2/CERT1/CLN6/ELOVL2/HACD1/SAMD8/CERS1/KIT/B4GALNT1/ST6GALNAC3/B4GALT6/TECR/SMPD3/CERS6/SPHK1/ST6GALNAC5/ORMDL2/ITGB8/B3GALT4/ST8SIA5/ACER2/CEL/P2RX7/PLA2G6	33
GO:0006706	GO:0006706	steroid catabolic process	301174	26/18903	0.0257295	0.148809	0.121479	SNX17/CYP24A1/SPP1/APOE/SRD5A1/HSD17B14/CYP27A1/HSD11B1	8
GO:0033598	GO:0033598	mammary gland epithelial cell proliferation	301174	26/18903	0.0257295	0.148809	0.121479	RTN4/CCND1/WNT5A/ID2/KDM5B/STAT6/BRCA2/HOXA5	8
GO:0043931	GO:0043931	ossification involved in bone maturation	301174	26/18903	0.0257295	0.148809	0.121479	GREM1/EXT1/DCHS1/ADAMTS12/ADAMTS7/SEMA4D/LEP/BMP2	8
GO:0050926	GO:0050926	regulation of positive chemotaxis	301174	26/18903	0.0257295	0.148809	0.121479	CCR4/CXCL12/S1PR1/F3/PGF/KDR/F7/IL16	8
GO:0051957	GO:0051957	positive regulation of amino acid transport	301174	26/18903	0.0257295	0.148809	0.121479	ITGB1/RAB3GAP1/STXBP1/SLC7A5/ABAT/AGT/NTSR1/P2RX7	8
GO:0060343	GO:0060343	trabecula formation	301174	26/18903	0.0257295	0.148809	0.121479	SFRP1/GREM1/ADAMTS1/SLC40A1/FHL2/TEK/ADGRG6/MSX2	8
GO:0060561	GO:0060561	apoptotic process involved in morphogenesis	301174	26/18903	0.0257295	0.148809	0.121479	TNFRSF1B/CRYAB/FOXC1/LEF1/PAX8/HAND2/FOXC2/JAG2	8
GO:0062009	GO:0062009	secondary palate development	301174	26/18903	0.0257295	0.148809	0.121479	TGFBR2/WNT5A/LRRC32/TGFB3/LEF1/ITGB8/WNT11/JAG2	8
GO:0072010	GO:0072010	glomerular epithelium development	301174	26/18903	0.0257295	0.148809	0.121479	PODXL/EXT1/FOXC1/MAGI2/JAG1/BMP4/FOXC2/CD34	8
GO:0043547	GO:0043547	positive regulation of GTPase activity	53/2724	283/18903	0.0257486	0.148809	0.121479	SFRP1/S1PR1/RCC2/WNT5A/RASGRP3/ALS2/ITGB1/ASAP2/EZH2/ARHGAP6/RAB3GAP1/IQSEC1/CAV2/SEMA4D/DOCK10/NGEF/TGM2/TBCK/EVI5L/TSC1/ARHGAP42/PTK2B/CCL2/AGRN/TBC1D25/RGMA/RALGPS2/RASGRF2/ARHGEF19/ARHGAP22/DOCK6/GMIP/TIAM1/ARHGEF16/TBC1D8B/CDKL5/GARNL3/ADPRH/BCAS3/MYO9A/RAPGEF3/RGS16/RGL3/RAP1GAP2/CD40/WNT11/RGN/F11R/GRTP1/RAP1GAP/RALGPS1/SH3BP1/RGS7	53
GO:0046580	GO:0046580	negative regulation of Ras protein signal transduction	13/2724	51/18903	0.0259411	0.149646	0.122162	ITGA3/RASA4B/NUP62/ITGB1/RASA4/EPHB2/STMN3/ARHGAP42/SPRY2/RASIP1/ARHGAP44/SPRY3/RABGEF1	13
GO:1901985	GO:1901985	positive regulation of protein acetylation	13/2724	51/18903	0.0259411	0.149646	0.122162	DDX21/BRCA1/DEK/RUVBL2/ERCC6/FAM161A/MUC1/PAXIP1/LIF/ARRB1/RAPGEF3/PPARGC1A/PIWIL2	13
GO:0010769	GO:0010769	regulation of cell morphogenesis involved in differentiation	22/2724	100/18903	0.0261235	0.150297	0.122693	EPHA4/RCC2/PDPN/C1QBP/WASHC2C/ARPC2/LIMS2/MDK/DBN1/HAS2/FBLN1/PRKDC/EPHB2/TRIOBP/RELN/MELTF/SS18L1/DMTN/CDKL5/RAC3/TACSTD2/ITPKA	22
GO:0048709	GO:0048709	oligodendrocyte differentiation	22/2724	100/18903	0.0261235	0.150297	0.122693	LPAR1/TNFRSF1B/CNTN1/CDKN2C/MDK/TENM4/NRG1/TLR2/EIF2B4/GLI3/IL33/DUSP10/HDAC11/B4GALT6/DLX1/TP73/ASPA/SOX13/IL34/PLP1/HES1/TNFRSF21	22
GO:0043406	GO:0043406	positive regulation of MAP kinase activity	25/2724	117/18903	0.026174	0.150297	0.122693	EPHA4/MAGED1/WNT5A/PDE5A/EZH2/ROR2/TGFA/INSR/AJUBA/RPS3/EDN1/PTK2B/TRAF2/KIT/MEF2C/MAP2K6/FLT1/PDGFA/IL34/NEK10/CD40/EPGN/MST1R/ADRA2A/P2RX7	25
GO:0008654	GO:0008654	phospholipid biosynthetic process	49/2724	259/18903	0.0262853	0.150297	0.122693	IDH1/AGPAT5/DGKA/LPIN1/ABHD3/SOCS5/ISYNA1/FABP5/FADS1/TMEM150A/PLD2/IMPA2/FIG4/PCYT1A/ABHD4/LPCAT2/SOCS3/VAC14/PLSCR1/AJUBA/SLC27A1/PLAAT3/ITPKB/HMGCS1/MFSD2A/PIGX/MBOAT1/PIGW/PIK3CD/INPPL1/SH3YL1/PNPLA3/PIGN/PLA2G4A/PIK3R3/SAMD8/PIKFYVE/PIGM/RAB38/PI4K2B/HYCC2/INPP5D/PDGFA/MTM1/PIGA/SLC44A3/PIGF/ITPKA/PLA2G6	49
GO:0006303	GO:0006303	double-strand break repair via nonhomologous end joining	16/2724	67/18903	0.0263094	0.150297	0.122693	HMGB2/SMARCAL1/POLA1/DEK/MRE11/DCLRE1B/PRKDC/MLH1/PRPF19/MAD2L2/ERCC6/NUDT16L1/PAXX/WRAP53/DCLRE1A/KDM4D	16
GO:0030888	GO:0030888	regulation of B cell proliferation	16/2724	67/18903	0.0263094	0.150297	0.122693	CDKN1A/TFRC/CD320/AHR/BCL2/EPHB2/SLC39A10/ATAD5/MEF2C/NFATC2/INPP5D/PELI1/CD40/CD22/CD74/TNFRSF21	16
GO:0019932	GO:0019932	second-messenger-mediated signaling	58/2724	314/18903	0.0263576	0.150297	0.122693	CCR4/ACKR4/GUCY1A2/RCAN2/ATP2B4/LPAR1/PDE5A/CGAS/IRAG1/RNF157/CAP2/FHL2/GSTM2/TRPM4/CBS/NFATC4/CD36/AHR/JPT2/APOE/ADGRB2/PDE7A/ADGRL1/CREB1/MCOLN1/NRG1/EDN1/GIPR/SLC8A1/ADCY1/PDK2/PTK2B/FKBP1B/CACNA1C/RASD2/NFATC2/DDAH2/CHERP/SPHK1/DMTN/PDE9A/ADGRG6/NPR1/AKAP5/RAPGEF3/PLCE1/KDR/AKAP6/CD22/AGT/ACKR3/RGN/PDE7B/P2RY11/P2RX7/BHLHA15/ERBB3/GUCY1B1	58
GO:0001574	GO:0001574	ganglioside biosynthetic process	301113	17/18903	0.0265761	0.150297	0.122693	ST8SIA2/B4GALNT1/ST6GALNAC3/B4GALT6/ST6GALNAC5/B3GALT4	6
GO:0010224	GO:0010224	response to UV-B	301113	17/18903	0.0265761	0.150297	0.122693	MME/MSH2/CDKN1A/BCL2/ERCC6/HYAL1	6
GO:0031573	GO:0031573	intra-S DNA damage checkpoint	301113	17/18903	0.0265761	0.150297	0.122693	MSH2/TIPIN/MRE11/MDC1/RAD9A/CHEK2	6
GO:0045019	GO:0045019	negative regulation of nitric oxide biosynthetic process	301113	17/18903	0.0265761	0.150297	0.122693	ATP2B4/ROCK2/KHSRP/ACP5/RGN/CD34	6
GO:0045956	GO:0045956	positive regulation of calcium ion-dependent exocytosis	301113	17/18903	0.0265761	0.150297	0.122693	SYT1/SYT7/STXBP1/KCNB1/CACNA1G/CACNA1H	6
GO:0048557	GO:0048557	embryonic digestive tract morphogenesis	301113	17/18903	0.0265761	0.150297	0.122693	TCF21/FOXF1/ID2/RBPMS2/GLI3/SIX2	6
GO:0051895	GO:0051895	negative regulation of focal adhesion assembly	301113	17/18903	0.0265761	0.150297	0.122693	RCC2/ARHGAP6/APOD/DMTN/BCAS3/FAM107A	6
GO:0070200	GO:0070200	establishment of protein localization to telomere	301113	17/18903	0.0265761	0.150297	0.122693	DKC1/NABP2/ZNF827/ACD/BRCA2/WRAP53	6
GO:0072189	GO:0072189	ureter development	301113	17/18903	0.0265761	0.150297	0.122693	FOXF1/OSR1/NFIA/NPHP3/BMP4/RET	6
GO:0090136	GO:0090136	epithelial cell-cell adhesion	301113	17/18903	0.0265761	0.150297	0.122693	CCN3/DSP/CYP1B1/ITGB5/KIT/JUP	6
GO:0098712	GO:0098712	L-glutamate import across plasma membrane	301113	17/18903	0.0265761	0.150297	0.122693	ITGB1/SLC1A1/ARL6IP5/PER2/SLC1A3/NTSR1	6
GO:0150118	GO:0150118	NA	301113	17/18903	0.0265761	0.150297	0.122693	RCC2/ARHGAP6/APOD/DMTN/BCAS3/FAM107A	6
GO:1902165	GO:1902165	regulation of intrinsic apoptotic signaling pathway in response to DNA damage by p53 class mediator	301113	17/18903	0.0265761	0.150297	0.122693	BCL2/ATAD5/MUC1/RPL26/ZNF385A/CD74	6
GO:1904406	GO:1904406	negative regulation of nitric oxide metabolic process	301113	17/18903	0.0265761	0.150297	0.122693	ATP2B4/ROCK2/KHSRP/ACP5/RGN/CD34	6
GO:0072593	GO:0072593	reactive oxygen species metabolic process	45/2724	235/18903	0.0266209	0.150297	0.122693	TGFBR2/PMAIP1/CFLAR/DHFR/FBLN5/NQO1/CRYAB/PID1/TP53/CDKN1A/MPV17/TRAP1/CYP1B1/RAB27A/BRCA1/CBS/GNAI2/CD36/SLC1A1/SESN2/BCL2/PINK1/FANCC/ACP5/EDN1/PTK2B/PPARA/PIKFYVE/GCH1/CTNS/HBA1/PRKN/ATP7A/DDIT4/HBA2/ARG2/MPV17L/SOD3/GPX3/HVCN1/RAC2/AGT/SNCA/LEP/P2RX7	45
GO:0071229	GO:0071229	cellular response to acid chemical	20/2724	89/18903	0.0266245	0.150297	0.122693	SH3BP4/COL3A1/DNMT1/ASS1/HNRNPAB/COL5A2/SESN2/HNRNPD/RRAGC/SLC7A5/PNPLA3/CPEB1/NSMF/LAMTOR3/ATP7A/RRAGB/KLF2/AMIGO1/RRAGD/BCL11A	20
GO:0042088	GO:0042088	T-helper 1 type immune response	301296	46/18903	0.0266742	0.150297	0.122693	SOCS5/RELB/JAK3/STAT6/PLA2G4A/IL33/LEF1/IL27RA/IL18BP/TNFSF4/CRACR2A/IL18R1	12
GO:0042398	GO:0042398	cellular modified amino acid biosynthetic process	301296	46/18903	0.0266742	0.150297	0.122693	GART/DHFR/MTHFD1/CHDH/SLC1A1/PLSCR1/SLC27A1/ACADM/GCH1/CHAC1/GAMT/CHAC2	12
GO:0042594	GO:0042594	response to starvation	41/2724	211/18903	0.0266783	0.150297	0.122693	SFRP1/PMAIP1/ATF3/MAPK3/PCSK9/MAP1LC3B/UCP2/BMPR2/HNRNPA1/TP53/PLIN3/CDKN1A/FADS1/OXCT1/BMT2/GABARAPL1/SESN2/BCL2/SRD5A1/MFSD2A/RRAGC/ACADM/VPS41/SLC7A5/HFE/PCK2/ULK2/PPARA/CPS1/FOS/WNT2B/RRAGB/PPM1D/BRSK2/BCAS3/MAP1LC3A/RRAGD/PPARGC1A/BHLHA15/ELAPOR1/GABARAP	41
GO:0030203	GO:0030203	glycosaminoglycan metabolic process	26/2724	123/18903	0.0268898	0.150862	0.123154	GALNT5/DSEL/EXT1/CHPF2/ITIH5/TNFAIP6/HAS2/XYLT2/FOXC1/HS6ST1/GUSB/IDS/CEMIP2/CHPF/CLN6/HS3ST3B1/HS2ST1/SMPD3/HS3ST2/HYAL1/HS3ST3A1/ST3GAL6/HPSE/B3GNT2/CHST6/NDST3	26
GO:0033688	GO:0033688	regulation of osteoblast proliferation	301205	31/18903	0.0268991	0.150862	0.123154	SFRP1/GREM1/MN1/TMEM119/BCL2/ATRAID/NPR3/HPSE/BMP2	9
GO:0060055	GO:0060055	angiogenesis involved in wound healing	301205	31/18903	0.0268991	0.150862	0.123154	TAFA5/SERPINE1/MCAM/GPR4/GATA2/KDR/HPSE/FOXC2/CD34	9
GO:0140058	GO:0140058	neuron projection arborization	301205	31/18903	0.0268991	0.150862	0.123154	WNT5A/NLGN1/MFSD2A/SEMA3A/CHRNA7/NTNG1/MYO9A/SPRY3/NTNG2	9
GO:1905145	GO:1905145	cellular response to acetylcholine	301205	31/18903	0.0268991	0.150862	0.123154	ATP2B4/ROCK2/GNAI2/CHRM2/PLCB1/AGRN/CHRNA7/CHRM4/CDK5R1	9
GO:0042886	GO:0042886	amide transport	55/2724	296/18903	0.0269741	0.151147	0.123387	SFRP1/RAB11FIP5/CCN3/PTPRN/SNAP25/GPR68/RAB1A/IRS1/RASL10B/SLC16A2/HADH/SLC16A1/UCP2/SYT7/TAP2/FOLR3/TRPM4/OXCT1/PLTP/PASK/SLC27A1/SLC47A1/SIDT2/CERT1/SLC38A5/SLC19A1/EDN1/GIPR/CCDC186/STX4/HFE/PCK2/FKBP1B/PFKFB2/SLC15A3/PAX8/SYTL4/KCNB1/SMPD3/PRKN/PTPRN2/CPE/PLEKHA3/EXOC3L1/BRSK2/PER2/IL6/AQP3/ABAT/RIMS2/LEP/ADRA2A/CD74/PLA2G6/ABCG2	55
GO:0017158	GO:0017158	regulation of calcium ion-dependent exocytosis	301266	41/18903	0.0271653	0.151681	0.123823	SYT11/SYT1/SYT7/GNAI2/RAB3GAP1/STXBP1/KCNB1/SYT15/ADRA2A/CACNA1G/CACNA1H	11
GO:0042417	GO:0042417	dopamine metabolic process	301266	41/18903	0.0271653	0.151681	0.123823	MAOA/SLC1A1/HPRT1/GCH1/PRKN/ATP7A/SNCAIP/NPR1/ABAT/SNCA/GPR37	11
GO:0045124	GO:0045124	regulation of bone resorption	301266	41/18903	0.0271653	0.151681	0.123823	S1PR1/PLEKHM1/TNFRSF11B/TFRC/TMEM119/SPP1/GPR137B/LTBP3/INPP5D/IL6/P2RX7	11
GO:0046942	GO:0046942	carboxylic acid transport	54/2724	290/18903	0.0271663	0.151681	0.123823	SLC1A4/SLC17A5/SLC16A2/SLC16A1/SERINC3/ITGB1/FOLR3/RAB3GAP1/CD36/SLC1A1/ARL6IP5/SLC25A13/SLC27A1/STXBP1/SLC47A1/SLC6A6/SLC25A29/SLC1A5/EMB/SLC25A10/SLC25A15/SLC38A5/SLC19A1/SLC25A12/SLC38A11/SLC7A5/EDN1/ABCC3/PLA2G4A/APBA1/CTNS/SLC43A1/SFXN2/MAP2K6/SLC16A4/GRM2/SLC6A9/SLC43A2/SLC6A17/SLC38A6/PER2/SLC1A3/SLC16A12/ABAT/AGT/SLC16A13/NTSR1/PROCA1/SLC51A/SNCA/LEP/P2RX7/PLA2G6/ABCG2	54
GO:0007616	GO:0007616	long-term memory	301235	36/18903	0.0272966	0.152001	0.124085	TACR1/SHANK1/NFATC4/APOE/CHST10/CCND2/ADCY1/BTBD9/CTNS/RELN	10
GO:0010613	GO:0010613	positive regulation of cardiac muscle hypertrophy	301235	36/18903	0.0272966	0.152001	0.124085	PARP1/PDE5A/ROCK2/EDN1/HAND2/PARP2/PDE9A/TRPC3/AKAP6/AGT	10
GO:0070873	GO:0070873	regulation of glycogen metabolic process	301235	36/18903	0.0272966	0.152001	0.124085	PPP1R3C/IRS1/PPP1R3B/PASK/INSR/RUBCNL/PPP1R3G/SORBS1/PPP1R3E/KHK	10
GO:0014902	GO:0014902	myotube differentiation	27/2724	129/18903	0.0275241	0.153132	0.125008	CCN3/PTGFRN/CFLAR/GDF15/MYOF/SMYD3/ITGB1/TMEM119/DOCK2/BDNF/BCL2/EHD2/CAV2/ATP11A/RBM38/CYP26B1/MEF2C/NFATC2/DNER/BHLHE41/HOMER1/CDON/RBM24/TMEM182/BHLHA15/SMO/CACNA1H	27
GO:0045428	GO:0045428	regulation of nitric oxide biosynthetic process	15/2724	62/18903	0.0276394	0.153637	0.12542	PTX3/ATP2B4/ASS1/ROCK2/CD36/INSR/KHSRP/ACP5/EDN1/PTK2B/DDAH2/KLF2/AGT/RGN/CD34	15
GO:0051091	GO:0051091	positive regulation of DNA-binding transcription factor activity	50/2724	266/18903	0.027849	0.154664	0.126259	GREM1/CFLAR/TFDP1/WNT5A/RAB7B/TFRC/NPM1/PLPP3/CD36/ARHGEF2/PINK1/HIPK2/PPP2R5B/RPS3/CARD16/RPS6KA5/EDN1/STK36/ADCY1/RGCC/CEBPG/TLR2/TRIM22/TRIM26/TRAF2/IRAK3/KIT/WNT2/RNF25/TRADD/FANK1/CTH/RELN/PIDD1/CARD9/JUP/CAPN3/SPHK1/IL6/CD40/AGT/TRIM62/PPARGC1A/NTSR1/RHEBL1/PSMA6/BMP2/IL18R1/SMO/HCLS1	50
GO:2000779	GO:2000779	regulation of double-strand break repair	28/2724	135/18903	0.0280831	0.155689	0.127095	DDX11/RBBP8/PARP1/CGAS/FMN2/FIGNL1/TIMELESS/SMARCC1/ACTL6A/DEK/PRKDC/SPIRE2/YEATS4/RPA2/RUVBL2/RAD51AP1/SLF1/MAD2L2/ATRIP/ERCC6/NUDT16L1/FANCB/RAD51/KLHL15/RMI2/WRAP53/DPF1/KDM4D	28
GO:2001235	GO:2001235	positive regulation of apoptotic signaling pathway	28/2724	135/18903	0.0280831	0.155689	0.127095	SFRP1/MAGED1/PMAIP1/ATF3/TIMP3/SERINC3/CASP2/TP63/TP53/CYLD/TGFBR1/NFATC4/SRPX/RPS3/BBC3/TNFRSF12A/ITM2C/EEF1E1/TRAF2/RAD9A/RPL26/TNFSF12/SKIL/WWOX/MSX1/AGT/G0S2/RET	28
GO:0045017	GO:0045017	glycerolipid biosynthetic process	48/2724	254/18903	0.0281266	0.155792	0.127179	AGPAT5/DGKA/LPIN1/ABHD3/SOCS5/FABP5/C3/TMEM150A/PLD2/IMPA2/PLA2G15/FIG4/PCYT1A/ABHD4/LPCAT2/SOCS3/VAC14/PLSCR1/AJUBA/SLC27A1/ITPKB/MFSD2A/PIGX/PIGW/PIK3CD/INPPL1/SH3YL1/PNPLA3/PCK2/PIGN/PLA2G4A/PIK3R3/PIKFYVE/PIGM/RAB38/PI4K2B/HYCC2/INPP5D/GK/PDGFA/MTM1/PLCE1/PIGA/SLC44A3/PIGF/RGN/ITPKA/PLA2G6	48
GO:1904888	GO:1904888	cranial skeletal system development	17/2724	73/18903	0.0283262	0.156759	0.127968	TGFBR2/EXT1/MTHFD1/TP63/TGFBR1/EIF4A3/RDH10/MMP16/TGFB3/GLI3/SIX2/TBX15/HOXA1/BMP4/MSX2/COLEC10/FOXC2	17
GO:0043010	GO:0043010	camera-type eye development	62/2724	340/18903	0.0284165	0.157119	0.128263	SERPINF1/TGFBR2/WNT5A/WNT16/ATP2B4/NES/IMPDH2/MAB21L1/RARG/CRYAB/BMPR2/CASP2/SDK1/CYP1B1/TGFBR1/ZNF513/WNT5B/ACTL6A/RAB3GAP1/SLC1A1/KDM5B/MAF/ZHX2/FOXC1/NECTIN1/PLAAT3/EPHB2/OSR2/RDH10/HIPK2/NECTIN3/MFSD2A/BCL11B/NPHP4/TTLL5/WNT9A/MEIS1/SPRY2/TENM3/VSTM4/GLI3/CACNA1C/MDM1/CTNS/PPP1R13L/WNT2/DLX1/FLT1/JAG1/EPHB1/CDON/SKIL/WNT2B/BMP4/SPRED3/ALDH1A3/KDR/WDPCP/FOXC2/RDH13/RET/HES1	62
GO:0043491	GO:0043491	protein kinase B signaling	42/2724	218/18903	0.028599	0.157988	0.128972	RTN4/GDF15/F3/C1QBP/ARRB2/ITGB1/TGFBR1/AXL/TEK/SEMA5A/TYRO3/SESN2/INSR/IGFBP5/CAVIN3/PINK1/MEIS3/TNFAIP8L3/MAGI2/NRG1/PIK3CD/SPRY2/RRAS/CCL2/PPARA/PHLPP1/PIK3R3/AKR1C2/RASD2/GRM2/SMPD3/PDGFA/MTM1/KDR/CD40/HPSE/MST1R/F7/LEP/RET/HBEGF/HCLS1	42
GO:0045785	GO:0045785	positive regulation of cell adhesion	85/2724	484/18903	0.0288472	0.159182	0.129947	SFRP1/ITGA3/EPHA4/CXCL12/PODXL/TGFBR2/PDPN/EMP2/WNT5A/NID1/FOXF1/SOCS5/C1QBP/HSPD1/TPM1/TFRC/EFNB2/ARPC2/SMARCC1/APBB1IP/ADGRG1/LIMS2/ACTL6A/TEK/LAMB1/PNP/FN1/JAK3/DPP4/PLPP3/CD36/MDK/SMAD7/HAS2/LAMA2/FBLN2/ITPKB/TFE3/RUNX3/TGM2/RPS3/TRIOBP/TSC1/FSTL3/KIF26B/STX4/RRAS/EPB41L5/PTK2B/NFKBIZ/VSIR/CCL2/NPNT/GLI3/DUSP10/IGFBP2/LEF1/MAP3K8/IL27RA/HLA-DMA/HYAL1/CCL28/LIF/JUP/SOX13/DMTN/EFNB1/RAC3/HLA-DP…	85
GO:1905477	GO:1905477	positive regulation of protein localization to membrane	22/2724	101/18903	0.0289984	0.159182	0.129947	ITGA3/ATP2B4/CLIP3/STOM/ITGB1/TNFAIP6/CNST/EPHB2/PDCD5/BBC3/STX4/TCAF2/PDZK1/KCNB1/PRKN/ARHGEF16/AKAP5/SORBS1/EPHA3/MIEF2/PLS1/CDK5R1	22
GO:0006855	GO:0006855	drug transmembrane transport	301082	13/18903	0.0291456	0.159182	0.129947	SLC19A1/ABCC3/SLC29A1/ABCA3/SLC29A2	5
GO:0009214	GO:0009214	cyclic nucleotide catabolic process	301082	13/18903	0.0291456	0.159182	0.129947	PDE4B/PDE5A/PDE7A/PDE9A/PDE7B	5
GO:0010771	GO:0010771	negative regulation of cell morphogenesis involved in differentiation	301082	13/18903	0.0291456	0.159182	0.129947	RCC2/FBLN1/MELTF/DMTN/TACSTD2	5
GO:0033605	GO:0033605	positive regulation of catecholamine secretion	301082	13/18903	0.0291456	0.159182	0.129947	CXCL12/OXTR/SYT1/PINK1/KCNB1	5
GO:0035810	GO:0035810	positive regulation of urine volume	301082	13/18903	0.0291456	0.159182	0.129947	GNAI2/HAS2/EDN1/NPR3/NPR1	5
GO:0045741	GO:0045741	positive regulation of epidermal growth factor-activated receptor activity	301082	13/18903	0.0291456	0.159182	0.129947	EREG/TGFA/EPGN/ADRA2A/HBEGF	5
GO:0060707	GO:0060707	trophoblast giant cell differentiation	301082	13/18903	0.0291456	0.159182	0.129947	E2F7/PRDM1/SOX15/LIF/E2F8	5
GO:0070243	GO:0070243	regulation of thymocyte apoptotic process	301082	13/18903	0.0291456	0.159182	0.129947	WNT5A/TP53/JAK3/BCL11B/BMP4	5
GO:0070341	GO:0070341	fat cell proliferation	301082	13/18903	0.0291456	0.159182	0.129947	TFDP1/PID1/E2F1/GATA2/PER2	5
GO:1900025	GO:1900025	negative regulation of substrate adhesion-dependent cell spreading	301082	13/18903	0.0291456	0.159182	0.129947	RCC2/FBLN1/MELTF/DMTN/TACSTD2	5
GO:1901862	GO:1901862	negative regulation of muscle tissue development	301082	13/18903	0.0291456	0.159182	0.129947	YBX3/IGFBP5/SOX15/LEF1/BMP4	5
GO:0072089	GO:0072089	stem cell proliferation	26/2724	124/18903	0.0295082	0.161022	0.131448	TGFBR2/CCNE1/HMGB2/TBX3/WNT5A/NFIB/NES/RARG/TP63/TP53/CDKN2C/PIM1/FBLN1/OSR2/LTBP3/GLI3/SIX2/CEP120/MECOM/WNT2B/BRCA2/KDR/WNT11/CD34/SFN/WNT3	26
GO:0045995	GO:0045995	regulation of embryonic development	20/2724	90/18903	0.0297438	0.161884	0.132152	WDR5/ACTL6A/INSR/LAMA2/PLCB1/TENM4/RUVBL2/AMOT/UCHL5/LAMA5/WNT2/OSR1/JAG1/ZBED3/KAT2B/WNT2B/NPHP3/WDPCP/HES1/SCX	20
GO:0051591	GO:0051591	response to cAMP	20/2724	90/18903	0.0297438	0.161884	0.132152	STAT1/SDC1/ASS1/CYP1B1/AHR/MMP19/IGFBP5/THBD/SRD5A1/PER1/SLC8A1/PTK2B/STC1/CPS1/FOS/PENK/PLAT/DMTN/RAPGEF3/AKAP6	20
GO:2000177	GO:2000177	regulation of neural precursor cell proliferation	20/2724	90/18903	0.0297438	0.161884	0.132152	WNT5A/NES/CEND1/SLC16A2/APPL2/TP53/ID2/ITGB1/ADGRG1/LIMS2/NAP1L1/GNAI2/MDK/BTG2/GLI3/GATA2/CDON/GLI1/DISC1/SMO	20
GO:0015711	GO:0015711	organic anion transport	67/2724	372/18903	0.0299332	0.162153	0.132372	SLC1A4/SLC17A5/SLC25A5/SLC16A2/SLC16A1/SLC39A8/SERINC3/ITGB1/SLC25A23/FOLR3/SLC4A3/RAB3GAP1/CD36/SLC1A1/ARL6IP5/SLC25A13/SLC27A1/STXBP1/SLC47A1/SLC6A6/SLC25A29/SLC1A5/EMB/CERT1/SLC25A10/MFSD2A/CYB5R1/SLC25A15/SLC38A5/SLC19A1/SLC25A12/SLC38A11/SLC7A5/EDN1/ABCC3/PLA2G4A/APBA1/SLC25A19/CTNS/SLC43A1/SFXN2/CYB5R2/MAP2K6/SLC16A4/GRM2/SLC6A9/SLC43A2/SLC6A17/SLC52A1/SLC38A6/PLEKHA3/PER2/SLC1A3/SLC16A12/S…	67
GO:0010906	GO:0010906	regulation of glucose metabolic process	23/2724	107/18903	0.0299917	0.162153	0.132372	PMAIP1/IRS1/IGFBP3/IGFBP4/TP53/WDR5/SESN2/INSR/ACADM/RORA/SLC25A12/PDK2/PPARA/PFKFB2/RANBP2/PRKN/KAT2B/PPP1R3G/SORBS1/PPP1R3E/RGN/PPARGC1A/LEP	23
GO:0014013	GO:0014013	regulation of gliogenesis	23/2724	107/18903	0.0299917	0.162153	0.132372	TNFRSF1B/DAB1/NTN1/TP53/ID2/E2F1/EZH2/MDK/TENM4/PRPF19/SLC7A5/TLR2/IL33/DUSP10/DLX1/TP73/ASPA/LIF/PLAG1/IL34/IL6/BMP2/HES1	23
GO:0021700	GO:0021700	developmental maturation	56/2724	304/18903	0.0300444	0.162153	0.132372	GREM1/S1PR1/PTPRN/WNT5A/EXT1/NLGN1/TYMS/CEND1/EREG/NTN4/RECK/C3/SHANK1/AXL/DMC1/NFATC4/DCHS1/STXBP1/BCL2/ADAMTS12/ADAMTS7/SEMA4D/ADGRL1/EDN1/PTK2B/AGRN/TDRKH/BLOC1S3/SYBU/MAP1B/UNC13A/RAB38/B4GALT6/NFIA/KCNB1/GATA2/C1QL1/RELN/FBXO5/FGFR3/RAC3/GLDN/BRCA2/HOXA5/KLF2/MSX2/KDR/HOXB13/DISC1/LEP/RET/BHLHA15/BMP2/HES1/CDK5R1/BCL11A	56
GO:0031929	GO:0031929	TOR signaling	27/2724	130/18903	0.030122	0.162153	0.132372	SH3BP4/TMEM127/EIF4EBP1/MEAK7/BMT2/GPR137C/SESN2/PINK1/GPR137B/RRAGC/TBCK/TSC1/TELO2/TTI1/CTNS/LAMTOR3/RELN/DDIT4/RRAGB/MTM1/DEPTOR/PRR5L/RRAGD/RHEBL1/DISC1/LEP/MINAR1	27
GO:0006220	GO:0006220	pyrimidine nucleotide metabolic process	13/2724	52/18903	0.0301684	0.162153	0.132372	TYMS/CAD/SHMT1/UCK2/DCTPP1/CTPS1/UNG/DHODH/NME1/MBD4/CDA/NT5M/CMPK2	13
GO:0010939	GO:0010939	regulation of necrotic cell death	13/2724	52/18903	0.0301684	0.162153	0.132372	CFLAR/PARP1/PPIF/ASAH1/TP53/CYLD/YBX3/ARHGEF2/SLC6A6/HEBP2/ATG9A/PELI1/BIRC3	13
GO:0097479	GO:0097479	synaptic vesicle localization	13/2724	52/18903	0.0301684	0.162153	0.132372	NLGN1/RAB27A/PINK1/MAP2/AP3B2/CNIH2/BLOC1S3/AP3S2/PRKN/SNAP91/BRSK2/TRIM46/SNCA	13
GO:0009129	GO:0009129	pyrimidine nucleoside monophosphate metabolic process	301143	22/18903	0.0302077	0.162153	0.132372	TYMS/CAD/SHMT1/UCK2/DHODH/CDA/NT5M	7
GO:0035020	GO:0035020	regulation of Rac protein signal transduction	301143	22/18903	0.0302077	0.162153	0.132372	ALS2/SSX2IP/STMN3/ARHGAP44/CADM4/GABARAP/SH3BP1	7
GO:0044062	GO:0044062	regulation of excretion	301143	22/18903	0.0302077	0.162153	0.132372	TACR1/GNAI2/EDN1/CORIN/STC1/NPR1/AGT	7
GO:0046128	GO:0046128	purine ribonucleoside metabolic process	301143	22/18903	0.0302077	0.162153	0.132372	AHCY/ICMT/PNP/MTAP/HPRT1/ENPP4/ACP3	7
GO:0072111	GO:0072111	cell proliferation involved in kidney development	301143	22/18903	0.0302077	0.162153	0.132372	GPC3/STAT1/CFLAR/SERPINB7/OSR1/BMP4/BMP2	7
GO:0072574	GO:0072574	hepatocyte proliferation	301143	22/18903	0.0302077	0.162153	0.132372	CFLAR/LIMS2/MDK/TGFA/RPS6KA1/IL6/GLI1	7
GO:0072575	GO:0072575	epithelial cell proliferation involved in liver morphogenesis	301143	22/18903	0.0302077	0.162153	0.132372	CFLAR/LIMS2/MDK/TGFA/RPS6KA1/IL6/GLI1	7
GO:1902774	GO:1902774	late endosome to lysosome transport	301143	22/18903	0.0302077	0.162153	0.132372	PLEKHM1/VPS39/CHMP3/CHMP2A/VPS41/CHMP1B/CHMP4C	7
GO:0001764	GO:0001764	neuron migration	35/2724	177/18903	0.0303288	0.162524	0.132675	CCR4/ITGA3/CXCL12/COL3A1/KIRREL3/DAB1/NTN1/NRP2/ADGRG1/AXL/TYRO3/MDK/ARHGEF2/FBXO45/IGSF10/PLXNA3/NRG1/SEMA3A/TUBB2A/NSMF/MAP1B/MEF2C/DNER/GATA2/RELN/DDIT4/CELSR2/CDKL5/CELSR1/NTNG1/TRIM46/NTNG2/SEMA6A/DISC1/CDK5R1	35
GO:0051099	GO:0051099	positive regulation of binding	35/2724	177/18903	0.0303288	0.162524	0.132675	EPHA4/DDX11/HMGB2/PARP1/WNT5A/CDT1/ADD1/GMNN/TRIM28/H1-0/BDNF/APOE/FOXC1/HIPK2/NME1/CEBPG/HFE/EPB41L5/TRIB3/HAND2/PRKN/TIAM1/ACD/NPHP3/MAPRE3/BMP4/PLCL2/DACT1/SPON1/LFNG/EBF2/BMP2/HES1/PINX1/KDM4D	35
GO:0032872	GO:0032872	regulation of stress-activated MAPK cascade	38/2724	195/18903	0.030627	0.163925	0.133818	SFRP1/IGFBP6/WNT5A/WNT16/FZD7/MAPK3/NBR1/HGF/CYLD/DUSP3/RASSF2/SH3RF2/TRAF4/ARL6IP5/PINK1/HIPK2/PLCB1/PER1/PTK2B/SEMA3A/PHLPP1/TRAF2/DUSP10/SH3RF3/HAND2/EPHB1/PRKN/CARD9/DUSP16/MECOM/SPHK1/RELL1/BMP4/DACT1/RELL2/CRACR2A/LEP/BMP2	38
GO:0002285	GO:0002285	lymphocyte activation involved in immune response	40/2724	207/18903	0.0306688	0.163925	0.133818	ICAM1/MSH2/SOCS5/RELB/MSH6/HSPD1/TP53/TFRC/APBB1IP/RAB27A/JAK3/MDK/SMAD7/STAT6/UNG/MLH1/DOCK10/RORA/TSC1/PTK2B/NFKBIZ/EXO1/MAD2L2/ATAD5/JUNB/LEF1/RNF168/IL27RA/PAXIP1/ATP7A/SANBR/PLCL2/IL6/CD40/TNFSF4/LFNG/MYB/CRACR2A/CD74/IL18R1	40
GO:0048167	GO:0048167	regulation of synaptic plasticity	40/2724	207/18903	0.0306688	0.163925	0.133818	EPHA4/MME/SNAP25/SHANK2/SYT7/NFATC4/RAB3GAP1/SLC1A1/DBN1/APOE/GRIK2/STXBP1/MPP2/MAP1A/EPHB2/ADCY1/STX4/PTK2B/LZTS1/VAMP2/PPFIA3/NSMF/KIT/MAP1B/RASGRF2/MEF2C/CALB2/KCNB1/PLAT/CHRNA7/RELN/NRGN/PRRT1/SORCS2/AKAP5/AGT/RIMS2/SNCA/ITPKA/FAM107A	40
GO:0007229	GO:0007229	integrin-mediated signaling pathway	24/2724	113/18903	0.0308696	0.164857	0.13458	ITGA3/COL3A1/RCC2/EMP2/ADAMTS1/NID1/SEMA7A/ITGBL1/TLN1/ITGB1/ITGB5/LIMS2/LAMB1/FN1/PLPP3/LAMA2/PTK2B/LAMA5/DMTN/ISG15/ITGA2B/ITGB8/ITGB4/ITGA8	24
GO:0061097	GO:0061097	regulation of protein tyrosine kinase activity	21/2724	96/18903	0.0309978	0.165401	0.135023	EPHA4/GREM1/NCAPG2/SOCS5/EREG/MVP/SH3BP5L/TGFA/GPRC5B/NRG1/ERRFI1/ERCC6/DOCK3/RELN/IL34/LTK/AGT/EPGN/ADRA2A/HBEGF/ERBB3	21
GO:0002701	GO:0002701	negative regulation of production of molecular mediator of immune response	301296	47/18903	0.0312701	0.166287	0.135746	HMOX1/AXL/JAK3/SMAD7/ACP5/HFE/TGFB3/IRAK3/IL33/IL13RA2/CD22/RABGEF1	12
GO:0061383	GO:0061383	trabecula morphogenesis	301296	47/18903	0.0312701	0.166287	0.135746	SFRP1/GREM1/S1PR1/ADAMTS1/TGFBR1/SLC40A1/FHL2/TEK/SEMA4D/NRG1/ADGRG6/MSX2	12
GO:0120163	GO:0120163	negative regulation of cold-induced thermogenesis	301296	47/18903	0.0312701	0.166287	0.135746	ALDH1A1/TFE3/NOVA1/PGAM5/ID1/NPR3/MAP2K6/PLCL2/ZNF423/FOXC2/ACOT11/IL18R1	12
GO:2001222	GO:2001222	regulation of neuron migration	301296	47/18903	0.0312701	0.166287	0.135746	COL3A1/ADGRG1/MDK/ARHGEF2/IGSF10/NRG1/SEMA3A/NSMF/RELN/NTNG1/NTNG2/SEMA6A	12
GO:0048880	GO:0048880	sensory system development	71/2724	398/18903	0.0315507	0.167331	0.136599	SERPINF1/TGFBR2/MFAP5/WNT5A/WNT16/ATP2B4/NES/IMPDH2/MAB21L1/COL5A2/RARG/CRYAB/BMPR2/CASP2/SDK1/C3/CYP1B1/TGFBR1/ZNF513/WNT5B/ACTL6A/RAB3GAP1/SLC1A1/KDM5B/MAF/ZHX2/PBX2/FOXC1/BCL2/NECTIN1/PLAAT3/EPHB2/OSR2/RDH10/HIPK2/MEIS3/NECTIN3/MFSD2A/BCL11B/NPHP4/TTLL5/WNT9A/MEIS1/PRDM1/SPRY2/TENM3/SEMA3A/VSTM4/GLI3/CACNA1C/BLOC1S3/MDM1/CTNS/PPP1R13L/WNT2/DLX1/FLT1/JAG1/EPHB1/CDON/SKIL/WNT2B/BMP4/SPRED3/ALDH1…	71
GO:0032615	GO:0032615	interleukin-12 production	15/2724	63/18903	0.0316001	0.167331	0.136599	C1QBP/HSPD1/ARRB2/JAK3/CD36/MDK/PLCB1/ACP5/TLR2/IRAK3/LAPTM5/CD40/TNFSF4/IL16/LEP	15
GO:0032655	GO:0032655	regulation of interleukin-12 production	15/2724	63/18903	0.0316001	0.167331	0.136599	C1QBP/HSPD1/ARRB2/JAK3/CD36/MDK/PLCB1/ACP5/TLR2/IRAK3/LAPTM5/CD40/TNFSF4/IL16/LEP	15
GO:0044091	GO:0044091	membrane biogenesis	15/2724	63/18903	0.0316001	0.167331	0.136599	EMP2/NLGN1/CLIP3/RCC1/CHMP3/DMKN/CHMP2A/EPHB2/CAV2/CHMP1B/STX4/SPAST/NRXN2/CHMP4C/TLCD1	15
GO:0051784	GO:0051784	negative regulation of nuclear division	15/2724	63/18903	0.0316001	0.167331	0.136599	ZWINT/CDT1/TOM1L2/KNTC1/XRCC3/MTBP/SPDL1/MAD2L2/AURKB/FBXO5/LIF/MAD2L1/BMP4/ANAPC15/HASPIN	15
GO:0010927	GO:0010927	cellular component assembly involved in morphogenesis	25/2724	119/18903	0.0316416	0.167409	0.136663	KRT19/CFLAR/FLNC/MYPN/CNTN1/GPC1/TPM1/EPB41L3/ITGB1/FIG4/PGM5/FLII/TENM4/EDN1/CSRP2/TLR2/PIKFYVE/OBSCN/ANKRD1/CAPN3/LMOD1/TMOD2/SYNPO2L/ITGB4/TNNT1	25
GO:0150063	GO:0150063	visual system development	70/2724	392/18903	0.0319429	0.168303	0.137393	SERPINF1/TGFBR2/MFAP5/WNT5A/WNT16/ATP2B4/NES/IMPDH2/MAB21L1/COL5A2/RARG/CRYAB/BMPR2/CASP2/SDK1/C3/CYP1B1/TGFBR1/ZNF513/WNT5B/ACTL6A/RAB3GAP1/SLC1A1/KDM5B/MAF/ZHX2/PBX2/FOXC1/BCL2/NECTIN1/PLAAT3/EPHB2/OSR2/RDH10/HIPK2/MEIS3/NECTIN3/MFSD2A/BCL11B/NPHP4/TTLL5/WNT9A/MEIS1/PRDM1/SPRY2/TENM3/VSTM4/GLI3/CACNA1C/BLOC1S3/MDM1/CTNS/PPP1R13L/WNT2/DLX1/FLT1/JAG1/EPHB1/CDON/SKIL/WNT2B/BMP4/SPRED3/ALDH1A3/KDR/…	70
GO:0035924	GO:0035924	cellular response to vascular endothelial growth factor stimulus	17/2724	74/18903	0.0319988	0.168303	0.137393	ATP2B4/NRP2/GAB1/GAS1/MAP2K3/FOXC1/ADAMTS12/PGF/PIK3CD/SPRY2/FLT1/HSPB1/SPHK1/CADM4/KDR/SEMA6A/ADAMTS3	17
GO:0048662	GO:0048662	negative regulation of smooth muscle cell proliferation	17/2724	74/18903	0.0319988	0.168303	0.137393	TAFA5/IGFBP3/BMPR2/CDKN1A/TPM1/HMOX1/APOE/APOD/NDRG4/IGFBP5/TGFB3/MEF2C/NPR3/APLN/NPR1/PPARGC1A/BMP2	17
GO:0002092	GO:0002092	positive regulation of receptor internalization	301174	27/18903	0.0320756	0.168303	0.137393	GREM1/PCSK9/ARRB2/INSR/MAGI2/SFRP4/ARRB1/APLN	8
GO:0003401	GO:0003401	axis elongation	301174	27/18903	0.0320756	0.168303	0.137393	SFRP1/WNT5A/TRIM28/RDH10/MAGI2/SPRY2/BMP4/WNT11	8
GO:0042026	GO:0042026	protein refolding	301174	27/18903	0.0320756	0.168303	0.137393	HSPA2/CRYAB/HSPD1/DNAJB2/HSPB6/DNAJA4/FKBP1B/HSPB1	8
GO:0042278	GO:0042278	purine nucleoside metabolic process	301174	27/18903	0.0320756	0.168303	0.137393	AHCY/ICMT/PNP/MTAP/HPRT1/ENPP4/ACP3/MACROD1	8
GO:0071880	GO:0071880	adenylate cyclase-activating adrenergic receptor signaling pathway	301174	27/18903	0.0320756	0.168303	0.137393	ATP2B4/PDE4B/GNAI2/ADCY9/ADRB2/ADRA1D/ADRA2C/ADRA2A	8
GO:2000647	GO:2000647	negative regulation of stem cell proliferation	301174	27/18903	0.0320756	0.168303	0.137393	NFIB/RARG/TP53/CDKN2C/FBLN1/GLI3/WNT11/SFN	8
GO:0031058	GO:0031058	positive regulation of histone modification	22/2724	102/18903	0.0321064	0.168303	0.137393	DNMT1/DDX21/TP53/WDR5/BRCA1/DEK/PINK1/RUVBL2/KMT2E/PAXBP1/PHF1/ERCC6/MUC1/PAXIP1/LIF/JARID2/ARRB1/MTF2/TET1/PPARGC1A/MYB/PIWIL2	22
GO:0060419	GO:0060419	heart growth	22/2724	102/18903	0.0321064	0.168303	0.137393	S1PR1/TGFBR2/TGFBR1/PIM1/FOXC1/NDRG4/TENM4/SMAD1/EDN1/PPARA/WNT2/MEF2C/TP73/JARID2/DUSP6/PARP2/MIR17HG/MESP1/GLI1/AKAP6/AGT/FOXC2	22
GO:0007099	GO:0007099	centriole replication	301266	42/18903	0.0321618	0.168452	0.137514	CDK2/NUP62/CCP110/BRCA1/NPM1/C2CD3/CHMP2A/MDM1/CEP120/KAT2B/SASS6	11
GO:0003230	GO:0003230	cardiac atrium development	301235	37/18903	0.0327243	0.169856	0.138661	WNT5A/BMPR2/ACVR1/MDM2/WNT2/NPHP3/MESP1/WNT11/BMP2/SMO	10
GO:0007588	GO:0007588	excretion	301235	37/18903	0.0327243	0.169856	0.138661	KCNMA1/TACR1/GNAI2/MDK/EDN1/CORIN/STC1/NPR1/AGT/ABCG2	10
GO:0014046	GO:0014046	dopamine secretion	301235	37/18903	0.0327243	0.169856	0.138661	CXCL12/SYT11/SYT1/SYT7/PINK1/GRM2/PRKN/ABAT/SYT15/SNCA	10
GO:0014059	GO:0014059	regulation of dopamine secretion	301235	37/18903	0.0327243	0.169856	0.138661	CXCL12/SYT11/SYT1/SYT7/PINK1/GRM2/PRKN/ABAT/SYT15/SNCA	10
GO:0014742	GO:0014742	positive regulation of muscle hypertrophy	301235	37/18903	0.0327243	0.169856	0.138661	PARP1/PDE5A/ROCK2/EDN1/HAND2/PARP2/PDE9A/TRPC3/AKAP6/AGT	10
GO:0038179	GO:0038179	neurotrophin signaling pathway	301235	37/18903	0.0327243	0.169856	0.138661	KIDINS220/BDNF/CYFIP2/PPP2R5B/MAGI2/DOK5/SPRY2/DDIT4/GFRA1/AGT	10
GO:0045880	GO:0045880	positive regulation of smoothened signaling pathway	301235	37/18903	0.0327243	0.169856	0.138661	GPC3/SFRP1/ARMC9/EVC/STK36/TEDC2/UCHL5/TEDC1/GLI1/SMO	10
GO:0070229	GO:0070229	negative regulation of lymphocyte apoptotic process	301235	37/18903	0.0327243	0.169856	0.138661	JAK3/BCL2/BCL11B/TSC22D3/SLC39A10/AURKB/ARG2/MIR17HG/BMP4/CD74	10
GO:0002683	GO:0002683	negative regulation of immune system process	79/2724	449/18903	0.032763	0.169856	0.138661	SFRP1/CXCL12/COL3A1/GREM1/CCN3/SERPINB9/PARP1/SERPING1/SYT11/GPR68/FOXF1/PDE5A/SOCS5/TNFRSF11B/LPXN/ID2/LRRC32/STAT2/DUSP3/ARRB2/CD59/OAS3/HMOX1/AXL/SAMHD1/JAK3/DPP4/TYRO3/MDK/SMAD7/AHR/NBL1/TNFAIP6/STAT6/APOD/RUNX3/PLCB1/GPR137B/ACP5/LYAR/TCTA/FSTL3/TSC22D3/HFE/TTLL12/VSIR/CCL2/TGFB3/GLI3/IRAK3/IL33/DUSP10/IL20RB/IL27RA/LRRC17/GATA2/CCL28/INPP5D/ARG2/GLMN/IL13RA2/RHBDF2/C5/BMP4/PLCL2/LAPTM5/ISG1…	79
GO:0006221	GO:0006221	pyrimidine nucleotide biosynthetic process	301205	32/18903	0.0327826	0.169856	0.138661	TYMS/CAD/SHMT1/UCK2/CTPS1/DHODH/NME1/CDA/CMPK2	9
GO:0007628	GO:0007628	adult walking behavior	301205	32/18903	0.0327826	0.169856	0.138661	EPHA4/CEND1/DAB1/ARRB2/UCHL1/GLRB/HIPK2/CTNS/FXN	9
GO:0043304	GO:0043304	regulation of mast cell degranulation	301205	32/18903	0.0327826	0.169856	0.138661	FOXF1/HMOX1/STXBP1/GATA2/IL13RA2/VAMP8/RAC2/STXBP2/RABGEF1	9
GO:0045671	GO:0045671	negative regulation of osteoclast differentiation	301205	32/18903	0.0327826	0.169856	0.138661	SFRP1/TNFRSF11B/TNFAIP6/GPR137B/TCTA/FSTL3/LRRC17/INPP5D/TMEM178A	9
GO:0006479	GO:0006479	protein methylation	40/2724	208/18903	0.032854	0.169945	0.138733	DNMT1/FBL/SNRPB/SMYD3/FAM98A/WDR5/MTHFR/ICMT/EZH2/DOT1L/BRCA1/EED/H1-2/BTG2/KDM3A/PRMT6/CAMKMT/PRDM1/KMT2E/PRMT7/BEND3/PAXBP1/PHF1/KDM4C/NDUFAF7/PAXIP1/JARID2/MECOM/TET3/MTF2/SUV39H2/BHMT/EEF2KMT/SETD6/PRDM6/TET1/MYB/SETBP1/KDM4D/ETFBKMT	40
GO:0008213	GO:0008213	protein alkylation	40/2724	208/18903	0.032854	0.169945	0.138733	DNMT1/FBL/SNRPB/SMYD3/FAM98A/WDR5/MTHFR/ICMT/EZH2/DOT1L/BRCA1/EED/H1-2/BTG2/KDM3A/PRMT6/CAMKMT/PRDM1/KMT2E/PRMT7/BEND3/PAXBP1/PHF1/KDM4C/NDUFAF7/PAXIP1/JARID2/MECOM/TET3/MTF2/SUV39H2/BHMT/EEF2KMT/SETD6/PRDM6/TET1/MYB/SETBP1/KDM4D/ETFBKMT	40
GO:0098739	GO:0098739	import across plasma membrane	39/2724	202/18903	0.0328819	0.169949	0.138736	SLC1A4/ATP2B4/SLC16A2/SLC39A8/ITGB1/SLC12A7/TRPM4/NALF1/CD36/SLC1A1/KCNJ2/ARL6IP5/SLC27A1/SLC47A1/SLC6A6/SLC1A5/WNK4/SLC19A1/SLC7A5/SLC8A1/KCNJ12/SLC9A7/HFE/SLC39A10/CACNA1C/SLC43A1/ATP1B2/SLC15A3/SLC6A9/SLC43A2/ACSL5/SLC2A5/PER2/SLC1A3/AKAP5/KCNJ15/AGT/TRPV3/NTSR1	39
GO:1990542	GO:1990542	mitochondrial transmembrane transport	20/2724	91/18903	0.0331296	0.171088	0.139666	SLC25A5/MCUB/SLC39A8/UCP2/HSPD1/SLC25A23/TOMM40/SLC25A40/SLC25A13/SLC25A29/TIMM21/SLC25A15/SLC25A12/SFXN4/CHCHD4/SFXN2/SLC25A20/GRPEL2/TIMM44/BHLHA15	20
GO:0006826	GO:0006826	iron ion transport	14/2724	58/18903	0.0332535	0.171163	0.139727	STEAP3/FTL/CYBRD1/SLC39A8/TFRC/SLC40A1/NECTIN1/FTH1/MCOLN1/HFE/STEAP4/SLC22A17/MELTF/ATP7A	14
GO:0007131	GO:0007131	reciprocal meiotic recombination	14/2724	58/18903	0.0332535	0.171163	0.139727	RAD51D/CENPX/RAD51C/DMC1/MRE11/RMI1/MLH1/BRME1/RAD51AP1/PSMC3IP/BRIP1/RAD54L/RAD51/ANKLE1	14
GO:0051058	GO:0051058	negative regulation of small GTPase mediated signal transduction	14/2724	58/18903	0.0332535	0.171163	0.139727	ITGA3/RASA4B/NUP62/ITGB1/RASA4/EPHB2/STMN3/ARHGAP42/SPRY2/RASIP1/ARHGAP44/SPRY3/RABGEF1/SH3BP1	14
GO:0140527	GO:0140527	NA	14/2724	58/18903	0.0332535	0.171163	0.139727	RAD51D/CENPX/RAD51C/DMC1/MRE11/RMI1/MLH1/BRME1/RAD51AP1/PSMC3IP/BRIP1/RAD54L/RAD51/ANKLE1	14
GO:1904019	GO:1904019	epithelial cell apoptotic process	28/2724	137/18903	0.0334079	0.171816	0.14026	ICAM1/TGFBR2/CFLAR/SERPINE1/BMPR2/ARRB2/E2F1/HMOX1/TEK/SEMA5A/MDK/KRT18/BCL2/E2F2/RGCC/CCL2/PPARA/SFRP4/CD248/LEF1/HAND2/GATA2/IL6/ANGPTL4/KDR/CD40/WNT11/JAG2	28
GO:0014068	GO:0014068	positive regulation of phosphatidylinositol 3-kinase signaling	18/2724	80/18903	0.0338085	0.173591	0.141709	WNT16/HGF/ROR2/TEK/FN1/INSR/SEMA4D/KIT/UNC5B/FLT1/RELN/PDGFA/KDR/PRR5L/AGT/LEP/ERBB3/HCLS1	18
GO:0070227	GO:0070227	lymphocyte apoptotic process	18/2724	80/18903	0.0338085	0.173591	0.141709	WNT5A/TP53/JAK3/BCL2/LMBR1L/BCL11B/TSC22D3/SLC39A10/GLI3/AURKB/ARG2/MIR17HG/BMP4/CHEK2/CD274/P2RX7/CD74/TNFRSF21	18
GO:0046847	GO:0046847	filopodium assembly	16/2724	69/18903	0.0339483	0.174166	0.142179	DPYSL3/NLGN1/RHOQ/TGFBR1/EPHB2/FGD4/AGRN/TGFB3/MIEN1/DMTN/ARHGAP44/FGD6/BCAS3/ITGB4/ARHGEF4/SH3BP1	16
GO:0051403	GO:0051403	stress-activated MAPK cascade	45/2724	239/18903	0.0344863	0.176718	0.144262	SFRP1/IGFBP6/WNT5A/WNT16/FZD7/MAPK3/CRYAB/NBR1/HGF/CYLD/DUSP3/RASSF2/MAP2K3/SH3RF2/HACD3/TRAF4/ARL6IP5/MAP3K20/PINK1/HIPK2/PLCB1/PER1/PTK2B/SEMA3A/PHLPP1/TRAF2/ERCC6/DUSP10/SH3RF3/HAND2/MAP2K6/EPHB1/PRKN/CARD9/DUSP16/MECOM/SPHK1/RELL1/BMP4/DACT1/AGT/RELL2/CRACR2A/LEP/BMP2	45
GO:0070507	GO:0070507	regulation of microtubule cytoskeleton organization	31/2724	155/18903	0.0345022	0.176718	0.144262	DCTN1/CLIP3/NUP62/CYLD/BMERB1/CHMP3/ARHGEF2/CHMP2A/MAP1A/RPS3/MAP2/STMN3/CHMP1B/PATJ/SPAST/CHMP4C/MAP1B/MPDZ/CEP97/MAPRE3/OCLN/FSD1/EPHA3/TRIM36/SASS6/SKA3/SKA1/SNCA/MAP6/CDK5R1/FAM107A	31
GO:0046434	GO:0046434	organophosphate catabolic process	32/2724	161/18903	0.0347462	0.17745	0.144859	IDH1/PDE4B/PDE5A/DCTPP1/ENPP2/PLD2/NUDT5/SMPD1/IMPA2/PLA2G15/PNP/SAMHD1/UNG/PDE7A/DERA/PLCB1/HPRT1/PLA2G4A/PNPLA6/MBD4/NUDT18/SMPD3/PDE9A/PNPLA7/NT5M/DNPH1/PLPP6/NTSR1/PDE7B/PLB1/PLA2G6/LIPG	32
GO:0002639	GO:0002639	positive regulation of immunoglobulin production	13/2724	53/18903	0.0348736	0.17745	0.144859	MSH2/TFRC/STAT6/MLH1/EPHB2/STX4/MAD2L2/IL33/ATAD5/PAXIP1/IL6/CD40/TNFSF4	13
GO:0051155	GO:0051155	positive regulation of striated muscle cell differentiation	13/2724	53/18903	0.0348736	0.17745	0.144859	ARRB2/EFNB2/BCL2/ATP11A/NRG1/EDN1/CYP26B1/MEF2C/PARP2/RBM24/MESP1/BMP4/AKAP6	13
GO:0097300	GO:0097300	programmed necrotic cell death	13/2724	53/18903	0.0348736	0.17745	0.144859	CFLAR/PARP1/PPIF/PYGL/ASAH1/TP53/CYLD/YBX3/ARHGEF2/PGAM5/TRAF2/PELI1/BIRC3	13
GO:0001946	GO:0001946	lymphangiogenesis	301113	18/18903	0.035127	0.17745	0.144859	PDPN/BMPR2/FOXC1/CLEC14A/VASH1/FOXC2	6
GO:0001956	GO:0001956	positive regulation of neurotransmitter secretion	301113	18/18903	0.035127	0.17745	0.144859	NLGN1/SYT1/RAB3GAP1/STXBP1/STX1B/SNCA	6
GO:0019896	GO:0019896	axonal transport of mitochondrion	301113	18/18903	0.035127	0.17745	0.144859	TRAK1/ARMCX3/UCHL1/FEZ1/SPAST/SYBU	6
GO:0030540	GO:0030540	female genitalia development	301113	18/18903	0.035127	0.17745	0.144859	TBX3/WNT5A/TP63/AXL/TYRO3/SRD5A1	6
GO:0035970	GO:0035970	peptidyl-threonine dephosphorylation	301113	18/18903	0.035127	0.17745	0.144859	PPM1G/DUSP5/PGAM5/DUSP10/PPM1D/DUSP18	6
GO:0038128	GO:0038128	ERBB2 signaling pathway	301113	18/18903	0.035127	0.17745	0.144859	EREG/TGFA/CPNE3/NRG1/HBEGF/ERBB3	6
GO:0046040	GO:0046040	IMP metabolic process	301113	18/18903	0.035127	0.17745	0.144859	PAICS/GART/PFAS/PPAT/PNP/HPRT1	6
GO:0048339	GO:0048339	paraxial mesoderm development	301113	18/18903	0.035127	0.17745	0.144859	WNT5A/FOXC1/EPB41L5/LEF1/WNT11/FOXC2	6
GO:0051382	GO:0051382	kinetochore assembly	301113	18/18903	0.035127	0.17745	0.144859	CENPK/CENPX/KNTC1/MIS12/CENPH/CENPW	6
GO:0051580	GO:0051580	regulation of neurotransmitter uptake	301113	18/18903	0.035127	0.17745	0.144859	RAB3B/ITGB1/GPM6B/PRKN/PER2/SNCA	6
GO:0061644	GO:0061644	protein localization to CENP-A containing chromatin	301113	18/18903	0.035127	0.17745	0.144859	H4C9/H4C8/H4C14/H4C15/H2BC11/H2AC8	6
GO:0090190	GO:0090190	positive regulation of branching involved in ureteric bud morphogenesis	301113	18/18903	0.035127	0.17745	0.144859	MAGED1/GREM1/PAX8/WNT2B/AGT/SMO	6
GO:2001224	GO:2001224	positive regulation of neuron migration	301113	18/18903	0.035127	0.17745	0.144859	MDK/ARHGEF2/SEMA3A/NSMF/RELN/SEMA6A	6
GO:0030100	GO:0030100	regulation of endocytosis	40/2724	209/18903	0.0351574	0.17746	0.144867	GPC3/GREM1/SYT11/WNT5A/NLGN1/CLIP3/PCSK9/SERPINE1/APPL2/SNX17/C3/ARRB2/EFNB2/SMPD1/VPS28/AXL/CD36/CD151/INSR/APOE/RAB5B/STON1/MAGI2/AAK1/HFE/LRSAM1/RUFY1/SFRP4/BTBD9/GATA2/SPHK1/ARRB1/SNAP91/STX1B/APLN/ANKRD13B/EPHA3/CD22/RABGEF1/SNCA	40
GO:0061053	GO:0061053	somite development	19/2724	86/18903	0.0354001	0.178541	0.14575	SFRP1/WNT5A/FOXF1/MTHFD1/TP53/PRKDC/FOXC1/PALB2/NLE1/EPB41L5/LEF1/XRCC2/MESP1/WNT11/FOXC2/LFNG/FRZB/SMO/SCX	19
GO:0043255	GO:0043255	regulation of carbohydrate biosynthetic process	22/2724	103/18903	0.0354576	0.178687	0.145869	PPP1R3C/IRS1/WDR5/PPP1R3B/PASK/SESN2/HAS2/INSR/ACADM/PDK2/PTK2B/PPARA/RANBP2/SMPD3/KAT2B/PPP1R3G/SORBS1/PPP1R3E/PPARGC1A/NTSR1/SNCA/LEP	22
GO:0001654	GO:0001654	eye development	69/2724	388/18903	0.0356725	0.179625	0.146635	SERPINF1/TGFBR2/MFAP5/WNT5A/WNT16/ATP2B4/NES/IMPDH2/MAB21L1/COL5A2/RARG/CRYAB/BMPR2/CASP2/SDK1/CYP1B1/TGFBR1/ZNF513/WNT5B/ACTL6A/RAB3GAP1/SLC1A1/KDM5B/MAF/ZHX2/PBX2/FOXC1/BCL2/NECTIN1/PLAAT3/EPHB2/OSR2/RDH10/HIPK2/MEIS3/NECTIN3/MFSD2A/BCL11B/NPHP4/TTLL5/WNT9A/MEIS1/PRDM1/SPRY2/TENM3/VSTM4/GLI3/CACNA1C/BLOC1S3/MDM1/CTNS/PPP1R13L/WNT2/DLX1/FLT1/JAG1/EPHB1/CDON/SKIL/WNT2B/BMP4/SPRED3/ALDH1A3/KDR/WDP…	69
GO:0050918	GO:0050918	positive chemotaxis	15/2724	64/18903	0.0359602	0.180928	0.147699	CCR4/CXCL12/S1PR1/HMGB2/WNT5A/F3/HGF/SEMA5A/PGF/FGF7/BMP4/COLEC10/KDR/F7/IL16	15
GO:0097581	GO:0097581	lamellipodium organization	20/2724	92/18903	0.0367938	0.184974	0.151001	S1PR1/PDPN/ARPIN/NCKAP1/ENPP2/ITGB1/ARPC2/ABLIM3/ACTR3/NUP85/AJUBA/CORO1B/VAV2/KIT/ATP7A/DMTN/OCLN/RAC2/PLCE1/ARHGEF4	20
GO:0001890	GO:0001890	placenta development	30/2724	150/18903	0.0370548	0.185987	0.151829	MME/KRT19/STC2/PARP1/E2F7/STOX2/BMPR2/TRIM28/LDOC1/SPP1/SOCS3/HS6ST1/PRDM1/BIRC6/STC1/SOX15/RSPO3/JUNB/WNT2/LEF1/GJB2/GATA2/LIF/PARP2/E2F8/VASH1/ITGB8/LEP/HES1/VASH2	30
GO:0030010	GO:0030010	establishment of cell polarity	30/2724	150/18903	0.0370548	0.185987	0.151829	DCTN1/WNT5A/FOXF1/ITGB1/DOCK2/RAB10/ROCK2/ALPK2/PARD3B/FEZ1/KIF26B/SPRY2/PATJ/PTK2B/SPDL1/AMOT/AMOTL2/CYP26B1/MAP1B/EPHB1/FBF1/MAD2L1/BRSK2/BCAS3/MYO9A/WDPCP/CORO7/HES1/FRMD4B/SH3BP1	30
GO:0001938	GO:0001938	positive regulation of endothelial cell proliferation	24/2724	115/18903	0.037226	0.186398	0.152164	CXCL12/HMGB2/WNT5A/F3/NRP2/BMPR2/TGFBR1/HMOX1/TEK/SEMA5A/MDK/CAV2/PGF/PIK3CD/WNT2/FGF7/GATA2/TNFSF12/STAT5A/APLN/BMP4/KDR/BMP2/VASH2	24
GO:0042303	GO:0042303	molting cycle	24/2724	115/18903	0.037226	0.186398	0.152164	WNT5A/EXT1/FST/TP63/FZD6/APCDD1/IGFBP5/BCL2/PER1/LAMA5/PPP1R13L/FGF7/KRT14/TRADD/FOXQ1/ATP7A/KRT17/KRT33B/PDGFA/LDB2/MSX2/HPSE/TRPV3/SMO	24
GO:0042633	GO:0042633	hair cycle	24/2724	115/18903	0.037226	0.186398	0.152164	WNT5A/EXT1/FST/TP63/FZD6/APCDD1/IGFBP5/BCL2/PER1/LAMA5/PPP1R13L/FGF7/KRT14/TRADD/FOXQ1/ATP7A/KRT17/KRT33B/PDGFA/LDB2/MSX2/HPSE/TRPV3/SMO	24
GO:0070302	GO:0070302	regulation of stress-activated protein kinase signaling cascade	38/2724	198/18903	0.0377722	0.188307	0.153723	SFRP1/IGFBP6/WNT5A/WNT16/FZD7/MAPK3/NBR1/HGF/CYLD/DUSP3/RASSF2/SH3RF2/TRAF4/ARL6IP5/PINK1/HIPK2/PLCB1/PER1/PTK2B/SEMA3A/PHLPP1/TRAF2/DUSP10/SH3RF3/HAND2/EPHB1/PRKN/CARD9/DUSP16/MECOM/SPHK1/RELL1/BMP4/DACT1/RELL2/CRACR2A/LEP/BMP2	38
GO:0033574	GO:0033574	response to testosterone	301266	43/18903	0.0377763	0.188307	0.153723	NASP/CFLAR/NQO1/ROCK2/SPP1/PSPH/MTAP/SRD5A1/EDN1/HOXA11/HOXB13	11
GO:0006023	GO:0006023	aminoglycan biosynthetic process	18/2724	81/18903	0.0378147	0.188307	0.153723	GALNT5/DSEL/EXT1/CHPF2/HAS2/XYLT2/HS6ST1/CHPF/HS3ST3B1/HS2ST1/SMPD3/HS3ST2/HYAL1/HS3ST3A1/ST3GAL6/B3GNT2/CHST6/NDST3	18
GO:0007422	GO:0007422	peripheral nervous system development	18/2724	81/18903	0.0378147	0.188307	0.153723	NFASC/GPC1/NDRG1/BDNF/HOXD10/ADGRB2/NEFH/RUNX3/HOXD9/NRG1/SH3TC2/HAND2/CLDN1/ADGRG6/PLXNA4/SERPINI1/ITGB4/ERBB3	18
GO:0097061	GO:0097061	dendritic spine organization	18/2724	81/18903	0.0378147	0.188307	0.153723	ITGA3/EPHA4/ZNF804A/NLGN1/SHANK1/DBN1/INSR/APOE/EPHB2/DOCK10/NGEF/EPHB1/CHRNA7/RELN/HOMER1/ARHGAP44/ITPKA/CDK5R1	18
GO:0045446	GO:0045446	endothelial cell differentiation	25/2724	121/18903	0.0379321	0.188307	0.153723	ICAM1/S1PR1/COL15A1/PDPN/ADD1/BMPR2/ROCK2/ACVR1/ATOH8/PLCB1/NRG1/APOLD1/ID1/STC1/ROBO4/JAG1/CLDN1/TJP2/MESP1/PROC/BMP4/RAPGEF3/KDR/HPSE/F11R	25
GO:0007566	GO:0007566	embryo implantation	14/2724	59/18903	0.0380147	0.188307	0.153723	TGFBR2/STC2/EMP2/C1QBP/RECK/DDR1/TRIM28/SPP1/FBLN1/IGFBP7/STC1/LIF/TRO/ITGB4	14
GO:0030042	GO:0030042	actin filament depolymerization	14/2724	59/18903	0.0380147	0.188307	0.153723	SCIN/CAPG/ADD1/WASHC2C/CRACD/SEMA5A/FLII/TRIOBP/MICAL1/LMOD1/TMOD2/DMTN/PLEKHH2/SH3BP1	14
GO:0035773	GO:0035773	insulin secretion involved in cellular response to glucose stimulus	14/2724	59/18903	0.0380147	0.188307	0.153723	RAB11FIP5/PTPRN/GPR68/UCP2/TRPM4/OXCT1/SIDT2/CCDC186/STX4/FKBP1B/PTPRN2/BRSK2/ADRA2A/PLA2G6	14
GO:0051289	GO:0051289	protein homotetramerization	14/2724	59/18903	0.0380147	0.188307	0.153723	CRYZ/SHMT1/SHMT2/APPL2/TRPM4/SAMHD1/KCNJ2/MCOLN1/HPRT1/KCNJ12/EVL/CTH/THG1L/ALDH1A3	14
GO:0071709	GO:0071709	membrane assembly	14/2724	59/18903	0.0380147	0.188307	0.153723	EMP2/NLGN1/RCC1/CHMP3/DMKN/CHMP2A/EPHB2/CAV2/CHMP1B/STX4/SPAST/NRXN2/CHMP4C/TLCD1	14
GO:0003283	GO:0003283	atrial septum development	301143	23/18903	0.038179	0.188307	0.153723	WNT5A/BMPR2/ACVR1/MDM2/NPHP3/WNT11/SMO	7
GO:0046599	GO:0046599	regulation of centriole replication	301143	23/18903	0.038179	0.188307	0.153723	NUP62/BRCA1/NPM1/MDM1/CEP120/KAT2B/SASS6	7
GO:0051383	GO:0051383	kinetochore organization	301143	23/18903	0.038179	0.188307	0.153723	CDT1/CENPK/CENPX/KNTC1/MIS12/CENPH/CENPW	7
GO:0072576	GO:0072576	liver morphogenesis	301143	23/18903	0.038179	0.188307	0.153723	CFLAR/LIMS2/MDK/TGFA/RPS6KA1/IL6/GLI1	7
GO:0150146	GO:0150146	NA	301143	23/18903	0.038179	0.188307	0.153723	EPHA4/C3/DUSP3/TGFBR1/STON1/IQSEC1/TGFB3	7
GO:1900273	GO:1900273	positive regulation of long-term synaptic potentiation	301143	23/18903	0.038179	0.188307	0.153723	MME/EPHB2/ADCY1/CHRNA7/RELN/NRGN/AKAP5	7
GO:1902254	GO:1902254	negative regulation of intrinsic apoptotic signaling pathway by p53 class mediator	301143	23/18903	0.038179	0.188307	0.153723	MDM2/BCL2/ATAD5/MUC1/PRKN/ZNF385A/CD74	7
GO:2001169	GO:2001169	regulation of ATP biosynthetic process	301143	23/18903	0.038179	0.188307	0.153723	PARP1/AK4/PID1/PINK1/SLC25A12/PPARA/PPARGC1A	7
GO:0002688	GO:0002688	regulation of leukocyte chemotaxis	26/2724	127/18903	0.0385341	0.18991	0.155031	CXCL12/GREM1/CCN3/WNT5A/MAPK3/SERPINE1/C1QBP/DPP4/MDK/NBL1/TNFAIP6/MPP1/RARRES2/PGF/EDN1/PTK2B/CCL2/IL34/C5/IL6/PADI2/RAC2/DAPK2/F7/CD74/MTUS1	26
GO:0003203	GO:0003203	endocardial cushion morphogenesis	301235	38/18903	0.0388649	0.191088	0.155993	TGFBR2/TBX3/TGFBR1/ACVR1/DCHS1/MDM2/ROBO2/MSX1/MSX2/BMP2	10
GO:0032885	GO:0032885	regulation of polysaccharide biosynthetic process	301235	38/18903	0.0388649	0.191088	0.155993	PPP1R3C/IRS1/PPP1R3B/PASK/HAS2/INSR/SMPD3/PPP1R3G/SORBS1/PPP1R3E	10
GO:0045191	GO:0045191	regulation of isotype switching	301235	38/18903	0.0388649	0.191088	0.155993	MSH2/TFRC/STAT6/MLH1/MAD2L2/ATAD5/IL27RA/PAXIP1/CD40/TNFSF4	10
GO:0060291	GO:0060291	long-term synaptic potentiation	22/2724	104/18903	0.0390621	0.191907	0.156662	EPHA4/MME/SNAP25/SHANK2/NFATC4/SLC1A1/APOE/MPP2/EPHB2/ADCY1/STX4/PTK2B/VAMP2/RASGRF2/CALB2/CHRNA7/RELN/NRGN/PRRT1/AKAP5/SNCA/FAM107A	22
GO:0046337	GO:0046337	phosphatidylethanolamine metabolic process	301174	28/18903	0.0394102	0.192847	0.157429	PLA2G15/ABHD4/SLC27A1/PLAAT3/MFSD2A/PLAAT4/PLB1/PLA2G6	8
GO:0090382	GO:0090382	phagosome maturation	301174	28/18903	0.0394102	0.192847	0.157429	SYT11/RAB7B/SYT7/SRPX/MCOLN1/PIKFYVE/RAB38/P2RX7	8
GO:0007143	GO:0007143	female meiotic nuclear division	301205	33/18903	0.0394987	0.192847	0.157429	FMN2/EREG/NCAPH2/RAD51C/MLH1/SPIRE2/BRME1/FBXO5/SYCP2	9
GO:0042219	GO:0042219	cellular modified amino acid catabolic process	301205	33/18903	0.0394987	0.192847	0.157429	PCYOX1/AHCY/PCYOX1L/CHAC1/DMGDH/CHAC2/BHMT/GGACT/DIO2	9
GO:0060351	GO:0060351	cartilage development involved in endochondral bone morphogenesis	301205	33/18903	0.0394987	0.192847	0.157429	TGFBR2/EXT1/RARG/CBS/COMP/STC1/COL27A1/SMPD3/HOXA11	9
GO:0090659	GO:0090659	walking behavior	301205	33/18903	0.0394987	0.192847	0.157429	EPHA4/CEND1/DAB1/ARRB2/UCHL1/GLRB/HIPK2/CTNS/FXN	9
GO:0030834	GO:0030834	regulation of actin filament depolymerization	13/2724	54/18903	0.0400812	0.192847	0.157429	SCIN/CAPG/ADD1/WASHC2C/CRACD/SEMA5A/FLII/TRIOBP/LMOD1/TMOD2/DMTN/PLEKHH2/SH3BP1	13
GO:0045744	GO:0045744	negative regulation of G protein-coupled receptor signaling pathway	13/2724	54/18903	0.0400812	0.192847	0.157429	ATP2B4/PDE4B/RNF157/ARRB2/GNAI2/GRK3/GIPR/MRAP2/APLP1/ARRB1/ADRB2/APLN/SNCA	13
GO:0007269	GO:0007269	neurotransmitter secretion	30/2724	151/18903	0.0400839	0.192847	0.157429	SNAP25/SYT11/NLGN1/SYT1/SYT7/RAB3GAP1/PREPL/CHRM2/STXBP1/SNPH/ADCY1/STX4/VAMP2/PPFIA3/NRXN2/APBA1/UNC13A/MEF2C/ASIC1/PRKN/SNCAIP/PTPRN2/STX1B/CHRNA5/STXBP2/CADPS2/RIMS2/SNCA/ADRA2A/P2RX7	30
GO:0046718	GO:0046718	viral entry into host cell	30/2724	151/18903	0.0400839	0.192847	0.157429	ICAM1/PTX3/TFRC/EFNB2/ITGB1/ITGB5/SMPD1/AXL/DPP4/TYRO3/JPT2/INSR/PLSCR1/SLC1A5/NECTIN1/SIVA1/CAV2/TRIM22/TRIM26/PIKFYVE/CH25H/IFITM1/NECTIN4/CLDN1/SLC52A1/VAMP8/CIITA/TRIM62/F11R/CD74	30
GO:0099643	GO:0099643	signal release from synapse	30/2724	151/18903	0.0400839	0.192847	0.157429	SNAP25/SYT11/NLGN1/SYT1/SYT7/RAB3GAP1/PREPL/CHRM2/STXBP1/SNPH/ADCY1/STX4/VAMP2/PPFIA3/NRXN2/APBA1/UNC13A/MEF2C/ASIC1/PRKN/SNCAIP/PTPRN2/STX1B/CHRNA5/STXBP2/CADPS2/RIMS2/SNCA/ADRA2A/P2RX7	30
GO:0001833	GO:0001833	inner cell mass cell proliferation	301082	14/18903	0.0400853	0.192847	0.157429	NCAPG2/GINS1/PALB2/BRCA2/SALL4	5
GO:0006287	GO:0006287	base-excision repair, gap-filling	301082	14/18903	0.0400853	0.192847	0.157429	PCNA/FEN1/POLE/LIG1/POLD1	5
GO:0014061	GO:0014061	regulation of norepinephrine secretion	301082	14/18903	0.0400853	0.192847	0.157429	OXTR/KCNB1/ADRA2C/AGT/ADRA2A	5
GO:0033169	GO:0033169	histone H3-K9 demethylation	301082	14/18903	0.0400853	0.192847	0.157429	KDM3A/HR/KDM4C/KDM7A/KDM4D	5
GO:0035563	GO:0035563	positive regulation of chromatin binding	301082	14/18903	0.0400853	0.192847	0.157429	DDX11/CDT1/GMNN/EBF2/KDM4D	5
GO:0044849	GO:0044849	estrous cycle	301082	14/18903	0.0400853	0.192847	0.157429	PCNA/OXTR/CYP1B1/MDK/HAS2	5
GO:0048243	GO:0048243	norepinephrine secretion	301082	14/18903	0.0400853	0.192847	0.157429	OXTR/KCNB1/ADRA2C/AGT/ADRA2A	5
GO:0048711	GO:0048711	positive regulation of astrocyte differentiation	301082	14/18903	0.0400853	0.192847	0.157429	ID2/PRPF19/LIF/BMP2/HES1	5
GO:0051547	GO:0051547	regulation of keratinocyte migration	301082	14/18903	0.0400853	0.192847	0.157429	HAS2/IQSEC1/FGF7/EPPK1/HBEGF	5
GO:0070141	GO:0070141	response to UV-A	301082	14/18903	0.0400853	0.192847	0.157429	MME/CCND1/MMP1/CERS1/OPN3	5
GO:0071871	GO:0071871	response to epinephrine	301082	14/18903	0.0400853	0.192847	0.157429	ATP2B4/PDE4B/SRD5A1/PENK/SNCA	5
GO:0072160	GO:0072160	nephron tubule epithelial cell differentiation	301082	14/18903	0.0400853	0.192847	0.157429	STAT1/OSR1/PAX8/MEF2C/LIF	5
GO:0098814	GO:0098814	spontaneous synaptic transmission	301082	14/18903	0.0400853	0.192847	0.157429	SYT1/ITGB1/PRKN/STX1B/RIMS2	5
GO:1901160	GO:1901160	primary amino compound metabolic process	301082	14/18903	0.0400853	0.192847	0.157429	SRD5A1/BTBD9/AGMAT/ATP7A/AZIN2	5
GO:1902043	GO:1902043	positive regulation of extrinsic apoptotic signaling pathway via death domain receptors	301082	14/18903	0.0400853	0.192847	0.157429	SFRP1/PMAIP1/ATF3/TIMP3/SKIL	5
GO:2001171	GO:2001171	positive regulation of ATP biosynthetic process	301082	14/18903	0.0400853	0.192847	0.157429	PID1/PINK1/SLC25A12/PPARA/PPARGC1A	5
GO:0090316	GO:0090316	positive regulation of intracellular protein transport	31/2724	157/18903	0.0402948	0.193706	0.15813	LEPROT/ANP32B/STOM/TRIM28/ABLIM3/CTDSPL2/PINK1/PDCD5/BBC3/CEP131/TCAF2/VAMP2/GLI3/SORL1/TMEM30B/PDZK1/KCNB1/JUP/UBL4B/RHOU/BCAS3/AKAP5/RAPGEF3/RAC2/MIEF2/PRR5L/SFN/LEP/SMO/HCLS1/CDK5R1	31
GO:0002262	GO:0002262	myeloid cell homeostasis	33/2724	169/18903	0.0405482	0.194625	0.15888	STAT1/HMGB2/NCAPG2/PDE4B/SLC25A5/MTHFD1/ID2/HMOX1/AXL/JAK3/SLC25A40/GCNT4/PRKDC/ITPKB/FANCC/HIPK2/LYAR/PIK3CD/KMT2E/CEBPG/KIT/RPS17/GATA2/XKR8/INPP5D/DMTN/HOXA5/KLF2/BMP4/IL6/ISG15/MYB/HCLS1	33
GO:0007568	GO:0007568	aging	33/2724	169/18903	0.0405482	0.194625	0.15888	SERPINF1/MME/TGFBR2/SERPING1/TYMS/ASS1/TNFRSF1B/NQO1/UCP2/CRYAB/CASP2/TP63/TFRC/DNMBP/APOD/COMP/IGFBP5/FBXO4/EDN1/ALPL/TGFB3/IGFBP2/GJB2/FOS/PENK/KRT14/AURKB/CLDN1/KRT33B/GFRA1/ABAT/AGT/RGN	33
GO:0051048	GO:0051048	negative regulation of secretion	34/2724	175/18903	0.0406009	0.194729	0.158965	SFRP1/RAB11FIP5/CCN3/SYT11/IRS1/FOXF1/TNFRSF1B/OXTR/HADH/UCP2/HMOX1/GNAI2/APOE/STXBP6/WNK4/NRG1/EDN1/FKBP1B/SYTL4/KCNB1/ASIC1/PRKN/LIF/IL13RA2/RHBDF2/ADRA2C/VAMP8/ABAT/RABGEF1/SNCA/LEP/ADRA2A/ERBB3/CD74	34
GO:0003170	GO:0003170	heart valve development	15/2724	65/18903	0.0407386	0.194836	0.159053	TGFBR2/TNFRSF1B/BMPR2/ELN/ROCK2/ACVR1/DCHS1/MDM2/PRDM1/MEF2C/JAG1/ROBO2/BMP4/BMP2/SCX	15
GO:0080164	GO:0080164	regulation of nitric oxide metabolic process	15/2724	65/18903	0.0407386	0.194836	0.159053	PTX3/ATP2B4/ASS1/ROCK2/CD36/INSR/KHSRP/ACP5/EDN1/PTK2B/DDAH2/KLF2/AGT/RGN/CD34	15
GO:0055017	GO:0055017	cardiac muscle tissue growth	20/2724	93/18903	0.0407478	0.194836	0.159053	S1PR1/TGFBR2/TGFBR1/PIM1/FOXC1/NDRG4/TENM4/SMAD1/EDN1/PPARA/WNT2/MEF2C/TP73/JARID2/PARP2/MIR17HG/GLI1/AKAP6/AGT/FOXC2	20
GO:0070301	GO:0070301	cellular response to hydrogen peroxide	20/2724	93/18903	0.0407478	0.194836	0.159053	PCNA/PPIF/NQO1/HGF/TRAP1/CYP1B1/EZH2/AXL/STAT6/PINK1/RPS3/EDN1/SMPD3/SPHK1/IL18BP/KLF2/IL6/MAP1LC3A/FXN/GPR37	20
GO:0071901	GO:0071901	negative regulation of protein serine/threonine kinase activity	25/2724	122/18903	0.0414059	0.197832	0.161498	SFRP1/NUP62/CDKN1A/CDKN2C/SMPD1/UCHL1/INCA1/APOE/IPO7/HHEX/SLC8A1/SPRY2/IRAK3/SORL1/DUSP10/CDKN2A/KAT2B/RASIP1/DUSP16/BMP4/CDKN1C/PRKAR2B/AGT/SPRY3/BMP2	25
GO:0045055	GO:0045055	regulated exocytosis	45/2724	242/18903	0.0414792	0.198031	0.16166	RAB11FIP5/SNAP25/SYT11/SCIN/NLGN1/FOXF1/SYT1/SYT7/RAB27A/HMOX1/RAB10/GNAI2/RAB3GAP1/PREPL/CHRM2/STXBP1/SNPH/PIK3CD/MICAL1/ADCY1/STX4/VAMP2/PPFIA3/APBA1/KIT/UNC13A/KCNB1/GATA2/DMTN/IL13RA2/STX1B/CHRNA5/VAMP8/RAC2/STXBP2/SYT15/PTGDS/CADPS2/RIMS2/RABGEF1/SNCA/ADRA2A/P2RX7/CACNA1G/CACNA1H	45
GO:0043279	GO:0043279	response to alkaloid	21/2724	99/18903	0.0419225	0.199995	0.163264	OXTR/NQO1/SDK1/SMPD1/TACR1/GSTM2/SLC1A1/ST8SIA2/TGM2/SLC8A1/PTK2B/PENK/GRM2/HOMER1/BLM/RAD51/SLC1A3/MAP1LC3A/ABAT/BCHE/HES1	21
GO:0002790	GO:0002790	peptide secretion	43/2724	230/18903	0.0420664	0.200193	0.163425	SFRP1/RAB11FIP5/CCN3/PTPRN/SNAP25/GPR68/RAB1A/IRS1/RASL10B/SLC16A2/HADH/SLC16A1/UCP2/SYT7/TRPM4/OXCT1/PASK/SIDT2/EDN1/GIPR/CCDC186/STX4/HFE/PCK2/FKBP1B/PFKFB2/PAX8/SYTL4/KCNB1/SMPD3/PRKN/PTPRN2/CPE/EXOC3L1/BRSK2/PER2/IL6/ABAT/RIMS2/LEP/ADRA2A/CD74/PLA2G6	43
GO:0042311	GO:0042311	vasodilation	301296	49/18903	0.0421131	0.200193	0.163425	EXT1/KCNMA1/APOE/VSTM4/GCH1/CPS1/NPR3/ADRB2/KLF2/AGT/ADRA2A/PLA2G6	12
GO:0043457	GO:0043457	regulation of cellular respiration	301296	49/18903	0.0421131	0.200193	0.163425	AK4/PPIF/SHMT2/TRAP1/SLC25A23/PINK1/CISD1/ATP7A/COX7A1/OPN3/PPARGC1A/SNCA	12
GO:2000378	GO:2000378	negative regulation of reactive oxygen species metabolic process	301296	49/18903	0.0421131	0.200193	0.163425	CFLAR/CRYAB/TP53/TRAP1/BRCA1/BCL2/PINK1/ACP5/PPARA/CTNS/PRKN/MPV17L	12
GO:0021766	GO:0021766	hippocampus development	18/2724	82/18903	0.0421559	0.200193	0.163425	KIRREL3/ATP2B4/DAB1/EZH2/MDK/PLXNA3/SRD5A1/MFSD2A/BTG2/TSC1/FEZ1/GLI3/LEF1/DLX1/RELN/SEMA6B/SMO/CDK5R1	18
GO:2000736	GO:2000736	regulation of stem cell differentiation	18/2724	82/18903	0.0421559	0.200193	0.163425	LBH/TBX3/RBBP4/ZFP36L2/NUDT21/EZH2/RBBP7/PRKDC/FOXC1/KDM3A/PUS7/LTBP3/KDM4C/JAG1/RBM24/TACSTD2/SLC4A11/HES1	18
GO:0002699	GO:0002699	positive regulation of immune effector process	48/2724	261/18903	0.0429111	0.203351	0.166004	MSH2/WNT5A/SEMA7A/FOXF1/SOCS5/SPON2/DDX21/APPL2/HSPD1/C3/TFRC/TAP2/HMOX1/CD36/STAT6/MR1/CADM1/STXBP1/MLH1/GPRC5B/EPHB2/SLC7A5/STX4/NFKBIZ/TRAF2/MAD2L2/IL33/ATAD5/KIT/GATA2/PAXIP1/CARD9/LACC1/IL13RA2/LAPTM5/IL6/VAMP8/RAC2/COLEC10/STXBP2/CD40/TNFSF4/MYB/RABGEF1/RAET1E/P2RX7/CD74/IL18R1	48
GO:0070661	GO:0070661	leukocyte proliferation	62/2724	348/18903	0.043021	0.203351	0.166004	HELLS/GREM1/TGFBR2/EMP2/PDE5A/MAPK3/IMPDH2/TNFRSF1B/HSPD1/TP53/LRRC32/CDKN1A/TFRC/CTPS1/DOCK2/TACR1/PNP/CD320/JAK3/CD151/AHR/STAT6/BCL2/EPHB2/RPS3/LMBR1L/HHEX/HPRT1/SLC39A10/VSIR/FKBP1B/IL33/ATAD5/KIT/JUNB/IGFBP2/LEF1/MEF2C/IL20RB/IL27RA/NFATC2/NPR3/INPP5D/ARG2/GLMN/EFNB1/HLA-DPA1/IL34/BMP4/PLCL2/IL6/RAC2/PELI1/CD40/TNFSF4/CD22/CD274/LEP/P2RX7/CD74/HES1/TNFRSF21	62
GO:0003208	GO:0003208	cardiac ventricle morphogenesis	16/2724	71/18903	0.0430907	0.203351	0.166004	TGFBR2/FOXF1/DSP/TPM1/TGFBR1/SMAD7/FOXC1/NRG1/PPP1R13L/MEF2C/HAND2/JAG1/CPE/MIR17HG/MESP1/FOXC2	16
GO:0051057	GO:0051057	positive regulation of small GTPase mediated signal transduction	16/2724	71/18903	0.0430907	0.203351	0.166004	COL3A1/LPAR1/F2RL2/ALS2/ADGRG1/GPR4/ITPKB/PRAG1/TGM2/NRG1/RELN/CDON/ARRB1/SYNPO2L/F11R/LPAR6	16
GO:0051310	GO:0051310	metaphase plate congression	16/2724	71/18903	0.0430907	0.203351	0.166004	CDT1/KPNB1/NUP62/CHMP3/CHMP2A/MLH1/MIS12/CHMP1B/SPDL1/NUDC/CHMP4C/AURKB/KAT2B/GEM/CENPQ/PINX1	16
GO:0099518	GO:0099518	vesicle cytoskeletal trafficking	16/2724	71/18903	0.0430907	0.203351	0.166004	MYO19/TRAK1/MYO1D/RAB1A/MAP2/KIF1C/AP3B2/CCDC186/CNIH2/BLOC1S3/KIF3A/DYNC1I1/MYO5C/AP3S2/MYO1F/TRIM46	16
GO:0043407	GO:0043407	negative regulation of MAP kinase activity	14/2724	60/18903	0.0432431	0.203351	0.166004	SFRP1/NUP62/SMPD1/UCHL1/APOE/SPRY2/IRAK3/SORL1/DUSP10/DUSP16/BMP4/AGT/SPRY3/BMP2	14
GO:0044409	GO:0044409	entry into host	31/2724	158/18903	0.0434506	0.203351	0.166004	ICAM1/PTX3/FUCA2/TFRC/EFNB2/ITGB1/ITGB5/SMPD1/AXL/DPP4/TYRO3/JPT2/INSR/PLSCR1/SLC1A5/NECTIN1/SIVA1/CAV2/TRIM22/TRIM26/PIKFYVE/CH25H/IFITM1/NECTIN4/CLDN1/SLC52A1/VAMP8/CIITA/TRIM62/F11R/CD74	31
GO:0010634	GO:0010634	positive regulation of epithelial cell migration	34/2724	176/18903	0.0435931	0.203351	0.166004	ITGA3/RTN4/TGFBR2/WNT5A/NRP2/BMPR2/ENPP2/TACR1/HMOX1/TEK/MAP2K3/ROCK2/SEMA5A/PLPP3/HAS2/IQSEC1/ATOH8/EDN1/PIK3CD/RRAS/EPB41L5/PTK2B/FGF7/GATA2/HYAL1/HSPB1/STAT5A/BMP4/BCAS3/KDR/CD40/AGT/FOXC2/HBEGF	34
GO:1901879	GO:1901879	regulation of protein depolymerization	19/2724	88/18903	0.0436887	0.203351	0.166004	SCIN/NES/CAPG/ADD1/WASHC2C/BMERB1/CRACD/SEMA5A/FLII/ARHGEF2/MAP1A/TRIOBP/SPAST/MAP1B/LMOD1/TMOD2/DMTN/PLEKHH2/SH3BP1	19
GO:2000781	GO:2000781	positive regulation of double-strand break repair	19/2724	88/18903	0.0436887	0.203351	0.166004	DDX11/RBBP8/PARP1/FMN2/TIMELESS/SMARCC1/ACTL6A/PRKDC/SPIRE2/YEATS4/RUVBL2/RAD51AP1/SLF1/MAD2L2/ERCC6/FANCB/WRAP53/DPF1/KDM4D	19
GO:0000050	GO:0000050	urea cycle	301052	10/18903	0.0438607	0.203351	0.166004	ASS1/SLC25A15/CPS1/ARG2	4
GO:0003330	GO:0003330	regulation of extracellular matrix constituent secretion	301052	10/18903	0.0438607	0.203351	0.166004	TNFRSF1B/RGCC/AGT/BMP2	4
GO:0006222	GO:0006222	UMP biosynthetic process	301052	10/18903	0.0438607	0.203351	0.166004	CAD/UCK2/DHODH/CDA	4
GO:0009396	GO:0009396	folic acid-containing compound biosynthetic process	301052	10/18903	0.0438607	0.203351	0.166004	GART/DHFR/MTHFD1/GCH1	4
GO:0031125	GO:0031125	rRNA 3'-end processing	301052	10/18903	0.0438607	0.203351	0.166004	EXOSC2/EXOSC9/EXOSC8/ERI1	4
GO:0032070	GO:0032070	regulation of deoxyribonuclease activity	301052	10/18903	0.0438607	0.203351	0.166004	PCNA/DDX11/NPM1/RPS3	4
GO:0033007	GO:0033007	negative regulation of mast cell activation involved in immune response	301052	10/18903	0.0438607	0.203351	0.166004	FOXF1/HMOX1/IL13RA2/RABGEF1	4
GO:0035878	GO:0035878	nail development	301052	10/18903	0.0438607	0.203351	0.166004	FZD6/MSX1/MSX2/ITGB4	4
GO:0036093	GO:0036093	germ cell proliferation	301052	10/18903	0.0438607	0.203351	0.166004	EIF2S2/FANCA/UCHL1/PTGDS	4
GO:0048263	GO:0048263	determination of dorsal identity	301052	10/18903	0.0438607	0.203351	0.166004	GREM1/ACVR1/NBL1/GREM2	4
GO:0048672	GO:0048672	positive regulation of collateral sprouting	301052	10/18903	0.0438607	0.203351	0.166004	CRABP2/BDNF/SEMA4D/WNT3	4
GO:0060502	GO:0060502	epithelial cell proliferation involved in lung morphogenesis	301052	10/18903	0.0438607	0.203351	0.166004	NFIB/WNT2/FGF7/BMP4	4
GO:0060536	GO:0060536	cartilage morphogenesis	301052	10/18903	0.0438607	0.203351	0.166004	STC1/HAND2/HOXA5/MSX1	4
GO:0061626	GO:0061626	pharyngeal arch artery morphogenesis	301052	10/18903	0.0438607	0.203351	0.166004	BMPR2/EDN1/BMP4/HES1	4
GO:0070091	GO:0070091	glucagon secretion	301052	10/18903	0.0438607	0.203351	0.166004	SYT7/PASK/IL6/LEP	4
GO:0070092	GO:0070092	regulation of glucagon secretion	301052	10/18903	0.0438607	0.203351	0.166004	SYT7/PASK/IL6/LEP	4
GO:0070472	GO:0070472	regulation of uterine smooth muscle contraction	301052	10/18903	0.0438607	0.203351	0.166004	OXTR/TACR1/ABAT/ADRA2A	4
GO:0090037	GO:0090037	positive regulation of protein kinase C signaling	301052	10/18903	0.0438607	0.203351	0.166004	WNT5A/CD40/WNT11/PLA2G6	4
GO:1903365	GO:1903365	regulation of fear response	301052	10/18903	0.0438607	0.203351	0.166004	APOE/EPHB2/MEF2C/PENK	4
GO:1905809	GO:1905809	negative regulation of synapse organization	301052	10/18903	0.0438607	0.203351	0.166004	WNT5A/NFATC4/TLR2/ROBO2	4
GO:2000121	GO:2000121	regulation of removal of superoxide radicals	301052	10/18903	0.0438607	0.203351	0.166004	DHFR/FBLN5/CD36/GCH1	4
GO:0006650	GO:0006650	glycerophospholipid metabolic process	56/2724	311/18903	0.0440095	0.203879	0.166435	AGPAT5/DGKA/LPIN1/ABHD3/SOCS5/SERINC3/FABP5/PLCD1/MTMR11/ENPP2/TMEM150A/PLD2/IMPA2/PLA2G15/FIG4/PCYT1A/SERINC2/ABHD4/LPCAT2/SOCS3/VAC14/PLSCR1/AJUBA/SLC27A1/PLAAT3/ITPKB/PLCB1/MFSD2A/PIGX/MBOAT1/PIGW/PIK3CD/INPPL1/SH3YL1/PNPLA3/PIGN/PLA2G4A/PIK3R3/PIKFYVE/PNPLA6/PIGM/PLAAT4/RAB38/PI4K2B/HYCC2/INPP5D/PDGFA/MTM1/PNPLA7/PIGA/SLC44A3/PIGF/ABCA3/ITPKA/PLB1/PLA2G6	56
GO:0014911	GO:0014911	positive regulation of smooth muscle cell migration	301266	44/18903	0.0440398	0.203879	0.166435	ADAMTS1/LPAR1/CYP1B1/MDK/HAS2/IGFBP5/BCL2/SEMA6D/ATP7A/CCN4/AGT	11
GO:0032386	GO:0032386	regulation of intracellular transport	60/2724	336/18903	0.0441231	0.204114	0.166626	NOLC1/LEPROT/MAPK3/PCSK9/ANP32B/CRYAB/ERLEC1/STOM/BNIP3L/TRIM28/CHMP3/GAS1/ABLIM3/CTDSPL2/SP100/CD36/SLC1A1/APOD/NEFH/NDRG4/EHD2/DENND10/PINK1/PDCD5/MAP2/BBC3/FEZ1/CNIH2/CEP131/NUP58/TCAF2/VAMP2/GLI3/SH3TC2/MAP1B/SORL1/TMEM30B/PDZK1/KCNB1/PRKN/JUP/DMTN/ARHGAP44/UBL4B/BMP4/BRSK2/RHOU/BCAS3/AKAP5/DNAJC27/RAPGEF3/RAC2/MIEF2/PRR5L/TRIM46/SFN/LEP/SMO/HCLS1/CDK5R1	60
GO:0046632	GO:0046632	alpha-beta T cell differentiation	24/2724	117/18903	0.0445079	0.205742	0.167956	TGFBR2/SOCS5/RELB/PNP/JAK3/SMAD7/STAT6/BCL2/ITPKB/RUNX3/RORA/BCL11B/PRDM1/NFKBIZ/GLI3/JUNB/LEF1/ATP7A/IL6/CD83/TNFSF4/MYB/CRACR2A/IL18R1	24
GO:0046486	GO:0046486	glycerolipid metabolic process	70/2724	399/18903	0.0445577	0.20582	0.168019	AGPAT5/DGKA/LPIN1/ABHD3/PCSK9/SOCS5/SERINC3/FABP5/PLCD1/MTMR11/C3/ENPP2/TMEM150A/PLD2/IMPA2/PLA2G15/FIG4/PCYT1A/SERINC2/ABHD4/LPCAT2/SOCS3/VAC14/PLSCR1/APOE/AJUBA/SLC27A1/PLAAT3/ITPKB/PLCB1/MFSD2A/PIGX/MBOAT1/LMF1/PIGW/PIK3CD/INPPL1/SH3YL1/PNPLA3/PCK2/PIGN/PLA2G4A/PIK3R3/PIKFYVE/TNXB/PNPLA6/PIGM/SORL1/PLAAT4/RAB38/DAGLA/PI4K2B/CPS1/DAGLB/HYCC2/INPP5D/GK/PDGFA/MTM1/PNPLA7/PLCE1/PIGA/SLC44A3/PIGF/A…	70
GO:0030072	GO:0030072	peptide hormone secretion	42/2724	225/18903	0.0450415	0.207241	0.16918	SFRP1/RAB11FIP5/CCN3/PTPRN/SNAP25/GPR68/RAB1A/IRS1/RASL10B/SLC16A2/HADH/SLC16A1/UCP2/SYT7/TRPM4/OXCT1/PASK/SIDT2/EDN1/GIPR/CCDC186/STX4/HFE/PCK2/FKBP1B/PFKFB2/PAX8/SYTL4/KCNB1/SMPD3/PRKN/PTPRN2/CPE/EXOC3L1/BRSK2/PER2/IL6/ABAT/RIMS2/LEP/ADRA2A/PLA2G6	42
GO:0071482	GO:0071482	cellular response to light stimulus	25/2724	123/18903	0.045109	0.207241	0.16918	PCNA/MME/PARP1/POLH/TP53/MMP1/CDKN1A/CUL4B/SMPD1/POLD3/POLD1/NPM1/NFATC4/CARD16/RUVBL2/CAMKMT/CDC25A/CERS1/NMT2/AURKB/HYAL1/RPL26/OPN3/BMF/PIERCE1	25
GO:0007213	GO:0007213	G protein-coupled acetylcholine receptor signaling pathway	301113	19/18903	0.0452627	0.207241	0.16918	GNAI2/CHRM2/PLCB1/AGRN/CHRM4/CDK5R1	6
GO:0009148	GO:0009148	pyrimidine nucleoside triphosphate biosynthetic process	301113	19/18903	0.0452627	0.207241	0.16918	TYMS/CAD/UCK2/CTPS1/NME1/CMPK2	6
GO:0035813	GO:0035813	regulation of renal sodium excretion	301113	19/18903	0.0452627	0.207241	0.16918	TACR1/GNAI2/EDN1/CORIN/NPR1/AGT	6
GO:0048490	GO:0048490	anterograde synaptic vesicle transport	301113	19/18903	0.0452627	0.207241	0.16918	MAP2/AP3B2/CNIH2/BLOC1S3/AP3S2/TRIM46	6
GO:0060216	GO:0060216	definitive hemopoiesis	301113	19/18903	0.0452627	0.207241	0.16918	MFAP5/ZFP36L2/TEK/MEIS1/GATA2/HOXB3	6
GO:0099514	GO:0099514	synaptic vesicle cytoskeletal transport	301113	19/18903	0.0452627	0.207241	0.16918	MAP2/AP3B2/CNIH2/BLOC1S3/AP3S2/TRIM46	6
GO:0099517	GO:0099517	synaptic vesicle transport along microtubule	301113	19/18903	0.0452627	0.207241	0.16918	MAP2/AP3B2/CNIH2/BLOC1S3/AP3S2/TRIM46	6
GO:1901978	GO:1901978	positive regulation of cell cycle checkpoint	301113	19/18903	0.0452627	0.207241	0.16918	MAP3K20/XRCC3/TELO2/TTI1/AURKB/MAD2L1	6
GO:1902170	GO:1902170	cellular response to reactive nitrogen species	301113	19/18903	0.0452627	0.207241	0.16918	CFLAR/CDK2/STAT6/HNRNPD/TRAF2/GUCY1B1	6
GO:2000136	GO:2000136	regulation of cell proliferation involved in heart morphogenesis	301113	19/18903	0.0452627	0.207241	0.16918	TBX3/BMPR2/PIM1/HAND2/BMP4/HES1	6
GO:0006730	GO:0006730	one-carbon metabolic process	301235	39/18903	0.0457536	0.209152	0.170739	TYMS/DHFR/MTHFD1/SHMT1/SHMT2/MTHFD2/AHCY/MTHFR/AHCYL2/CA11	10
GO:1905168	GO:1905168	positive regulation of double-strand break repair via homologous recombination	301235	39/18903	0.0457536	0.209152	0.170739	RBBP8/PARP1/TIMELESS/ACTL6A/YEATS4/RUVBL2/RAD51AP1/ERCC6/FANCB/WRAP53	10
GO:0003179	GO:0003179	heart valve morphogenesis	13/2724	55/18903	0.0458136	0.209152	0.170739	TGFBR2/BMPR2/ELN/ROCK2/ACVR1/DCHS1/MDM2/MEF2C/JAG1/ROBO2/BMP4/BMP2/SCX	13
GO:0010761	GO:0010761	fibroblast migration	13/2724	55/18903	0.0458136	0.209152	0.170739	TMEM201/CCN3/RCC2/TNS1/APPL2/ITGB1/ACTA2/SLC8A1/CD248/DMTN/MACIR/WDPCP/PRR5L	13
GO:0048814	GO:0048814	regulation of dendrite morphogenesis	15/2724	66/18903	0.0459529	0.209635	0.171133	EPHA4/NFATC4/HECW2/DBN1/EPHB2/SEMA4D/LZTS1/ID1/NSMF/RELN/SS18L1/CDKL5/KNDC1/HECW1/ITPKA	15
GO:0035270	GO:0035270	endocrine system development	27/2724	135/18903	0.0459969	0.209683	0.171172	DKK3/WNT5A/MAPK3/CYP1B1/TGFBR1/MDK/INSR/SIDT2/SRD5A1/CREB1/EDN1/GIPR/PAX8/GATA2/HOXA5/BMP4/IL6/GLI1/HOXB3/WNT11/SALL1/BHLHA15/BMP2/HES1/SMO/RAP1GAP/TG	27
GO:0030316	GO:0030316	osteoclast differentiation	21/2724	100/18903	0.0461223	0.210101	0.171514	GPC3/SFRP1/GPR68/PRXL2A/TNFRSF11B/GLO1/TFRC/RASSF2/TNFAIP6/TFE3/GPR137B/TCTA/CREB1/FSTL3/JUNB/FOS/LRRC17/INPP5D/CCN4/OSCAR/TMEM178A	21
GO:0007219	GO:0007219	Notch signaling pathway	35/2724	183/18903	0.0466432	0.212166	0.173199	CCN3/TGFBR2/KRT19/PERP/POSTN/NOTCH3/CDH6/CNTN1/TP63/ANXA4/APH1B/FOXC1/PRAG1/TSPAN14/NLE1/AAK1/SUSD5/KIT/CHAC1/DLX1/DNER/JAG1/RITA1/GATA2/ARRB1/ROBO2/MESP1/DTX3/ZNF423/ARRDC1/FOXC2/LFNG/JAG2/BMP2/HES1	35
GO:0044000	GO:0044000	movement in host	35/2724	183/18903	0.0466432	0.212166	0.173199	ICAM1/PTX3/FUCA2/TFRC/EFNB2/ITGB1/ITGB5/SMPD1/CHMP3/AXL/DPP4/TYRO3/JPT2/INSR/PLSCR1/CHMP2A/SLC1A5/NECTIN1/SIVA1/CAV2/CHMP1B/TRIM22/TRIM26/PIKFYVE/CHMP4C/CH25H/IFITM1/NECTIN4/CLDN1/SLC52A1/VAMP8/CIITA/TRIM62/F11R/CD74	35
GO:0034340	GO:0034340	response to type I interferon	18/2724	83/18903	0.0468452	0.21293	0.173823	STAT1/WNT5A/SHMT2/STAT2/OAS3/SMPD1/SAMHD1/SP100/RNF185/TTLL12/TANK/CH25H/IFITM1/OAS2/USP27X/ISG15/USP18/OAS1	18
GO:0002021	GO:0002021	response to dietary excess	301205	34/18903	0.0470884	0.213415	0.174219	GDF15/APPL2/RMI1/APOE/WNK4/SORL1/ADRB2/PPARGC1A/LEP	9
GO:0033006	GO:0033006	regulation of mast cell activation involved in immune response	301205	34/18903	0.0470884	0.213415	0.174219	FOXF1/HMOX1/STXBP1/GATA2/IL13RA2/VAMP8/RAC2/STXBP2/RABGEF1	9
GO:0090022	GO:0090022	regulation of neutrophil chemotaxis	301205	34/18903	0.0470884	0.213415	0.174219	C1QBP/DPP4/MDK/TNFAIP6/MPP1/EDN1/RAC2/DAPK2/CD74	9
GO:1905144	GO:1905144	response to acetylcholine	301205	34/18903	0.0470884	0.213415	0.174219	ATP2B4/ROCK2/GNAI2/CHRM2/PLCB1/AGRN/CHRNA7/CHRM4/CDK5R1	9
GO:0002320	GO:0002320	lymphoid progenitor cell differentiation	301143	24/18903	0.0474116	0.213796	0.17453	NUDT21/PRKDC/BCL2/KIT/BMP4/ANKLE1/HES1	7
GO:0007097	GO:0007097	nuclear migration	301143	24/18903	0.0474116	0.213796	0.17453	TMEM201/DCTN1/NTN1/SYNE2/LMNB1/NUDC/CEP120	7
GO:0042745	GO:0042745	circadian sleep/wake cycle	301143	24/18903	0.0474116	0.213796	0.17453	PARP1/NLGN1/AHCY/SRD5A1/BTBD9/PER3/PTGDS	7
GO:0051043	GO:0051043	regulation of membrane protein ectodomain proteolysis	301143	24/18903	0.0474116	0.213796	0.17453	TIMP3/TNFRSF1B/APOE/SH3D19/PTPN3/RGMA/ADRA2A	7
GO:0060571	GO:0060571	morphogenesis of an epithelial fold	301143	24/18903	0.0474116	0.213796	0.17453	WNT5A/SULF1/TP63/RDH10/WNT2/WNT2B/BMP4	7
GO:0061484	GO:0061484	hematopoietic stem cell homeostasis	301143	24/18903	0.0474116	0.213796	0.17453	CCN3/EXT1/ADGRG1/ARMCX1/NLE1/GATA2/GPRASP2	7
GO:1901863	GO:1901863	positive regulation of muscle tissue development	301143	24/18903	0.0474116	0.213796	0.17453	BCL2/CREB1/MEF2C/CDON/MTM1/PPARGC1A/ERBB3	7
GO:0009914	GO:0009914	hormone transport	54/2724	300/18903	0.0474741	0.213924	0.174635	SFRP1/RAB11FIP5/CCN3/PTPRN/SNAP25/TBX3/GPR68/RAB1A/IRS1/RASL10B/SLC16A2/HADH/SLC16A1/UCP2/SYT7/TACR1/TRPM4/OXCT1/SPP1/KDM5B/PASK/SIDT2/WNK4/SELENOM/CREB1/SLC7A5/EDN1/GIPR/CCDC186/STX4/HFE/PCK2/FKBP1B/PFKFB2/PAX8/SYTL4/KCNB1/SMPD3/PRKN/LIF/PTPRN2/CPE/EXOC3L1/BRSK2/PER2/IL6/VAMP8/SLCO4A1/ABAT/AGT/RIMS2/LEP/ADRA2A/PLA2G6	54
GO:0006887	GO:0006887	exocytosis	65/2724	369/18903	0.0477714	0.213927	0.174638	RAB11FIP5/EXOC6B/SNAP25/SYT11/SDC1/SCIN/NLGN1/FOXF1/RAB3B/SYT1/SEPTIN2/ANK1/SYTL2/SYT7/RAB27A/TNFAIP2/HMOX1/RAB10/GNAI2/RAB3GAP1/PREPL/SCFD2/CHRM2/CHMP2A/STXBP1/STXBP6/SNPH/PIK3CD/MICAL1/ADCY1/TMEM167B/STX4/VAMP2/PPFIA3/APBA1/KIT/UNC13A/SYTL4/KCNB1/SMPD3/GATA2/PRKN/DMTN/ARHGAP44/IL13RA2/STX1B/EXOC3L1/BRSK2/CHRNA5/VAMP8/RAC2/STXBP2/SYT15/PTGDS/CADPS2/RIMS2/SYTL1/RABGEF1/SNCA/ADRA2A/P2RX7/CACNA1G/P…	65
GO:0009264	GO:0009264	deoxyribonucleotide catabolic process	301174	29/18903	0.0477825	0.213927	0.174638	DCTPP1/PNP/SAMHD1/UNG/DERA/MBD4/NUDT18/NT5M	8
GO:0030431	GO:0030431	sleep	301174	29/18903	0.0477825	0.213927	0.174638	PARP1/OXTR/SRD5A1/BTBD9/PER3/FOS/SLC29A1/PTGDS	8
GO:0034698	GO:0034698	response to gonadotropin	301174	29/18903	0.0477825	0.213927	0.174638	ITGA3/CYP1B1/SRD5A1/EDN1/NSMF/PAX8/GJB2/PLAT	8
GO:0043153	GO:0043153	entrainment of circadian clock by photoperiod	301174	29/18903	0.0477825	0.213927	0.174638	TP53/ID2/PPP1CB/PER1/BHLHE40/PER3/PER2/USP2	8
GO:0046386	GO:0046386	deoxyribose phosphate catabolic process	301174	29/18903	0.0477825	0.213927	0.174638	DCTPP1/PNP/SAMHD1/UNG/DERA/MBD4/NUDT18/NT5M	8
GO:0051654	GO:0051654	establishment of mitochondrion localization	301174	29/18903	0.0477825	0.213927	0.174638	MYO19/TRAK1/ARMCX3/UCHL1/FEZ1/SPAST/SYBU/MAP1B	8
GO:0060074	GO:0060074	synapse maturation	301174	29/18903	0.0477825	0.213927	0.174638	NLGN1/SHANK1/NFATC4/ADGRL1/SYBU/NFIA/RELN/DISC1	8
GO:0097254	GO:0097254	renal tubular secretion	301174	29/18903	0.0477825	0.213927	0.174638	TACR1/GNAI2/EDN1/CORIN/STC1/NPR1/AGT/ABCG2	8
GO:0030099	GO:0030099	myeloid cell differentiation	71/2724	407/18903	0.0480825	0.215117	0.175608	GPC3/SFRP1/STAT1/TGFBR2/HMGB2/PARP1/GPR68/NCAPG2/SCIN/SLC25A5/RAB7B/PRXL2A/RELB/TNFRSF11B/RARG/ID2/GLO1/TFRC/DHRS2/ROR2/RASSF2/JAK3/H4C9/TNFAIP6/MAF/SLC25A40/PRKDC/H4C8/H4C14/ITPKB/TFE3/H4C15/HIPK2/GPR137B/LYAR/TCTA/PRMT6/BATF3/CREB1/MEIS1/FSTL3/PIK3CD/KMT2E/CEBPG/TLR2/PTK2B/KIT/JUNB/LEF1/MEF2C/FOS/JAG1/LRRC17/GATA2/LIF/INPP5D/FAXDC2/DMTN/IL34/HOXA5/KLF2/ZNF385A/BMP4/ISG15/ITGB8/CCN4/OSCAR/MYB/TM…	71
GO:0019058	GO:0019058	viral life cycle	57/2724	319/18903	0.0481827	0.215411	0.175849	ICAM1/PTX3/LRRC15/RAB1A/STOM/TFRC/EFNB2/ITGB1/ITGB5/OAS3/SMPD1/VPS28/TRIM28/CHMP3/AXL/DEK/DPP4/TYRO3/JPT2/INSR/PLSCR1/APOE/HACD3/CHMP2A/BCL2/SLC1A5/NECTIN1/SIVA1/CAV2/CHMP1B/TRIM22/FBXL2/LRSAM1/CCL2/PPARA/TRIM26/PIKFYVE/CHMP4C/CH25H/NMT2/NFIA/IFITM1/NECTIN4/PCBP1/PARP10/PRKN/ATG16L2/CLDN1/SLC52A1/OAS2/ISG15/VAMP8/CIITA/TRIM62/OAS1/F11R/CD74	57
GO:0014743	GO:0014743	regulation of muscle hypertrophy	16/2724	72/18903	0.0482659	0.215629	0.176027	PARP1/ATP2B4/PDE5A/TNFRSF1B/ROCK2/IGFBP5/EDN1/PPARA/ERRFI1/HAND2/JARID2/PARP2/PDE9A/TRPC3/AKAP6/AGT	16
GO:0038084	GO:0038084	vascular endothelial growth factor signaling pathway	301296	50/18903	0.0484123	0.216129	0.176435	NRP2/GAB1/FOXC1/PGF/PIK3CD/SPRY2/FLT1/HSPB1/CADM4/KDR/SEMA6A/ADAMTS3	12
GO:0045216	GO:0045216	cell-cell junction organization	39/2724	208/18903	0.0488918	0.218114	0.178055	EPHA4/PERP/EXT1/CDH6/ADD1/TLN1/DSP/EPB41L3/EFNB2/TGFBR1/CDH24/LIMS2/ROCK2/SMAD7/DCHS1/NECTIN1/EPHB2/NPHP4/PATJ/GRHL1/TGFB3/MPDZ/GJB2/CDH18/AJM1/FBF1/CLDN1/TJP2/JUP/IRX3/PKP3/OCLN/WNT11/AGT/GJD3/PARD6A/PKP1/F11R/CLDN23	39
GO:1900024	GO:1900024	regulation of substrate adhesion-dependent cell spreading	14/2724	61/18903	0.0489578	0.218253	0.178168	RCC2/PDPN/C1QBP/WASHC2C/ARPC2/LIMS2/MDK/HAS2/FBLN1/TRIOBP/MELTF/DMTN/RAC3/TACSTD2	14
GO:0045638	GO:0045638	negative regulation of myeloid cell differentiation	20/2724	95/18903	0.0495689	0.22082	0.180264	SFRP1/GPR68/TNFRSF11B/H4C9/TNFAIP6/H4C8/H4C14/ITPKB/H4C15/GPR137B/TCTA/MEIS1/FSTL3/PTK2B/LRRC17/GATA2/INPP5D/HOXA5/MYB/TMEM178A	20
GO:0032409	GO:0032409	regulation of transporter activity	58/2724	326/18903	0.0500122	0.222478	0.181618	NETO2/C4orf3/HSPA2/NLGN1/PDE4B/PPIF/PCSK9/STOM/ITGB1/RRAD/GSTM2/SHANK1/CTTNBP2NL/PIM1/CAB39/HECW2/CAPN1/BCL2/EPHB2/PINK1/KLHL24/WNK4/DAPK1/EDN1/CNIH2/PTK2B/CCL2/TCAF2/VAMP2/PTPN3/FKBP1B/RASGRF2/ATP1B2/OSR1/MEF2C/PDZK1/KCTD7/SLC6A9/RELN/ATP7A/TRPC6/HOMER1/GEM/ADRB2/KCNG1/KCNE4/FGF14/PRRT1/AKAP5/AMIGO1/AKAP6/HECW1/RGN/NTSR1/CRACR2A/SNCA/ADRA2A/PLA2G6	58
GO:0046394	GO:0046394	carboxylic acid biosynthetic process	58/2724	326/18903	0.0500122	0.222478	0.181618	ALDH1A1/PSAT1/PHGDH/ATP2B4/ABHD3/CAD/DHFR/ASS1/MTHFD1/SHMT1/BHMT2/SHMT2/SERINC3/FABP5/FADS1/MTHFR/GSTM2/BRCA1/CBS/PSPH/CRABP2/ACSBG1/ENOPH1/MGST3/HACD3/CASP1/MTAP/RDH10/PRKAB2/ADI1/SLC25A12/EDN1/ELOVL2/HACD1/PLA2G4A/TRIB3/CPS1/TECR/DAGLB/CTH/THNSL2/GAMT/CYP27A1/PLP1/CYP7B1/ACSS1/PER2/BHMT/SLC1A3/ALDH1A3/ABAT/RGN/PTGDS/KYNU/CD74/LIPG/GAD1/ACOT4	58
GO:0001659	GO:0001659	temperature homeostasis	34/2724	178/18903	0.0500665	0.222561	0.181686	ALDH1A1/LPIN1/OXTR/HADH/UCP2/APPL2/FABP5/CD36/STAT6/SLC27A1/TFE3/PRKAB2/KDM3A/NOVA1/PGAM5/ALPL/ID1/NPR3/MAP2K6/PLAC8/ADRB2/PLCL2/PER2/ZNF423/ABAT/DIO2/FOXC2/G0S2/PPARGC1A/NTSR1/EBF2/LEP/ACOT11/IL18R1	34
GO:0032147	GO:0032147	activation of protein kinase activity	29/2724	148/18903	0.050193	0.222822	0.181898	GREM1/TGFBR2/EMP2/WNT5A/CLSPN/EREG/SLC1A1/CAB39/TGFA/INSR/TRAF4/GPRC5B/PINK1/WNK4/NRG1/RGCC/PTK2B/TRAF2/TNFRSF10A/ADRB2/ADRA2C/WNT11/AGT/EPGN/LEP/ADRA2A/HBEGF/STRADA/CDK5R1	29
GO:0051966	GO:0051966	regulation of synaptic transmission, glutamatergic	17/2724	78/18903	0.0502319	0.222822	0.181898	NLGN1/TPRG1L/OXTR/SYT1/ROR2/RAB3GAP1/GRIK2/STXBP1/PTK2B/CCL2/UNC13A/MEF2C/GRM2/RELN/HOMER1/DISC1/PLA2G6	17
GO:1903533	GO:1903533	regulation of protein targeting	17/2724	78/18903	0.0502319	0.222822	0.181898	LEPROT/STOM/BNIP3L/ABLIM3/SLC1A1/PINK1/PDCD5/TCAF2/PDZK1/KCNB1/PRKN/DMTN/UBL4B/RHOU/RAC2/MIEF2/CDK5R1	17
GO:0016241	GO:0016241	regulation of macroautophagy	31/2724	160/18903	0.0503071	0.222997	0.182042	FEZ2/SLC25A5/MAPK3/TP53/HSPB8/ATP6V0E1/BNIP3L/UCHL1/HMOX1/CAPNS1/RAB3GAP1/CAPN1/SESN2/TOM1/PINK1/TECPR1/TSC1/FEZ1/ATP6V1H/LZTS1/LRSAM1/TBC1D25/CERS1/ATP6V0E2/MTM1/ADRB2/KDR/ATP6V0C/CDK5R1/ELAPOR1/SNX32	31
GO:0010712	GO:0010712	regulation of collagen metabolic process	301266	45/18903	0.0509794	0.22518	0.183824	ARRB2/ITGB1/SERPINB7/RGCC/VSIR/TGFB3/ERRFI1/BMP4/IL6/CIITA/SCX	11
GO:0021575	GO:0021575	hindbrain morphogenesis	301266	45/18903	0.0509794	0.22518	0.183824	TRNP1/CEND1/DAB1/CBS/RORA/ATP7A/KNDC1/GLI1/FAIM2/HES1/SMO	11
GO:0030835	GO:0030835	negative regulation of actin filament depolymerization	301266	45/18903	0.0509794	0.22518	0.183824	SCIN/CAPG/ADD1/WASHC2C/CRACD/FLII/TRIOBP/LMOD1/TMOD2/DMTN/PLEKHH2	11
GO:0042551	GO:0042551	neuron maturation	301266	45/18903	0.0509794	0.22518	0.183824	NTN4/C3/BCL2/AGRN/B4GALT6/KCNB1/C1QL1/RAC3/GLDN/RET/BCL11A	11
GO:0047496	GO:0047496	vesicle transport along microtubule	301266	45/18903	0.0509794	0.22518	0.183824	TRAK1/RAB1A/MAP2/KIF1C/AP3B2/CNIH2/BLOC1S3/KIF3A/DYNC1I1/AP3S2/TRIM46	11
GO:0002444	GO:0002444	myeloid leukocyte mediated immunity	22/2724	107/18903	0.0514887	0.227109	0.185398	SERPINB9/FOXF1/SPON2/DDX21/C3/HMOX1/STXBP1/PIK3CD/KMT2E/STX4/VAMP2/KIT/GATA2/CARD9/IL13RA2/IL6/VAMP8/RAC2/STXBP2/DNASE1/PTGDS/RABGEF1	22
GO:0032963	GO:0032963	collagen metabolic process	22/2724	107/18903	0.0514887	0.227109	0.185398	RETREG2/MMP1/ARRB2/ITGB1/MMP19/MMP16/SERPINB7/RGCC/VSIR/TGFB3/TNXB/ERRFI1/MMP11/SMPD3/BMP4/MMP15/IL6/CIITA/MMP27/P2RX7/SCX/ADAMTS3	22
GO:0035019	GO:0035019	somatic stem cell population maintenance	15/2724	67/18903	0.0516193	0.227525	0.185738	SFRP1/LBH/ZFP36L2/TP63/SMC1A/ZHX2/KIT/PAX8/SIX2/GATA2/LIF/LDB2/SALL4/HES1/SMO	15
GO:0006513	GO:0006513	protein monoubiquitination	18/2724	84/18903	0.0518945	0.228405	0.186456	UHRF1/CUL4B/FANCA/UBE2T/BRCA1/DTL/FANCC/FBXL2/FANCG/RNF168/PRKN/PCGF1/FANCB/BABAM2/BRCA2/FANCE/RAD51/PCGF6	18
GO:0031397	GO:0031397	negative regulation of protein ubiquitination	18/2724	84/18903	0.0518945	0.228405	0.186456	IVNS1ABP/ARRB2/VPS28/SMAD7/LIMK1/SH3RF2/RPS3/SPRY2/MAD2L2/FBXO5/PARP10/MAD2L1/GLMN/ARRB1/PER2/ISG15/PINX1/MINAR1	18
GO:0015695	GO:0015695	organic cation transport	13/2724	56/18903	0.0520912	0.228405	0.186456	OXTR/SLC47A1/ATP13A3/SLC25A19/PDZK1/KCNB1/SLC22A18/SLC25A20/ADRA2C/SLC44A3/AGT/SNCA/ADRA2A	13
GO:0042908	GO:0042908	xenobiotic transport	13/2724	56/18903	0.0520912	0.228405	0.186456	SLC43A3/SLC47A1/SLC19A1/SLC7A5/ABCC3/ATP7B/PDZK1/SLC29A1/SLC22A18/CLDN1/ABCA3/SLC29A2/ABCG2	13
GO:0051701	GO:0051701	interaction with host	38/2724	203/18903	0.0524019	0.228405	0.186456	ICAM1/PTX3/LRRC15/FUCA2/TFRC/EFNB2/ITGB1/ITGB5/SMPD1/CHMP3/AXL/DPP4/ALYREF/TYRO3/JPT2/INSR/PLSCR1/CHMP2A/SLC1A5/NECTIN1/SIVA1/CAV2/THOC3/CHMP1B/TRIM22/TRIM26/PIKFYVE/CHMP4C/CH25H/IFITM1/NECTIN4/CLDN1/SLC52A1/VAMP8/CIITA/TRIM62/F11R/CD74	38
GO:0031098	GO:0031098	stress-activated protein kinase signaling cascade	45/2724	246/18903	0.0524137	0.228405	0.186456	SFRP1/IGFBP6/WNT5A/WNT16/FZD7/MAPK3/CRYAB/NBR1/HGF/CYLD/DUSP3/RASSF2/MAP2K3/SH3RF2/HACD3/TRAF4/ARL6IP5/MAP3K20/PINK1/HIPK2/PLCB1/PER1/PTK2B/SEMA3A/PHLPP1/TRAF2/ERCC6/DUSP10/SH3RF3/HAND2/MAP2K6/EPHB1/PRKN/CARD9/DUSP16/MECOM/SPHK1/RELL1/BMP4/DACT1/AGT/RELL2/CRACR2A/LEP/BMP2	45
GO:0032259	GO:0032259	methylation	68/2724	390/18903	0.0525237	0.228405	0.186456	HELLS/PARP1/DNMT1/FBL/TYMS/SNRPB/BHMT2/SMYD3/FAM98A/WDR5/MTHFR/SPOCD1/ICMT/EZH2/TRIM28/DOT1L/BRCA1/BMT2/EED/DALRD3/SMYD4/H1-2/SNRPD1/MTAP/WDR4/BTG2/METTL1/KDM3A/PRMT6/CAMKMT/PRDM1/KMT2E/PRMT7/BEND3/TGS1/TDRKH/PAXBP1/PHF1/KDM4C/FOS/NDUFAF7/PAXIP1/GTPBP3/JARID2/GAMT/MECOM/TDRD9/TRMT11/TET3/MTF2/COMTD1/PPM1D/SNRPE/SUV39H2/BHMT/EEF2KMT/SETD6/PRDM6/SNRPG/TET1/TRMT6/MYB/METTL25/SETBP1/PIWIL2/INMT/KDM4D…	68
GO:0001325	GO:0001325	formation of extrachromosomal circular DNA	301082	15/18903	0.0531963	0.228405	0.186456	SMARCAL1/XRCC3/DNA2/EXO1/BLM	5
GO:0002903	GO:0002903	negative regulation of B cell apoptotic process	301082	15/18903	0.0531963	0.228405	0.186456	BCL2/SLC39A10/AURKB/MIR17HG/CD74	5
GO:0010225	GO:0010225	response to UV-C	301082	15/18903	0.0531963	0.228405	0.186456	POLH/TP53/CARD16/BRCA2/PIERCE1	5
GO:0010832	GO:0010832	negative regulation of myotube differentiation	301082	15/18903	0.0531963	0.228405	0.186456	CCN3/TMEM119/BDNF/BHLHE41/BHLHA15	5
GO:0021534	GO:0021534	cell proliferation in hindbrain	301082	15/18903	0.0531963	0.228405	0.186456	CEND1/PSMG1/RORA/GLI1/SMO	5
GO:0021554	GO:0021554	optic nerve development	301082	15/18903	0.0531963	0.228405	0.186456	EXT1/LPAR1/EPHB2/GLI3/EPHB1	5
GO:0021924	GO:0021924	cell proliferation in external granule layer	301082	15/18903	0.0531963	0.228405	0.186456	CEND1/PSMG1/RORA/GLI1/SMO	5
GO:0021930	GO:0021930	cerebellar granule cell precursor proliferation	301082	15/18903	0.0531963	0.228405	0.186456	CEND1/PSMG1/RORA/GLI1/SMO	5
GO:0033599	GO:0033599	regulation of mammary gland epithelial cell proliferation	301082	15/18903	0.0531963	0.228405	0.186456	RTN4/CCND1/KDM5B/BRCA2/HOXA5	5
GO:0033689	GO:0033689	negative regulation of osteoblast proliferation	301082	15/18903	0.0531963	0.228405	0.186456	SFRP1/GREM1/MN1/BCL2/ATRAID	5
GO:0042074	GO:0042074	cell migration involved in gastrulation	301082	15/18903	0.0531963	0.228405	0.186456	GPC3/WNT5A/EPB41L5/AMOT/WNT11	5
GO:0042559	GO:0042559	pteridine-containing compound biosynthetic process	301082	15/18903	0.0531963	0.228405	0.186456	GART/DHFR/MTHFD1/GCH1/SPR	5
GO:0043455	GO:0043455	regulation of secondary metabolic process	301082	15/18903	0.0531963	0.228405	0.186456	WNT5A/CTNS/RAB38/ATP7A/OPN3	5
GO:0045725	GO:0045725	positive regulation of glycogen biosynthetic process	301082	15/18903	0.0531963	0.228405	0.186456	IRS1/INSR/PPP1R3G/SORBS1/PPP1R3E	5
GO:0046500	GO:0046500	S-adenosylmethionine metabolic process	301082	15/18903	0.0531963	0.228405	0.186456	BHMT2/AHCY/MTHFR/ENOPH1/AHCYL2	5
GO:0046655	GO:0046655	folic acid metabolic process	301082	15/18903	0.0531963	0.228405	0.186456	DHFR/SHMT1/SHMT2/MTHFD2/SLC19A1	5
GO:0048021	GO:0048021	regulation of melanin biosynthetic process	301082	15/18903	0.0531963	0.228405	0.186456	WNT5A/CTNS/RAB38/ATP7A/OPN3	5
GO:0048934	GO:0048934	peripheral nervous system neuron differentiation	301082	15/18903	0.0531963	0.228405	0.186456	HOXD10/NEFH/RUNX3/HOXD9/HAND2	5
GO:0048935	GO:0048935	peripheral nervous system neuron development	301082	15/18903	0.0531963	0.228405	0.186456	HOXD10/NEFH/RUNX3/HOXD9/HAND2	5
GO:0051589	GO:0051589	negative regulation of neurotransmitter transport	301082	15/18903	0.0531963	0.228405	0.186456	SYT11/GPM6B/ASIC1/PRKN/SNCA	5
GO:0051956	GO:0051956	negative regulation of amino acid transport	301082	15/18903	0.0531963	0.228405	0.186456	ARL6IP5/SLC43A1/SLC43A2/ABAT/LEP	5
GO:0060080	GO:0060080	inhibitory postsynaptic potential	301082	15/18903	0.0531963	0.228405	0.186456	GRIK2/INSYN1/ABAT/NTSR1/RIMS2	5
GO:0090656	GO:0090656	t-circle formation	301082	15/18903	0.0531963	0.228405	0.186456	SMARCAL1/XRCC3/DNA2/EXO1/BLM	5
GO:0090737	GO:0090737	telomere maintenance via telomere trimming	301082	15/18903	0.0531963	0.228405	0.186456	SMARCAL1/XRCC3/DNA2/EXO1/BLM	5
GO:0097212	GO:0097212	lysosomal membrane organization	301082	15/18903	0.0531963	0.228405	0.186456	CHMP3/CHMP2A/CHMP1B/CHMP4C/LAPTM5	5
GO:0097531	GO:0097531	mast cell migration	301082	15/18903	0.0531963	0.228405	0.186456	PGF/PIK3CD/KIT/RAC2/RABGEF1	5
GO:0106070	GO:0106070	regulation of adenylate cyclase-activating G protein-coupled receptor signaling pathway	301082	15/18903	0.0531963	0.228405	0.186456	ATP2B4/PDE4B/GNAI2/MRAP2/APLP1	5
GO:1900376	GO:1900376	regulation of secondary metabolite biosynthetic process	301082	15/18903	0.0531963	0.228405	0.186456	WNT5A/CTNS/RAB38/ATP7A/OPN3	5
GO:1902166	GO:1902166	negative regulation of intrinsic apoptotic signaling pathway in response to DNA damage by p53 class mediator	301082	15/18903	0.0531963	0.228405	0.186456	BCL2/ATAD5/MUC1/ZNF385A/CD74	5
GO:2000052	GO:2000052	positive regulation of non-canonical Wnt signaling pathway	301082	15/18903	0.0531963	0.228405	0.186456	GPC3/SFRP1/WNT5A/WNT5B/RSPO3	5
GO:0009101	GO:0009101	glycoprotein biosynthetic process	57/2724	321/18903	0.0532421	0.228405	0.186456	GALNT5/DSEL/GFPT2/TRAK1/EXT1/MAN1C1/GXYLT1/CHPF2/GFPT1/GALNT6/SLC39A8/BMPR2/TMEM59/GALNT16/JAK3/OST4/GCNT4/GALNT10/XYLT2/BCL2/ST8SIA2/HS6ST1/CHST10/PLCB1/CHPF/ITM2C/B3GALNT2/HS3ST3B1/IL33/ST6GALNAC3/POMK/B4GALT6/B3GALT5/HS2ST1/B3GNT5/FUT10/HS3ST2/GALNT12/ATP7A/HS3ST3A1/EXTL1/POGLUT2/ST6GALNAC5/TET3/ST3GAL6/ALG6/B3GALT4/ALG1L2/AQP11/GBGT1/ST8SIA5/TET1/B3GNT2/ACER2/NDST3/HBEGF/MGAT5B	57
GO:0098813	GO:0098813	nuclear chromosome segregation	57/2724	321/18903	0.0532421	0.228405	0.186456	DDX11/FEN1/CDC6/RCC2/DSN1/CCNE1/CCNE2/NCAPD3/NCAPG2/MCMBP/ZWINT/CDT1/FMN2/KPNB1/NUP62/SMC1A/TUBG1/NCAPH2/SMARCC1/CENPK/CENPX/CHMP3/RAD51C/ACTL6A/DMC1/ACTR3/MRE11/HECW2/RMI1/KNTC1/CHMP2A/MLH1/XRCC3/MIS12/CHMP1B/ESCO2/SPDL1/SLF1/MAD2L2/NUDC/CHMP4C/PSMC3IP/DSCC1/AURKB/FBXO5/BRIP1/MAD2L1/KAT2B/GEM/RMI2/CENPQ/DPF1/ANAPC15/ANKLE1/HASPIN/PINX1/SYCP2	57
GO:0001953	GO:0001953	negative regulation of cell-matrix adhesion	301235	40/18903	0.0534205	0.228639	0.186647	RCC2/SERPINE1/ARHGAP6/APOD/CDKN2A/JAG1/DMTN/BCAS3/ACER2/FAM107A	10
GO:0048246	GO:0048246	macrophage chemotaxis	301235	40/18903	0.0534205	0.228639	0.186647	MAPK3/MDK/NUP85/RARRES2/PTK2B/CCL2/IL34/C5/CKLF/MTUS1	10
GO:0051154	GO:0051154	negative regulation of striated muscle cell differentiation	301235	40/18903	0.0534205	0.228639	0.186647	CCN3/FZD7/TMEM119/EZH2/BDNF/PPARA/BHLHE41/MSX1/BHLHA15/BMP2	10
GO:0009743	GO:0009743	response to carbohydrate	43/2724	234/18903	0.0534428	0.228639	0.186647	ICAM1/SERPINF1/RAB11FIP5/NPTX1/TGFBR2/PTPRN/GPR68/CDT1/NQO1/UCP2/SLC12A7/TRPM4/OXCT1/MAP2K3/RMI1/SESN2/SIDT2/PLCB1/GIPR/CCDC186/SLC8A1/STX4/PTK2B/PNPLA3/PCK2/EIF2B4/VAMP2/FKBP1B/MAP1B/PFKFB2/SLC29A1/MAP2K6/KCNB1/ZBED3/PTPRN2/SLC2A5/BRSK2/TWNK/GJD3/LEP/ADRA2A/KHK/PLA2G6	43
GO:0061982	GO:0061982	meiosis I cell cycle process	27/2724	137/18903	0.0538193	0.229808	0.187602	HSPA2/CCNE1/CCNE2/FMN2/MSH6/RAD51D/CENPX/RAD51C/DMC1/MRE11/RMI1/MLH1/BRME1/CDC25A/RAD51AP1/PSMC3IP/FBXO5/BRIP1/TDRD9/RAD54L/BRCA2/RAD51/ZSCAN21/ANKLE1/CCNA1/PIWIL2/SYCP2	27
GO:0030032	GO:0030032	lamellipodium assembly	16/2724	73/18903	0.053863	0.229808	0.187602	S1PR1/NCKAP1/ITGB1/ARPC2/ABLIM3/ACTR3/NUP85/AJUBA/VAV2/KIT/ATP7A/DMTN/OCLN/RAC2/PLCE1/ARHGEF4	16
GO:0043462	GO:0043462	regulation of ATPase activity	16/2724	73/18903	0.053863	0.229808	0.187602	MSH2/C4orf3/HSPA2/UHRF1/MCM2/PPIF/MSH6/TP53/TPM1/DNAJB2/PLSCR1/TSC1/ATP1B2/DNAJC9/BRSK2/RGN	16
GO:0051937	GO:0051937	catecholamine transport	16/2724	73/18903	0.053863	0.229808	0.187602	CXCL12/SYT11/RAB3B/OXTR/SYT1/SYT7/PINK1/KCNB1/GRM2/PRKN/ADRA2C/ABAT/AGT/SYT15/SNCA/ADRA2A	16
GO:0046467	GO:0046467	membrane lipid biosynthetic process	29/2724	149/18903	0.0540576	0.230481	0.188151	ASAH1/SMPD1/PLPP3/HACD3/ST8SIA2/PIGX/PIGW/ELOVL2/HACD1/PIGN/SAMD8/CERS1/PIGM/B4GALNT1/ST6GALNAC3/B4GALT6/B3GNT5/CERS6/SPHK1/ST6GALNAC5/ORMDL2/B3GALT4/PIGA/GBGT1/ST8SIA5/PIGF/ACER2/P2RX7/PLA2G6	29
GO:0044242	GO:0044242	cellular lipid catabolic process	41/2724	222/18903	0.0544235	0.231883	0.189296	IDH1/LPIN1/IRS1/ABHD3/HADH/ASAH1/ENPP2/CYP1B1/PLD2/SMPD1/PLA2G15/IVD/TYSND1/GM2A/SESN2/PLCB1/MFSD2A/ACADM/PNPLA3/PCK2/PPARA/PLA2G4A/PNPLA6/CYP26B1/BDH2/SORL1/DAGLA/CPS1/DAGLB/SMPD3/SPHK1/AUH/PNPLA7/PLPP6/ACER2/LEP/CEL/PLB1/PLA2G6/LIPG/ETFBKMT	41
GO:0016053	GO:0016053	organic acid biosynthetic process	58/2724	328/18903	0.0551594	0.234291	0.191261	ALDH1A1/PSAT1/PHGDH/ATP2B4/ABHD3/CAD/DHFR/ASS1/MTHFD1/SHMT1/BHMT2/SHMT2/SERINC3/FABP5/FADS1/MTHFR/GSTM2/BRCA1/CBS/PSPH/CRABP2/ACSBG1/ENOPH1/MGST3/HACD3/CASP1/MTAP/RDH10/PRKAB2/ADI1/SLC25A12/EDN1/ELOVL2/HACD1/PLA2G4A/TRIB3/CPS1/TECR/DAGLB/CTH/THNSL2/GAMT/CYP27A1/PLP1/CYP7B1/ACSS1/PER2/BHMT/SLC1A3/ALDH1A3/ABAT/RGN/PTGDS/KYNU/CD74/LIPG/GAD1/ACOT4	58
GO:0046888	GO:0046888	negative regulation of hormone secretion	14/2724	62/18903	0.0551757	0.234291	0.191261	SFRP1/RAB11FIP5/CCN3/IRS1/HADH/UCP2/EDN1/FKBP1B/SYTL4/KCNB1/PRKN/LIF/LEP/ADRA2A	14
GO:0060038	GO:0060038	cardiac muscle cell proliferation	14/2724	62/18903	0.0551757	0.234291	0.191261	TGFBR2/TGFBR1/PIM1/FOXC1/NDRG4/TENM4/SMAD1/WNT2/MEF2C/TP73/JARID2/MIR17HG/GLI1/FOXC2	14
GO:0060393	GO:0060393	regulation of pathway-restricted SMAD protein phosphorylation	14/2724	62/18903	0.0551757	0.234291	0.191261	GREM1/TGFBR2/GDF15/RBPMS/BMPR2/TGFBR1/ACVR1/SMAD7/HFE/INHBE/TGFB3/PMEPA1/BMP4/BMP2	14
GO:0070228	GO:0070228	regulation of lymphocyte apoptotic process	14/2724	62/18903	0.0551757	0.234291	0.191261	WNT5A/TP53/JAK3/BCL2/BCL11B/TSC22D3/SLC39A10/AURKB/ARG2/MIR17HG/BMP4/CD274/P2RX7/CD74	14
GO:1903532	GO:1903532	positive regulation of secretion by cell	50/2724	278/18903	0.055308	0.234454	0.191394	CXCL12/GPR68/SDC1/NLGN1/OXTR/RASL10B/SYT1/SYT7/RAB27A/TACR1/TRPM4/MYH10/OXCT1/SPP1/RAB3GAP1/APBB1/CHMP2A/STXBP1/PINK1/CREB1/EDN1/GIPR/RGCC/TLR2/STX4/HFE/PCK2/PLA2G4A/TGFB3/PFKFB2/SYTL4/MAP2K6/KCNB1/ANKRD1/SMPD3/GATA2/STX1B/VAMP8/ABAT/AGT/PARD6A/NTSR1/CADPS2/SNCA/LEP/P2RX7/BMP2/CACNA1G/PLA2G6/CACNA1H	50
GO:0060324	GO:0060324	face development	301296	51/18903	0.0553265	0.234454	0.191394	TIPARP/WNT5A/MAPK3/RARG/RAB3GAP1/RRAS/TGFB3/LEF1/MSX1/ALDH1A3/HOXB3/SCX	12
GO:1900047	GO:1900047	negative regulation of hemostasis	301296	51/18903	0.0553265	0.234454	0.191394	SERPING1/SERPINE1/SERPINB2/APOE/COMP/THBD/EDN1/PLAT/PDGFA/PROC/ABAT/CD34	12
GO:0002719	GO:0002719	negative regulation of cytokine production involved in immune response	301205	35/18903	0.0555853	0.234598	0.191512	HMOX1/AXL/JAK3/SMAD7/ACP5/HFE/TGFB3/IRAK3/RABGEF1	9
GO:0010390	GO:0010390	histone monoubiquitination	301205	35/18903	0.0555853	0.234598	0.191512	UHRF1/CUL4B/BRCA1/RNF168/PCGF1/BABAM2/BRCA2/RAD51/PCGF6	9
GO:0035633	GO:0035633	maintenance of permeability of blood-brain barrier	301205	35/18903	0.0555853	0.234598	0.191512	ITGB1/SLC1A1/LAMA2/MFSD2A/CLDN1/TJP2/IL6/OCLN/F11R	9
GO:0043276	GO:0043276	anoikis	301205	35/18903	0.0555853	0.234598	0.191512	TFDP1/ITGB1/E2F1/BCL2/PIK3R3/PTRH2/CHEK2/BMF/DAPK2	9
GO:0051567	GO:0051567	histone H3-K9 methylation	301205	35/18903	0.0555853	0.234598	0.191512	DNMT1/BRCA1/KDM3A/BEND3/KDM4C/JARID2/SUV39H2/MYB/KDM4D	9
GO:0062098	GO:0062098	NA	301205	35/18903	0.0555853	0.234598	0.191512	CFLAR/PARP1/ASAH1/TP53/CYLD/YBX3/ARHGEF2/PELI1/BIRC3	9
GO:0002720	GO:0002720	positive regulation of cytokine production involved in immune response	17/2724	79/18903	0.0557454	0.235115	0.191934	WNT5A/SEMA7A/SPON2/DDX21/CD36/GPRC5B/SLC7A5/TRAF2/KIT/CARD9/LACC1/LAPTM5/IL6/TNFSF4/P2RX7/CD74/IL18R1	17
GO:0090596	GO:0090596	sensory organ morphogenesis	49/2724	272/18903	0.055975	0.235924	0.192594	MFAP5/TBX3/WNT5A/WNT16/MAPK3/NTN1/COL5A2/RARG/FZD6/SDK1/SLC1A1/ZHX2/BCL2/NECTIN1/EPHB2/OSR2/TTC39C/HIPK2/NECTIN3/MFSD2A/TRIOBP/EDN1/WNT9A/MEIS1/PRDM1/SPRY2/TENM3/GLI3/CYP26B1/WNT2/OSR1/PAX8/JAG1/EPHB1/SIX2/GATA2/CDON/WNT2B/HOXA1/MSX1/BMP4/ALDH1A3/KDR/WDPCP/PLS1/ITGA8/RDH13/FRZB/PDZD7	49
GO:0002703	GO:0002703	regulation of leukocyte mediated immunity	44/2724	241/18903	0.056037	0.236027	0.192678	ICAM1/MSH2/SERPINB9/FOXF1/TNFRSF1B/DDX21/HSPD1/C3/TFRC/ARRB2/TAP2/HMOX1/TRPM4/JAK3/SMAD7/AHR/STAT6/MR1/CADM1/STXBP1/MLH1/STX4/HFE/TRAF2/MAD2L2/ATAD5/KIT/IL20RB/IL27RA/GATA2/PAXIP1/IL13RA2/IL6/VAMP8/RAC2/STXBP2/CD40/TNFSF4/DNASE1/RABGEF1/RAET1E/LEP/P2RX7/IL18R1	44
GO:0046879	GO:0046879	hormone secretion	52/2724	291/18903	0.0568236	0.238327	0.194556	SFRP1/RAB11FIP5/CCN3/PTPRN/SNAP25/TBX3/GPR68/RAB1A/IRS1/RASL10B/SLC16A2/HADH/SLC16A1/UCP2/SYT7/TACR1/TRPM4/OXCT1/SPP1/KDM5B/PASK/SIDT2/WNK4/SELENOM/CREB1/EDN1/GIPR/CCDC186/STX4/HFE/PCK2/FKBP1B/PFKFB2/PAX8/SYTL4/KCNB1/SMPD3/PRKN/LIF/PTPRN2/CPE/EXOC3L1/BRSK2/PER2/IL6/VAMP8/ABAT/AGT/RIMS2/LEP/ADRA2A/PLA2G6	52
GO:0006109	GO:0006109	regulation of carbohydrate metabolic process	35/2724	186/18903	0.0569039	0.238327	0.194556	PMAIP1/PPP1R3C/IRS1/IGFBP3/IGFBP4/TP53/WDR5/PPP1R3B/PASK/SESN2/HAS2/INSR/ACADM/RORA/SLC25A12/PDK2/RUBCNL/PTK2B/PPARA/PFKFB2/RANBP2/SMPD3/PRKN/KAT2B/DDIT4/PPP1R3G/SORBS1/PPP1R3E/RGN/PPARGC1A/NTSR1/SNCA/LEP/P2RX7/KHK	35
GO:0014048	GO:0014048	regulation of glutamate secretion	301113	20/18903	0.0570384	0.238327	0.194556	RAB3GAP1/STXBP1/GRM2/NTSR1/SNCA/P2RX7	6
GO:0014856	GO:0014856	skeletal muscle cell proliferation	301113	20/18903	0.0570384	0.238327	0.194556	CFLAR/HGF/CAV2/PAXBP1/FOS/EPHB1	6
GO:0043586	GO:0043586	tongue development	301113	20/18903	0.0570384	0.238327	0.194556	GLI3/CYP26B1/KIT/LEF1/HAND2/WDPCP	6
GO:0048670	GO:0048670	regulation of collateral sprouting	301113	20/18903	0.0570384	0.238327	0.194556	SPP1/CRABP2/BDNF/SEMA4D/ULK2/WNT3	6
GO:0051546	GO:0051546	keratinocyte migration	301113	20/18903	0.0570384	0.238327	0.194556	HAS2/IQSEC1/FGF7/EPPK1/HBEGF/LTB4R2	6
GO:0060716	GO:0060716	labyrinthine layer blood vessel development	301113	20/18903	0.0570384	0.238327	0.194556	HS6ST1/JUNB/WNT2/VASH1/HES1/VASH2	6
GO:0060749	GO:0060749	mammary gland alveolus development	301113	20/18903	0.0570384	0.238327	0.194556	CCND1/FOXF1/ID2/DDR1/TGFA/HOXA5	6
GO:0061323	GO:0061323	cell proliferation involved in heart morphogenesis	301113	20/18903	0.0570384	0.238327	0.194556	TBX3/BMPR2/PIM1/HAND2/BMP4/HES1	6
GO:0061377	GO:0061377	mammary gland lobule development	301113	20/18903	0.0570384	0.238327	0.194556	CCND1/FOXF1/ID2/DDR1/TGFA/HOXA5	6
GO:0005979	GO:0005979	regulation of glycogen biosynthetic process	301174	30/18903	0.0572305	0.238327	0.194556	PPP1R3C/IRS1/PPP1R3B/PASK/INSR/PPP1R3G/SORBS1/PPP1R3E	8
GO:0008045	GO:0008045	motor neuron axon guidance	301174	30/18903	0.0572305	0.238327	0.194556	EPHA4/NTN1/ALCAM/PLXNA3/SEMA3A/LAMC2/PLXNA4/RAC2	8
GO:0010962	GO:0010962	regulation of glucan biosynthetic process	301174	30/18903	0.0572305	0.238327	0.194556	PPP1R3C/IRS1/PPP1R3B/PASK/INSR/PPP1R3G/SORBS1/PPP1R3E	8
GO:0021602	GO:0021602	cranial nerve morphogenesis	301174	30/18903	0.0572305	0.238327	0.194556	NRP2/EPHB2/PLXNA3/GLI3/EPHB1/HOXA1/PLXNA4/HOXB3	8
GO:1902230	GO:1902230	negative regulation of intrinsic apoptotic signaling pathway in response to DNA damage	301174	30/18903	0.0572305	0.238327	0.194556	CXCL12/BCL2/ATAD5/MUC1/ZNF385A/DDIAS/ACKR3/CD74	8
GO:2000463	GO:2000463	positive regulation of excitatory postsynaptic potential	301174	30/18903	0.0572305	0.238327	0.194556	NLGN1/SHANK1/PTK2B/CHRNA7/RELN/ADRB2/STX1B/RIMS2	8
GO:0021954	GO:0021954	central nervous system neuron development	18/2724	85/18903	0.0573146	0.238519	0.194712	EPHA4/NFIB/NRP2/FBXO45/EPHB2/PLXNA3/MAP2/BTG2/HPRT1/DRAXIN/B4GALT6/EPHB1/GATA2/ATP7A/RAC3/PLXNA4/DISC1/LEP	18
GO:0043244	GO:0043244	regulation of protein complex disassembly	25/2724	126/18903	0.0576644	0.239412	0.195442	SCIN/NES/CAPG/ADD1/WASHC2C/BMERB1/CRACD/SEMA5A/FLII/INSR/TOM1/ARHGEF2/MAP1A/TECPR1/TRIOBP/SPAST/TBC1D25/IRAK3/MAP1B/LMOD1/TMOD2/DMTN/ADRB2/PLEKHH2/SH3BP1	25
GO:0042093	GO:0042093	T-helper cell differentiation	15/2724	68/18903	0.0577522	0.239412	0.195442	SOCS5/RELB/JAK3/SMAD7/STAT6/RORA/NFKBIZ/JUNB/LEF1/ATP7A/IL6/TNFSF4/MYB/CRACR2A/IL18R1	15
GO:0045670	GO:0045670	regulation of osteoclast differentiation	15/2724	68/18903	0.0577522	0.239412	0.195442	SFRP1/GPR68/PRXL2A/TNFRSF11B/RASSF2/TNFAIP6/TFE3/GPR137B/TCTA/CREB1/FSTL3/FOS/LRRC17/INPP5D/TMEM178A	15
GO:0046513	GO:0046513	ceramide biosynthetic process	15/2724	68/18903	0.0577522	0.239412	0.195442	ASAH1/SMPD1/ST8SIA2/SAMD8/CERS1/B4GALNT1/ST6GALNAC3/B4GALT6/CERS6/SPHK1/ST6GALNAC5/ORMDL2/B3GALT4/P2RX7/PLA2G6	15
GO:0006658	GO:0006658	phosphatidylserine metabolic process	301143	25/18903	0.0579501	0.239412	0.195442	SERINC3/PLA2G15/SERINC2/PLSCR1/SLC27A1/MFSD2A/MBOAT1	7
GO:0009147	GO:0009147	pyrimidine nucleoside triphosphate metabolic process	301143	25/18903	0.0579501	0.239412	0.195442	TYMS/CAD/UCK2/DCTPP1/CTPS1/NME1/CMPK2	7
GO:0009219	GO:0009219	pyrimidine deoxyribonucleotide metabolic process	301143	25/18903	0.0579501	0.239412	0.195442	TYMS/SHMT1/DCTPP1/UNG/MBD4/NT5M/CMPK2	7
GO:0046033	GO:0046033	AMP metabolic process	301143	25/18903	0.0579501	0.239412	0.195442	PAICS/AK4/GART/PFAS/PPAT/PRPS2/HPRT1	7
GO:0051984	GO:0051984	positive regulation of chromosome segregation	301143	25/18903	0.0579501	0.239412	0.195442	CDC6/RCC2/NCAPG2/CDT1/NCAPH2/AURKB/KAT2B	7
GO:2000193	GO:2000193	positive regulation of fatty acid transport	301143	25/18903	0.0579501	0.239412	0.195442	EDN1/PLA2G4A/MAP2K6/ACSL5/NTSR1/P2RX7/PLA2G6	7
GO:2000311	GO:2000311	regulation of AMPA receptor activity	301143	25/18903	0.0579501	0.239412	0.195442	NLGN1/SHANK1/CNIH2/MEF2C/RELN/ADRB2/PRRT1	7
GO:0010821	GO:0010821	regulation of mitochondrion organization	29/2724	150/18903	0.0581326	0.239879	0.195823	PMAIP1/MYO19/VAT1/PPIF/SLC25A5/PID1/TP53/BNIP3L/HGF/STAT2/TFRC/ARRB2/MLLT11/CHCHD10/PINK1/PDCD5/BBC3/PRMT6/PGAM5/CERS1/PRKN/HRK/MPV17L/BMF/KDR/MIEF2/PPARGC1A/FXN/PLA2G6	29
GO:0030177	GO:0030177	positive regulation of Wnt signaling pathway	28/2724	144/18903	0.0581397	0.239879	0.195823	GPC3/SFRP1/WNT5A/SULF1/RECK/PBXIP1/WNT5B/TRPM4/SEMA5A/GPRC5B/SULF2/HHEX/NLE1/TLR2/SFRP4/RSPO3/LEF1/ZBED3/USP34/LYPD6/JUP/DACT1/CCN4/ATP6V0C/DISC1/SALL1/BMP2/WNT3	28
GO:0001942	GO:0001942	hair follicle development	19/2724	91/18903	0.058612	0.241059	0.196786	WNT5A/EXT1/FST/TP63/FZD6/APCDD1/IGFBP5/BCL2/LAMA5/FGF7/TRADD/FOXQ1/ATP7A/KRT17/PDGFA/LDB2/MSX2/HPSE/SMO	19
GO:0035272	GO:0035272	exocrine system development	301266	46/18903	0.0586182	0.241059	0.196786	NFIB/NTN4/HGF/INSR/FOXC1/TGM2/TGFB3/LAMA5/FGF7/PDGFA/IGSF3	11
GO:0070266	GO:0070266	necroptotic process	301266	46/18903	0.0586182	0.241059	0.196786	CFLAR/PARP1/PPIF/PYGL/TP53/CYLD/YBX3/ARHGEF2/PGAM5/PELI1/BIRC3	11
GO:0098534	GO:0098534	centriole assembly	301266	46/18903	0.0586182	0.241059	0.196786	CDK2/NUP62/CCP110/BRCA1/NPM1/C2CD3/CHMP2A/MDM1/CEP120/KAT2B/SASS6	11
GO:1900271	GO:1900271	regulation of long-term synaptic potentiation	301266	46/18903	0.0586182	0.241059	0.196786	EPHA4/MME/APOE/EPHB2/ADCY1/CALB2/CHRNA7/RELN/NRGN/AKAP5/FAM107A	11
[truncated: 4,737 more rows]
