# Supplementary material for: Integrative analysis reveals therapeutic potential of pyrvinium pamoate in Merkel cell carcinoma
Source: J Clin Invest. 2025 Feb 11;135(7):e177724. doi: 10.1172/JCI177724 (PMC11957690; doi:10.1172/JCI177724)
Supplement: Supporting data values [file jci-135-177724-s210.xlsx]

## Sheet: Figure 4C
WaGa pyrvinium treatment
	Control			Pyr 100nM			Pyr 500nM
Day0	0.267	0.259	0.277	0.267	0.259	0.277	0.267	0.259	0.277
Day1	0.384	0.407	0.328	0.345	0.345	0.346	0.311	0.314	0.313
Day2	0.452	0.452	0.448	0.402	0.421	0.395	0.27	0.285	0.28
Day3	0.503	0.554	0.553	0.391	0.516	0.503	0.339	0.344	0.347
Day4	0.714	0.724	0.706	0.543	0.536	0.527	0.277	0.277	0.274
Day5	1.131	0.936	0.954	0.512	0.506	0.516	0.265	0.259	0.262
MKL-1 pyrvinium treatment
	Control			Pyr 100nM			Pyr 500nM
Day0	0.307	0.361	0.332	0.307	0.361	0.332	0.307	0.361	0.332
Day1	0.667	0.695	0.565	0.456	0.468	0.471	0.48	0.574	0.474
Day2	0.823	0.565	0.671	0.488	0.488	0.623	0.416	0.416	0.424
Day3	1.117	1.28	1.569	0.628	0.624	0.627	0.366	0.395	0.37
Day4	2.618	2.805	2.545	1	0.615	0.617	0.494	0.438	0.427

## Sheet: Figure 4D
WaGa CHIR99021 treatment
	Control			CHIR 1uM			CHIR 10uM
Day0	0.295	0.29	0.277	0.295	0.29	0.277	0.295	0.29	0.277
Day1	0.342	0.346	0.343	0.325	0.334	0.337	0.311	0.319	0.312
Day2	0.462	0.454	0.46	0.396	0.408	0.415	0.366	0.332	0.31
Day3	0.564	0.447	0.413	0.622	0.621	0.629	0.378	0.364	0.332
Day4	0.699	0.664	0.713	0.711	0.705	0.722	0.64	0.653	0.644
Day5	0.914	1.03	1.128	1.234	1.592	1.81	0.762	0.759	0.773
MKL-1 CHIR99021 treatment
	Control			CHIR 1uM			CHIR 10uM
Day0	0.451	0.342	0.381	0.451	0.342	0.381	0.451	0.342	0.381
Day1	0.52	0.507	0.865	0.571	0.589	0.582	0.431	0.403	0.402
Day2	0.586	0.496	0.715	0.534	0.573	0.549	0.409	0.43	0.443
Day3	0.78	0.799	0.775	0.627	0.661	0.624	0.608	0.623	0.586
Day4	2.029	2.109	2.164	1.397	1.309	1.108	1.158	1.028	0.998

## Sheet: Figure 4F
	Cell Count		Ki67+/DAPI+ percentage			Cell Count		Ki67+/DAPI+ percentage
Sample ID	DAPI +	Ki67 +	%		Sample ID	DAPI +	Ki67 +	%
DMSO1	70	63	0.9		pyr1	75	23	0.306667
DMSO2	76	46	0.605263		pyr2	64	35	0.546875
DMSO3a	220	181	0.822727		pyr3a	253	103	0.407115
DMSO3b	191	96	0.502618		pyr3b	240	111	0.4625
DMSO3c	253	173	0.683794		pyr3c	111	53	0.477477
DMSO3d	202	166	0.821782		pyr3d	195	83	0.425641
DMSO4a	260	144	0.553846		pyr4a	250	99	0.396
DMSO4b	161	85	0.52795		pyr4b	244	108	0.442623
DMSO4c	366	162	0.442623		pyr4c	108	53	0.490741
DMSO4d	277	157	0.566787		pyr4d	190	82	0.431579
Mean			0.642739		Mean			0.438722
SEM			0.0494697		SEM			0.0202678
					T-test			0.00126484

## Sheet: Figure 5C
Represented data
Well	Sample Name	Target Name	Cт	Cт Mean	Cт SD	delta CT	delt delta CT	fold change	mean fold change	p-value(t-test)
A1	siCTRL	GAPDH	18.9351	18.9884	0.0795484
A2	siCTRL	GAPDH	19.0799	18.9884	0.0795484
A3	siCTRL	GAPDH	18.9503	18.9884	0.0795484
A4	siCTRL	TCF3	23.5074	23.4303	0.0679092	4.51896		1
A5	siCTRL	TCF3	23.404	23.4303	0.0679092	4.41555	4.44183	1
A6	siCTRL	TCF3	23.3794	23.4303	0.0679092	4.391		1
A7	siCTRL	TCF7	28.9622	28.9412	0.0518946	9.9738		1
A8	siCTRL	TCF7	28.8821	28.9412	0.0518946	9.89365	9.95276	1
A9	siCTRL	TCF7	28.9793	28.9412	0.0518946	9.99083		1
B1	siTCF3-1	GAPDH	19.6395	19.4157	0.197188
B2	siTCF3-1	GAPDH	19.34	19.4157	0.197188
B3	siTCF3-1	GAPDH	19.2676	19.4157	0.197188
B4	siTCF3-1	TCF3	24.8102	24.8667	0.0625194	5.39452	0.952686	0.51667	0.497131	2.18677e-06
B5	siTCF3-1	TCF3	24.9339	24.8667	0.0625194	5.51819	1.07636	0.474224
B6	siTCF3-1	TCF3	24.8561	24.8667	0.0625194	5.44039	0.998557	0.5005
B7	siTCF3-1	TCF7	28.9598	28.9821	0.0222489	9.54408	-0.408685	1.32748	1.30718	1.22521e-05
B8	siTCF3-1	TCF7	28.9823	28.9821	0.0222489	9.56662	-0.386144	1.3069
B9	siTCF3-1	TCF7	29.0043	28.9821	0.0222489	9.58857	-0.364189	1.28716
C1	siTCF3-2	GAPDH	19.071	19.008	0.0683727
C2	siTCF3-2	GAPDH	19.0176	19.008	0.0683727
C3	siTCF3-2	GAPDH	18.9353	19.008	0.0683727
C4	siTCF3-2	TCF3	24.627	24.6854	0.0678817	5.61909	1.17725	0.442192	0.424967	9.40629e-07
C5	siTCF3-2	TCF3	24.7599	24.6854	0.0678817	5.75196	1.31012	0.403287
C6	siTCF3-2	TCF3	24.6693	24.6854	0.0678817	5.66137	1.21954	0.429421
C7	siTCF3-2	TCF7	28.3528	28.3982	0.06339	9.34481	-0.60795	1.52409	1.47773	0.000208523
C8	siTCF3-2	TCF7	28.4707	28.3982	0.06339	9.4627	-0.490058	1.4045
C9	siTCF3-2	TCF7	28.3713	28.3982	0.06339	9.36337	-0.589391	1.50461
D1	siTCF7-1	GAPDH	19.3333	19.3094	0.0401795
D2	siTCF7-1	GAPDH	19.3318	19.3094	0.0401795
D3	siTCF7-1	GAPDH	19.263	19.3094	0.0401795
D4	siTCF7-1	TCF3	23.7904	23.8132	0.0358053	4.48099	0.0391515	0.973227	0.958134	0.0372417
D5	siTCF7-1	TCF3	23.7948	23.8132	0.0358053	4.48541	0.0435747	0.970248
D6	siTCF7-1	TCF3	23.8545	23.8132	0.0358053	4.5451	0.103261	0.930926
D7	siTCF7-1	TCF7	30.4919	30.5803	0.094881	11.1825	1.22971	0.426402	0.401636	2.45479e-06
D8	siTCF7-1	TCF7	30.5684	30.5803	0.094881	11.259	1.30626	0.404368
D9	siTCF7-1	TCF7	30.6805	30.5803	0.094881	11.3711	1.41836	0.374137
E1	siTCF7-2	GAPDH	18.6737	18.6103	0.0717359
E2	siTCF7-2	GAPDH	18.5324	18.6103	0.0717359
E3	siTCF7-2	GAPDH	18.6248	18.6103	0.0717359
E4	siTCF7-2	TCF3	22.8373	22.7875	0.0448016	4.22701	-0.214827	1.16056	1.20174	0.000707297
E5	siTCF7-2	TCF3	22.7505	22.7875	0.0448016	4.14023	-0.301606	1.23252
E6	siTCF7-2	TCF3	22.7746	22.7875	0.0448016	4.16429	-0.277547	1.21213
E7	siTCF7-2	TCF7	30.6676	30.7585	0.0788689	12.0573	2.1045	0.232532	0.218546	3.86494e-08
E8	siTCF7-2	TCF7	30.7998	30.7585	0.0788689	12.1895	2.23672	0.212169
E9	siTCF7-2	TCF7	30.8082	30.7585	0.0788689	12.1979	2.2451	0.210939
Repeated data
Well	Sample Name	Target Name	Cт	Cт Mean	Cт SD	delta CT	delt delta CT	fold change	mean fold change	p-value(t-test)
A1	siCTRL	GAPDH	16.644	16.6657	0.0190379
A2	siCTRL	GAPDH	16.6794	16.6657	0.0190379
A3	siCTRL	GAPDH	16.6738	16.6657	0.0190379
A4	siCTRL	TCF3	21.4803	21.5361	0.0564939	4.81462		1
A5	siCTRL	TCF3	21.5346	21.5361	0.0564939	4.86889	4.87036	1
A6	siCTRL	TCF3	21.5933	21.5361	0.0564939	4.92758		1
A7	siCTRL	TCF7	26.7309	26.8313	0.107471	10.0652		1
A8	siCTRL	TCF7	26.8184	26.8313	0.107471	10.1527	10.1656	1
A9	siCTRL	TCF7	26.9447	26.8313	0.107471	10.279		1
B1	siTCF3-1	GAPDH	17.2415	17.2826	0.0567442
B2	siTCF3-1	GAPDH	17.3474	17.2826	0.0567442
B3	siTCF3-1	GAPDH	17.259	17.2826	0.0567442
B4	siTCF3-1	TCF3	22.4093	22.4738	0.0564014	5.12673	0.25637	0.837192
B5	siTCF3-1	TCF3	22.4977	22.4738	0.0564014	5.21513	0.34477	0.787434	0.801038	0.000402825
B6	siTCF3-1	TCF3	22.5142	22.4738	0.0564014	5.23161	0.361253	0.778488
B7	siTCF3-1	TCF7	27.1947	27.1795	0.0247796	9.9121	-0.253503	1.1921
B8	siTCF3-1	TCF7	27.1509	27.1795	0.0247796	9.86827	-0.297331	1.22887	1.20487	6.91807e-05
B9	siTCF3-1	TCF7	27.1928	27.1795	0.0247796	9.91022	-0.255383	1.19365
C1	siTCF3-2	GAPDH	16.5827	16.6141	0.060841
C2	siTCF3-2	GAPDH	16.5754	16.6141	0.060841
C3	siTCF3-2	GAPDH	16.6842	16.6141	0.060841
C4	siTCF3-2	TCF3	22.609	22.6035	0.0064426	5.99495	1.12459	0.458633
C5	siTCF3-2	TCF3	22.5964	22.6035	0.0064426	5.98237	1.11201	0.46265	0.460384	1.40908e-10
C6	siTCF3-2	TCF3	22.6052	22.6035	0.0064426	5.99107	1.12071	0.459868
C7	siTCF3-2	TCF7	26.6893	26.8359	0.126905	10.0752	-0.090367	1.06464
C8	siTCF3-2	TCF7	26.9092	26.8359	0.126905	10.2952	0.12956	0.91411	0.964338	0.0095583
C9	siTCF3-2	TCF7	26.909	26.8359	0.126905	10.2949	0.129318	0.914264
D1	siTCF7-1	GAPDH	16.9526	16.9984	0.0542137
D2	siTCF7-1	GAPDH	16.9844	16.9984	0.0542137
D3	siTCF7-1	GAPDH	17.0583	16.9984	0.0542137
D4	siTCF7-1	TCF3	21.9289	21.9503	0.0192878	4.93044	0.0600789	0.959212
D5	siTCF7-1	TCF3	21.9663	21.9503	0.0192878	4.96783	0.0974687	0.934671	0.945122	0.00184864
D6	siTCF7-1	TCF3	21.9558	21.9503	0.0192878	4.95735	0.0869935	0.941483
D7	siTCF7-1	TCF7	29.5649	29.136	0.376012	12.5665	2.40085	0.189353
D8	siTCF7-1	TCF7	28.9798	29.136	0.376012	11.9813	1.81573	0.284061	0.260459	0.000340241
D9	siTCF7-1	TCF7	28.8632	29.136	0.376012	11.8648	1.69917	0.307962
E1	siTCF7-2	GAPDH	16.8554	16.8832	0.0619837
E2	siTCF7-2	GAPDH	16.84	16.8832	0.0619837
E3	siTCF7-2	GAPDH	16.9542	16.8832	0.0619837
E4	siTCF7-2	TCF3	21.9433	21.8973	0.0440558	5.06008	0.189718	0.876777
E5	siTCF7-2	TCF3	21.8555	21.8973	0.0440558	4.97227	0.101909	0.931799	0.905472	9.86406e-06
E6	siTCF7-2	TCF3	21.8931	21.8973	0.0440558	5.00985	0.139491	0.907839
E7	siTCF7-2	TCF7	30.4278	30.4572	0.111266	13.5446	3.37903	0.0961193
E8	siTCF7-2	TCF7	30.3636	30.4572	0.111266	13.4804	3.3148	0.100495	0.094366	0.0103666
E9	siTCF7-2	TCF7	30.5802	30.4572	0.111266	13.697	3.53143	0.0864834

## Sheet: Figure 5F
Represented data
Well	Sample Name	Target Name	Cт	Cт Mean	Cт SD	Internal control Mean	delta CT	Control Mean	delta delta CT	fold change	p-value (ttest)
A1	WagaControl6h	AXIN2	32.2462	32.0739	0.160429		9.38317			1
A2	WagaControl6h	AXIN2	32.0469	32.0739	0.160429		9.18384	9.21092		1
A3	WagaControl6h	AXIN2	31.9288	32.0739	0.160429		9.06575			1
A4	WagaControl6h	ATOH1	27.001	27.2543	0.220643		4.13799			1
A5	WagaControl6h	ATOH1	27.4048	27.2543	0.220643		4.54174	4.39128		1
A6	WagaControl6h	ATOH1	27.3571	27.2543	0.220643		4.49411			1
A7	WagaControl6h	SOX2	26.7328	26.5351	0.211965		3.86975			1
A8	WagaControl6h	SOX2	26.5613	26.5351	0.211965		3.69826	3.67209		1
A9	WagaControl6h	SOX2	26.3113	26.5351	0.211965		3.44825			1
A10	WagaControl6h	GAPDH	22.831	22.863	0.0721126
A11	WagaControl6h	GAPDH	22.9456	22.863	0.0721126	22.863
A12	WagaControl6h	GAPDH	22.8125	22.863	0.0721126
B1	Waga6hWnt5b250ng	AXIN2	33.4963	33.4401	0.339069		9.87767		0.666752	0.629923	0.0227413
B2	Waga6hWnt5b250ng	AXIN2	33.7476	33.4401	0.339069		10.1289		0.918019	0.529235
B3	Waga6hWnt5b250ng	AXIN2	33.0765	33.4401	0.339069		9.45782		0.246903	0.842703
B4	Waga6hWnt5b250ng	ATOH1	28.372	28.6836	0.274152		4.75335		0.362062	0.778051	0.00728632
B5	Waga6hWnt5b250ng	ATOH1	28.7911	28.6836	0.274152		5.17247		0.781191	0.581886
B6	Waga6hWnt5b250ng	ATOH1	28.8877	28.6836	0.274152		5.26906		0.877775	0.544206
B7	Waga6hWnt5b250ng	SOX2	27.7299	27.6399	0.223663		4.11127		0.439187	0.73755	0.0466819
B8	Waga6hWnt5b250ng	SOX2	27.8046	27.6399	0.223663		4.18599		0.513907	0.700323
B9	Waga6hWnt5b250ng	SOX2	27.3853	27.6399	0.223663		3.76668		0.0945937	0.936536
B10	Waga6hWnt5b250ng	GAPDH	23.6537	23.6186	0.085763
B11	Waga6hWnt5b250ng	GAPDH	23.6813	23.6186	0.085763	23.6186
B12	Waga6hWnt5b250ng	GAPDH	23.5209	23.6186	0.085763
repeated data 1
Well	Sample Name	Target Name	Cт	Cт Mean	Cт SD	Internal control Mean	delta CT	Control Mean	delta delta CT	fold change	p-value (ttest)
A1	WaGa control6h	ATOH1	23.2268	23.2031	0.0215556		2.28794			1
A2	WaGa control6h	ATOH1	23.1847	23.2031	0.0215556		2.24583	2.26421		1
A3	WaGa control6h	ATOH1	23.1978	23.2031	0.0215556		2.25887			1
A4	WaGa control6h	SOX2	25.3817	25.6828	0.261427		4.44284			1
A5	WaGa control6h	SOX2	25.852	25.6828	0.261427		4.9131	4.74395		1
A6	WaGa control6h	SOX2	25.8148	25.6828	0.261427		4.8759			1
A7	WaGa control6h	AXIN2	28.6939	28.6033	0.085341		7.755			1
A8	WaGa control6h	AXIN2	28.5915	28.6033	0.085341		7.65259	7.66438		1
A9	WaGa control6h	AXIN2	28.5244	28.6033	0.085341		7.58554			1
A10	WaGa control6h	GAPDH	20.8926	20.9389	0.0406717
A11	WaGa control6h	GAPDH	20.9691	20.9389	0.0406717	20.9389
A12	WaGa control6h	GAPDH	20.955	20.9389	0.0406717
B1	WaGa wnt5b250ng6h	ATOH1	24.2383	24.2314	0.0472442		2.6438		0.37959	0.768656	0.000100826
B2	WaGa wnt5b250ng6h	ATOH1	24.2748	24.2314	0.0472442		2.68026		0.416045	0.749476
B3	WaGa wnt5b250ng6h	ATOH1	24.1811	24.2314	0.0472442		2.58654		0.322323	0.799781
B4	WaGa wnt5b250ng6h	SOX2	27.0096	27.7859	0.703706		5.41511		0.671164	0.628	0.000164009
B5	WaGa wnt5b250ng6h	SOX2	27.966	27.7859	0.703706		6.37152		1.62757	0.323633
B6	WaGa wnt5b250ng6h	SOX2	28.382	27.7859	0.703706		6.7875		2.04355	0.242565
B7	WaGa wnt5b250ng6h	AXIN2	30.3171	30.2884	0.125704		8.72263		1.05826	0.480212	3.45633e-05
B8	WaGa wnt5b250ng6h	AXIN2	30.3972	30.2884	0.125704		8.80268		1.13831	0.454293
B9	WaGa wnt5b250ng6h	AXIN2	30.1508	30.2884	0.125704		8.55626		0.891888	0.538909
B10	WaGa wnt5b250ng6h	GAPDH	21.5345	21.5945	0.0527095
B11	WaGa wnt5b250ng6h	GAPDH	21.6158	21.5945	0.0527095	21.5945
B12	WaGa wnt5b250ng6h	GAPDH	21.6333	21.5945	0.0527095
repeated data 2
Well	Sample Name	Target Name	Cт	Cт Mean	Cт SD	Internal control Mean	delta CT	Control Mean	delta delta CT	fold change	p-value (ttest)
B1	WaGa 6h control	ATOH1	22.7899	22.7458	0.0385456		3.21149			1
B2	WaGa 6h control	ATOH1	22.7189	22.7458	0.0385456		3.14048	3.16732		1
B3	WaGa 6h control	ATOH1	22.7284	22.7458	0.0385456		3.15001			1
B4	WaGa 6h control	AXIN2	26.0135	26.1425	0.129666		6.43506			1
B5	WaGa 6h control	AXIN2	26.1413	26.1425	0.129666		6.56289	6.56411		1
B6	WaGa 6h control	AXIN2	26.2728	26.1425	0.129666		6.69438			1
F4	WaGa 6h control	GAPDH	19.5417	19.5784	0.145721		0
F5	WaGa 6h control	GAPDH	19.739	19.5784	0.145721	19.5784	0
F6	WaGa 6h control	GAPDH	19.4546	19.5784	0.145721		0
F7	WaGa 6h control	SOX2	23.9193	23.7635	0.226628		4.34087			1
F8	WaGa 6h control	SOX2	23.8677	23.7635	0.226628		4.28925	4.18507		1
F9	WaGa 6h control	SOX2	23.5035	23.7635	0.226628		3.92508			1
A1	WaGa 6h WNT5B 250ng	ATOH1	22.9055	22.8776	0.0311418		3.47963		0.312302	0.805356
A2	WaGa 6h WNT5B 250ng	ATOH1	22.844	22.8776	0.0311418		3.41813		0.250802	0.840429	6.37445e-05
A3	WaGa 6h WNT5B 250ng	ATOH1	22.8833	22.8776	0.0311418		3.4574		0.290078	0.817858
A4	WaGa 6h WNT5B 250ng	AXIN2	25.9088	26.36	0.391145		6.48288		-0.0812295	1.05792
A5	WaGa 6h WNT5B 250ng	AXIN2	26.6026	26.36	0.391145		7.17664		0.612534	0.654047	1.10149e-05
A6	WaGa 6h WNT5B 250ng	AXIN2	26.5687	26.36	0.391145		7.14281		0.578705	0.669564
E4	WaGa 6h WNT5B 250ng	GAPDH	19.3157	19.4259	0.105596		0
E5	WaGa 6h WNT5B 250ng	GAPDH	19.4358	19.4259	0.105596	19.4259	0
E6	WaGa 6h WNT5B 250ng	GAPDH	19.5262	19.4259	0.105596		0
E7	WaGa 6h WNT5B 250ng	SOX2	24.4778	24.3248	0.244173		5.05184		0.866774	0.548372
E8	WaGa 6h WNT5B 250ng	SOX2	24.4535	24.3248	0.244173		5.02763		0.842564	0.557652	0.0036016
E9	WaGa 6h WNT5B 250ng	SOX2	24.0432	24.3248	0.244173		4.61734		0.432268	0.741096

## Sheet: Figure 5I
Represented Data	WNT5B OE -DOX						WNT5B OE +DOX						p-value(TTEST)	Asterisks
day0	0.4051	0.3584	0.3751	0.365	0.3723	0.4037	0.389	0.3842	0.3869	0.4425	0.3892	0.3819	0.236096	ns
day1	0.4925	0.4428	0.4486	0.442	0.462	0.43	0.4136	0.4144	0.4074	0.4092	0.4245	0.4332	0.00444874	**
day2	0.5018	0.4983	0.5637	0.4808	0.5621	0.479	0.4185	0.3727	0.4092	0.3573	0.4422	0.5194	0.00766898	**
day3	0.8792	0.8126	0.7836	0.7723	0.7767	0.8055	0.7326	0.6894	0.6902	0.7037	0.7107	0.7251	0.00029206	***
day4	0.9168	1.0244	1.2675	1.3009	1.4137	1.2864	0.8914	0.7889	0.8064	0.7791	0.8046	0.771	0.00055296	***
day5	1.4346	1.4258	1.2434	1.0471	1.0517	0.9937	0.8639	0.8851	0.7795	0.8204	0.9279	1.0038	0.00433634	**
Repeated Data	WNT5B OE -DOX						WNT5B OE +DOX						p-value(TTEST)	Asterisks
day0	0.4174	0.399	0.3656	0.3149	0.3729	0.415	0.3848	0.4118	0.3917	0.3941	0.3958	0.4069	0.329504	ns
day1	0.4215	0.4571	0.4347	0.4334	0.422	0.439	0.434	0.5586	0.4854	0.4565	0.4491	0.4415	0.0960224	ns
day2	0.6231	0.6099	0.5337	0.5096	0.5225	0.6172	0.5277	0.5521	0.5646	0.5677	0.5637	0.5818	0.677895	ns
day3	0.8102	0.7942	0.6203	0.6231	0.7481	0.8003	0.6459	0.6296	0.6328	0.6179	0.6246	0.6196	0.0168237	*
day5	1.2738	1.2491	0.7422	0.7825	0.9084	1.1808	0.7155	0.7921	0.7948	0.7855	0.773	0.7818	0.0304281	*

## Sheet: Figure 5J
Represented Data	GFP -DOX						GFP +DOX						p-value(TTEST)	Asterisks
day0	0.4963	0.676	0.5338	0.5251	0.5493	0.4993	0.5284	0.5028	0.5222	0.5361	0.5204	0.5412	0.457061	ns
day1	0.6618	0.6347	0.6444	0.6176	0.6221	0.6561	0.6028	0.5523	0.6509	0.6068	0.6628	0.6089	0.181411	ns
day2	0.7273	0.5455	0.5552	0.639	0.6529	0.9001	0.5728	0.6687	0.6008	0.713	0.6652	1.0214	0.673292	ns
day3	1.3086	1.1753	1.1691	1.126	1.2037	1.1581	1.035	1.1073	1.085	1.1273	1.2684	1.3084	0.511233	ns
day4	1.2952	1.5481	1.6911	1.669	1.7731	1.6187	1.3958	1.3768	1.3219	1.5131	1.4143	1.5773	0.059735	ns
day5	1.107	0.9996	1.2612	1.3597	1.2229	1.2738	1.2628	1.6105	1.4452	1.3824	1.3106	1.1968	0.0678326	ns
Repeated Data	GFP -DOX						GFP+DOX						p-value(TTEST)	Asterisks
day0	0.3821	0.326	0.439	0.4597	0.421	0.4704	0.4356	0.4238	0.3903	0.4281	0.4331	0.428	0.775333	ns
day1	0.4586	0.4682	0.4492	0.4358	0.6367	0.5558	0.4903	0.4693	0.4974	0.4813	0.4898	0.4764	0.620295	ns
day2	0.554	0.5433	0.5375	0.5063	0.5174	0.5376	0.5366	0.5437	0.5369	0.5306	0.5451	0.5648	0.263845	ns
day3	0.607	0.6242	0.5928	0.5285	0.5307	0.5433	0.5852	0.6228	0.5881	0.5815	0.6059	0.6168	0.149737	ns
day5	0.6647	0.7694	0.8224	0.6969	0.7894	0.7503	0.8528	0.7667	0.8746	0.7809	0.8104	0.751	0.0974068	ns

## Sheet: Figure 6D
Represented data
time (min)	Control						10 nM pyrvinium						30 nM pyrvinium						50 nM pyrvinium						100 nM pyrvinium						200 nM pyrvinium						300 nM pyrvinium						500 nM pyrvinium						1 μM pyrvinium
1.08	97.75	128.08	174.47	175.87	170.37	126.24	210.14	247.56	258.23	235.91	198.62	125.05	164.45	151.16	186.59	195.61	209.95	185.31	166.88	157.48	170.28	172.37	174.72	167.46	54.83	61.94	62.66	59.21	59.87	61.1	11.48	10.22	9.85	11.16	15.79	19.11	5.57	0.46	5.94	11.87	7.84	15.96	5.82	4.58	10.92	6.54	13.37	16.63	12.13
6.28	96.91	128.53	178.05	177.07	170.16	125.64	211.07	245.37	259.33	231.09	195.42	117.85	169.23	149.37	179.29	187.66	201.33	176.99	166.9	156.47	165.03	163.56	171.1	161.35	57.1	62.62	61.18	55.67	57.02	58.61	12.87	10.75	9.43	8.6	13.41	14.24	5.68	1.57	7.09	8.55	8.41	10.48	10.35	5.62	13.85	6.34	11.47	12.26	16.35
11.53	95.67	126.9	177.86	175.89	168.53	123.42	207.9	241.55	255.68	226.45	192.38	112.85	163.31	145.04	171.79	181.96	195.67	172.02	162.94	151.21	158.57	154.78	166.76	156.27	55.42	59.87	57.67	52.91	53.42	54.38	12.92	10.72	8.73	9.39	12.24	12.02	5.7	1.64	6.47	5.65	7.7	5.89	1.22	5.39	10.53	5.62	10.2	13.45	15.26
16.98	194.5	255.34	414.3	397.96	378.22	230.68	427.89	518.68	562.7	536.86	476.06	197.25	345.67	305.4	310.37	335.17	503.03	318.36	286.79	275.61	247.44	333.4	288.57	279.78	148.16	151.37	174.13	180.55	161.8	103.25	69.66	68.95	53.77	60.35	62	61.28	40.57	38.21	28.19	43.78	43.34	39.58	36.36	42.58	60.27	51.42	65.37	51.74	21.45
22.22	179.69	243.61	372.83	358.47	334.9	225.82	475.5	589.57	568.21	495.09	452.86	188.67	347.5	286.52	313.09	359.84	431.49	354.85	299.02	291.6	268.34	306.65	345.18	327.32	136.26	136.92	158.9	141.87	132.47	112.69	60.45	61.17	44.75	48.36	55.58	64.79	40.47	41.16	36.88	45.18	45.29	38.86	62.11	45.39	59.38	51.46	64.92	51.03	22.2
27.43	174.04	235.87	355.3	339.06	318.48	223.65	481.13	561.83	543.2	470.31	420.2	186.82	349.36	274.29	309.94	367.96	401.01	353.18	312.24	298.53	279.92	291.55	351.28	330.29	125.52	129.69	139.17	116.68	116.66	113.9	53.6	52.76	41.01	43.44	49.11	59.09	35.6	38.21	33.74	39.21	39.73	38.09	39.17	43.17	55.22	48.13	58.47	47.71	20.31
[truncated: 5 more columns]

## Sheet: Figure 6E
Summarized data
	Control	10 nM	30 nM	50 nM	100 nM	200 nM	300 nM	500 nM	1 μM
repeat 1	100	80.6		57.7046	44.7599	19.6509	7.86053	9.79858	11.6791
repeat 2	100	77.2	58.4	56.6	33.7	14.5	8	11.4	4.8
repeat 3	100	106.8	61.6	39.6	10.6	7.8	12.7	10.7	5.7
repeat 1											repeat2											repeat3
Group Name	Veh	10 nM		50 nM	100 nM	250 nM	300 nM	500 nM	1 uM		Group Name	Veh	10 nM	30 nM	50 nM	100 nM	250 nM	300 nM	500 nM	1 uM		Group Name	Veh	10 nM	30 nM	50 nM	100 nM	250 nM	300 nM	500 nM	1 uM
Basal OCR Rate 2 Rep 1	310.215	237.467		166.89	131.826	61.857	14.7998	13.2555	32.8159		Basal OCR Rate 2 Rep 1	244.318	207.275	177.591	161.151	101.096	24.0448	7.5042	4.1845	13.2035		Basal OCR Rate 2 Rep 1	244.318	207.275	177.591	161.151	101.096	24.0448	7.5042	4.1845	13.2035
Basal OCR Rate 2 Rep 2	330.082	246.974		169.775	135.492	64.6528	12.1412	7.30932	38.2263		Basal OCR Rate 2 Rep 2	230.374	213.312	160.858	157.673	98.1941	22.5709	5.89428	11.5809	16.024		Basal OCR Rate 2 Rep 2	230.374	213.312	160.858	157.673	98.1941	22.5709	5.89428	11.5809	16.024
Basal OCR Rate 2 Rep 3	291.516	256.684		169.728	144.158	65.9922	14.5861	8.75558	32.2962		Basal OCR Rate 2 Rep 3	236.524	199.959	162.342	157.494	105.513	17.937	9.25871	13.8016	10.9288		Basal OCR Rate 2 Rep 3	236.524	199.959	162.342	157.494	105.513	17.937	9.25871	13.8016	10.9288
Basal OCR Rate 2 Rep 4	304.888	274.201		237.401	173.346	58.2061	16.827	13.2868	42.3241		Basal OCR Rate 2 Rep 4	225.271	196.982	164.719	164.836	103.723	19.9909	11.8609	8.23151	15.9809		Basal OCR Rate 2 Rep 4	225.271	196.982	164.719	164.836	103.723	19.9909	11.8609	8.23151	15.9809
Basal OCR Rate 2 Rep 5	276.19	197.943		206.988	149.889	63.2463	14.23	18.1836	44.9604		Basal OCR Rate 2 Rep 5	243.689	197.362	167.826	159.254	96.8472	27.0478	9.66792	10.1551	17.9602		Basal OCR Rate 2 Rep 5	243.689	197.362	167.826	159.254	96.8472	27.0478	9.66792	10.1551	17.9602
Basal OCR Rate 2 Rep 6	317.041	200.764		182.101	156.975	70.8912	14.7956	14.3381	42.5899		Basal OCR Rate 2 Rep 6	243.805	188.535	154.246	153.116	97.0083	22.1071	10.8253	12.8531	15.1587		Basal OCR Rate 2 Rep 6	243.805	188.535	154.246	153.116	97.0083	22.1071	10.8253	12.8531	15.1587
Average Basal Rate 2 OCR	304.989	235.672		188.814	148.614	64.1409	14.5633	12.5215	38.8688		Average Basal Rate 2 OCR	237.33	200.571	164.597	158.921	100.397	22.2831	9.16854	10.1345	14.876		Average Basal Rate 2 OCR	237.33	200.571	164.597	158.921	100.397	22.2831	9.16854	10.1345	14.876
Group Name	Veh	10 nM		50 nM	100 nM	250 nM	300 nM	500 nM	1 uM		Group Name	Veh	10 nM	30 nM	50 nM	100 nM	250 nM	300 nM	500 nM	1 uM		Group Name	Veh	10 nM	30 nM	50 nM	100 nM	250 nM	300 nM	500 nM	1 uM
Treatment Basal /Average VC Basal Rep 1	1.01714	0.778609		0.5472	0.432233	0.202817	0.0485257	0.0434621	0.107597		Treatment Basal /Average VC Basal Rep 1	1.02944	0.873362	0.748286	0.679017	0.425972	0.101314	0.0316193	0.0176315	0.0556334		Treatment Basal /Average VC Basal Rep 1	1.02944	0.873362	0.748286	0.679017	0.425972	0.101314	0.0316193	0.0176315	0.0556334
Treatment Basal /Average VC Basal Rep 2	1.08228	0.809781		0.556659	0.444252	0.211984	0.0398085	0.0239659	0.125337		Treatment Basal /Average VC Basal Rep 2	0.970689	0.898801	0.677781	0.664363	0.413745	0.0951034	0.0248358	0.0487964	0.0675177		Treatment Basal /Average VC Basal Rep 2	0.970689	0.898801	0.677781	0.664363	0.413745	0.0951034	0.0248358	0.0487964	0.0675177
Treatment Basal /Average VC Basal Rep 3	0.955825	0.841617		0.556507	0.472668	0.216376	0.0478251	0.0287079	0.105893		Treatment Basal /Average VC Basal Rep 3	0.996602	0.842535	0.684035	0.663607	0.444583	0.0755783	0.039012	0.0581537	0.0460491		Treatment Basal /Average VC Basal Rep 3	0.996602	0.842535	0.684035	0.663607	0.444583	0.0755783	0.039012	0.0581537	0.0460491
Treatment Basal /Average VC Basal Rep 4	0.999671	0.899054		0.778391	0.568368	0.190847	0.0551726	0.0435647	0.138773		Treatment Basal /Average VC Basal Rep 4	0.94919	0.82999	0.694049	0.694544	0.437041	0.0842323	0.0499763	0.0346838	0.0673362		Treatment Basal /Average VC Basal Rep 4	0.94919	0.82999	0.694049	0.694544	0.437041	0.0842323	0.0499763	0.0346838	0.0673362
Treatment Basal /Average VC Basal Rep 5	0.905574	0.649019		0.678673	0.491457	0.207372	0.0466574	0.0596205	0.147416		Treatment Basal /Average VC Basal Rep 5	1.02679	0.831594	0.707144	0.671023	0.40807	0.113967	0.0407362	0.0427889	0.0756759		Treatment Basal /Average VC Basal Rep 5	1.02679	0.831594	0.707144	0.671023	0.40807	0.113967	0.0407362	0.0427889	0.0756759
Treatment Basal /Average VC Basal Rep 6	1.03952	0.658266		0.597074	0.514692	0.232439	0.048512	0.047012	0.139644		Treatment Basal /Average VC Basal Rep 6	1.02728	0.794402	0.649921	0.645161	0.408749	0.0931491	0.0456128	0.0541572	0.063872		Treatment Basal /Average VC Basal Rep 6	1.02728	0.794402	0.649921	0.645161	0.408749	0.0931491	0.0456128	0.0541572	0.063872
Treatment Basal /Average VC Basal	1	0.772724		0.619084	0.487278	0.210306	0.0477502	0.0410555	0.127443		Treatment Basal /Average VC Basal	1	0.845114	0.693536	0.669619	0.423026	0.0938907	0.038632	0.0427019	0.0626807		Treatment Basal /Average VC Basal	1	0.845114	0.693536	0.669619	0.423026	0.0938907	0.038632	0.0427019	0.0626807
Group Name	Veh	10 nM		50 nM	100 nM	250 nM	300 nM	500 nM	1 uM		Group Name	Veh	10 nM	30 nM	50 nM	100 nM	250 nM	300 nM	500 nM	1 uM		Group Name	Veh	10 nM	30 nM	50 nM	100 nM	250 nM	300 nM	500 nM	1 uM
% VC BASAL-OCR REP 1	101.714	77.8609		54.72	43.2233	20.2817	4.85257	4.34621	10.7597		% VC BASAL-OCR REP 1	102.944	87.3362	74.8286	67.9017	42.5972	10.1314	3.16193	1.76315	5.56334		% VC BASAL-OCR REP 1	102.944	87.3362	74.8286	67.9017	42.5972	10.1314	3.16193	1.76315	5.56334
% VC BASAL-OCR REP 2	108.228	80.9781		55.6659	44.4252	21.1984	3.98085	2.39659	12.5337		% VC BASAL-OCR REP 2	97.0689	89.8801	67.7781	66.4363	41.3745	9.51034	2.48358	4.87964	6.75177		% VC BASAL-OCR REP 2	97.0689	89.8801	67.7781	66.4363	41.3745	9.51034	2.48358	4.87964	6.75177
% VC BASAL-OCR REP 3	95.5825	84.1617		55.6507	47.2668	21.6376	4.78251	2.87079	10.5893		% VC BASAL-OCR REP 3	99.6602	84.2535	68.4035	66.3607	44.4583	7.55783	3.9012	5.81537	4.60491		% VC BASAL-OCR REP 3	99.6602	84.2535	68.4035	66.3607	44.4583	7.55783	3.9012	5.81537	4.60491
% VC BASAL-OCR REP 4	99.9671	89.9054		77.8391	56.8368	19.0847	5.51726	4.35647	13.8773		% VC BASAL-OCR REP 4	94.919	82.999	69.4049	69.4544	43.7041	8.42323	4.99763	3.46838	6.73362		% VC BASAL-OCR REP 4	94.919	82.999	69.4049	69.4544	43.7041	8.42323	4.99763	3.46838	6.73362
% VC BASAL-OCR REP 5	90.5574	64.9019		67.8673	49.1457	20.7372	4.66574	5.96205	14.7416		% VC BASAL-OCR REP 5	102.679	83.1594	70.7144	67.1023	40.807	11.3967	4.07362	4.27889	7.56759		% VC BASAL-OCR REP 5	102.679	83.1594	70.7144	67.1023	40.807	11.3967	4.07362	4.27889	7.56759
% VC BASAL-OCR REP 6	103.952	65.8266		59.7074	51.4692	23.2439	4.8512	4.7012	13.9644		% VC BASAL-OCR REP 6	102.728	79.4402	64.9921	64.5161	40.8749	9.31491	4.56128	5.41572	6.3872		% VC BASAL-OCR REP 6	102.728	79.4402	64.9921	64.5161	40.8749	9.31491	4.56128	5.41572	6.3872
Average % VC BASAL-OCR	100	77.2724		61.9084	48.7278	21.0306	4.77502	4.10555	12.7443		Average % VC BASAL-OCR	100	84.5114	69.3536	66.9619	42.3026	9.38907	3.8632	4.27019	6.26807		Average % VC BASAL-OCR	100	84.5114	69.3536	66.9619	42.3026	9.38907	3.8632	4.27019	6.26807
Group Name	Veh	10 nM		50 nM	100 nM	250 nM	300 nM	500 nM	1 uM		Group Name	Veh	10 nM	30 nM	50 nM	100 nM	250 nM	300 nM	500 nM	1 uM		Group Name	Veh	10 nM	30 nM	50 nM	100 nM	250 nM	300 nM	500 nM	1 uM
FCCP OCR Rate 5 Rep 1	448.368	313.11		189.087	150.222	74.9685	31.3959	34.9015	38.7086		FCCP OCR Rate 5 Rep 1	463.308	300.882	254.024	221.659	135.231	60.6796	27.7977	46.8566	17.6864		FCCP OCR Rate 5 Rep 1	463.308	300.882	254.024	221.659	135.231	60.6796	27.7977	46.8566	17.6864
FCCP OCR Rate 5 Rep 2	425.983	340.958		226.623	158.715	78.0438	20.8342	44.4565	43.7139		FCCP OCR Rate 5 Rep 2	440.396	326.133	238.058	210.207	127.715	57.7441	33.1949	43.8144	20.8649		FCCP OCR Rate 5 Rep 2	440.396	326.133	238.058	210.207	127.715	57.7441	33.1949	43.8144	20.8649
FCCP OCR Rate 5 Rep 3	390.538	372.214		198.477	173.743	82.1907	29.0379	37.3284	38.3516		FCCP OCR Rate 5 Rep 3	424.568	325.509	217.629	248.446	140.162	54.6786	34.8673	49.985	19.8211		FCCP OCR Rate 5 Rep 3	424.568	325.509	217.629	248.446	140.162	54.6786	34.8673	49.985	19.8211
FCCP OCR Rate 5 Rep 4	346.742	344.394		281.669	199.861	69.265	37.4821	37.7369	50.1859		FCCP OCR Rate 5 Rep 4	385.834	288.883	243.282	252.941	122.059	64.7321	35.0678	28.5925	17.8098		FCCP OCR Rate 5 Rep 4	385.834	288.883	243.282	252.941	122.059	64.7321	35.0678	28.5925	17.8098
FCCP OCR Rate 5 Rep 5	345.426	249.611		253.188	186.816	76.7814	34.1234	44.3656	54.9391		FCCP OCR Rate 5 Rep 5	377.619	328.608	237.809	216.947	144.257	62.9995	32.6394	44.2835	19.5636		FCCP OCR Rate 5 Rep 5	377.619	328.608	237.809	216.947	144.257	62.9995	32.6394	44.2835	19.5636
FCCP OCR Rate 5 Rep 6	418.203	294.565		221.589	193.807	85.5113	33.8345	33.9528	51.5091		FCCP OCR Rate 5 Rep 6	332.132	301.513	225.672	222.073	147.798	50.7022	30.1057	44.8795	20.544		FCCP OCR Rate 5 Rep 6	332.132	301.513	225.672	222.073	147.798	50.7022	30.1057	44.8795	20.544
Average FCCP Rate 5 OCR	395.877	319.142		228.439	177.194	77.7934	31.118	38.7903	46.2347		Average FCCP Rate 5 OCR	403.976	311.921	236.079	228.712	136.204	58.5893	32.2788	43.0686	19.3816		Average FCCP Rate 5 OCR	403.976	311.921	236.079	228.712	136.204	58.5893	32.2788	43.0686	19.3816
Group Name	Veh	10 nM		50 nM	100 nM	250 nM	300 nM	500 nM	1 uM		Group Name	Veh	10 nM	30 nM	50 nM	100 nM	250 nM	300 nM	500 nM	1 uM		Group Name	Veh	10 nM	30 nM	50 nM	100 nM	250 nM	300 nM	500 nM	1 uM
Treatment FCCP /Average VC FCCP Rep 1	1.13259	0.790928		0.477642	0.379466	0.189373	0.0793073	0.0881627	0.0977794		Treatment FCCP /Average VC FCCP Rep 1	1.14687	0.744802	0.628808	0.548693	0.334749	0.150206	0.0688103	0.115988	0.0437807		Treatment FCCP /Average VC FCCP Rep 1	1.14687	0.744802	0.628808	0.548693	0.334749	0.150206	0.0688103	0.115988	0.0437807
Treatment FCCP /Average VC FCCP Rep 2	1.07605	0.861273		0.572458	0.400921	0.197142	0.0526279	0.112299	0.110423		Treatment FCCP /Average VC FCCP Rep 2	1.09015	0.807308	0.589288	0.520346	0.316144	0.142939	0.0821705	0.108458	0.0516489		Treatment FCCP /Average VC FCCP Rep 2	1.09015	0.807308	0.589288	0.520346	0.316144	0.142939	0.0821705	0.108458	0.0516489
Treatment FCCP /Average VC FCCP Rep 3	0.986515	0.940227		0.501361	0.438883	0.207617	0.0733508	0.094293	0.0968776		Treatment FCCP /Average VC FCCP Rep 3	1.05097	0.805762	0.538718	0.615003	0.346956	0.135351	0.0863102	0.123732	0.0490651		Treatment FCCP /Average VC FCCP Rep 3	1.05097	0.805762	0.538718	0.615003	0.346956	0.135351	0.0863102	0.123732	0.0490651
Treatment FCCP /Average VC FCCP Rep 4	0.875884	0.869954		0.711508	0.504856	0.174966	0.0946813	0.0953248	0.126772		Treatment FCCP /Average VC FCCP Rep 4	0.955092	0.715098	0.602218	0.626127	0.302144	0.160237	0.0868066	0.0707777	0.0440864		Treatment FCCP /Average VC FCCP Rep 4	0.955092	0.715098	0.602218	0.626127	0.302144	0.160237	0.0868066	0.0707777	0.0440864
Treatment FCCP /Average VC FCCP Rep 5	0.872559	0.630528		0.639563	0.471904	0.193953	0.086197	0.112069	0.138778		Treatment FCCP /Average VC FCCP Rep 5	0.934755	0.813433	0.588672	0.53703	0.357092	0.155948	0.0807954	0.109619	0.0484277		Treatment FCCP /Average VC FCCP Rep 5	0.934755	0.813433	0.588672	0.53703	0.357092	0.155948	0.0807954	0.109619	0.0484277
Treatment FCCP /Average VC FCCP Rep 6	1.0564	0.744083		0.559743	0.489565	0.216005	0.0854674	0.0857662	0.130114		Treatment FCCP /Average VC FCCP Rep 6	0.822158	0.746363	0.558627	0.549718	0.365859	0.125508	0.0745235	0.111094	0.0508544		Treatment FCCP /Average VC FCCP Rep 6	0.822158	0.746363	0.558627	0.549718	0.365859	0.125508	0.0745235	0.111094	0.0508544
Treatment FCCP /Average VC FCCP	1	0.806166		0.577046	0.447599	0.196509	0.0786053	0.0979858	0.116791		Treatment FCCP /Average VC FCCP	1	0.772128	0.584389	0.566153	0.337157	0.145032	0.0799028	0.106612	0.0479772		Treatment FCCP /Average VC FCCP	1	0.772128	0.584389	0.566153	0.337157	0.145032	0.0799028	0.106612	0.0479772
Group Name	Veh	10 nM		50 nM	100 nM	250 nM	300 nM	500 nM	1 uM		Group Name	Veh	10 nM	30 nM	50 nM	100 nM	250 nM	300 nM	500 nM	1 uM		Group Name	Veh	10 nM	30 nM	50 nM	100 nM	250 nM	300 nM	500 nM	1 uM
% VC FCCP-OCR REP 1	113.259	79.0928		47.7642	37.9466	18.9373	7.93073	8.81627	9.77794		% VC FCCP-OCR REP 1	114.687	74.4802	62.8808	54.8693	33.4749	15.0206	6.88103	11.5988	4.37807		% VC FCCP-OCR REP 1	114.687	74.4802	62.8808	54.8693	33.4749	15.0206	6.88103	11.5988	4.37807
% VC FCCP-OCR REP 2	107.605	86.1273		57.2458	40.0921	19.7142	5.26279	11.2299	11.0423		% VC FCCP-OCR REP 2	109.015	80.7308	58.9288	52.0346	31.6144	14.2939	8.21705	10.8458	5.16489		% VC FCCP-OCR REP 2	109.015	80.7308	58.9288	52.0346	31.6144	14.2939	8.21705	10.8458	5.16489
% VC FCCP-OCR REP 3	98.6515	94.0227		50.1361	43.8883	20.7617	7.33508	9.4293	9.68776		% VC FCCP-OCR REP 3	105.097	80.5762	53.8718	61.5003	34.6956	13.5351	8.63102	12.3732	4.90651		% VC FCCP-OCR REP 3	105.097	80.5762	53.8718	61.5003	34.6956	13.5351	8.63102	12.3732	4.90651
% VC FCCP-OCR REP 4	87.5884	86.9954		71.1508	50.4856	17.4966	9.46813	9.53248	12.6772		% VC FCCP-OCR REP 4	95.5092	71.5098	60.2218	62.6127	30.2144	16.0237	8.68066		4.40864		% VC FCCP-OCR REP 4	95.5092	71.5098	60.2218	62.6127	30.2144	16.0237	8.68066		4.40864
% VC FCCP-OCR REP 5	87.2559	63.0528		63.9563	47.1904	19.3953	8.6197	11.2069	13.8778		% VC FCCP-OCR REP 5	93.4755	81.3433	58.8672	53.703	35.7092	15.5948	8.07954	10.9619	4.84277		% VC FCCP-OCR REP 5	93.4755	81.3433	58.8672	53.703	35.7092	15.5948	8.07954	10.9619	4.84277
% VC FCCP-OCR REP 6	105.64	74.4083		55.9743	48.9565	21.6005	8.54674	8.57662	13.0114		% VC FCCP-OCR REP 6	82.2158	74.6363	55.8627	54.9718	36.5859	12.5508	7.45235	11.1094	5.08544		% VC FCCP-OCR REP 6	82.2158	74.6363	55.8627	54.9718	36.5859	12.5508	7.45235	11.1094	5.08544
Average % VC FCCP-OCR	100	80.6166		57.7046	44.7599	19.6509	7.86053	9.79858	11.6791		Average % VC FCCP-OCR	100	77.2128	58.4389	56.6153	33.7157	14.5032	7.99028	11.3778	4.79772		Average % VC FCCP-OCR	100	77.2128	58.4389	56.6153	33.7157	14.5032	7.99028	11.3778	4.79772

## Sheet: Figure 6F
ATP5A (CV)
	Control	10 nM	50 nM	100 nM	500 nM	1 uM
repeat 1	1	0.783972	0.701066	0.890913	0.572154	0.734955
repeat 2	1	0.846981	0.734089	0.820549	0.666993	0.841598
repeat 3	1	0.83871	0.67845	0.608598	0.492034	0.396798
repeat 4	1	0.63174	0.599645	0.546787	0.517818	0.647636
MTCO1 (CIV)
	Control	10 nM	50 nM	100 nM	500 nM	1 uM
repeat 1	1	1.24822	1.22706	0.967486	0.764686	0.704564
repeat 2	1	1.02059	0.905991	0.816212	0.452242	0.469252
repeat 3	1	0.933403	0.737426	0.663602	0.590587	0.564039
repeat 4	1	0.807338	0.82011	0.586514	0.451798	0.45085
NDUFB8 (CI)
	Control	10 nM	50 nM	100 nM	500 nM	1 uM
repeat 1	1	1.11036	1.10742	0.652091	0.766207	0.547291
repeat 2	1	0.895303	0.43229	0.745477	0.337901	0.290611
repeat 3	1	0.82573	0.670992	0.619924	0.632576	0.409768
repeat 4	1	1.22181	0.793162	0.565031	0.583541	0.587995

[truncated: 6 more sheets: Figure 7B, Figure 7D, Figure S9D, Figure S12D, Figure S14B, Figure S14D]
